# Supplementary material for: Enhanced sodium storage in hard carbon via solvent co-intercalation electrolyte enabling Ah-level pouch cells at low temperatures
Source: Nat Commun. 2026 Feb 6;17:1478. doi: 10.1038/s41467-026-69237-y (PMC12886996; doi:10.1038/s41467-026-69237-y)
Supplement: Supplementary file 2 — Supplementary Data 1 [file 41467_2026_69237_MOESM2_ESM.zip]

Archive with 19 entries (16 files):
- Supplementary Data 1/
- Supplementary Data 1/DFT calculations/
- Supplementary Data 1/DFT calculations/G2-MO.pdb
- Supplementary Data 1/DFT calculations/G2.pdb
- Supplementary Data 1/DFT calculations/MO.pdb
- Supplementary Data 1/DFT calculations/Na in carbon layer.cif
- Supplementary Data 1/DFT calculations/Na-2G2-PF6.pdb
- Supplementary Data 1/DFT calculations/Na-2G2.pdb
- Supplementary Data 1/DFT calculations/Na-G2 in carbon layer.cif
- Supplementary Data 1/DFT calculations/Na-G2.pdb
- Supplementary Data 1/DFT calculations/Na-MO-3PF6.pdb
- Supplementary Data 1/DFT calculations/Na-MO.pdb
- Supplementary Data 1/MD simulation structures/
- Supplementary Data 1/MD simulation structures/CCE_after MD.gro
- Supplementary Data 1/MD simulation structures/CCE_before MD.gro
- Supplementary Data 1/MD simulation structures/CIE_after MD.gro
- Supplementary Data 1/MD simulation structures/CIE_before MD.gro
- Supplementary Data 1/MD simulation structures/WSE_after MD.gro
- Supplementary Data 1/MD simulation structures/WSE_before MD.gro
