# Supplementary material for: Enhanced sodium storage in hard carbon via solvent co-intercalation electrolyte enabling Ah-level pouch cells at low temperatures
Source: Nat Commun. 2026 Feb 6;17:1478. doi: 10.1038/s41467-026-69237-y (PMC12886996; doi:10.1038/s41467-026-69237-y)
Supplement: Supplementary file 2 — Supplementary Data 1 [file 41467_2026_69237_MOESM2_ESM.zip › Supplementary Data 1/DFT calculations/G2-MO.pdb]

TITLE       Required
REMARK   1 File created by GaussView 6.0.16
HETATM    1  C           0      -3.194  -1.910   0.262                       C
HETATM    2  C           0      -2.577  -1.526  -1.091                       C
HETATM    3  C           0      -3.531  -0.431  -1.602                       C
HETATM    4  O           0      -4.257   0.060  -0.454                       O
HETATM    5  H           0      -4.009  -2.634   0.132                       H
HETATM    6  H           0      -2.466  -2.332   0.962                       H
HETATM    7  H           0      -1.576  -1.111  -0.944                       H
HETATM    8  H           0      -2.505  -2.368  -1.786                       H
HETATM    9  H           0      -4.265  -0.821  -2.317                       H
HETATM   10  H           0      -2.992   0.401  -2.068                       H
HETATM   11  C           0      -3.760  -0.575   0.746                       C
HETATM   12  H           0      -2.942   0.042   1.148                       H
HETATM   13  C           0      -4.886  -0.662   1.761                       C
HETATM   14  H           0      -4.521  -1.118   2.689                       H
HETATM   15  H           0      -5.275   0.334   2.002                       H
HETATM   16  H           0      -5.709  -1.274   1.373                       H
HETATM   17  C           0       6.959  -0.773   0.237                       C
HETATM   18  O           0       5.590  -1.070  -0.004                       O
HETATM   19  C           0       4.748   0.056   0.188                       C
HETATM   20  C           0       3.321  -0.379  -0.101                       C
HETATM   21  O           0       2.478   0.749   0.092                       O
HETATM   22  C           0       1.109   0.461  -0.155                       C
HETATM   23  C           0       0.316   1.737   0.075                       C
HETATM   24  O           0      -1.047   1.440  -0.180                       O
HETATM   25  C           0      -1.904   2.555   0.022                       C
HETATM   26  H           0       7.523  -1.693   0.066                       H
HETATM   27  H           0       7.320   0.008  -0.448                       H
HETATM   28  H           0       7.113  -0.438   1.273                       H
HETATM   29  H           0       4.830   0.424   1.223                       H
HETATM   30  H           0       5.039   0.874  -0.490                       H
HETATM   31  H           0       3.238  -0.746  -1.135                       H
HETATM   32  H           0       3.028  -1.195   0.577                       H
HETATM   33  H           0       0.972   0.112  -1.190                       H
HETATM   34  H           0       0.756  -0.331   0.523                       H
HETATM   35  H           0       0.448   2.083   1.112                       H
HETATM   36  H           0       0.672   2.532  -0.599                       H
HETATM   37  H           0      -2.920   2.210  -0.179                       H
HETATM   38  H           0      -1.838   2.918   1.059                       H
HETATM   39  H           0      -1.647   3.379  -0.660                       H
END
CONECT    1    2    5    6   11
CONECT    2    1    3    7    8
CONECT    3    2    4    9   10
CONECT    4    3   11
CONECT    5    1
CONECT    6    1
CONECT    7    2
CONECT    8    2
CONECT    9    3
CONECT   10    3
CONECT   11    1    4   12   13
CONECT   12   11
CONECT   13   11   14   15   16
CONECT   14   13
CONECT   15   13
CONECT   16   13
CONECT   17   18   26   27   28
CONECT   18   17   19
CONECT   19   18   20   29   30
CONECT   20   19   21   31   32
CONECT   21   20   22
CONECT   22   21   23   33   34
CONECT   23   22   24   35   36
CONECT   24   23   25
CONECT   25   24   37   38   39
CONECT   26   17
CONECT   27   17
CONECT   28   17
CONECT   29   19
CONECT   30   19
CONECT   31   20
CONECT   32   20
CONECT   33   22
CONECT   34   22
CONECT   35   23
CONECT   36   23
CONECT   37   25
CONECT   38   25
CONECT   39   25
