# Supplementary material for: Enhanced sodium storage in hard carbon via solvent co-intercalation electrolyte enabling Ah-level pouch cells at low temperatures
Source: Nat Commun. 2026 Feb 6;17:1478. doi: 10.1038/s41467-026-69237-y (PMC12886996; doi:10.1038/s41467-026-69237-y)
Supplement: Supplementary file 2 — Supplementary Data 1 [file 41467_2026_69237_MOESM2_ESM.zip › Supplementary Data 1/DFT calculations/G2.pdb]

TITLE       Required
REMARK   1 File created by GaussView 6.0.16
HETATM    1  C           0      -4.731   0.384   0.000                       C
HETATM    2  O           0      -3.552  -0.409  -0.000                       O
HETATM    3  C           0      -2.369   0.375   0.000                       C
HETATM    4  C           0      -1.183  -0.577  -0.000                       C
HETATM    5  O           0      -0.000   0.209  -0.000                       O
HETATM    6  C           0       1.183  -0.577   0.000                       C
HETATM    7  C           0       2.369   0.375  -0.000                       C
HETATM    8  O           0       3.552  -0.409   0.000                       O
HETATM    9  C           0       4.731   0.384   0.000                       C
HETATM   10  H           0      -5.580  -0.302  -0.000                       H
HETATM   11  H           0      -4.777   1.022   0.895                       H
HETATM   12  H           0      -4.777   1.023  -0.894                       H
HETATM   13  H           0      -2.336   1.021  -0.891                       H
HETATM   14  H           0      -2.336   1.020   0.891                       H
HETATM   15  H           0      -1.215  -1.221   0.891                       H
HETATM   16  H           0      -1.215  -1.221  -0.891                       H
HETATM   17  H           0       1.215  -1.221   0.892                       H
HETATM   18  H           0       1.215  -1.221  -0.891                       H
HETATM   19  H           0       2.336   1.020  -0.892                       H
HETATM   20  H           0       2.336   1.021   0.891                       H
HETATM   21  H           0       5.580  -0.302   0.000                       H
HETATM   22  H           0       4.777   1.022  -0.895                       H
HETATM   23  H           0       4.777   1.023   0.894                       H
END
CONECT    1    2   10   11   12
CONECT    2    1    3
CONECT    3    2    4   13   14
CONECT    4    3    5   15   16
CONECT    5    4    6
CONECT    6    5    7   17   18
CONECT    7    6    8   19   20
CONECT    8    7    9
CONECT    9    8   21   22   23
CONECT   10    1
CONECT   11    1
CONECT   12    1
CONECT   13    3
CONECT   14    3
CONECT   15    4
CONECT   16    4
CONECT   17    6
CONECT   18    6
CONECT   19    7
CONECT   20    7
CONECT   21    9
CONECT   22    9
CONECT   23    9
