# Supplementary material for: Enhanced sodium storage in hard carbon via solvent co-intercalation electrolyte enabling Ah-level pouch cells at low temperatures
Source: Nat Commun. 2026 Feb 6;17:1478. doi: 10.1038/s41467-026-69237-y (PMC12886996; doi:10.1038/s41467-026-69237-y)
Supplement: Supplementary file 2 — Supplementary Data 1 [file 41467_2026_69237_MOESM2_ESM.zip › Supplementary Data 1/DFT calculations/MO.pdb]

TITLE       Required
REMARK   1 File created by GaussView 6.0.16
HETATM    1  C           0       0.121   1.199   0.143                       C
HETATM    2  C           0       1.540   0.664  -0.087                       C
HETATM    3  C           0       1.366  -0.832   0.202                       C
HETATM    4  O           0      -0.009  -1.149  -0.106                       O
HETATM    5  H           0      -0.073   1.332   1.216                       H
HETATM    6  H           0      -0.074   2.150  -0.362                       H
HETATM    7  H           0       1.841   0.822  -1.129                       H
HETATM    8  H           0       2.291   1.128   0.559                       H
HETATM    9  H           0       1.545  -1.059   1.261                       H
HETATM   10  H           0       2.018  -1.468  -0.406                       H
HETATM   11  C           0      -0.746   0.063  -0.405                       C
HETATM   12  H           0      -0.815   0.152  -1.501                       H
HETATM   13  C           0      -2.143  -0.040   0.184                       C
HETATM   14  H           0      -2.723   0.856  -0.065                       H
HETATM   15  H           0      -2.673  -0.911  -0.217                       H
HETATM   16  H           0      -2.093  -0.132   1.275                       H
END
CONECT    1    2    5    6   11
CONECT    2    1    3    7    8
CONECT    3    2    4    9   10
CONECT    4    3   11
CONECT    5    1
CONECT    6    1
CONECT    7    2
CONECT    8    2
CONECT    9    3
CONECT   10    3
CONECT   11    1    4   12   13
CONECT   12   11
CONECT   13   11   14   15   16
CONECT   14   13
CONECT   15   13
CONECT   16   13
