# Supplementary material for: Enhanced sodium storage in hard carbon via solvent co-intercalation electrolyte enabling Ah-level pouch cells at low temperatures
Source: Nat Commun. 2026 Feb 6;17:1478. doi: 10.1038/s41467-026-69237-y (PMC12886996; doi:10.1038/s41467-026-69237-y)
Supplement: Supplementary file 2 — Supplementary Data 1 [file 41467_2026_69237_MOESM2_ESM.zip › Supplementary Data 1/DFT calculations/Na in carbon layer.cif]

#======================================================================
# CRYSTAL DATA
#----------------------------------------------------------------------
data_VESTA_phase_1

_chemical_name_common                  'model_1_3.75A_8x3                     '
_cell_length_a                         19.705000
_cell_length_b                         12.797600
_cell_length_c                         15.000000
_cell_angle_alpha                      90.000000
_cell_angle_beta                       90.000000
_cell_angle_gamma                      90.000000
_cell_volume                           3782.650544
_space_group_name_H-M_alt              'P 1'
_space_group_IT_number                 1

loop_
_space_group_symop_operation_xyz
   'x, y, z'

loop_
   _atom_site_label
   _atom_site_occupancy
   _atom_site_fract_x
   _atom_site_fract_y
   _atom_site_fract_z
   _atom_site_adp_type
   _atom_site_U_iso_or_equiv
   _atom_site_type_symbol
   Na1        1.0     0.437500     0.388907     0.415627    Uiso  ? Na
   C1         1.0     0.000000     0.000000     0.300000    Uiso  ? C
   C2         1.0     0.000000     0.111110     0.300000    Uiso  ? C
   C3         1.0     0.062500     0.166670     0.300000    Uiso  ? C
   C4         1.0     0.062500     0.277780     0.300000    Uiso  ? C
   C5         1.0     0.125000     0.000000     0.300000    Uiso  ? C
   C6         1.0     0.125000     0.111110     0.300000    Uiso  ? C
   C7         1.0     0.187500     0.166670     0.300000    Uiso  ? C
   C8         1.0     0.187500     0.277780     0.300000    Uiso  ? C
   C9         1.0     0.250000     0.000000     0.300000    Uiso  ? C
   C10        1.0     0.250000     0.111110     0.300000    Uiso  ? C
   C11        1.0     0.312500     0.166670     0.300000    Uiso  ? C
   C12        1.0     0.312500     0.277780     0.300000    Uiso  ? C
   C13        1.0     0.375000     0.000000     0.300000    Uiso  ? C
   C14        1.0     0.375000     0.111110     0.300000    Uiso  ? C
   C15        1.0     0.437500     0.166670     0.300000    Uiso  ? C
   C16        1.0     0.437500     0.277780     0.300000    Uiso  ? C
   C17        1.0     0.500000     0.000000     0.300000    Uiso  ? C
   C18        1.0     0.500000     0.111110     0.300000    Uiso  ? C
   C19        1.0     0.562500     0.166670     0.300000    Uiso  ? C
   C20        1.0     0.562500     0.277780     0.300000    Uiso  ? C
   C21        1.0     0.625000     0.000000     0.300000    Uiso  ? C
   C22        1.0     0.625000     0.111110     0.300000    Uiso  ? C
   C23        1.0     0.687500     0.166670     0.300000    Uiso  ? C
   C24        1.0     0.687500     0.277780     0.300000    Uiso  ? C
   C25        1.0     0.750000     0.000000     0.300000    Uiso  ? C
   C26        1.0     0.750000     0.111110     0.300000    Uiso  ? C
   C27        1.0     0.812500     0.166670     0.300000    Uiso  ? C
   C28        1.0     0.812500     0.277780     0.300000    Uiso  ? C
   C29        1.0     0.875000     0.000000     0.300000    Uiso  ? C
   C30        1.0     0.875000     0.111110     0.300000    Uiso  ? C
   C31        1.0     0.937500     0.166670     0.300000    Uiso  ? C
   C32        1.0     0.937500     0.277780     0.300000    Uiso  ? C
   C33        1.0     0.000000     0.333330     0.300000    Uiso  ? C
   C34        1.0     0.000000     0.444440     0.300000    Uiso  ? C
   C35        1.0     0.062500     0.500000     0.300000    Uiso  ? C
   C36        1.0     0.062500     0.611110     0.300000    Uiso  ? C
   C37        1.0     0.125000     0.333330     0.300000    Uiso  ? C
   C38        1.0     0.125000     0.444440     0.300000    Uiso  ? C
   C39        1.0     0.187500     0.500000     0.300000    Uiso  ? C
   C40        1.0     0.187500     0.611110     0.300000    Uiso  ? C
   C41        1.0     0.250000     0.333330     0.300000    Uiso  ? C
   C42        1.0     0.250000     0.444440     0.300000    Uiso  ? C
   C43        1.0     0.312500     0.500000     0.300000    Uiso  ? C
   C44        1.0     0.312500     0.611110     0.300000    Uiso  ? C
   C45        1.0     0.375000     0.333330     0.300000    Uiso  ? C
   C46        1.0     0.375000     0.444440     0.300000    Uiso  ? C
   C47        1.0     0.437500     0.500000     0.300000    Uiso  ? C
   C48        1.0     0.437500     0.611110     0.300000    Uiso  ? C
   C49        1.0     0.500000     0.333330     0.300000    Uiso  ? C
   C50        1.0     0.500000     0.444440     0.300000    Uiso  ? C
   C51        1.0     0.562500     0.500000     0.300000    Uiso  ? C
   C52        1.0     0.562500     0.611110     0.300000    Uiso  ? C
   C53        1.0     0.625000     0.333330     0.300000    Uiso  ? C
   C54        1.0     0.625000     0.444440     0.300000    Uiso  ? C
   C55        1.0     0.687500     0.500000     0.300000    Uiso  ? C
   C56        1.0     0.687500     0.611110     0.300000    Uiso  ? C
   C57        1.0     0.750000     0.333330     0.300000    Uiso  ? C
   C58        1.0     0.750000     0.444440     0.300000    Uiso  ? C
   C59        1.0     0.812500     0.500000     0.300000    Uiso  ? C
   C60        1.0     0.812500     0.611110     0.300000    Uiso  ? C
   C61        1.0     0.875000     0.333330     0.300000    Uiso  ? C
   C62        1.0     0.875000     0.444440     0.300000    Uiso  ? C
   C63        1.0     0.937500     0.500000     0.300000    Uiso  ? C
   C64        1.0     0.937500     0.611110     0.300000    Uiso  ? C
   C65        1.0     0.000000     0.666670     0.300000    Uiso  ? C
   C66        1.0     0.000000     0.777780     0.300000    Uiso  ? C
   C67        1.0     0.062500     0.833330     0.300000    Uiso  ? C
   C68        1.0     0.062500     0.944440     0.300000    Uiso  ? C
   C69        1.0     0.125000     0.666670     0.300000    Uiso  ? C
   C70        1.0     0.125000     0.777780     0.300000    Uiso  ? C
   C71        1.0     0.187500     0.833330     0.300000    Uiso  ? C
   C72        1.0     0.187500     0.944440     0.300000    Uiso  ? C
   C73        1.0     0.250000     0.666670     0.300000    Uiso  ? C
   C74        1.0     0.250000     0.777780     0.300000    Uiso  ? C
   C75        1.0     0.312500     0.833330     0.300000    Uiso  ? C
   C76        1.0     0.312500     0.944440     0.300000    Uiso  ? C
   C77        1.0     0.375000     0.666670     0.300000    Uiso  ? C
   C78        1.0     0.375000     0.777780     0.300000    Uiso  ? C
   C79        1.0     0.437500     0.833330     0.300000    Uiso  ? C
   C80        1.0     0.437500     0.944440     0.300000    Uiso  ? C
   C81        1.0     0.500000     0.666670     0.300000    Uiso  ? C
   C82        1.0     0.500000     0.777780     0.300000    Uiso  ? C
   C83        1.0     0.562500     0.833330     0.300000    Uiso  ? C
   C84        1.0     0.562500     0.944440     0.300000    Uiso  ? C
   C85        1.0     0.625000     0.666670     0.300000    Uiso  ? C
   C86        1.0     0.625000     0.777780     0.300000    Uiso  ? C
   C87        1.0     0.687500     0.833330     0.300000    Uiso  ? C
   C88        1.0     0.687500     0.944440     0.300000    Uiso  ? C
   C89        1.0     0.750000     0.666670     0.300000    Uiso  ? C
   C90        1.0     0.750000     0.777780     0.300000    Uiso  ? C
   C91        1.0     0.812500     0.833330     0.300000    Uiso  ? C
   C92        1.0     0.812500     0.944440     0.300000    Uiso  ? C
   C93        1.0     0.875000     0.666670     0.300000    Uiso  ? C
   C94        1.0     0.875000     0.777780     0.300000    Uiso  ? C
   C95        1.0     0.937500     0.833330     0.300000    Uiso  ? C
   C96        1.0     0.937500     0.944440     0.300000    Uiso  ? C
   C97        1.0     0.125000     0.111110     0.546667    Uiso  ? C
   C98        1.0     0.125000     0.222230     0.546667    Uiso  ? C
   C99        1.0     0.187500     0.277780     0.546667    Uiso  ? C
   C100       1.0     0.187500     0.055560     0.546667    Uiso  ? C
   C101       1.0     0.500000     0.444450     0.546667    Uiso  ? C
   C102       1.0     0.500000     0.555560     0.546667    Uiso  ? C
   C103       1.0     0.562500     0.611110     0.546667    Uiso  ? C
   C104       1.0     0.562500     0.388890     0.546667    Uiso  ? C
   C105       1.0     0.750000     0.111110     0.546667    Uiso  ? C
   C106       1.0     0.750000     0.222230     0.546667    Uiso  ? C
   C107       1.0     0.812500     0.277780     0.546667    Uiso  ? C
   C108       1.0     0.812500     0.055560     0.546667    Uiso  ? C
   C109       1.0     0.625000     0.444450     0.546667    Uiso  ? C
   C110       1.0     0.625000     0.555560     0.546667    Uiso  ? C
   C111       1.0     0.687500     0.611110     0.546667    Uiso  ? C
   C112       1.0     0.687500     0.388890     0.546667    Uiso  ? C
   C113       1.0     0.375000     0.111110     0.546667    Uiso  ? C
   C114       1.0     0.375000     0.222230     0.546667    Uiso  ? C
   C115       1.0     0.437500     0.277780     0.546667    Uiso  ? C
   C116       1.0     0.437500     0.055560     0.546667    Uiso  ? C
   C117       1.0     0.750000     0.444450     0.546667    Uiso  ? C
   C118       1.0     0.750000     0.555560     0.546667    Uiso  ? C
   C119       1.0     0.812500     0.611110     0.546667    Uiso  ? C
   C120       1.0     0.812500     0.388890     0.546667    Uiso  ? C
   C121       1.0     0.875000     0.111110     0.546667    Uiso  ? C
   C122       1.0     0.875000     0.222230     0.546667    Uiso  ? C
   C123       1.0     0.937500     0.277780     0.546667    Uiso  ? C
   C124       1.0     0.937500     0.055560     0.546667    Uiso  ? C
   C125       1.0     0.875000     0.444450     0.546667    Uiso  ? C
   C126       1.0     0.875000     0.555560     0.546667    Uiso  ? C
   C127       1.0     0.937500     0.611110     0.546667    Uiso  ? C
   C128       1.0     0.937500     0.388890     0.546667    Uiso  ? C
   C129       1.0     0.000000     0.111110     0.546667    Uiso  ? C
   C130       1.0     0.000000     0.222230     0.546667    Uiso  ? C
   C131       1.0     0.062500     0.277780     0.546667    Uiso  ? C
   C132       1.0     0.062500     0.055560     0.546667    Uiso  ? C
   C133       1.0     0.000000     0.777780     0.546667    Uiso  ? C
   C134       1.0     0.000000     0.888890     0.546667    Uiso  ? C
   C135       1.0     0.062500     0.944450     0.546667    Uiso  ? C
   C136       1.0     0.062500     0.722230     0.546667    Uiso  ? C
   C137       1.0     0.000000     0.444450     0.546667    Uiso  ? C
   C138       1.0     0.000000     0.555560     0.546667    Uiso  ? C
   C139       1.0     0.062500     0.611110     0.546667    Uiso  ? C
   C140       1.0     0.062500     0.388890     0.546667    Uiso  ? C
   C141       1.0     0.125000     0.777780     0.546667    Uiso  ? C
   C142       1.0     0.125000     0.888890     0.546667    Uiso  ? C
   C143       1.0     0.187500     0.944450     0.546667    Uiso  ? C
   C144       1.0     0.187500     0.722230     0.546667    Uiso  ? C
   C145       1.0     0.500000     0.111110     0.546667    Uiso  ? C
   C146       1.0     0.500000     0.222230     0.546667    Uiso  ? C
   C147       1.0     0.562500     0.277780     0.546667    Uiso  ? C
   C148       1.0     0.562500     0.055560     0.546667    Uiso  ? C
   C149       1.0     0.250000     0.777780     0.546667    Uiso  ? C
   C150       1.0     0.250000     0.888890     0.546667    Uiso  ? C
   C151       1.0     0.312500     0.944450     0.546667    Uiso  ? C
   C152       1.0     0.312500     0.722230     0.546667    Uiso  ? C
   C153       1.0     0.125000     0.444450     0.546667    Uiso  ? C
   C154       1.0     0.125000     0.555560     0.546667    Uiso  ? C
   C155       1.0     0.187500     0.611110     0.546667    Uiso  ? C
   C156       1.0     0.187500     0.388890     0.546667    Uiso  ? C
   C157       1.0     0.375000     0.777780     0.546667    Uiso  ? C
   C158       1.0     0.375000     0.888890     0.546667    Uiso  ? C
   C159       1.0     0.437500     0.944450     0.546667    Uiso  ? C
   C160       1.0     0.437500     0.722230     0.546667    Uiso  ? C
   C161       1.0     0.250000     0.111110     0.546667    Uiso  ? C
   C162       1.0     0.250000     0.222230     0.546667    Uiso  ? C
   C163       1.0     0.312500     0.277780     0.546667    Uiso  ? C
   C164       1.0     0.312500     0.055560     0.546667    Uiso  ? C
   C165       1.0     0.500000     0.777780     0.546667    Uiso  ? C
   C166       1.0     0.500000     0.888890     0.546667    Uiso  ? C
   C167       1.0     0.562500     0.944450     0.546667    Uiso  ? C
   C168       1.0     0.562500     0.722230     0.546667    Uiso  ? C
   C169       1.0     0.250000     0.444450     0.546667    Uiso  ? C
   C170       1.0     0.250000     0.555560     0.546667    Uiso  ? C
   C171       1.0     0.312500     0.611110     0.546667    Uiso  ? C
   C172       1.0     0.312500     0.388890     0.546667    Uiso  ? C
   C173       1.0     0.625000     0.777780     0.546667    Uiso  ? C
   C174       1.0     0.625000     0.888890     0.546667    Uiso  ? C
   C175       1.0     0.687500     0.944450     0.546667    Uiso  ? C
   C176       1.0     0.687500     0.722230     0.546667    Uiso  ? C
   C177       1.0     0.625000     0.111110     0.546667    Uiso  ? C
   C178       1.0     0.625000     0.222230     0.546667    Uiso  ? C
   C179       1.0     0.687500     0.277780     0.546667    Uiso  ? C
   C180       1.0     0.687500     0.055560     0.546667    Uiso  ? C
   C181       1.0     0.750000     0.777780     0.546667    Uiso  ? C
   C182       1.0     0.750000     0.888890     0.546667    Uiso  ? C
   C183       1.0     0.812500     0.944450     0.546667    Uiso  ? C
   C184       1.0     0.812500     0.722230     0.546667    Uiso  ? C
   C185       1.0     0.375000     0.444450     0.546667    Uiso  ? C
   C186       1.0     0.375000     0.555560     0.546667    Uiso  ? C
   C187       1.0     0.437500     0.611110     0.546667    Uiso  ? C
   C188       1.0     0.437500     0.388890     0.546667    Uiso  ? C
   C189       1.0     0.875000     0.777780     0.546667    Uiso  ? C
   C190       1.0     0.875000     0.888890     0.546667    Uiso  ? C
   C191       1.0     0.937500     0.944450     0.546667    Uiso  ? C
   C192       1.0     0.937500     0.722230     0.546667    Uiso  ? C
