# Supplementary material for: Enhanced sodium storage in hard carbon via solvent co-intercalation electrolyte enabling Ah-level pouch cells at low temperatures
Source: Nat Commun. 2026 Feb 6;17:1478. doi: 10.1038/s41467-026-69237-y (PMC12886996; doi:10.1038/s41467-026-69237-y)
Supplement: Supplementary file 2 — Supplementary Data 1 [file 41467_2026_69237_MOESM2_ESM.zip › Supplementary Data 1/DFT calculations/Na-2G2.pdb]

TITLE       Required
REMARK   1 File created by GaussView 6.0.16
HETATM    1  C           0      -2.553  -1.490   1.400                       C
HETATM    2  C           0      -3.058  -0.122   0.997                       C
HETATM    3  O           0      -2.343   0.278  -0.170                       O
HETATM    4  C           0      -2.611   1.613  -0.594                       C
HETATM    5  C           0      -1.697   1.921  -1.759                       C
HETATM    6  O           0      -1.169  -1.380   1.728                       O
HETATM    7  C           0      -0.572  -2.636   2.039                       C
HETATM    8  O           0      -0.348   1.813  -1.310                       O
HETATM    9  C           0       0.606   2.062  -2.339                       C
HETATM   10  H           0      -3.120  -1.853   2.269                       H
HETATM   11  H           0      -2.683  -2.202   0.573                       H
HETATM   12  H           0      -4.136  -0.168   0.789                       H
HETATM   13  H           0      -2.886   0.603   1.806                       H
HETATM   14  H           0      -3.660   1.712  -0.908                       H
HETATM   15  H           0      -2.424   2.310   0.235                       H
HETATM   16  H           0      -1.895   2.939  -2.124                       H
HETATM   17  H           0      -1.871   1.213  -2.581                       H
HETATM   18  H           0       0.475  -2.439   2.278                       H
HETATM   19  H           0      -1.066  -3.096   2.905                       H
HETATM   20  H           0      -0.629  -3.315   1.179                       H
HETATM   21  H           0       1.593   1.903  -1.901                       H
HETATM   22  H           0       0.464   1.367  -3.178                       H
HETATM   23  H           0       0.521   3.094  -2.704                       H
HETATM   24  C           0       2.556   1.489   1.398                       C
HETATM   25  C           0       3.059   0.121   0.994                       C
HETATM   26  O           0       2.342  -0.279  -0.172                       O
HETATM   27  C           0       2.610  -1.613  -0.597                       C
HETATM   28  C           0       1.694  -1.921  -1.761                       C
HETATM   29  O           0       1.172   1.380   1.726                       O
HETATM   30  C           0       0.576   2.636   2.039                       C
HETATM   31  O           0       0.345  -1.812  -1.310                       O
HETATM   32  C           0      -0.609  -2.061  -2.338                       C
HETATM   33  H           0       3.124   1.853   2.265                       H
HETATM   34  H           0       2.685   2.202   0.570                       H
HETATM   35  H           0       4.137   0.167   0.784                       H
HETATM   36  H           0       2.888  -0.603   1.803                       H
HETATM   37  H           0       3.658  -1.713  -0.911                       H
HETATM   38  H           0       2.423  -2.311   0.232                       H
HETATM   39  H           0       1.892  -2.939  -2.126                       H
HETATM   40  H           0       1.868  -1.213  -2.583                       H
HETATM   41  H           0      -0.471   2.440   2.279                       H
HETATM   42  H           0       1.071   3.096   2.905                       H
HETATM   43  H           0       0.632   3.316   1.179                       H
HETATM   44  H           0      -1.595  -1.903  -1.898                       H
HETATM   45  H           0      -0.468  -1.367  -3.177                       H
HETATM   46  H           0      -0.525  -3.094  -2.703                       H
HETATM   47 Na           0       0.000   0.000   0.174                      Na
END
CONECT    1    2    6   10   11
CONECT    2    1    3   12   13
CONECT    3    2    4
CONECT    4    3    5   14   15
CONECT    5    4    8   16   17
CONECT    6    1    7
CONECT    7    6   18   19   20
CONECT    8    5    9
CONECT    9    8   21   22   23
CONECT   10    1
CONECT   11    1
CONECT   12    2
CONECT   13    2
CONECT   14    4
CONECT   15    4
CONECT   16    5
CONECT   17    5
CONECT   18    7
CONECT   19    7
CONECT   20    7
CONECT   21    9
CONECT   22    9
CONECT   23    9
CONECT   24   25   29   33   34
CONECT   25   24   26   35   36
CONECT   26   25   27
CONECT   27   26   28   37   38
CONECT   28   27   31   39   40
CONECT   29   24   30
CONECT   30   29   41   42   43
CONECT   31   28   32
CONECT   32   31   44   45   46
CONECT   33   24
CONECT   34   24
CONECT   35   25
CONECT   36   25
CONECT   37   27
CONECT   38   27
CONECT   39   28
CONECT   40   28
CONECT   41   30
CONECT   42   30
CONECT   43   30
CONECT   44   32
CONECT   45   32
CONECT   46   32
