# Supplementary material for: Enhanced sodium storage in hard carbon via solvent co-intercalation electrolyte enabling Ah-level pouch cells at low temperatures
Source: Nat Commun. 2026 Feb 6;17:1478. doi: 10.1038/s41467-026-69237-y (PMC12886996; doi:10.1038/s41467-026-69237-y)
Supplement: Supplementary file 2 — Supplementary Data 1 [file 41467_2026_69237_MOESM2_ESM.zip › Supplementary Data 1/DFT calculations/Na-G2.pdb]

TITLE       Required
REMARK   1 File created by GaussView 6.0.16
HETATM    1  C           0      -2.398  -0.907   0.298                       C
HETATM    2  C           0      -1.184  -1.594  -0.285                       C
HETATM    3  O           0      -0.001  -0.969   0.200                       O
HETATM    4  C           0       1.184  -1.595  -0.280                       C
HETATM    5  C           0       2.397  -0.905   0.303                       C
HETATM    6  O           0      -2.551   0.380  -0.289                       O
HETATM    7  C           0      -3.639   1.108   0.266                       C
HETATM    8  O           0       2.551   0.379  -0.290                       O
HETATM    9  C           0       3.640   1.107   0.262                       C
HETATM   10  H           0      -3.290  -1.518   0.094                       H
HETATM   11  H           0      -2.288  -0.813   1.389                       H
HETATM   12  H           0      -1.197  -2.653   0.014                       H
HETATM   13  H           0      -1.215  -1.546  -1.384                       H
HETATM   14  H           0       1.196  -2.654   0.023                       H
HETATM   15  H           0       1.217  -1.552  -1.379                       H
HETATM   16  H           0       3.289  -1.518   0.104                       H
HETATM   17  H           0       2.283  -0.806   1.394                       H
HETATM   18  H           0      -3.676   2.071  -0.250                       H
HETATM   19  H           0      -4.588   0.575   0.114                       H
HETATM   20  H           0      -3.491   1.277   1.342                       H
HETATM   21  H           0       3.679   2.067  -0.258                       H
HETATM   22  H           0       3.493   1.280   1.338                       H
HETATM   23  H           0       4.589   0.572   0.112                       H
HETATM   24 Na           0       0.000   2.146  -0.274                      Na
END
CONECT    1    2    6   10   11
CONECT    2    1    3   12   13
CONECT    3    2    4
CONECT    4    3    5   14   15
CONECT    5    4    8   16   17
CONECT    6    1    7
CONECT    7    6   18   19   20
CONECT    8    5    9
CONECT    9    8   21   22   23
CONECT   10    1
CONECT   11    1
CONECT   12    2
CONECT   13    2
CONECT   14    4
CONECT   15    4
CONECT   16    5
CONECT   17    5
CONECT   18    7
CONECT   19    7
CONECT   20    7
CONECT   21    9
CONECT   22    9
CONECT   23    9
