# Supplementary material for: Enhanced sodium storage in hard carbon via solvent co-intercalation electrolyte enabling Ah-level pouch cells at low temperatures
Source: Nat Commun. 2026 Feb 6;17:1478. doi: 10.1038/s41467-026-69237-y (PMC12886996; doi:10.1038/s41467-026-69237-y)
Supplement: Supplementary file 2 — Supplementary Data 1 [file 41467_2026_69237_MOESM2_ESM.zip › Supplementary Data 1/DFT calculations/Na-MO-3PF6.pdb]

TITLE       Required
REMARK   1 File created by GaussView 6.0.16
HETATM    1  C           0       1.569   0.124   0.307                       C
HETATM    2  C           0       1.315  -1.043  -0.655                       C
HETATM    3  C           0      -0.177  -1.307  -0.447                       C
HETATM    4  O           0      -0.757  -0.029  -0.082                       O
HETATM    5  H           0       1.669  -0.239   1.338                       H
HETATM    6  H           0       2.462   0.705   0.058                       H
HETATM    7  H           0       1.511  -0.736  -1.689                       H
HETATM    8  H           0       1.924  -1.925  -0.438                       H
HETATM    9  H           0      -0.354  -2.010   0.376                       H
HETATM   10  H           0      -0.687  -1.672  -1.343                       H
HETATM   11  C           0       0.291   0.953   0.168                       C
HETATM   12  H           0       0.357   1.591  -0.725                       H
HETATM   13  C           0      -0.078   1.795   1.377                       C
HETATM   14  H           0       0.710   2.531   1.571                       H
HETATM   15  H           0      -1.014   2.341   1.212                       H
HETATM   16  H           0      -0.191   1.162   2.265                       H
HETATM   17 Na           0      -2.717  -0.478  -0.047                      Na
HETATM   18  P           0      -4.784   1.080   0.015                       P
HETATM   19  F           0      -4.575  -0.065   1.179                       F
HETATM   20  F           0      -3.863   2.131   0.885                       F
HETATM   21  F           0      -6.132   1.621   0.789                       F
HETATM   22  F           0      -4.992   2.226  -1.148                       F
HETATM   23  F           0      -5.705   0.029  -0.854                       F
HETATM   24  F           0      -3.436   0.539  -0.759                       F
HETATM   25  P           0      -2.460  -2.034   1.282                       P
HETATM   26  F           0      -1.536  -2.687   2.477                       F
HETATM   27  F           0      -1.600  -0.634   1.382                       F
HETATM   28  F           0      -3.516  -1.466   2.409                       F
HETATM   29  F           0      -3.384  -1.381   0.087                       F
HETATM   30  F           0      -3.320  -3.434   1.182                       F
HETATM   31  F           0      -1.404  -2.603   0.155                       F
HETATM   32  P           0      -1.627   1.650  -2.210                       P
HETATM   33  F           0      -1.377   0.576  -0.988                       F
HETATM   34  F           0      -1.289   2.893  -1.185                       F
HETATM   35  F           0      -3.218   1.745  -1.801                       F
HETATM   36  F           0      -1.876   2.725  -3.431                       F
HETATM   37  F           0      -1.964   0.407  -3.235                       F
HETATM   38  F           0      -0.035   1.555  -2.618                       F
END
CONECT    1    2    5    6   11
CONECT    2    1    3    7    8
CONECT    3    2    4    9   10
CONECT    4    3   11
CONECT    5    1
CONECT    6    1
CONECT    7    2
CONECT    8    2
CONECT    9    3
CONECT   10    3
CONECT   11    4    1   12   13
CONECT   12   11
CONECT   13   11   14   15   16
CONECT   14   13
CONECT   15   13
CONECT   16   13
CONECT   18   19   20   21   22
CONECT   18   23   24
CONECT   19   18
CONECT   20   18
CONECT   21   18
CONECT   22   18
CONECT   23   18
CONECT   24   18
CONECT   25   26   27   28   29
CONECT   25   30   31
CONECT   26   25
CONECT   27   25
CONECT   28   25
CONECT   29   25
CONECT   30   25
CONECT   31   25
CONECT   32   33   34   35   36
CONECT   32   37   38
CONECT   33   32
CONECT   34   32
CONECT   35   32
CONECT   36   32
CONECT   37   32
CONECT   38   32
