# Supplementary material for: Enhanced sodium storage in hard carbon via solvent co-intercalation electrolyte enabling Ah-level pouch cells at low temperatures
Source: Nat Commun. 2026 Feb 6;17:1478. doi: 10.1038/s41467-026-69237-y (PMC12886996; doi:10.1038/s41467-026-69237-y)
Supplement: Supplementary file 2 — Supplementary Data 1 [file 41467_2026_69237_MOESM2_ESM.zip › Supplementary Data 1/DFT calculations/Na-MO.pdb]

TITLE       Required
REMARK   1 File created by GaussView 6.0.16
HETATM    1  C           0       1.786   0.434   0.077                       C
HETATM    2  C           0       1.791  -1.086  -0.125                       C
HETATM    3  C           0       0.363  -1.463   0.272                       C
HETATM    4  O           0      -0.454  -0.308  -0.047                       O
HETATM    5  H           0       1.903   0.683   1.140                       H
HETATM    6  H           0       2.571   0.949  -0.485                       H
HETATM    7  H           0       1.975  -1.331  -1.177                       H
HETATM    8  H           0       2.538  -1.603   0.484                       H
HETATM    9  H           0       0.278  -1.656   1.349                       H
HETATM   10  H           0      -0.032  -2.325  -0.275                       H
HETATM   11  C           0       0.388   0.828  -0.400                       C
HETATM   12  H           0       0.378   0.910  -1.497                       H
HETATM   13  C           0      -0.183   2.094   0.216                       C
HETATM   14  H           0       0.451   2.950  -0.044                       H
HETATM   15  H           0      -1.193   2.299  -0.156                       H
HETATM   16  H           0      -0.220   2.006   1.308                       H
HETATM   17 Na           0      -2.717  -0.478  -0.047                      Na
END
CONECT    1    2    5    6   11
CONECT    2    1    3    7    8
CONECT    3    2    4    9   10
CONECT    4    3   11
CONECT    5    1
CONECT    6    1
CONECT    7    2
CONECT    8    2
CONECT    9    3
CONECT   10    3
CONECT   11    4    1   12   13
CONECT   12   11
CONECT   13   11   14   15   16
CONECT   14   13
CONECT   15   13
CONECT   16   13
