# Supplementary material for: Enhanced sodium storage in hard carbon via solvent co-intercalation electrolyte enabling Ah-level pouch cells at low temperatures
Source: Nat Commun. 2026 Feb 6;17:1478. doi: 10.1038/s41467-026-69237-y (PMC12886996; doi:10.1038/s41467-026-69237-y)
Supplement: Supplementary file 2 — Supplementary Data 1 [file 41467_2026_69237_MOESM2_ESM.zip › Supplementary Data 1/MD simulation structures/CCE_after MD.gro]

CCE
16832
    1Na      Na    1   1.411   3.513   0.056  0.2632  0.0341 -0.3736
    2Na      Na    2   5.335   2.101   0.756 -0.1730  0.5664  0.2625
    3Na      Na    3   1.070   0.390   1.298 -0.1794 -0.4302  0.2308
    4Na      Na    4   0.442   2.864   0.684  0.0403  0.8925  0.3538
    5Na      Na    5   5.725   1.469   1.103 -0.2094  0.2167  0.1041
    6Na      Na    6   0.437   2.666   3.284  0.0093  0.0244 -0.3296
    7Na      Na    7   0.120   0.568   4.838  0.3243  0.7500 -0.2873
    8Na      Na    8   3.517   4.395   4.684  0.3377  0.1227 -0.3793
    9Na      Na    9   0.472   0.021   1.230  0.1477 -0.1127  0.0022
   10Na      Na   10   2.827   4.995   1.938 -0.3665 -0.1264  0.1367
   11Na      Na   11   2.412   3.130   5.300 -0.4688  0.1203  0.5556
   12Na      Na   12   5.063   0.537   3.559  0.1825 -0.5594  0.2338
   13Na      Na   13   1.549   1.885   4.509 -0.0135 -0.0151  0.1052
   14Na      Na   14   3.656   0.548   1.091 -0.1112  0.2676 -0.2817
   15Na      Na   15   1.417   5.420   4.739  0.1207 -0.4060 -0.3322
   16Na      Na   16   4.564   3.329   1.159 -0.5363 -0.5058 -0.1871
   17Na      Na   17   1.558   1.452   5.473 -0.0165 -0.1488 -0.0197
   18Na      Na   18   4.506   0.877   5.615 -0.0123 -0.0159 -0.2446
   19Na      Na   19   0.806   4.765   2.311 -0.3966  0.0868 -0.2416
   20Na      Na   20   0.456   1.928   5.424  0.0592 -0.8091 -0.2653
   21Na      Na   21   3.402   3.515   1.435  0.2611 -0.2765 -0.2275
   22Na      Na   22   3.549   4.182   0.403  0.0457  0.3839 -0.1671
   23Na      Na   23   2.772   4.361   4.687  0.3830  0.2508 -0.0913
   24Na      Na   24   3.173   2.175   1.187 -0.6027 -0.7644 -0.3319
   25Na      Na   25   2.211   0.387   3.916  0.0261  0.1626 -0.3055
   26Na      Na   26   4.123   2.990   3.567 -0.0806 -0.3071 -0.8923
   27Na      Na   27   4.733   5.683   4.361 -0.2776 -0.1549 -0.1489
   28Na      Na   28   1.481   4.133   3.518 -0.3260 -0.1294  0.0082
   29Na      Na   29   0.052   0.126   3.530 -0.5257  0.0684  0.6243
   30Na      Na   30   2.555   3.040   3.547  0.4989 -0.2515 -0.5827
   31Na      Na   31   1.479   5.512   0.113  0.1325 -0.0449 -1.2154
   32Na      Na   32   5.257   4.972   3.440  0.0556  0.5085 -0.0599
   33Na      Na   33   0.101   0.599   0.399 -0.7368  0.0752 -0.6561
   34Na      Na   34   3.850   2.137   5.670 -0.0330 -0.0546 -0.3681
   35Na      Na   35   0.261   4.204   3.030  0.0172 -0.0404  0.0827
   36Na      Na   36   3.671   1.322   2.449  0.0453 -0.1622 -0.1334
   37Na      Na   37   3.282   2.839   0.696 -0.2133 -0.1128  0.1381
   38Na      Na   38   2.347   1.679   5.013  0.1216  0.1888 -0.0256
   39Na      Na   39   0.846   3.273   2.633  0.2965 -0.3750 -0.9488
   40Na      Na   40   2.834   1.434   3.250  0.0789 -0.5466 -0.0991
   41Na      Na   41   3.385   5.089   2.693 -0.0470  0.5017 -0.2023
   42Na      Na   42   0.895   4.359   4.489 -0.4883 -0.0232 -0.4659
   43Na      Na   43   5.254   1.758   4.156  0.0273 -0.1240  0.2149
   44Na      Na   44   2.054   2.403   5.021  0.1461  0.5649  0.0561
   45Na      Na   45   4.471   3.724   1.979  0.1414 -0.4153  0.3003
   46Na      Na   46   5.447   3.142   4.377 -0.5668 -0.1673 -0.3925
   47Na      Na   47   5.294   2.902   2.549 -0.2259 -0.1617 -0.4412
   48Na      Na   48   2.760   3.552   4.032 -0.2351 -0.0909  0.1859
   49Na      Na   49   4.213   2.211   1.852 -0.0219 -0.5926 -0.0017
   50Na      Na   50   5.562   0.027   1.966 -0.1229  0.1725  0.1931
   51Na      Na   51   1.239   5.255   3.056 -0.0411 -0.2741 -0.4030
   52Na      Na   52   1.520   2.141   3.045 -0.1552 -0.0017  0.1474
   53Na      Na   53   3.958   4.957   1.616 -0.0636 -0.7675  0.2102
   54Na      Na   54   1.778   4.584   0.653 -0.0050  0.2036 -0.1129
   55Na      Na   55   3.903   5.662   2.114 -0.4802  0.3082  0.2405
   56Na      Na   56   3.585   0.818   0.300 -0.0614  1.3317  0.5243
   57Na      Na   57   1.909   1.065   4.783  0.4356 -0.6491  0.0306
   58Na      Na   58   1.695   2.894   0.643 -0.4128  0.9159  0.6217
   59Na      Na   59   5.591   1.373   5.409 -0.5408  0.1506  0.3886
   60Na      Na   60   3.373   2.875   2.800  0.2558 -0.2536  0.0783
   61Na      Na   61   0.225   2.849   5.516 -0.4505 -0.1572 -0.2121
   62Na      Na   62   2.951   5.299   4.483 -0.4239  0.0734  0.1544
   63Na      Na   63   2.631   4.290   1.669  0.4882  0.4120 -0.3042
   64Na      Na   64   2.346   4.473   2.997 -0.2100  0.0912 -0.0775
   65Na      Na   65   2.105   5.718   4.815  0.0429 -0.6753 -0.2250
   66Na      Na   66   2.434   5.582   0.732 -0.0493 -0.2010  0.1863
   67Na      Na   67   3.148   2.439   4.367 -0.1372 -0.3693 -0.1165
   68Na      Na   68   2.283   0.805   1.048 -0.8025  0.7032 -0.6313
   69Na      Na   69   5.351   3.935   0.879  0.0390 -0.0170 -0.2644
   70Na      Na   70   1.014   1.023   0.438 -0.1849  0.5620 -0.4008
   71Na      Na   71   4.330   1.198   4.050 -0.0278 -0.4250 -0.4134
   72Na      Na   72   3.327   1.497   1.860 -0.1856 -0.1457 -0.7119
   73Na      Na   73   5.477   3.794   3.346  0.0071  0.1459 -0.5573
   74Na      Na   74   5.228   0.817   1.099 -0.5351 -0.1831 -0.3167
   75Na      Na   75   1.847   1.886   2.015  0.0394 -0.0454  0.4717
   76Na      Na   76   1.043   3.966   1.955  0.2148  0.2488 -1.1235
   77Na      Na   77   1.331   5.286   1.320  0.1179  0.4473  0.2261
   78Na      Na   78   2.155   5.629   5.489 -0.3248 -0.0868  0.1174
   79Na      Na   79   3.074   1.406   5.287  0.0701 -0.2226  0.0159
   80Na      Na   80   5.260   1.385   1.752  0.2451 -0.0955 -0.1775
   81PF6      P   81   2.966   3.256   0.864  0.2947  0.2996  0.0532
   81PF6      F   82   2.991   3.386   0.950  0.2036  0.0502 -0.8562
   81PF6      F   83   3.016   3.165   0.985  0.0859  0.0945  0.2441
   81PF6      F   84   3.109   3.261   0.795 -0.4493 -0.2406  0.0468
   81PF6      F   85   2.925   3.124   0.779  0.0912  0.1157  0.3892
   81PF6      F   86   2.918   3.351   0.744 -0.0311  0.0535  0.0134
   81PF6      F   87   2.812   3.255   0.922  0.0881  0.1272 -0.2524
   82PF6      P   88   3.832   5.578   2.784  0.7326 -0.1399 -0.2413
   82PF6      F   89   3.985   5.582   2.751  0.1917  0.4229 -0.2957
   82PF6      F   90   3.850   5.696   2.894  0.2793 -0.3949 -0.1007
   82PF6      F   91   3.851   5.475   2.899 -0.0362  0.3090  0.2506
   82PF6      F   92   3.671   5.573   2.807  0.1040  0.5411  0.0172
   82PF6      F   93   3.816   5.463   2.679  0.0294  0.0879 -0.2803
   82PF6      F   94   3.810   5.687   2.669  0.2812  0.1031  0.1504
   83PF6      P   95   0.729   2.600   2.584 -0.2944 -0.0945 -0.0858
   83PF6      F   96   0.775   2.677   2.448 -0.0129 -0.3238  0.4242
   83PF6      F   97   0.600   2.552   2.507 -0.4903 -0.2286 -0.1515
   83PF6      F   98   0.653   2.733   2.626 -0.2658 -0.4240  0.1766
   83PF6      F   99   0.685   2.523   2.722 -0.4940  0.0112  0.3983
   83PF6      F  100   0.858   2.653   2.660 -0.5316 -0.3956  0.0561
   83PF6      F  101   0.815   2.474   2.535  0.3966  0.0096  0.0644
   84PF6      P  102   1.107   4.897   2.432  0.2696  0.4400  0.0076
   84PF6      F  103   0.990   4.960   2.343  0.2342  0.3112  0.0718
   84PF6      F  104   1.034   4.944   2.564 -0.0401  0.8035  0.2818
   84PF6      F  105   1.179   5.037   2.420  0.3685 -0.0133 -0.1282
   84PF6      F  106   1.227   4.842   2.518 -0.0587 -0.4464 -0.9885
   84PF6      F  107   1.185   4.843   2.300 -0.5484  0.7240 -0.2904
   84PF6      F  108   1.029   4.760   2.436  0.0262  0.0545  0.4086
   85PF6      P  109   1.256   3.325   2.729 -0.0746  0.3252 -0.1499
   85PF6      F  110   1.286   3.322   2.888 -0.4249  0.4598 -0.6326
   85PF6      F  111   1.411   3.341   2.702  0.1877  0.5560  0.3286
   85PF6      F  112   1.230   3.482   2.737 -0.0933 -0.0283  0.0256
   85PF6      F  113   1.232   3.333   2.574  0.0175  0.0242 -0.0716
   85PF6      F  114   1.101   3.296   2.756 -0.0825 -0.0977 -0.7508
   85PF6      F  115   1.278   3.170   2.724  0.8985  0.6199 -0.2262
   86PF6      P  116   5.568   0.452   2.916 -0.1842 -0.3092  0.0922
   86PF6      F  117   5.719   0.397   2.889  0.0829 -0.0165 -0.1550
   86PF6      F  118   5.511   0.325   2.846 -0.3027 -0.2171 -0.5403
   86PF6      F  119   5.573   0.521   2.771  0.5476 -0.1027  0.0061
   86PF6      F  120   5.416   0.502   2.943  0.1297 -0.1486 -0.0953
   86PF6      F  121   5.622   0.587   2.985 -0.4745 -0.1835  0.3661
   86PF6      F  122   5.566   0.379   3.055 -0.8643 -0.3915  0.6519
   87PF6      P  123   5.388   0.311   4.146 -0.2273 -0.1797 -0.2126
   87PF6      F  124   5.384   0.425   4.031  0.4605 -0.2459  0.3304
   87PF6      F  125   5.542   0.296   4.127  0.0792 -0.0401  0.3175
   87PF6      F  126   5.365   0.197   4.033  0.3474 -0.0963  0.1537
   87PF6      F  127   5.390   0.203   4.262  0.4892 -0.8209  0.0553
   87PF6      F  128   5.232   0.328   4.169  0.2253 -0.0501  0.1353
   87PF6      F  129   5.421   0.422   4.254  0.4757 -1.1385  0.1789
   88PF6      P  130   4.971   2.129   0.213 -0.4490  0.0212  0.0165
   88PF6      F  131   4.913   2.121   0.067  0.0859 -0.1171  0.0653
   88PF6      F  132   4.831   2.086   0.269 -0.1073  0.9341  0.2254
   88PF6      F  133   4.925   2.285   0.225 -0.3256  0.1552 -0.5234
   88PF6      F  134   5.019   2.135   0.364 -0.3655  0.1427  0.4212
   88PF6      F  135   5.120   2.179   0.160  0.2290 -0.2463 -0.4731
   88PF6      F  136   5.026   1.983   0.195 -0.3895  0.1150 -0.5192
   89PF6      P  137   4.115   0.375   4.211 -0.1867  0.1316  0.6246
   89PF6      F  138   3.963   0.397   4.183 -0.1541 -0.0137 -0.0857
   89PF6      F  139   4.149   0.512   4.141 -0.4287  0.0322  0.0007
   89PF6      F  140   4.134   0.298   4.072 -0.4043 -0.3212  0.4958
   89PF6      F  141   4.270   0.353   4.238  0.0496 -0.0470 -0.3753
   89PF6      F  142   4.087   0.233   4.284  0.1155  0.0742  0.2314
   89PF6      F  143   4.102   0.442   4.357  0.3472  0.4849  0.4749
   90PF6      P  144   1.348   4.957   5.336  0.3893  0.4824  0.2562
   90PF6      F  145   1.337   5.006   5.185 -0.0501  0.5026 -0.8626
   90PF6      F  146   1.340   5.108   5.379 -0.2339  0.3897  0.1391
   90PF6      F  147   1.509   4.962   5.328 -0.0479  0.8350  0.0722
   90PF6      F  148   1.347   4.911   5.493  0.1884  0.4691  0.5813
   90PF6      F  149   1.353   4.805   5.303  0.3251 -0.2220 -0.4962
   90PF6      F  150   1.191   4.946   5.322  0.0916  0.1903  0.7413
   91PF6      P  151   1.333   4.854   3.495 -0.3771  0.0032 -0.2125
   91PF6      F  152   1.426   4.981   3.528  0.5938  0.1265  0.1010
   91PF6      F  153   1.337   4.810   3.644 -0.1366  0.3205 -0.0969
   91PF6      F  154   1.462   4.768   3.459  0.2580 -0.0637 -0.1248
   91PF6      F  155   1.241   4.725   3.458 -0.3350 -0.1512 -0.7116
   91PF6      F  156   1.325   4.901   3.344 -0.2103 -0.5255  0.4170
   91PF6      F  157   1.203   4.940   3.522 -0.1425  0.0973 -0.5954
   92PF6      P  158   1.805   1.282   4.491 -0.0490 -0.0771 -0.0267
   92PF6      F  159   1.950   1.344   4.487  0.2442 -0.1218 -0.0663
   92PF6      F  160   1.771   1.375   4.624 -0.5491  0.0095  0.1142
   92PF6      F  161   1.859   1.176   4.591 -0.4440  0.3607  0.3619
   92PF6      F  162   1.653   1.225   4.495 -0.7795  0.2357 -0.4669
   92PF6      F  163   1.836   1.186   4.368  0.2179 -0.5612  0.0706
   92PF6      F  164   1.761   1.393   4.387 -0.2319  0.2884  0.6868
   93PF6      P  165   3.234   3.890   4.193 -0.1140 -0.1681  0.0783
   93PF6      F  166   3.139   3.980   4.283 -0.4193  0.2805 -0.1513
   93PF6      F  167   3.275   4.025   4.117 -0.2069 -0.3016 -0.0885
   93PF6      F  168   3.113   3.864   4.090 -0.4500 -0.3418 -0.3436
   93PF6      F  169   3.335   3.802   4.107  0.3400  0.4888 -0.0233
   93PF6      F  170   3.196   3.762   4.279  0.1981  0.0657 -0.2220
   93PF6      F  171   3.350   3.926   4.297 -0.1450  0.0934 -0.0394
   94PF6      P  172   0.992   5.384   0.724 -0.3261 -0.0081 -0.2057
   94PF6      F  173   0.940   5.235   0.728  0.0873  0.3760 -0.3862
   94PF6      F  174   0.944   5.401   0.875 -0.0117 -0.1127 -0.0882
   94PF6      F  175   0.851   5.436   0.679  0.4448 -0.4725 -0.1444
   94PF6      F  176   1.053   5.528   0.726 -0.0010 -0.0707  0.7483
   94PF6      F  177   1.030   5.370   0.572 -0.2746 -0.0274 -0.1573
   94PF6      F  178   1.133   5.330   0.767  0.0178 -0.1873 -0.4365
   95PF6      P  179   0.627   2.866   0.308 -0.5960 -0.1504 -0.5622
   95PF6      F  180   0.685   2.902   0.159 -0.5553  0.0963 -0.5264
   95PF6      F  181   0.479   2.908   0.262 -0.7494 -0.0501  0.2063
   95PF6      F  182   0.656   3.019   0.353 -0.1983 -0.0860 -0.2845
   95PF6      F  183   0.562   2.834   0.455 -0.3359 -0.2624 -0.1606
   95PF6      F  184   0.779   2.832   0.359 -0.2232  0.9730 -0.4798
   95PF6      F  185   0.607   2.712   0.266  0.3466  0.6049  1.3857
   96PF6      P  186   2.787   5.153   3.001 -0.1335 -0.2654  0.0778
   96PF6      F  187   2.836   5.175   3.153 -0.3712  0.1174  0.2184
   96PF6      F  188   2.936   5.141   2.946 -0.2952  0.0180  0.3638
   96PF6      F  189   2.794   5.311   2.979 -0.4363 -0.1791  0.1205
   96PF6      F  190   2.726   5.141   2.850  0.1695  0.3043 -0.1767
   96PF6      F  191   2.640   5.175   3.055  0.3803  0.2356 -0.5975
   96PF6      F  192   2.775   4.995   3.026  0.3415 -0.4753 -0.3016
   97PF6      P  193   4.565   3.975   0.793  0.2963  0.2283  0.4608
   97PF6      F  194   4.650   4.037   0.674 -0.5186 -0.1016  0.0222
   97PF6      F  195   4.607   3.828   0.745  0.6794  0.3574 -0.0337
   97PF6      F  196   4.439   3.969   0.699  0.4616  0.0153  0.1211
   97PF6      F  197   4.477   3.917   0.914  0.1728 -0.1480 -0.0022
   97PF6      F  198   4.527   4.126   0.847 -0.5629  0.3408 -0.2541
   97PF6      F  199   4.690   3.974   0.888  0.5839  0.7114  0.6048
   98PF6      P  200   5.030   2.995   2.010 -0.4096 -0.0190  0.0999
   98PF6      F  201   5.017   3.049   1.857 -0.0987 -0.1662  0.2590
   98PF6      F  202   5.074   2.844   1.966 -0.2695 -0.7995 -0.1594
   98PF6      F  203   4.879   2.947   2.002 -0.8539 -0.1434 -0.0558
   98PF6      F  204   5.039   2.941   2.159 -0.1037 -0.2694 -0.2037
   98PF6      F  205   4.977   3.143   2.063  0.4653  0.4656 -0.3252
   98PF6      F  206   5.185   3.034   2.023  0.0863  0.1222  0.1466
   99PF6      P  207   3.117   4.713   4.189  0.1276  0.1042 -0.3474
   99PF6      F  208   3.238   4.610   4.169 -0.3440 -0.2770 -0.1782
   99PF6      F  209   3.027   4.602   4.252  0.3663 -0.1912 -0.0342
   99PF6      F  210   3.059   4.675   4.048 -0.1042  0.1882  0.0657
   99PF6      F  211   2.996   4.811   4.227 -0.3216 -0.0957  0.0880
   99PF6      F  212   3.199   4.833   4.129  0.8510 -0.2205  1.0092
   99PF6      F  213   3.180   4.746   4.333 -0.4200  0.1620 -0.0717
  100PF6      P  214   3.939   2.269   3.671  0.5313  0.0839  0.2512
  100PF6      F  215   3.833   2.388   3.654  0.8502 -0.7441  0.0748
  100PF6      F  216   3.861   2.181   3.566  0.9731  0.2740 -0.1551
  100PF6      F  217   3.852   2.204   3.789  0.1675 -0.0185 -0.1971
  100PF6      F  218   4.045   2.151   3.690 -0.3850 -0.2573  0.4388
  100PF6      F  219   4.024   2.351   3.771  0.1839  0.3143  0.0675
  100PF6      F  220   4.014   2.335   3.549 -0.1704 -0.2318 -0.0099
  101PF6      P  221   2.228   4.937   1.044  0.1192  0.4258  0.2753
  101PF6      F  222   2.289   4.950   0.894 -0.8788  0.2223 -0.7649
  101PF6      F  223   2.085   4.985   0.984 -0.2944 -0.1685  0.4140
  101PF6      F  224   2.269   5.087   1.079 -0.2334  0.2826  0.0429
  101PF6      F  225   2.165   4.932   1.195  0.4799 -0.7163 -0.0577
  101PF6      F  226   2.368   4.884   1.102  0.3436  0.2941  0.3653
  101PF6      F  227   2.182   4.789   1.024 -0.0714  0.1952  0.0773
  102PF6      P  228   0.058   0.207   1.711 -0.2050  0.0516  0.2446
  102PF6      F  229   0.193   0.144   1.663 -0.5978 -0.3029  0.8589
  102PF6      F  230   0.130   0.341   1.752  0.2654 -0.1691 -0.3708
  102PF6      F  231   0.073   0.146   1.863  0.2792  0.0999  0.5939
  102PF6      F  232  -0.085   0.264   1.751  0.0285  0.0744  0.6872
  102PF6      F  233  -0.015   0.072   1.667  0.0354 -0.4611  0.3438
  102PF6      F  234   0.037   0.270   1.567  0.5139  0.5496 -0.0709
  103PF6      P  235   3.738   2.776   2.218 -0.0955 -0.0479  0.0532
  103PF6      F  236   3.795   2.903   2.303 -0.2870  0.5478 -0.0824
  103PF6      F  237   3.840   2.682   2.297 -0.0232  0.7296  0.4293
  103PF6      F  238   3.848   2.804   2.109 -0.1737  0.4197  0.2072
  103PF6      F  239   3.686   2.647   2.137 -0.4927 -0.2972  0.5293
  103PF6      F  240   3.627   2.863   2.140  0.2878 -0.0791 -0.0466
  103PF6      F  241   3.629   2.748   2.325  0.1825  0.2493  0.4614
  104PF6      P  242   2.484   0.572   4.982 -0.0237  0.3455 -0.3176
  104PF6      F  243   2.549   0.423   4.984  0.1204  0.1461  0.1251
  104PF6      F  244   2.370   0.519   4.877  0.3060  0.0721 -0.4185
  104PF6      F  245   2.580   0.611   4.859  1.1205  0.0971  0.2216
  104PF6      F  246   2.431   0.726   4.978  0.3043  0.8687  0.1672
  104PF6      F  247   2.591   0.620   5.091 -0.2642  0.2561  0.1319
  104PF6      F  248   2.386   0.532   5.102  0.5649  0.2941 -0.1609
  105PF6      P  249   1.801   2.917   5.614  0.1989  0.0577 -0.2079
  105PF6      F  250   1.729   2.768   5.602 -0.0525 -0.0812  0.0967
  105PF6      F  251   1.739   2.969   5.476  0.7690 -0.2411 -0.4963
  105PF6      F  252   1.936   2.863   5.547 -0.5487  0.2398 -0.0048
  105PF6      F  253   1.868   3.062   5.641  0.4370  0.0653  0.1132
  105PF6      F  254   1.859   2.873   5.756  0.5817  0.0021 -0.1789
  105PF6      F  255   1.672   2.973   5.691  0.5178  0.0251  0.6602
  106PF6      P  256   5.262   1.682   1.491 -0.4328 -0.0161 -0.3039
  106PF6      F  257   5.118   1.736   1.454 -0.3564 -0.2265 -0.2730
  106PF6      F  258   5.226   1.541   1.426 -0.4086  0.5564  0.0026
  106PF6      F  259   5.210   1.623   1.630  0.4144 -0.3931  0.1307
  106PF6      F  260   5.402   1.625   1.528  0.2000  0.3716 -0.0005
  106PF6      F  261   5.300   1.813   1.567  0.4461  0.1887  0.2950
  106PF6      F  262   5.325   1.736   1.355 -0.4674 -0.1483  0.0719
  107PF6      P  263   2.552   4.459   2.328 -0.1885  0.1603  0.0330
  107PF6      F  264   2.549   4.591   2.420  0.6366  0.2921  0.2272
  107PF6      F  265   2.662   4.399   2.430  0.1416  0.5969 -0.1916
  107PF6      F  266   2.672   4.524   2.243 -0.6402  0.2795 -0.0789
  107PF6      F  267   2.562   4.324   2.236 -0.5766  0.0721 -0.1599
  107PF6      F  268   2.440   4.522   2.232  0.4336  0.4083 -0.4665
  107PF6      F  269   2.425   4.396   2.408 -0.5442  0.4620 -0.5594
  108PF6      P  270   3.027   1.946   4.848 -0.3596 -0.1475  0.1457
  108PF6      F  271   2.949   2.043   4.750 -0.3405 -0.7403 -0.2021
  108PF6      F  272   3.136   1.925   4.737 -0.2930  0.6507  0.0633
  108PF6      F  273   2.942   1.834   4.781  0.7946  0.0668 -0.2331
  108PF6      F  274   3.100   1.839   4.940 -0.3134 -0.5669 -0.0671
  108PF6      F  275   2.910   1.961   4.953  0.0777 -0.0697 -0.3345
  108PF6      F  276   3.116   2.064   4.910 -0.5057  0.5692  0.2709
  109PF6      P  277   2.992   4.089   1.359 -0.4435 -0.4355 -0.2445
  109PF6      F  278   2.924   4.193   1.461 -0.6343 -0.7326 -0.2528
  109PF6      F  279   2.895   3.977   1.413 -0.0291 -0.2577 -0.5009
  109PF6      F  280   3.099   4.047   1.467 -0.4896 -0.9006  0.4484
  109PF6      F  281   3.049   3.978   1.252  0.4190  0.1785 -0.5101
  109PF6      F  282   3.094   4.205   1.304  0.2283 -0.3363  0.2288
  109PF6      F  283   2.886   4.129   1.251 -0.4893  0.5895 -0.1665
  110PF6      P  284   2.053   2.116   4.758  0.1136  0.3130  0.1220
  110PF6      F  285   2.156   2.025   4.663 -0.3850 -0.1821  0.0168
  110PF6      F  286   1.926   2.060   4.677  0.0534 -0.2233  0.2599
  110PF6      F  287   2.050   2.231   4.649 -0.1085  0.3455 -0.3015
  110PF6      F  288   1.966   2.208   4.849 -0.0880 -0.0088 -0.2391
  110PF6      F  289   2.183   2.183   4.821  0.0073  0.7928 -0.5358
  110PF6      F  290   2.049   2.003   4.868  0.8191  0.1415  0.3509
  111PF6      P  291   0.587   0.590   0.756  0.1166 -0.3340 -0.0991
  111PF6      F  292   0.579   0.747   0.745  0.1799  0.2264  0.7515
  111PF6      F  293   0.711   0.595   0.648 -0.6840  1.2370 -0.7053
  111PF6      F  294   0.490   0.566   0.629 -0.2364 -0.0842 -0.2689
  111PF6      F  295   0.598   0.431   0.773  0.1713 -0.3027 -0.3567
  111PF6      F  296   0.463   0.589   0.851  0.1178 -0.0532  0.3308
  111PF6      F  297   0.682   0.608   0.879  0.0960 -0.8301 -0.2464
  112PF6      P  298   3.678   2.246   0.777 -0.4455  0.0694 -0.2621
  112PF6      F  299   3.527   2.194   0.759  0.4087 -0.0867 -0.3200
  112PF6      F  300   3.667   2.362   0.667  0.2038  0.0939  0.5097
  112PF6      F  301   3.730   2.149   0.658 -0.1421 -0.0926  0.3695
  112PF6      F  302   3.824   2.295   0.813 -0.1949 -0.0371 -0.3134
  112PF6      F  303   3.698   2.132   0.885 -0.6473  0.0491  0.1256
  112PF6      F  304   3.631   2.345   0.890 -0.3741 -0.5712 -0.1027
  113PF6      P  305   1.976   5.631   5.206 -0.2555  0.2148  0.1388
  113PF6      F  306   2.129   5.650   5.253  0.0880 -0.0194 -0.0275
  113PF6      F  307   1.997   5.472   5.206 -0.0947  0.2973  0.8330
  113PF6      F  308   2.014   5.626   5.049 -0.5693 -0.1380 -0.0261
  113PF6      F  309   1.822   5.622   5.162  0.2825 -0.6171  0.4078
  113PF6      F  310   1.953   5.786   5.193 -0.1121 -0.2349  0.0557
  113PF6      F  311   1.940   5.636   5.358  0.5475 -0.2251 -0.4525
  114PF6      P  312   0.075   3.683   3.266  0.4648 -0.0807  0.4900
  114PF6      F  313   0.183   3.590   3.345  0.8749 -0.1826  0.0442
  114PF6      F  314   0.150   3.813   3.323  0.6909  0.1934  0.3060
  114PF6      F  315  -0.024   3.690   3.393 -0.6621 -0.3382  0.1788
  114PF6      F  316  -0.032   3.771   3.197 -0.0432 -0.2346 -0.2235
  114PF6      F  317  -0.010   3.554   3.222  0.4524  0.5413  0.4951
  114PF6      F  318   0.162   3.682   3.133  0.1780  0.1286 -0.3275
  115PF6      P  319   2.618   2.858   4.181  0.1634 -0.0986 -0.1592
  115PF6      F  320   2.525   2.758   4.090  0.5957  0.4540 -0.0777
  115PF6      F  321   2.682   2.922   4.051 -0.2996  0.2701  0.3008
  115PF6      F  322   2.734   2.747   4.181 -0.2832 -0.2009 -0.3990
  115PF6      F  323   2.708   2.954   4.272  0.5528 -0.2373  0.3195
  115PF6      F  324   2.559   2.793   4.311 -0.0187  0.1178  0.1131
  115PF6      F  325   2.497   2.965   4.186 -0.2564 -0.6005  0.1254
  116PF6      P  326   5.568   0.588   5.499 -0.3298 -0.0505  0.2445
  116PF6      F  327   5.414   0.556   5.470 -0.2094 -0.2523 -0.5886
  116PF6      F  328   5.566   0.701   5.381  0.3039  0.1329  0.1593
  116PF6      F  329   5.602   0.474   5.391  0.4651 -0.3084  0.3722
  116PF6      F  330   5.723   0.616   5.532  0.0766  0.0304  0.2088
  116PF6      F  331   5.571   0.475   5.610 -0.7417  0.3304  0.0732
  116PF6      F  332   5.521   0.697   5.600 -0.2683  0.2955 -0.0116
  117PF6      P  333   1.450   0.698   0.797 -0.2848  0.4816 -0.0457
  117PF6      F  334   1.477   0.852   0.764  0.4475  0.5850  0.7098
  117PF6      F  335   1.398   0.671   0.653 -0.5927  1.0050 -0.4951
  117PF6      F  336   1.304   0.737   0.843  0.4668  0.0460  0.6142
  117PF6      F  337   1.424   0.542   0.830 -0.1207  0.2443  0.2028
  117PF6      F  338   1.502   0.723   0.944 -0.3341  0.3004 -0.4576
  117PF6      F  339   1.597   0.664   0.746  0.6970  0.7673  0.0501
  118PF6      P  340   4.329   5.469   1.667  0.0121  0.0799  0.0015
  118PF6      F  341   4.357   5.319   1.720  0.2735  0.1275 -0.3256
  118PF6      F  342   4.209   5.415   1.581 -0.6157 -0.3439 -0.2943
  118PF6      F  343   4.427   5.453   1.544 -0.5425  0.3039  0.1395
  118PF6      F  344   4.302   5.618   1.621 -0.4135  0.3389  0.6920
  118PF6      F  345   4.451   5.527   1.754 -0.0048  0.6194  0.0810
  118PF6      F  346   4.237   5.489   1.789  0.3336  0.4060  0.1546
  119PF6      P  347   1.195   2.448   3.440  0.3305  0.1588 -0.1638
  119PF6      F  348   1.118   2.381   3.563 -0.2349  0.5700  0.3024
  119PF6      F  349   1.328   2.439   3.528  0.1316  0.0933  0.4449
  119PF6      F  350   1.168   2.595   3.501 -0.0554 -0.3056  0.2036
  119PF6      F  351   1.272   2.510   3.313 -0.0062  0.4338 -0.0599
  119PF6      F  352   1.052   2.465   3.359  0.4164 -0.0011  0.6259
  119PF6      F  353   1.206   2.305   3.380 -0.3990 -0.0447  0.6507
  120PF6      P  354   2.846   3.124   2.856 -0.0985 -0.1030  0.0198
  120PF6      F  355   2.694   3.129   2.902 -0.2630  0.5057  0.3796
  120PF6      F  356   2.848   3.286   2.845  0.4350 -0.1369  0.5070
  120PF6      F  357   2.788   3.111   2.706 -0.3071  0.0354 -0.1373
  120PF6      F  358   2.999   3.122   2.807 -0.0404 -0.4930  0.4913
  120PF6      F  359   2.847   2.963   2.870 -0.6873 -0.0645  0.1352
  120PF6      F  360   2.890   3.140   3.009  0.0318 -0.1726  0.2196
  121PF6      P  361   5.218   4.389   2.976 -0.1364 -0.0171 -0.1061
  121PF6      F  362   5.138   4.494   3.058 -0.1777 -0.2588 -0.0285
  121PF6      F  363   5.135   4.279   3.059 -0.2258 -0.3828  0.0646
  121PF6      F  364   5.338   4.397   3.080  0.2089  0.5444 -0.6466
  121PF6      F  365   5.296   4.276   2.892  0.2944 -0.1646 -0.0220
  121PF6      F  366   5.288   4.506   2.893 -0.1684 -0.0383 -0.2040
  121PF6      F  367   5.101   4.398   2.870 -0.3226 -0.4980 -0.4910
  122PF6      P  368   0.372   2.828   4.437 -0.0018 -0.1844 -0.1480
  122PF6      F  369   0.387   2.708   4.333  0.6612  0.4976  0.0115
  122PF6      F  370   0.255   2.744   4.512 -1.0379 -0.7533  0.4992
  122PF6      F  371   0.264   2.900   4.340 -0.2487 -0.0632  0.1771
  122PF6      F  372   0.359   2.941   4.550 -0.4376  0.0324 -0.4623
  122PF6      F  373   0.486   2.919   4.372 -0.1639  0.2687  0.1579
  122PF6      F  374   0.479   2.763   4.532 -0.3340 -0.1649  0.0957
  123PF6      P  375   2.137   5.597   0.144 -0.0024 -0.0305  0.0881
  123PF6      F  376   2.281   5.524   0.163  0.7461 -0.8822 -0.1196
  123PF6      F  377   2.183   5.661   0.004 -0.3184 -0.4120 -0.0692
  123PF6      F  378   2.185   5.732   0.211 -0.1784 -0.6483 -0.4897
  123PF6      F  379   1.994   5.665   0.132  0.0198  0.6981 -0.1651
  123PF6      F  380   2.083   5.535   0.284 -0.6703 -0.3113  0.5311
  123PF6      F  381   2.082   5.467   0.058 -0.0808  0.2594  0.2298
  124PF6      P  382   4.857   1.371   3.730  0.0152 -0.0186 -0.0273
  124PF6      F  383   4.743   1.361   3.613 -0.2102 -0.4568 -0.8119
  124PF6      F  384   4.764   1.468   3.812 -0.4705 -0.2371 -0.7694
  124PF6      F  385   4.925   1.497   3.662  0.6317 -0.2162 -0.1991
  124PF6      F  386   4.966   1.379   3.848 -0.1531  0.5405  0.3159
  124PF6      F  387   4.957   1.275   3.639  0.3315 -0.0907  0.2459
  124PF6      F  388   4.795   1.237   3.796 -0.4574  0.3223  0.6392
  125PF6      P  389   0.274   4.643   3.630  0.1153  0.0713  0.2978
  125PF6      F  390   0.379   4.760   3.612  0.0893 -0.7080  0.6421
  125PF6      F  391   0.344   4.608   3.770  0.3767  0.0453  0.3980
  125PF6      F  392   0.376   4.534   3.571  0.1213  0.0649 -0.3221
  125PF6      F  393   0.162   4.528   3.641 -0.2048  0.0401  0.2254
  125PF6      F  394   0.216   4.677   3.485  0.3646 -0.4689 -0.0993
  125PF6      F  395   0.174   4.746   3.698  0.3787 -0.0948 -0.3119
  126PF6      P  396   4.092   0.728   0.582  0.3608  0.4187 -0.0946
  126PF6      F  397   4.219   0.706   0.488 -0.1329  0.3634  0.1334
  126PF6      F  398   4.030   0.586   0.535  0.1955  0.0672  0.0003
  126PF6      F  399   4.011   0.801   0.461 -0.0868  0.5349  0.2371
  126PF6      F  400   3.971   0.757   0.689  0.0838 -0.2170 -0.5880
  126PF6      F  401   4.156   0.868   0.622  0.3243  0.1452 -0.5073
  126PF6      F  402   4.175   0.654   0.702 -0.5623 -0.2040  0.1623
  127PF6      P  403   2.372   5.574   4.213 -0.1431  0.4892  0.2708
  127PF6      F  404   2.526   5.559   4.171  0.0792  0.2828 -0.6876
  127PF6      F  405   2.403   5.696   4.298 -0.1250  0.0757  0.1131
  127PF6      F  406   2.395   5.479   4.347 -0.0501 -0.3634 -0.2814
  127PF6      F  407   2.220   5.585   4.256 -0.2312 -0.3746 -0.4999
  127PF6      F  408   2.327   5.449   4.121 -0.7137  0.3812  0.0656
  127PF6      F  409   2.342   5.673   4.089  0.0975  0.1175  0.1673
  128PF6      P  410   5.681   2.019   4.920  0.0681 -0.0257  0.0404
  128PF6      F  411   5.755   2.120   4.824 -0.1375  0.1519 -0.0642
  128PF6      F  412   5.572   2.129   4.957  0.3205 -0.2366  0.2194
  128PF6      F  413   5.776   2.078   5.038 -0.4717  0.2046  0.0410
  128PF6      F  414   5.607   1.923   5.026  0.8671 -0.7897  0.4554
  128PF6      F  415   5.789   1.903   4.897  0.1509 -0.5681  0.0505
  128PF6      F  416   5.585   1.975   4.797  0.2451  0.4426 -0.5473
  129PF6      P  417   5.062   2.678   3.160  0.3398  0.7935 -0.0077
  129PF6      F  418   4.915   2.660   3.114  0.3635  0.6187  0.6343
  129PF6      F  419   5.047   2.836   3.127  0.2216  0.5118  0.9451
  129PF6      F  420   5.106   2.638   3.012 -0.1901  0.1390  0.3901
  129PF6      F  421   5.213   2.690   3.200 -0.0979 -0.2105 -0.0885
  129PF6      F  422   5.066   2.518   3.191  0.0949  0.6937  0.0815
  129PF6      F  423   5.017   2.697   3.310 -0.6959 -0.1038 -0.1916
  130PF6      P  424   3.340   1.477   2.195  0.1567 -0.2030  0.2897
  130PF6      F  425   3.449   1.436   2.304  0.1556  0.1221  0.6287
  130PF6      F  426   3.247   1.362   2.253  0.1367  0.0953  0.0074
  130PF6      F  427   3.406   1.377   2.086 -0.4394  0.3230 -0.4959
  130PF6      F  428   3.231   1.506   2.087  0.4855 -0.4355 -0.0155
  130PF6      F  429   3.433   1.595   2.134 -0.3357 -1.3284  0.7160
  130PF6      F  430   3.276   1.586   2.296  0.6085 -0.1610 -0.2656
  131PF6      P  431   1.150   5.706   1.878 -0.2525  0.1067 -0.0643
  131PF6      F  432   1.083   5.564   1.909 -0.0370  0.1227 -0.0085
  131PF6      F  433   1.284   5.642   1.820 -0.2300  0.0599 -0.5091
  131PF6      F  434   1.202   5.707   2.033 -0.2446  0.0760  0.1406
  131PF6      F  435   1.218   5.845   1.844 -0.0420  1.0422 -0.6454
  131PF6      F  436   1.016   5.780   1.924 -0.2365 -0.0461  0.2780
  131PF6      F  437   1.088   5.696   1.732 -0.7885 -0.1270  0.3852
  132PF6      P  438   0.037   3.373   0.590 -0.1181  0.0157 -0.0274
  132PF6      F  439  -0.116   3.377   0.556 -0.1145 -0.3603  0.0627
  132PF6      F  440   0.009   3.224   0.643 -0.1143  0.3104 -1.0565
  132PF6      F  441   0.005   3.437   0.737 -0.6333 -0.4995  0.2478
  132PF6      F  442   0.190   3.362   0.632  0.6351 -0.0145  0.1103
  132PF6      F  443   0.048   3.516   0.528 -0.6556 -0.0247 -0.0693
  132PF6      F  444   0.070   3.317   0.444  0.6293  0.3223  0.3137
  133PF6      P  445   0.666   4.508   2.480 -0.4113 -0.1896 -0.0688
  133PF6      F  446   0.543   4.475   2.572 -0.8053 -0.6250 -0.2238
  133PF6      F  447   0.685   4.351   2.453 -0.1121 -0.1830 -1.0415
  133PF6      F  448   0.763   4.489   2.611  0.2060 -0.7291 -0.6633
  133PF6      F  449   0.793   4.553   2.389 -0.1013  0.2392  0.5046
  133PF6      F  450   0.636   4.665   2.511  0.3389  0.0859  0.0586
  133PF6      F  451   0.570   4.519   2.356  0.0881  0.4123  0.3891
  134PF6      P  452   3.840   2.944   3.244 -0.0276 -0.2160  0.2606
  134PF6      F  453   3.935   3.018   3.139  0.2426  0.3317  0.3725
  134PF6      F  454   3.925   2.804   3.236  0.6828  0.0007  0.0323
  134PF6      F  455   3.748   2.907   3.119  0.0112 -0.1804 -0.2808
  134PF6      F  456   3.739   2.871   3.341  0.0727  0.0341 -0.1121
  134PF6      F  457   3.755   3.078   3.252 -0.0752 -0.0330  0.3145
  134PF6      F  458   3.937   2.994   3.366  0.5640  0.0316  0.1633
  135PF6      P  459   2.042   3.507   0.447  0.4610 -0.0950  0.1981
  135PF6      F  460   2.129   3.491   0.583  0.6887 -0.4945 -0.0255
  135PF6      F  461   2.067   3.664   0.444  0.1419  0.3260 -0.0960
  135PF6      F  462   1.916   3.532   0.543  0.0967 -0.1314 -0.0458
  135PF6      F  463   1.955   3.524   0.315  0.2918 -0.1896  0.6132
  135PF6      F  464   2.022   3.348   0.443 -0.1497  0.1268  0.3377
  135PF6      F  465   2.166   3.489   0.356  0.2747 -0.7539  0.0669
  136PF6      P  466   4.670   1.651   4.529 -0.0324  0.3767 -0.0539
  136PF6      F  467   4.758   1.781   4.536  0.1338  0.5386  0.2108
  136PF6      F  468   4.672   1.648   4.689 -0.2830 -0.2809 -0.4216
  136PF6      F  469   4.806   1.569   4.529  0.0249  0.3700 -0.1304
  136PF6      F  470   4.577   1.515   4.530  0.1700 -0.1456 -0.0606
  136PF6      F  471   4.674   1.655   4.369  0.1915 -0.4508 -0.5225
  136PF6      F  472   4.538   1.737   4.533 -0.0343  0.2300 -0.5319
  137PF6      P  473   3.664   4.719   5.312 -0.2516 -0.1659 -0.4206
  137PF6      F  474   3.589   4.650   5.436  0.3107 -0.2521  0.3661
  137PF6      F  475   3.560   4.838   5.324 -0.4927 -0.0221 -0.0229
  137PF6      F  476   3.576   4.632   5.210 -0.8564 -0.2539 -0.2076
  137PF6      F  477   3.731   4.788   5.183 -0.3955 -0.0062 -0.8167
  137PF6      F  478   3.766   4.595   5.311  0.5098  0.1747  0.1508
  137PF6      F  479   3.762   4.799   5.410 -0.5202  0.3920 -0.6855
  138PF6      P  480   1.840   1.714   1.707 -0.1768  0.2981 -0.0029
  138PF6      F  481   1.861   1.813   1.585 -0.0496  0.0970 -0.2038
  138PF6      F  482   1.887   1.601   1.608 -0.3237 -0.1815 -0.3849
  138PF6      F  483   1.686   1.701   1.665 -0.5516  0.6518 -0.1121
  138PF6      F  484   1.818   1.608   1.822 -0.2399  0.2660  0.0765
  138PF6      F  485   1.800   1.838   1.800 -0.6491  0.2774 -0.3726
  138PF6      F  486   1.992   1.741   1.745  0.2801 -0.2849  0.5332
  139PF6      P  487   5.342   1.056   0.549  0.1039 -0.6433  0.4517
  139PF6      F  488   5.311   1.212   0.559  0.3210 -0.3580 -0.3543
  139PF6      F  489   5.190   1.024   0.511  0.2998 -0.0996  0.0491
  139PF6      F  490   5.309   1.036   0.704  0.4411  0.5022  0.3163
  139PF6      F  491   5.370   0.897   0.538  0.9687 -0.1921  0.3358
  139PF6      F  492   5.495   1.087   0.579 -0.5037  0.3599 -0.4916
  139PF6      F  493   5.371   1.068   0.391 -0.0350  0.1396  0.2851
  140PF6      P  494   2.839   5.386   5.348 -0.0216  0.2120  0.3244
  140PF6      F  495   2.765   5.310   5.468  0.4702  0.4396  0.5640
  140PF6      F  496   2.970   5.397   5.438  0.8560 -0.1935  0.0855
  140PF6      F  497   2.788   5.534   5.395  0.0808  0.8628 -0.3301
  140PF6      F  498   2.918   5.464   5.228  0.1509 -0.2112  0.3158
  140PF6      F  499   2.705   5.373   5.255 -0.2669  0.4928  0.2164
  140PF6      F  500   2.889   5.250   5.287  0.6242  0.3859  0.0070
  141PF6      P  501   1.015   3.901   5.307  0.0967  0.1496  0.1848
  141PF6      F  502   0.944   3.759   5.324 -0.6675 -0.0160  0.0051
  141PF6      F  503   0.877   3.966   5.322  0.7382 -0.3155 -1.2851
  141PF6      F  504   0.990   3.896   5.150  0.3840 -0.4420  0.2101
  141PF6      F  505   1.071   4.046   5.281 -0.4870  0.0716  0.1406
  141PF6      F  506   1.157   3.835   5.286  0.0621 -0.4865  0.2676
  141PF6      F  507   1.036   3.908   5.467 -0.2414  0.0341 -0.4191
  142PF6      P  508   4.956   3.832   1.483  0.2172 -0.5403  0.2453
  142PF6      F  509   4.982   3.765   1.634 -0.4138 -0.6950 -0.0852
  142PF6      F  510   4.920   3.978   1.538  0.2965  0.0842  0.0340
  142PF6      F  511   4.796   3.794   1.490 -0.0271  0.4782  0.3765
  142PF6      F  512   4.932   3.891   1.335  0.1017  0.4042  0.0484
  142PF6      F  513   4.988   3.685   1.426 -0.3723 -0.2586  0.5366
  142PF6      F  514   5.111   3.874   1.474  0.1460 -0.3132  0.0443
  143PF6      P  515   1.599   1.553   5.096  0.0892 -0.3032 -0.1660
  143PF6      F  516   1.641   1.558   4.942  0.3815 -0.2383 -0.2613
  143PF6      F  517   1.673   1.698   5.107  0.1866 -0.1782 -0.1077
  143PF6      F  518   1.738   1.482   5.137  0.0742  0.2699 -0.2174
  143PF6      F  519   1.566   1.552   5.252 -0.0092  0.1709 -0.3071
  143PF6      F  520   1.532   1.407   5.075 -0.4044  0.2892 -0.3958
  143PF6      F  521   1.462   1.623   5.057  0.3614 -0.4788  0.1390
  144PF6      P  522   3.828   3.232   0.996  0.0681 -0.2565 -0.2162
  144PF6      F  523   3.922   3.358   1.012  0.0146  0.1740 -0.0792
  144PF6      F  524   3.842   3.219   1.153  0.2975 -0.0045  0.3296
  144PF6      F  525   3.956   3.133   0.987 -0.4866 -0.1927  0.3275
  144PF6      F  526   3.717   3.112   0.981 -0.2427  0.0659  0.2121
  144PF6      F  527   3.834   3.247   0.834 -0.3881  0.3368  0.4322
  144PF6      F  528   3.710   3.334   1.009 -1.1497 -0.4426  0.4363
  145PF6      P  529   5.436   1.119   1.645 -0.2154 -0.1413 -0.2926
  145PF6      F  530   5.283   1.153   1.637  0.2118 -0.1073 -0.4656
  145PF6      F  531   5.437   1.112   1.805  0.0216  0.1646  0.1114
  145PF6      F  532   5.463   1.278   1.641  0.0528 -0.2059 -0.1850
  145PF6      F  533   5.591   1.085   1.640 -0.4100 -0.2343  0.1310
  145PF6      F  534   5.434   1.100   1.490 -0.2366 -0.2561  0.4170
  145PF6      F  535   5.402   0.964   1.650  0.2258  0.0853  0.4505
  146PF6      P  536   3.571   5.044   1.992  0.0692 -0.3304 -0.0410
  146PF6      F  537   3.456   4.943   2.041 -0.2746 -0.0562  0.2963
  146PF6      F  538   3.626   4.922   1.904 -0.0619  0.2108 -0.6351
  146PF6      F  539   3.664   5.006   2.114  0.3024 -0.3057  0.1574
  146PF6      F  540   3.685   5.149   1.940 -0.6007 -0.5680 -0.1229
  146PF6      F  541   3.512   5.157   2.084  0.2484  0.2983  0.0818
  146PF6      F  542   3.480   5.097   1.879 -0.1018 -0.0257  0.3650
  147PF6      P  543   3.497   1.701   1.590  0.2251  0.2280  0.3463
  147PF6      F  544   3.560   1.712   1.443 -0.5362 -0.0155  0.3151
  147PF6      F  545   3.576   1.570   1.610  0.5001 -0.2509  0.5682
  147PF6      F  546   3.375   1.616   1.534  0.4893  0.1694  0.2781
  147PF6      F  547   3.434   1.688   1.738  0.6046  0.2235 -0.3353
  147PF6      F  548   3.420   1.838   1.563  0.4264  0.2099 -0.1078
  147PF6      F  549   3.615   1.791   1.650 -0.1798  0.3680 -0.2253
  148PF6      P  550   0.830   4.507   1.595 -0.1002  0.3921 -0.2372
  148PF6      F  551   0.892   4.537   1.447  0.5608  0.2242 -0.0024
  148PF6      F  552   0.825   4.352   1.554  0.5301  0.0287  0.3901
  148PF6      F  553   0.685   4.531   1.547 -0.1840 -0.1841 -0.8819
  148PF6      F  554   0.763   4.474   1.731 -0.0596 -0.0220 -0.1805
  148PF6      F  555   0.833   4.660   1.633  0.2511  0.6187 -0.0345
  148PF6      F  556   0.982   4.483   1.654 -0.4940  0.0870  0.1282
  149PF6      P  557   0.320   2.050   0.452 -0.1034  0.1776  0.1729
  149PF6      F  558   0.330   2.137   0.589 -0.4276  0.2177  0.2429
  149PF6      F  559   0.237   1.943   0.532  0.5741 -0.2843  0.0787
  149PF6      F  560   0.452   1.968   0.492 -0.5011  0.3469 -0.5746
  149PF6      F  561   0.311   1.960   0.320  0.2222  0.2637  0.0008
  149PF6      F  562   0.405   2.157   0.375 -0.2973  0.3949 -0.0864
  149PF6      F  563   0.191   2.129   0.408 -0.1619 -0.0625  0.5227
  150PF6      P  564   0.864   1.464   5.548 -0.3350  0.4256 -0.2810
  150PF6      F  565   1.009   1.442   5.617  0.0652  0.8287  0.5189
  150PF6      F  566   0.806   1.331   5.619 -0.2295  0.2215 -0.0008
  150PF6      F  567   0.913   1.380   5.423 -0.3998  0.1722  0.5972
  150PF6      F  568   0.724   1.489   5.470 -0.5612  0.4118 -0.4609
  150PF6      F  569   0.921   1.596   5.481  0.2399  0.0124 -0.1749
  150PF6      F  570   0.812   1.549   5.673 -0.5560  0.3480  0.0781
  151PF6      P  571   1.460   0.327   4.592  0.1774  0.2150 -0.2084
  151PF6      F  572   1.450   0.292   4.744 -0.4553  0.0851  0.1305
  151PF6      F  573   1.588   0.418   4.620  0.4271  0.2482 -0.1678
  151PF6      F  574   1.364   0.451   4.624 -0.1533  0.5618  0.5244
  151PF6      F  575   1.458   0.370   4.443 -0.4007 -0.3455  0.0413
  151PF6      F  576   1.327   0.239   4.572 -0.3802  0.1805 -0.2110
  151PF6      F  577   1.555   0.201   4.567 -0.6059  0.0274 -0.2686
  152PF6      P  578   2.774   2.195   2.316  0.0461  0.3430 -0.0889
  152PF6      F  579   2.845   2.093   2.209 -0.5786 -0.0704 -0.0441
  152PF6      F  580   2.901   2.193   2.411 -0.5891 -0.0253  0.1736
  152PF6      F  581   2.705   2.075   2.394  0.1069  0.8849  0.6204
  152PF6      F  582   2.713   2.303   2.419  0.4126 -0.1622  0.1379
  152PF6      F  583   2.642   2.208   2.226 -0.0957  0.4935  0.3013
  152PF6      F  584   2.835   2.322   2.240  0.0650  0.0935  0.2020
  153PF6      P  585   4.901   5.072   3.988  0.8127  0.2880 -0.0798
  153PF6      F  586   4.972   5.089   4.135  0.3830  0.3355 -0.0836
  153PF6      F  587   4.783   5.163   4.038 -0.2379 -0.3667 -0.4462
  153PF6      F  588   4.822   4.938   4.031  0.2808  0.7276  0.3100
  153PF6      F  589   4.830   5.053   3.849  0.0317  0.0347 -0.3016
  153PF6      F  590   5.023   4.986   3.926  0.0653  0.3539  0.1257
  153PF6      F  591   4.969   5.206   3.932  0.2291 -0.0077  0.3722
  154PF6      P  592   2.669   3.755   5.081 -0.2343  0.1096  0.2122
  154PF6      F  593   2.548   3.695   5.169 -0.4247  0.1684 -0.1623
  154PF6      F  594   2.616   3.905   5.107 -0.1580  0.2114  0.2725
  154PF6      F  595   2.576   3.746   4.949 -0.2940 -0.4945  0.2587
  154PF6      F  596   2.787   3.815   4.987 -0.7312  0.1782  0.1365
  154PF6      F  597   2.728   3.609   5.057 -0.3155  0.3326  0.3257
  154PF6      F  598   2.760   3.775   5.213 -0.3168 -0.0683  0.0990
  155PF6      P  599   2.911   0.435   0.870 -0.1484 -0.0399  0.1930
  155PF6      F  600   2.844   0.388   0.731  0.2327 -0.1601  0.2024
  155PF6      F  601   3.052   0.468   0.797  0.1610 -0.6847  0.0188
  155PF6      F  602   2.964   0.287   0.887 -1.2822 -0.1073 -0.2518
  155PF6      F  603   2.980   0.472   1.004 -0.7521 -0.7049  0.2837
  155PF6      F  604   2.777   0.398   0.952 -0.1224  0.2546 -0.3231
  155PF6      F  605   2.863   0.588   0.849  0.5471 -0.1524 -0.1821
  156PF6      P  606   3.667   0.506   1.842  0.1008 -0.2208  0.0152
  156PF6      F  607   3.518   0.463   1.791 -0.1810  0.1492  0.5474
  156PF6      F  608   3.713   0.355   1.811 -0.7352 -0.6722  0.1245
  156PF6      F  609   3.623   0.463   1.985  0.3102  0.1904  0.1386
  156PF6      F  610   3.816   0.544   1.887  0.6499 -0.7623 -0.2654
  156PF6      F  611   3.626   0.660   1.874  0.4985 -0.2375  0.4812
  156PF6      F  612   3.704   0.547   1.695 -0.6178 -0.6536 -0.1556
  157PF6      P  613   3.450   1.524   0.122  0.6684  0.2473  0.1785
  157PF6      F  614   3.485   1.658   0.195 -0.1395  0.0109 -0.4732
  157PF6      F  615   3.436   1.605  -0.013  0.2948 -0.0381  0.2728
  157PF6      F  616   3.294   1.543   0.164  0.2822 -0.4185  0.1506
  157PF6      F  617   3.409   1.389   0.052 -0.1646  0.3551  0.0775
  157PF6      F  618   3.478   1.453   0.267 -0.1592  0.1854 -0.1896
  157PF6      F  619   3.610   1.510   0.095  0.1948  0.2900  0.0299
  158PF6      P  620   2.177   1.464   3.621  0.0636 -0.2879 -0.1443
  158PF6      F  621   2.329   1.416   3.595  0.2975  0.1656 -0.0188
  158PF6      F  622   2.185   1.557   3.496 -0.1573 -0.1741 -0.2594
  158PF6      F  623   2.231   1.586   3.714 -0.8224  0.4575  0.0362
  158PF6      F  624   2.029   1.507   3.643 -0.6808 -0.6766  0.0836
  158PF6      F  625   2.161   1.376   3.751  0.0482 -0.2613 -0.4981
  158PF6      F  626   2.124   1.344   3.526  0.0177 -0.2643  0.2363
  159PF6      P  627   2.106   4.050   3.301 -0.2697 -0.2656  0.5357
  159PF6      F  628   1.981   4.129   3.239 -0.2055 -0.6214 -0.8895
  159PF6      F  629   2.188   4.062   3.163  0.2567  0.1143 -0.0010
  159PF6      F  630   2.045   3.916   3.242  0.1443 -0.4711 -0.1639
  159PF6      F  631   2.219   3.961   3.372 -0.0507  0.0959 -0.3037
  159PF6      F  632   2.026   4.040   3.441  0.1591  0.1566  0.0721
  159PF6      F  633   2.175   4.183   3.350 -0.2462  0.3615 -0.7615
  160PF6      P  634   2.504   1.742   5.681  0.3059 -0.1233  0.3622
  160PF6      F  635   2.440   1.755   5.827  0.1057  0.6609  0.8781
  160PF6      F  636   2.622   1.643   5.736  0.4762  0.1342  0.8485
  160PF6      F  637   2.592   1.867   5.719  0.1870 -0.1206 -0.6621
  160PF6      F  638   2.575   1.734   5.541  0.2275 -0.6274  0.4732
  160PF6      F  639   2.390   1.829   5.616  0.5104 -0.2959  0.2113
  160PF6      F  640   2.413   1.610   5.661 -0.1063  0.0384  0.1965
  161G2     C00  641   5.707   2.548   1.734  0.0288  0.7249 -0.8518
  161G2     O01  642   5.676   2.412   1.754  0.4221  0.6199 -0.0323
  161G2     C02  643   5.594   2.381   1.861  0.5374  0.6722  0.4180
  161G2     C03  644   5.455   2.348   1.797  0.7074 -1.0229 -0.2526
  161G2     O04  645   5.389   2.470   1.748  0.1633 -0.6444 -0.0547
  161G2     C05  646   5.338   2.568   1.840 -0.7111  0.2858  0.0617
  161G2     C06  647   5.257   2.671   1.759  0.1888 -0.4561  0.1497
  161G2     O07  648   5.299   2.683   1.622 -0.0538  0.7768  0.0379
  161G2     C08  649   5.228   2.782   1.546 -0.3468  1.0541 -0.1427
  161G2     H09  650   5.758   2.577   1.824  1.1457 -1.2879 -0.9202
  161G2     H0A  651   5.755   2.573   1.639 -3.0944  0.6930  0.3146
  161G2     H0B  652   5.616   2.601   1.712  2.2263  1.8186 -1.1471
  161G2     H0C  653   5.636   2.284   1.903 -1.9480  1.4786  0.0384
  161G2     H0D  654   5.579   2.457   1.937 -2.2759 -0.2981 -0.7809
  161G2     H0E  655   5.477   2.279   1.717 -2.2298  0.1854 -1.1524
  161G2     H0F  656   5.389   2.282   1.855  0.5466 -1.0504  1.2571
  161G2     H0G  657   5.278   2.515   1.915 -1.6762  2.1264  2.9236
  161G2     H0H  658   5.415   2.615   1.902  0.3276  0.6267  2.8622
  161G2     H0I  659   5.153   2.646   1.766 -1.4748 -0.5959 -1.2784
  161G2     H0J  660   5.274   2.767   1.813 -2.4554  0.9502 -0.0472
  161G2     H0K  661   5.232   2.888   1.580 -0.9215  1.5146  0.3664
  161G2     H0M  662   5.253   2.775   1.445  1.1048  1.9764  1.5186
  161G2     H0N  663   5.124   2.756   1.548  0.3429  0.3120  1.3114
  162G2     C00  664   2.647   4.775   4.236  0.0143  0.4349 -0.3759
  162G2     O01  665   2.550   4.671   4.208 -0.2049 -0.5177  0.2757
  162G2     C02  666   2.538   4.624   4.076  1.1119  0.2565  0.6707
  162G2     C03  667   2.562   4.479   4.055 -0.1064 -0.3870 -0.1802
  162G2     O04  668   2.670   4.423   4.129 -0.8665  0.2472  0.6176
  162G2     C05  669   2.796   4.445   4.067 -0.0080 -0.5672 -0.1440
  162G2     C06  670   2.881   4.324   4.094 -0.4231  0.1046  0.5067
  162G2     O07  671   2.815   4.207   4.037  0.4128 -0.0406 -0.1076
  162G2     C08  672   2.869   4.088   4.070 -0.5761  0.3804 -0.6604
  162G2     H09  673   2.745   4.754   4.196 -0.7768  1.6724  0.7778
  162G2     H0A  674   2.610   4.869   4.196 -1.9817 -0.3465 -1.1786
  162G2     H0B  675   2.667   4.777   4.347  2.3362  3.8546 -0.0492
  162G2     H0C  676   2.441   4.655   4.039  0.4743 -2.1213  0.9304
  162G2     H0D  677   2.602   4.677   4.014 -0.9697  1.4548  1.1376
  162G2     H0E  678   2.472   4.433   4.098 -0.0045 -0.8286  1.9331
  162G2     H0F  679   2.564   4.449   3.953  0.8571 -0.9293 -2.2216
  162G2     H0G  680   2.775   4.465   3.966  2.2139  1.1200  1.8897
  162G2     H0H  681   2.844   4.530   4.105 -2.3387  2.2591  0.6112
  162G2     H0I  682   2.981   4.354   4.056  1.1181  0.3307  1.8629
  162G2     H0J  683   2.890   4.321   4.202 -1.0229 -0.0908 -1.5613
  162G2     H0K  684   2.885   4.072   4.177 -3.2561  1.1732 -2.0347
  162G2     H0M  685   2.815   4.009   4.024 -2.5264  1.6478  0.0304
  162G2     H0N  686   2.970   4.095   4.030  3.0564 -0.3763 -0.3242
  163G2     C00  687   2.098   3.421   1.434  0.5127  0.1572 -0.0304
  163G2     O01  688   2.202   3.477   1.363  0.8803 -0.2245 -0.2056
  163G2     C02  689   2.331   3.426   1.405 -0.1013 -0.3277 -0.6171
  163G2     C03  690   2.453   3.457   1.308  0.7738  0.0693 -0.1884
  163G2     O04  691   2.572   3.391   1.348 -0.1467  0.2737  0.5012
  163G2     C05  692   2.686   3.430   1.272 -0.2742  0.3007  0.0902
  163G2     C06  693   2.815   3.349   1.302 -0.2338  0.4844  0.1207
  163G2     O07  694   2.860   3.367   1.439 -0.2470 -0.1868  0.0858
  163G2     C08  695   2.796   3.294   1.539  0.1174  0.2426 -0.3897
  163G2     H09  696   2.008   3.475   1.393 -4.4493  0.1508 -1.0390
  163G2     H0A  697   2.090   3.313   1.400  1.0097 -1.8734  0.3529
  163G2     H0B  698   2.103   3.432   1.544  0.2048 -0.8036 -0.2423
  163G2     H0C  699   2.360   3.471   1.498  0.6186  3.2686  1.1045
  163G2     H0D  700   2.332   3.314   1.415  2.1834 -1.5468 -0.3030
  163G2     H0E  701   2.420   3.425   1.212  0.1903 -0.2639 -0.8390
  163G2     H0F  702   2.478   3.561   1.299 -0.4836  0.2107 -0.1005
  163G2     H0G  703   2.661   3.415   1.168  0.3870  0.4661  0.9279
  163G2     H0H  704   2.695   3.535   1.274  0.4094  0.6604  0.4169
  163G2     H0I  705   2.785   3.241   1.288 -1.0122  0.6170  0.8710
  163G2     H0J  706   2.892   3.376   1.229 -0.4652  0.5529 -1.4984
  163G2     H0K  707   2.686   3.283   1.529 -1.1172 -3.8501 -0.2135
  163G2     H0M  708   2.832   3.197   1.524  0.0299  0.3232  0.3161
  163G2     H0N  709   2.804   3.333   1.641  1.0738 -0.9273 -1.3518
  164G2     C00  710   1.834   2.419   0.335  0.2815  0.0342 -1.0785
  164G2     O01  711   1.734   2.467   0.427  0.3685  0.1074  0.6789
  164G2     C02  712   1.670   2.364   0.498  0.6504  0.1649 -0.8105
  164G2     C03  713   1.759   2.252   0.562 -0.2646  0.4996 -0.1889
  164G2     O04  714   1.868   2.318   0.613  0.6393  0.1467 -1.1959
  164G2     C05  715   1.958   2.220   0.668  0.1739 -0.9897 -0.2891
  164G2     C06  716   2.065   2.193   0.558  0.2013 -0.5459 -0.4548
  164G2     O07  717   2.000   2.166   0.433  0.3117 -0.4774 -0.6409
  164G2     C08  718   2.091   2.125   0.327  0.4399  0.4194  0.0307
  164G2     H09  719   1.808   2.321   0.298 -1.9698 -1.6417 -0.1808
  164G2     H0A  720   1.849   2.494   0.260  0.8161  2.8390  0.4841
  164G2     H0B  721   1.925   2.417   0.392  3.0092 -0.6158  1.3078
  164G2     H0C  722   1.620   2.412   0.581  1.5609 -0.4887 -0.4102
  164G2     H0D  723   1.587   2.328   0.433 -0.2743 -0.7820 -1.9234
  164G2     H0E  724   1.703   2.183   0.628  0.8279  0.1050  2.5828
  164G2     H0F  725   1.792   2.188   0.476  0.1513 -0.5845 -0.9529
  164G2     H0G  726   2.017   2.257   0.758 -1.7137  1.6457  0.8569
  164G2     H0H  727   1.903   2.143   0.726 -2.0277 -0.1702  3.2577
  164G2     H0I  728   2.130   2.281   0.528  2.0916 -0.7639 -0.8315
  164G2     H0J  729   2.137   2.116   0.594  1.2675  0.9925 -0.0971
  164G2     H0K  730   2.020   2.094   0.249 -2.9244  1.1443  0.4329
  164G2     H0M  731   2.146   2.203   0.277  1.8236 -3.0529  0.7232
  164G2     H0N  732   2.154   2.038   0.349 -4.5659  1.0792 -0.5821
  165G2     C00  733   0.826   0.720   2.709  0.7768  0.3051 -0.2084
  165G2     O01  734   0.716   0.694   2.621 -0.8472  0.1074  0.2894
  165G2     C02  735   0.644   0.581   2.669  0.1238  0.3762 -0.3583
  165G2     C03  736   0.581   0.601   2.814 -0.0219 -0.6275  0.3931
  165G2     O04  737   0.682   0.570   2.906 -0.1846  0.1960  0.2573
  165G2     C05  738   0.671   0.632   3.034 -0.4927 -0.8930 -0.4706
  165G2     C06  739   0.799   0.614   3.120 -0.4171 -0.3827  0.4157
  165G2     O07  740   0.805   0.482   3.174 -0.3457 -0.1434  0.1437
  165G2     C08  741   0.909   0.463   3.270 -0.2905 -0.5294 -0.0752
  165G2     H09  742   0.902   0.796   2.678  0.5302 -1.2009  1.4809
  165G2     H0A  743   0.778   0.753   2.808 -3.7721  0.6380  2.2050
  165G2     H0B  744   0.883   0.629   2.716  0.9476 -1.6414  3.5123
  165G2     H0C  745   0.551   0.564   2.605  0.0734  0.6015 -2.4347
  165G2     H0D  746   0.703   0.485   2.673  2.7214  1.3010 -1.0190
  165G2     H0E  747   0.536   0.697   2.824 -0.7108 -0.0311  1.2213
  165G2     H0F  748   0.511   0.517   2.814 -0.8047 -0.1628 -1.8628
  165G2     H0G  749   0.635   0.740   3.028 -1.6847  2.4774  0.0937
  165G2     H0H  750   0.586   0.594   3.093 -0.9848  0.5591  1.8582
  165G2     H0I  751   0.881   0.627   3.050 -0.8309  0.4927 -0.1413
  165G2     H0J  752   0.799   0.679   3.210 -1.8514  1.5698  0.3172
  165G2     H0K  753   1.006   0.512   3.242  0.8298  1.2651 -0.5740
  165G2     H0M  754   0.877   0.509   3.364  0.7524  2.7776 -0.3560
  165G2     H0N  755   0.920   0.365   3.313 -0.0869  0.4751 -2.7959
  166G2     C00  756   2.481   1.689   3.904 -0.6062 -0.3126  0.1587
  166G2     O01  757   2.548   1.794   3.971  0.4776  0.4004 -0.0782
  166G2     C02  758   2.475   1.917   3.985  0.3439 -0.6182  0.6690
  166G2     C03  759   2.465   2.005   3.863  0.1060 -0.0211  0.1820
  166G2     O04  760   2.388   1.938   3.764 -0.5447  0.1480  0.0482
  166G2     C05  761   2.250   1.946   3.773 -0.3295 -0.7891  0.1024
  166G2     C06  762   2.195   1.907   3.639  0.5613  0.0962  0.5046
  166G2     O07  763   2.055   1.935   3.621 -0.1214  0.1955 -0.3131
  166G2     C08  764   1.983   1.812   3.605 -0.3025 -0.3245  0.6054
  166G2     H09  765   2.382   1.669   3.951 -0.6076 -0.3128 -0.3971
  166G2     H0A  766   2.457   1.712   3.803 -1.8758 -1.8350 -1.6468
  166G2     H0B  767   2.545   1.604   3.891 -2.6901 -1.2262  0.0757
  166G2     H0C  768   2.372   1.911   4.016 -2.7868 -0.9119 -2.3593
  166G2     H0D  769   2.525   1.978   4.061  0.8963 -0.2357 -3.2678
  166G2     H0E  770   2.425   2.101   3.899 -2.5595 -0.3208  0.4766
  166G2     H0F  771   2.565   2.037   3.832 -1.1981 -2.9497  1.6680
  166G2     H0G  772   2.213   1.877   3.850 -0.3177 -0.4228  0.7960
  166G2     H0H  773   2.213   2.047   3.796 -0.0440  1.3384  1.3553
  166G2     H0I  774   2.250   1.965   3.570 -1.3928 -0.2176 -0.1725
  166G2     H0J  775   2.225   1.805   3.610 -1.4128 -1.4032  0.6116
  166G2     H0K  776   2.019   1.778   3.510 -2.0706  0.3619 -0.7375
  166G2     H0M  777   2.008   1.746   3.687 -4.4744 -0.5788 -0.3247
  166G2     H0N  778   1.869   1.829   3.596 -1.9930 -1.5910  0.3666
  167G2     C00  779   3.385   0.964   1.406  0.1437 -0.0745 -0.2513
  167G2     O01  780   3.356   0.986   1.266 -0.3227  0.2145 -0.5450
  167G2     C02  781   3.265   1.085   1.230  0.3015  0.5335 -1.0324
  167G2     C03  782   3.327   1.228   1.265 -0.3084 -0.3324  0.2021
  167G2     O04  783   3.267   1.329   1.191 -0.1462  0.1447 -0.2791
  167G2     C05  784   3.296   1.467   1.226  0.8553  0.7451  0.5311
  167G2     C06  785   3.244   1.571   1.121 -0.0609 -0.0333  0.1151
  167G2     O07  786   3.095   1.574   1.117 -0.4438  0.0261 -0.0374
  167G2     C08  787   3.055   1.680   1.028  0.6735  0.0398 -0.4844
  167G2     H09  788   3.300   0.922   1.453 -0.4146  1.7030  0.4210
  167G2     H0A  789   3.476   0.905   1.409 -0.0140  0.0649 -0.8327
  167G2     H0B  790   3.406   1.058   1.454  0.5945 -0.8431  0.4488
  167G2     H0C  791   3.257   1.077   1.119 -1.6028 -0.8327 -1.2521
  167G2     H0D  792   3.165   1.073   1.272  0.5731 -0.6103  0.1503
  167G2     H0E  793   3.325   1.244   1.370  1.7750  2.2325 -2.5150
  167G2     H0F  794   3.434   1.237   1.234  0.1747  1.0132 -1.2190
  167G2     H0G  795   3.244   1.479   1.325 -0.2504  0.6238 -0.9274
  167G2     H0H  796   3.395   1.488   1.243 -1.4373 -0.8158  1.0448
  167G2     H0I  797   3.279   1.672   1.145 -0.0846 -0.4355 -1.4650
  167G2     H0J  798   3.301   1.539   1.035 -1.0439 -0.8739  1.2712
  167G2     H0K  799   3.085   1.658   0.920  0.5636  2.6943  0.8182
  167G2     H0M  800   2.945   1.679   1.034  0.2420  0.2258 -1.2098
  167G2     H0N  801   3.087   1.780   1.061 -0.9874 -1.9092 -0.5431
  168G2     C00  802   0.902   1.709   4.471  0.8287  1.3816  0.3779
  168G2     O01  803   1.036   1.729   4.422  0.6339  0.4752  0.2463
  168G2     C02  804   1.044   1.778   4.288 -0.1680  0.3320 -0.0407
  168G2     C03  805   1.016   1.931   4.290  0.3947  0.0457 -0.3282
  168G2     O04  806   1.111   1.987   4.196  0.1311 -0.3040 -0.6658
  168G2     C05  807   1.068   2.112   4.158  0.2311  0.1585  0.4793
  168G2     C06  808   1.167   2.201   4.080  0.5450  0.3418 -0.4337
  168G2     O07  809   1.282   2.235   4.161 -0.6704 -0.0161 -0.4367
  168G2     C08  810   1.350   2.351   4.105 -0.0060  0.9977 -0.1157
  168G2     H09  811   0.905   1.682   4.581 -1.2919  0.1705  0.8973
  168G2     H0A  812   0.855   1.807   4.468 -0.0476  1.1488 -0.2329
  168G2     H0B  813   0.853   1.621   4.425 -0.2058  1.7392  0.4768
  168G2     H0C  814   1.138   1.754   4.250  1.1179 -0.3567 -1.1500
  168G2     H0D  815   0.975   1.721   4.229  0.5606  1.1201 -0.5950
  168G2     H0E  816   0.906   1.941   4.272  1.0155 -1.2789  1.0967
  168G2     H0F  817   1.022   1.984   4.387  1.5829  3.4194  0.7796
  168G2     H0G  818   0.969   2.117   4.113  0.4567  2.3947  3.7168
  168G2     H0H  819   1.064   2.168   4.248  4.0681 -1.3064  1.0505
  168G2     H0I  820   1.197   2.156   3.979  1.5975  0.4514 -2.1340
  168G2     H0J  821   1.113   2.296   4.062  0.0958 -0.2713  2.2053
  168G2     H0K  822   1.285   2.444   4.116  0.8244  3.3606 -0.1581
  168G2     H0M  823   1.445   2.372   4.148  0.3199  1.7876 -3.3970
  168G2     H0N  824   1.369   2.339   3.998  1.2700 -1.7766  0.8667
  169G2     C00  825   4.710   4.416   1.941 -0.0710  0.1576 -0.0814
  169G2     O01  826   4.732   4.537   2.008  0.0179  0.1338  0.2547
  169G2     C02  827   4.871   4.556   2.018 -0.7146 -1.0149 -0.0308
  169G2     C03  828   4.900   4.693   2.086 -0.2737 -0.3318 -0.7155
  169G2     O04  829   4.926   4.670   2.224  0.1222 -0.5807 -0.6304
  169G2     C05  830   4.799   4.655   2.290 -0.5884 -0.0819 -0.4262
  169G2     C06  831   4.796   4.671   2.444  0.2151 -0.8324 -0.4485
  169G2     O07  832   4.887   4.577   2.507  0.3799 -0.2914 -0.2420
  169G2     C08  833   4.868   4.574   2.645  0.4122  0.0281  0.1828
  169G2     H09  834   4.800   4.365   1.906  0.4802  2.7658 -1.5885
  169G2     H0A  835   4.651   4.350   2.006 -3.7192 -0.5316 -0.1382
  169G2     H0B  836   4.636   4.420   1.867 -1.3541 -0.5039 -0.4919
  169G2     H0C  837   4.932   4.475   2.070  0.7517  1.0692 -1.8836
  169G2     H0D  838   4.915   4.570   1.916  2.5701 -1.3623  1.7475
  169G2     H0E  839   4.990   4.732   2.042 -3.1821  0.9398 -2.3660
  169G2     H0F  840   4.830   4.776   2.078  0.7556 -2.4194  3.0823
  169G2     H0G  841   4.726   4.725   2.249 -2.1814  0.8120 -0.8470
  169G2     H0H  842   4.755   4.563   2.257  0.6537  1.1084  0.0526
  169G2     H0I  843   4.824   4.776   2.453 -1.4466 -2.1264 -0.4813
  169G2     H0J  844   4.692   4.656   2.477  0.6408  0.5611 -3.0249
  169G2     H0K  845   4.920   4.667   2.683  2.0434  0.7001  3.0963
  169G2     H0M  846   4.768   4.581   2.680  2.7691  0.2044  2.4824
  169G2     H0N  847   4.922   4.493   2.689 -0.8752 -1.0508 -1.4857
  170G2     C00  848   3.307   3.891   5.025 -0.3757  0.0216 -0.1548
  170G2     O01  849   3.399   3.892   4.915  0.2296  0.1069 -0.0144
  170G2     C02  850   3.429   3.773   4.842  0.5358 -0.2984  0.1792
  170G2     C03  851   3.507   3.812   4.711  0.0299  0.2281  0.2410
  170G2     O04  852   3.574   3.691   4.671  0.1066 -0.4021  0.1739
  170G2     C05  853   3.696   3.640   4.735  0.6206 -0.7014  0.7664
  170G2     C06  854   3.756   3.520   4.652 -0.2467  0.4875 -0.2610
  170G2     O07  855   3.857   3.438   4.717  0.4916  0.5187 -0.3372
  170G2     C08  856   3.891   3.319   4.648  0.2832  0.6391 -0.1348
  170G2     H09  857   3.338   3.832   5.107 -0.1423  1.8544 -1.1161
  170G2     H0A  858   3.297   3.996   5.059  3.1089  0.2645  1.4473
  170G2     H0B  859   3.206   3.861   4.991 -2.0666  1.4023 -1.2292
  170G2     H0C  860   3.486   3.711   4.911 -0.5027  0.0086  1.0614
  170G2     H0D  861   3.344   3.716   4.810 -0.5558 -1.4171  1.0255
  170G2     H0E  862   3.442   3.842   4.632 -0.0502  0.1798  0.7330
  170G2     H0F  863   3.578   3.891   4.725  2.0052  2.3958  0.8220
  170G2     H0G  864   3.774   3.720   4.741 -0.3523 -0.5097  1.2367
  170G2     H0H  865   3.670   3.605   4.834  0.3345 -0.9479 -0.5539
  170G2     H0I  866   3.669   3.450   4.633 -2.9336 -1.2790  0.5400
  170G2     H0J  867   3.792   3.561   4.559  0.2418  1.2327 -2.3176
  170G2     H0K  868   3.936   3.249   4.722 -0.4596  1.9679 -2.0044
  170G2     H0M  869   3.804   3.275   4.602  0.9826  0.9172 -2.1762
  170G2     H0N  870   3.964   3.352   4.578 -1.1443  1.3945  1.9208
  171G2     C00  871   4.158   2.134   4.075  0.6699  0.0506  0.2982
  171G2     O01  872   4.031   2.149   4.142  0.2246  0.2513 -0.6744
  171G2     C02  873   3.930   2.063   4.094  0.5195 -0.0202 -0.1772
  171G2     C03  874   3.806   2.081   4.190 -0.1342  0.0425  0.2176
  171G2     O04  875   3.700   1.985   4.174  0.3957 -0.3578 -0.7065
  171G2     C05  876   3.717   1.854   4.216 -0.2175 -0.6731 -0.3941
  171G2     C06  877   3.577   1.797   4.238  0.7706 -0.1315  0.5268
  171G2     O07  878   3.569   1.666   4.295  0.7192 -0.2257 -0.0321
  171G2     C08  879   3.439   1.620   4.312 -0.2534  0.1304 -0.0212
  171G2     H09  880   4.157   2.131   3.965 -1.0667  1.7256 -0.2287
  171G2     H0A  881   4.222   2.219   4.096  1.6197  0.3295  1.9412
  171G2     H0B  882   4.207   2.039   4.100 -1.9364 -1.3095  4.2199
  171G2     H0C  883   3.906   2.070   3.984  1.0070 -0.5581  1.9133
  171G2     H0D  884   3.969   1.962   4.115 -0.1831  2.7436  0.4225
  171G2     H0E  885   3.838   2.094   4.294  0.4176  1.4869 -1.5746
  171G2     H0F  886   3.755   2.178   4.163 -1.4965  0.4283  0.9615
  171G2     H0G  887   3.773   1.784   4.151  0.8736 -2.2932 -0.9161
  171G2     H0H  888   3.772   1.842   4.308 -1.2888 -0.0535  1.2841
  171G2     H0I  889   3.530   1.868   4.311 -0.1725 -0.1476  0.5387
  171G2     H0J  890   3.523   1.791   4.140 -1.0509  0.0366 -0.4496
  171G2     H0K  891   3.373   1.679   4.375  1.6227 -0.3209 -1.4439
  171G2     H0M  892   3.389   1.625   4.213 -0.2638 -1.2977 -1.0967
  171G2     H0N  893   3.439   1.517   4.348 -3.0537 -0.0654  0.4524
  172G2     C00  894   5.472   3.175   4.066 -0.3443 -0.4994 -0.2564
  172G2     O01  895   5.456   3.262   4.173 -0.4113 -0.7835  0.1198
  172G2     C02  896   5.322   3.316   4.169 -0.3105  0.2471 -0.1314
  172G2     C03  897   5.308   3.395   4.299 -0.2138 -0.3344  0.5976
  172G2     O04  898   5.308   3.307   4.411  0.1233 -0.0462 -1.2150
  172G2     C05  899   5.304   3.368   4.533  0.0063  0.1238 -0.0569
  172G2     C06  900   5.270   3.265   4.642 -0.1672  0.2027 -0.1599
  172G2     O07  901   5.373   3.169   4.636 -0.2614  0.4385 -0.4329
  172G2     C08  902   5.331   3.056   4.704  0.0826  0.2484  0.3230
  172G2     H09  903   5.382   3.135   4.031  3.1376  3.6317  0.2415
  172G2     H0A  904   5.514   3.229   3.982 -0.1774  1.7577  2.6121
  172G2     H0B  905   5.530   3.090   4.094 -1.8784  0.0219 -0.7294
  172G2     H0C  906   5.314   3.398   4.087  0.0734  1.2645 -0.4585
  172G2     H0D  907   5.246   3.237   4.165 -2.9700  0.8074  0.0568
  172G2     H0E  908   5.394   3.456   4.315  0.4075 -0.6514 -1.3138
  172G2     H0F  909   5.226   3.464   4.303  0.3943  1.3589 -2.4862
  172G2     H0G  910   5.396   3.412   4.555  0.4104 -0.3327  0.6873
  172G2     H0H  911   5.239   3.456   4.544  1.5982 -0.1306 -0.8641
  172G2     H0I  912   5.263   3.318   4.734  1.1856  1.3930  1.1612
  172G2     H0J  913   5.173   3.215   4.635  1.1800  1.2130  0.6247
  172G2     H0K  914   5.411   2.980   4.694 -0.7175  3.3192 -1.9982
  172G2     H0M  915   5.294   3.070   4.806  0.9949  1.5358 -1.2406
  172G2     H0N  916   5.260   3.001   4.638 -1.6207  0.4519  0.1974
  173G2     C00  917   0.974   4.149   0.845  0.3528 -0.8269  0.9570
  173G2     O01  918   0.917   4.181   0.971  0.1723 -0.1969  0.4316
  173G2     C02  919   0.776   4.192   0.975 -0.3263 -0.6447  0.0831
  173G2     C03  920   0.740   4.216   1.123  0.7260 -0.6556 -0.1077
  173G2     O04  921   0.627   4.301   1.143 -0.3912 -0.3360 -0.3336
  173G2     C05  922   0.609   4.323   1.280  0.2981  0.6147 -0.5951
  173G2     C06  923   0.503   4.228   1.334  0.1213  0.4393 -0.9212
  173G2     O07  924   0.546   4.096   1.348  0.1688  0.7714  0.6006
  173G2     C08  925   0.610   4.067   1.477  0.2418  0.6499  0.1608
  173G2     H09  926   0.929   4.204   0.766 -1.9629  1.3527 -2.0977
  173G2     H0A  927   1.079   4.164   0.843 -0.3093 -1.8361  0.7230
  173G2     H0B  928   0.962   4.047   0.823 -1.2922 -0.8361 -0.2811
  173G2     H0C  929   0.728   4.272   0.920  0.3887  0.0049 -1.0321
  173G2     H0D  930   0.736   4.098   0.945  0.2064  0.0702  2.1408
  173G2     H0E  931   0.725   4.121   1.160  1.1591  0.6203 -1.1549
  173G2     H0F  932   0.828   4.257   1.166  0.3698  0.2851 -4.9172
  173G2     H0G  933   0.700   4.312   1.339  2.9963 -0.4676 -0.9646
  173G2     H0H  934   0.579   4.425   1.288 -0.0815  0.3853 -1.7923
  173G2     H0I  935   0.455   4.258   1.424  1.3802  2.6382 -2.5283
  173G2     H0J  936   0.414   4.214   1.272  0.5769  0.6070 -0.2831
  173G2     H0K  937   0.624   3.965   1.489 -1.1996  1.9986 -0.7500
  173G2     H0M  938   0.708   4.109   1.475 -1.0286 -0.9428  0.2316
  173G2     H0N  939   0.556   4.102   1.563  1.7695 -0.6082 -0.1428
  174G2     C00  940   0.853   4.673   1.081  0.5617 -0.0195  0.0884
  174G2     O01  941   0.909   4.767   0.995  0.5574  0.2288 -0.4104
  174G2     C02  942   0.825   4.814   0.890  0.4992 -0.4927  0.5706
  174G2     C03  943   0.886   4.913   0.792 -0.5073  0.7562  0.4374
  174G2     O04  944   1.026   4.887   0.770 -1.0411  0.2589  0.1381
  174G2     C05  945   1.102   4.976   0.693  0.1490  0.0764  0.2513
  174G2     C06  946   1.239   4.916   0.644 -0.4426  0.8240 -0.0242
  174G2     O07  947   1.308   5.016   0.569  0.2679  0.2714  0.2674
  174G2     C08  948   1.392   5.101   0.645 -0.5264  0.3289  0.5278
  174G2     H09  949   0.762   4.704   1.124  0.8690  1.8915 -0.5755
  174G2     H0A  950   0.843   4.575   1.033 -1.9525  2.0300  2.1057
  174G2     H0B  951   0.919   4.654   1.159  0.9978 -3.6909  1.4085
  174G2     H0C  952   0.807   4.722   0.835  1.0133 -0.3799 -0.8181
  174G2     H0D  953   0.731   4.846   0.928  0.6783  3.7703 -1.8738
  174G2     H0E  954   0.835   4.915   0.700  0.3326 -0.0232 -1.1436
  174G2     H0F  955   0.883   5.016   0.824  1.4387 -1.1975 -0.3610
  174G2     H0G  956   1.052   5.002   0.602  2.0126  0.4290 -2.2690
  174G2     H0H  957   1.116   5.073   0.739  0.8349 -0.0079 -0.7647
  174G2     H0I  958   1.302   4.867   0.715  2.3325 -0.0236 -0.8094
  174G2     H0J  959   1.210   4.838   0.579  0.3446  0.7358 -1.5275
  174G2     H0K  960   1.332   5.157   0.707 -0.1309  1.2098  3.5483
  174G2     H0M  961   1.458   5.054   0.715  2.9420 -1.6576  2.0207
  174G2     H0N  962   1.450   5.170   0.580 -1.9278  3.4387  0.0352
  175G2     C00  963   4.306   2.019   3.475 -0.1952  0.3112  0.0054
  175G2     O01  964   4.360   2.118   3.384 -0.6132 -0.3241 -0.5185
  175G2     C02  965   4.292   2.239   3.403 -0.1116 -0.2177  0.6151
  175G2     C03  966   4.367   2.345   3.325  0.3896 -0.8522  0.4328
  175G2     O04  967   4.408   2.302   3.196  0.2539 -0.3748 -0.0000
  175G2     C05  968   4.491   2.391   3.131  0.1010  0.3465 -0.0502
  175G2     C06  969   4.417   2.496   3.046  0.4731 -0.9120  0.0877
  175G2     O07  970   4.500   2.527   2.927  0.5423 -0.6123  0.0269
  175G2     C08  971   4.624   2.582   2.965  0.6533  0.7285 -0.5120
  175G2     H09  972   4.358   1.920   3.466  0.8965 -0.8648  0.3552
  175G2     H0A  973   4.314   2.061   3.572 -0.3028  3.2602 -2.0736
  175G2     H0B  974   4.206   1.982   3.463 -1.6238  2.4768  2.8879
  175G2     H0C  975   4.198   2.227   3.359  3.6591  0.3248  0.9128
  175G2     H0D  976   4.279   2.265   3.512 -2.2397  2.8520  1.0587
  175G2     H0E  977   4.313   2.436   3.315 -0.1181 -1.1863 -1.3800
  175G2     H0F  978   4.458   2.364   3.377  1.6143  0.0170  1.1641
  175G2     H0G  979   4.563   2.431   3.201 -0.4432  0.8762 -0.2410
  175G2     H0H  980   4.539   2.321   3.068 -0.3522 -1.9703  0.8596
  175G2     H0I  981   4.322   2.456   3.011 -1.6900 -0.6443  0.8522
  175G2     H0J  982   4.393   2.587   3.095 -0.5629  1.3621 -0.6365
  175G2     H0K  983   4.693   2.503   2.995 -0.9289  0.4341 -0.2261
  175G2     H0M  984   4.666   2.623   2.873  0.7435  0.0540  2.1589
  175G2     H0N  985   4.624   2.657   3.044 -1.0331 -0.7659  0.0761
  176G2     C00  986   1.844   5.166   0.858 -0.1680 -0.0944 -0.6134
  176G2     O01  987   1.725   5.229   0.817  0.1741  0.0509  0.4079
  176G2     C02  988   1.752   5.357   0.769  0.2481  1.0143 -0.3863
  176G2     C03  989   1.631   5.437   0.818  0.0539 -0.1763 -0.0145
  176G2     O04  990   1.626   5.562   0.750 -0.4293  0.6355 -0.6999
  176G2     C05  991   1.510   5.638   0.777 -0.3902 -0.4300 -0.0919
  176G2     C06  992   1.546   5.782   0.818  0.1725 -0.4198 -0.3054
  176G2     O07  993   1.614   5.787   0.946 -0.0558 -0.6544 -0.3023
  176G2     C08  994   1.628   5.919   0.993  0.1579 -0.6402  0.2340
  176G2     H09  995   1.819   5.074   0.912 -3.0621 -0.9903 -0.0958
  176G2     H0A  996   1.908   5.140   0.775 -1.7771  1.6859 -1.2443
  176G2     H0B  997   1.911   5.215   0.927  1.3928  0.0993 -0.3528
  176G2     H0C  998   1.846   5.395   0.808 -0.4297 -0.0000 -2.3050
  176G2     H0D  999   1.773   5.344   0.661  0.0142 -2.6806 -0.0835
  176G2     H0E 1000   1.537   5.388   0.781 -0.7386 -1.3624  1.1019
  176G2     H0F 1001   1.628   5.449   0.923 -1.2906 -0.7662  1.4912
  176G2     H0G 1002   1.442   5.634   0.690 -0.3497  1.0901  1.1884
  176G2     H0H 1003   1.450   5.591   0.859 -1.6915 -1.5899  1.4734
  176G2     H0I 1004   1.618   5.826   0.746 -0.8762 -1.9633  0.2607
  176G2     H0J 1005   1.454   5.837   0.825  0.0321  1.3416 -0.0887
  176G2     H0K 1006   1.693   5.917   1.082  0.7369  0.1714 -1.0983
  176G2     H0M 1007   1.662   5.980   0.917 -1.8517 -1.9406  0.1382
  176G2     H0N 1008   1.532   5.952   1.025 -0.3233 -2.4960  0.7623
  177G2     C00 1009   1.545   3.237   5.591 -0.2656 -0.3699  0.6413
  177G2     O01 1010   1.452   3.285   5.686 -0.4486 -0.7304 -0.1161
  177G2     C02 1011   1.418   3.188   5.785  0.5553  0.8990  0.1489
  177G2     C03 1012   1.296   3.235   5.869  0.3288 -0.9317  0.3106
  177G2     O04 1013   1.329   3.362   5.926  0.5432 -0.3459  0.2836
  177G2     C05 1014   1.223   3.415   6.011 -0.5131 -0.2014  0.2062
  177G2     C06 1015   1.255   3.558   6.050 -0.9797 -0.0831 -0.1147
  177G2     O07 1016   1.256   3.624   5.926  0.1845 -0.6846 -0.4980
  177G2     C08 1017   1.242   3.765   5.949 -0.2792  0.2399 -0.4760
  177G2     H09 1018   1.584   3.318   5.527  0.1091  0.9991  1.4021
  177G2     H0A 1019   1.639   3.217   5.650  0.9528 -0.4872  1.6815
  177G2     H0B 1020   1.521   3.150   5.527 -1.0182 -1.4441  0.4750
  177G2     H0C 1021   1.406   3.086   5.747  0.3091 -1.4876  1.6090
  177G2     H0D 1022   1.498   3.162   5.863 -0.0735  1.4864  1.4909
  177G2     H0E 1023   1.209   3.248   5.811  0.3455 -1.2940 -2.0902
  177G2     H0F 1024   1.264   3.155   5.936 -0.3969  5.3616 -2.6619
  177G2     H0G 1025   1.129   3.412   5.953 -0.9758 -4.0890 -2.1439
  177G2     H0H 1026   1.211   3.360   6.106  1.2136  1.5564 -0.7229
  177G2     H0I 1027   1.180   3.606   6.107 -0.9640  0.5197 -0.4449
  177G2     H0J 1028   1.351   3.568   6.100 -1.1188 -2.0619 -0.1005
  177G2     H0K 1029   1.159   3.782   6.022 -1.1897  0.5981 -0.0433
  177G2     H0M 1030   1.333   3.820   5.968 -2.5269 -1.6756 -0.5556
  177G2     H0N 1031   1.207   3.804   5.855  1.5106 -3.9299 -2.5822
  178G2     C00 1032   4.229   0.722   5.534  0.4060  0.5931  0.1567
  178G2     O01 1033   4.310   0.833   5.500  0.3271  0.3732 -0.0896
  178G2     C02 1034   4.349   0.849   5.368  0.1662  0.4058 -0.1915
  178G2     C03 1035   4.419   0.979   5.361 -0.7065  0.4175 -0.7752
  178G2     O04 1036   4.547   0.967   5.428 -0.1484  0.4724  0.4085
  178G2     C05 1037   4.630   1.081   5.427 -0.1658 -0.0598 -0.5505
  178G2     C06 1038   4.736   1.068   5.526 -0.5669  0.4637 -0.6613
  178G2     O07 1039   4.682   1.029   5.642 -0.1063 -0.0368 -0.6437
  178G2     C08 1040   4.785   1.016   5.744 -0.9451 -0.8697  0.2252
  178G2     H09 1041   4.282   0.628   5.533 -1.0456 -0.8816  1.5537
  178G2     H0A 1042   4.200   0.743   5.632 -0.3192 -2.0767 -1.5419
  178G2     H0B 1043   4.128   0.723   5.490  0.0507 -1.4833 -2.0116
  178G2     H0C 1044   4.415   0.769   5.340  3.6756  1.3507  0.0131
  178G2     H0D 1045   4.268   0.849   5.300  0.1841 -1.4813 -0.2570
  178G2     H0E 1046   4.440   0.988   5.259  0.2837  1.2784  0.2050
  178G2     H0F 1047   4.362   1.066   5.400 -0.7897 -0.9777  2.5857
  178G2     H0G 1048   4.671   1.104   5.331 -1.4979  1.8821 -0.3553
  178G2     H0H 1049   4.569   1.161   5.461  0.3191 -1.4419 -4.6913
  178G2     H0I 1050   4.815   0.998   5.500  0.7128  0.0603  1.7198
  178G2     H0J 1051   4.792   1.161   5.534  1.4559 -1.3078  2.9682
  178G2     H0K 1052   4.824   1.113   5.775 -0.8701  0.0636  1.8979
  178G2     H0M 1053   4.739   0.969   5.833 -2.1428 -1.5403 -2.3191
  178G2     H0N 1054   4.876   0.969   5.711 -1.1273  0.9382 -3.1173
  179G2     C00 1055   3.769   4.917   4.847  0.8695  0.2245 -0.0912
  179G2     O01 1056   3.812   4.877   4.719  0.2164  0.3947  0.0507
  179G2     C02 1057   3.953   4.862   4.706 -0.1181  0.6665 -0.2235
  179G2     C03 1058   3.998   4.889   4.565 -0.4510  0.1954  0.3124
  179G2     O04 1059   4.000   5.024   4.552 -0.6181  0.0320 -0.2370
  179G2     C05 1060   4.003   5.069   4.419  0.1864 -0.5454 -0.0482
  179G2     C06 1061   4.019   5.217   4.421  0.5934 -0.2839  0.2230
  179G2     O07 1062   4.031   5.270   4.293  0.4401 -0.4286  0.5859
  179G2     C08 1063   4.031   5.413   4.276  0.1411  0.4004  0.2982
  179G2     H09 1064   3.754   4.828   4.905 -1.8748 -0.2198  0.3562
  179G2     H0A 1065   3.848   4.962   4.908 -0.2521  0.5497 -1.2865
  179G2     H0B 1066   3.682   4.973   4.851 -0.0975 -0.7759  1.9331
  179G2     H0C 1067   4.008   4.924   4.775 -2.1621 -0.4264  0.9052
  179G2     H0D 1068   3.972   4.753   4.713 -0.1647 -1.5983  1.0319
  179G2     H0E 1069   4.092   4.844   4.538 -1.0483 -2.9552  0.3690
  179G2     H0F 1070   3.922   4.847   4.503  1.7114  1.7315 -2.0829
  179G2     H0G 1071   4.088   5.027   4.371  0.3931 -0.1570  1.4109
  179G2     H0H 1072   3.912   5.036   4.379  2.6758  2.4017 -2.0732
  179G2     H0I 1073   3.936   5.265   4.471 -0.4603  0.3736 -0.8453
  179G2     H0J 1074   4.115   5.228   4.473  1.9695  1.8520 -1.6141
  179G2     H0K 1075   3.930   5.458   4.278 -3.6695 -0.2128  0.3691
  179G2     H0M 1076   4.095   5.455   4.356  0.6786 -1.5224  0.4525
  179G2     H0N 1077   4.081   5.441   4.181  0.8313  3.3371 -1.3731
  180G2     C00 1078   4.710   4.051   5.181  0.4644  0.0384 -0.8290
  180G2     O01 1079   4.816   4.091   5.269  0.2521  0.2731 -0.3068
  180G2     C02 1080   4.933   4.139   5.209  0.1022 -0.2516  0.7232
  180G2     C03 1081   5.021   4.022   5.178  0.3340 -0.2997 -0.2009
  180G2     O04 1082   5.029   3.945   5.297 -0.1869 -0.1840  0.0924
  180G2     C05 1083   5.110   3.828   5.272 -0.0652  0.3886  0.5186
  180G2     C06 1084   5.128   3.734   5.391 -0.1153 -0.7056  0.2539
  180G2     O07 1085   5.212   3.620   5.365  0.8832 -0.3927 -0.9937
  180G2     C08 1086   5.179   3.526   5.464  0.5531  0.2456 -0.5735
  180G2     H09 1087   4.645   4.130   5.156 -1.0083  1.0622 -0.2102
  180G2     H0A 1088   4.738   4.008   5.080  0.5489  2.4681  0.9188
  180G2     H0B 1089   4.649   3.965   5.216 -1.0853 -2.3757 -1.0967
  180G2     H0C 1090   4.917   4.188   5.118  0.3228 -0.2067  0.2078
  180G2     H0D 1091   4.976   4.208   5.280 -2.0918  1.7316  2.0071
  180G2     H0E 1092   4.975   3.955   5.105  1.0382 -2.1870  1.4096
  180G2     H0F 1093   5.118   4.058   5.143 -0.7154  1.7607 -0.4283
  180G2     H0G 1094   5.072   3.772   5.185 -2.7928 -1.1285  1.6647
  180G2     H0H 1095   5.214   3.852   5.249  1.5594  2.1534 -0.1037
  180G2     H0I 1096   5.158   3.791   5.473 -1.5347 -1.9529 -1.4833
  180G2     H0J 1097   5.027   3.707   5.427 -0.7225  0.3468  1.3702
  180G2     H0K 1098   5.247   3.442   5.469 -0.7863 -0.8314 -1.3904
  180G2     H0M 1099   5.175   3.574   5.562  3.0166 -0.8797  2.7280
  180G2     H0N 1100   5.079   3.489   5.441  3.0322 -1.5417 -0.4606
  181G2     C00 1101   5.574   0.624   0.632  0.6121  0.1005 -0.7915
  181G2     O01 1102   5.707   0.660   0.600 -0.1615 -0.1447 -0.2575
  181G2     C02 1103   5.778   0.728   0.709 -0.9071  0.3678  0.3604
  181G2     C03 1104   5.915   0.762   0.651  0.2502 -0.3351  0.1736
  181G2     O04 1105   5.917   0.809   0.516 -0.1618 -0.7791 -0.1617
  181G2     C05 1106   6.041   0.839   0.445  0.1578 -0.1925 -0.6083
  181G2     C06 1107   6.052   0.823   0.291 -0.0031  0.6388  0.1004
  181G2     O07 1108   5.995   0.691   0.268 -0.1996  0.3056  0.1002
  181G2     C08 1109   5.987   0.656   0.131  0.4037  0.2038 -0.4912
  181G2     H09 1110   5.520   0.706   0.663  1.1472  1.3502 -0.1065
  181G2     H0A 1111   5.516   0.581   0.547 -1.7907 -0.3081  0.5982
  181G2     H0B 1112   5.563   0.560   0.716 -0.8211 -0.2417  0.8698
  181G2     H0C 1113   5.727   0.826   0.732  0.1358  1.4282  1.9942
  181G2     H0D 1114   5.778   0.670   0.801  1.2671  0.0418 -0.6302
  181G2     H0E 1115   5.974   0.827   0.717  0.0927 -0.2109  0.6275
  181G2     H0F 1116   5.977   0.673   0.658  0.3823 -1.5313  2.1394
  181G2     H0G 1117   6.077   0.940   0.469  0.4689  0.0050 -0.5502
  181G2     H0H 1118   6.112   0.762   0.486  3.3152 -1.4500 -1.7241
  181G2     H0I 1119   5.998   0.897   0.229  1.3896 -1.6733  0.8687
  181G2     H0J 1120   6.155   0.817   0.263  0.0532  0.4353  0.4612
  181G2     H0K 1121   5.902   0.694   0.079 -0.1601  0.3648  0.4479
  181G2     H0M 1122   6.080   0.678   0.087  0.4169  1.1300 -0.5424
  181G2     H0N 1123   5.973   0.546   0.118 -2.2526  2.5444 -1.3944
  182G2     C00 1124   1.324   3.546   4.192  0.7431  1.4121 -0.5551
  182G2     O01 1125   1.272   3.417   4.174  0.4713  0.3320 -0.5101
  182G2     C02 1126   1.306   3.325   4.275  0.4329  0.0428 -0.1404
  182G2     C03 1127   1.428   3.238   4.241 -0.0156  0.6594  0.2954
  182G2     O04 1128   1.439   3.143   4.350 -0.0690  0.1678 -0.3847
  182G2     C05 1129   1.526   3.034   4.333 -0.0373  0.2013  0.1606
  182G2     C06 1130   1.518   2.951   4.461  0.6543  0.3774  0.4749
  182G2     O07 1131   1.606   2.834   4.451  0.1555  0.0914 -0.6326
  182G2     C08 1132   1.606   2.767   4.578  0.2851 -0.0066 -0.1489
  182G2     H09 1133   1.429   3.539   4.158  1.9135  0.9029 -0.5788
  182G2     H0A 1134   1.260   3.610   4.130  0.4597  0.5525  1.4209
  182G2     H0B 1135   1.330   3.575   4.296 -0.1538  1.2510  2.1088
  182G2     H0C 1136   1.314   3.372   4.369  1.0188 -0.2223  1.2093
  182G2     H0D 1137   1.215   3.260   4.291  1.7003  2.2414  1.0203
  182G2     H0E 1138   1.419   3.175   4.156  0.1295 -1.7772  0.2138
  182G2     H0F 1139   1.516   3.302   4.241 -1.2248  0.3446 -2.1108
  182G2     H0G 1140   1.503   2.977   4.242 -1.5852  0.3412  0.6653
  182G2     H0H 1141   1.628   3.075   4.321  1.0450  0.3777 -0.8508
  182G2     H0I 1142   1.542   3.015   4.544 -0.2944  1.6367 -0.6397
  182G2     H0J 1143   1.415   2.913   4.477  0.3774  0.9365  0.8826
  182G2     H0K 1144   1.509   2.735   4.609 -1.4251 -2.6712  0.3735
  182G2     H0M 1145   1.680   2.690   4.597  3.0981  0.5113  0.6888
  182G2     H0N 1146   1.649   2.837   4.643  0.3440 -0.4820  0.0048
  183G2     C00 1147   0.031   5.477   0.399 -0.0420 -0.0765  0.2645
  183G2     O01 1148  -0.025   5.435   0.525  0.0026  0.2805  0.1920
  183G2     C02 1149   0.014   5.305   0.567 -0.3966 -0.8248 -0.8577
  183G2     C03 1150   0.156   5.278   0.618  0.0283  0.4775  0.6217
  183G2     O04 1151   0.184   5.343   0.741 -0.3543 -0.2879  0.8566
  183G2     C05 1152   0.272   5.267   0.830  0.2388 -0.8820  0.8945
  183G2     C06 1153   0.425   5.286   0.802  0.0457  0.2975  0.9091
  183G2     O07 1154   0.509   5.214   0.892  0.1305  0.9004  0.5644
  183G2     C08 1155   0.648   5.221   0.867 -0.3350  0.4484  0.3278
  183G2     H09 1156   0.138   5.478   0.415 -0.3354 -1.2179 -1.0761
  183G2     H0A 1157   0.002   5.402   0.329 -1.2024  0.2479  0.6747
  183G2     H0B 1158   0.004   5.565   0.357 -0.8204  1.0445 -1.7149
  183G2     H0C 1159  -0.061   5.300   0.651 -0.2524  0.9827 -2.5547
  183G2     H0D 1160  -0.024   5.239   0.488 -2.3299 -0.1195 -2.3111
  183G2     H0E 1161   0.162   5.171   0.622 -0.2446  0.7191 -0.7391
  183G2     H0F 1162   0.235   5.295   0.543 -0.1752 -1.7703  0.0452
  183G2     H0G 1163   0.260   5.304   0.933 -0.7546 -1.0031 -1.2745
  183G2     H0H 1164   0.250   5.161   0.828 -0.7332 -0.8120 -1.2998
  183G2     H0I 1165   0.446   5.246   0.699 -0.8167 -1.6160 -0.1559
  183G2     H0J 1166   0.460   5.389   0.813 -1.3241 -0.1206  1.8724
  183G2     H0K 1167   0.671   5.319   0.835  1.3406 -1.3867 -0.8422
  183G2     H0M 1168   0.709   5.185   0.947  0.6639  0.8934 -1.2054
  183G2     H0N 1169   0.670   5.152   0.787  0.4419  1.2423 -0.2145
  184G2     C00 1170   2.084   4.197   1.416  0.0018  0.4778 -0.0957
  184G2     O01 1171   2.103   4.337   1.411  0.1919  0.3786 -0.3155
  184G2     C02 1172   1.979   4.406   1.423  0.2174  0.2106  0.6181
  184G2     C03 1173   2.025   4.547   1.391 -0.0390 -0.4182  0.5899
  184G2     O04 1174   1.909   4.633   1.411 -0.5006 -0.6793  0.0134
  184G2     C05 1175   1.917   4.766   1.377 -1.5273 -0.1647 -0.8558
  184G2     C06 1176   1.779   4.835   1.403  0.5600 -0.1351 -0.1809
  184G2     O07 1177   1.771   4.893   1.530  0.1054  0.7818  0.6149
  184G2     C08 1178   1.710   4.820   1.636 -0.2179  0.3397 -0.3650
  184G2     H09 1179   2.186   4.156   1.407 -1.4149  2.2331  0.2500
  184G2     H0A 1180   2.056   4.170   1.522  0.8734  0.0571  0.7692
  184G2     H0B 1181   2.026   4.146   1.339 -0.7868 -0.0469  0.5798
  184G2     H0C 1182   1.909   4.387   1.343  0.9361 -0.4961  2.1976
  184G2     H0D 1183   1.925   4.402   1.519  0.7219 -0.5984  0.7501
  184G2     H0E 1184   2.101   4.567   1.461  1.5676  1.9539 -2.7773
  184G2     H0F 1185   2.057   4.560   1.291 -2.0008 -3.6383 -0.0187
  184G2     H0G 1186   1.990   4.814   1.440  1.4289 -1.8243 -0.5073
  184G2     H0H 1187   1.963   4.786   1.277  0.9400  0.9006 -2.6445
  184G2     H0I 1188   1.772   4.930   1.345  2.7061  0.1871 -0.4666
  184G2     H0J 1189   1.702   4.755   1.377  0.1917  1.0835  1.7474
  184G2     H0K 1190   1.607   4.782   1.621 -1.2324  2.0117  1.5443
  184G2     H0M 1191   1.775   4.735   1.664  1.1731 -0.4277 -2.0515
  184G2     H0N 1192   1.718   4.885   1.717 -0.1636 -1.0334  0.1563
  185G2     C00 1193   0.303   4.525   4.155 -0.6136 -0.0476 -0.9358
  185G2     O01 1194   0.266   4.390   4.183  0.3110  0.3310 -0.2058
  185G2     C02 1195   0.240   4.355   4.321  1.3021  0.0559  0.5355
  185G2     C03 1196   0.208   4.201   4.334  0.3924 -0.3357 -0.2046
  185G2     O04 1197   0.305   4.116   4.274  0.0935 -0.6042  0.1120
  185G2     C05 1198   0.242   4.013   4.202  0.1567 -0.2764  0.6570
  185G2     C06 1199   0.352   3.920   4.149  0.4106  0.0231  0.6041
  185G2     O07 1200   0.414   3.851   4.256  0.0881 -0.2752 -0.5118
  185G2     C08 1201   0.519   3.782   4.205 -0.6791 -0.7080 -0.5390
  185G2     H09 1202   0.308   4.537   4.051  1.3634  0.4892  0.4925
  185G2     H0A 1203   0.223   4.584   4.191 -1.4537 -0.8433  0.1185
  185G2     H0B 1204   0.396   4.539   4.206 -0.7280  2.4101 -0.7881
  185G2     H0C 1205   0.324   4.386   4.387  2.0768 -2.0286  0.2859
  185G2     H0D 1206   0.156   4.406   4.356  0.8094  0.5950  2.3845
  185G2     H0E 1207   0.197   4.191   4.434  0.7699  1.3822 -2.1211
  185G2     H0F 1208   0.109   4.179   4.300  1.5233  0.7962  0.7089
  185G2     H0G 1209   0.170   3.953   4.260  0.0514 -3.1480  1.4544
  185G2     H0H 1210   0.180   4.052   4.127 -0.1134  0.5815 -0.0558
  185G2     H0I 1211   0.321   3.839   4.077  0.2798  2.2460 -1.2527
  185G2     H0J 1212   0.422   3.977   4.089 -0.4368 -0.6809  1.4401
  185G2     H0K 1213   0.492   3.714   4.127  0.6738  0.1927 -1.6251
  185G2     H0M 1214   0.584   3.853   4.150 -0.6258 -2.0429 -0.6794
  185G2     H0N 1215   0.575   3.730   4.280 -1.6700  0.7846 -0.0993
  186G2     C00 1216   5.603   4.633   5.151 -0.3360 -0.3342 -0.4998
  186G2     O01 1217   5.506   4.652   5.051  1.0521 -0.6389 -0.0992
  186G2     C02 1218   5.528   4.729   4.935 -0.7556 -0.6660 -0.2047
  186G2     C03 1219   5.396   4.777   4.865 -0.4835 -0.1758 -0.2444
  186G2     O04 1220   5.329   4.879   4.935 -0.2744 -0.8233  0.2409
  186G2     C05 1221   5.187   4.873   4.939  0.2407 -0.9021  0.5134
  186G2     C06 1222   5.132   5.009   4.979 -0.0415  0.1311  0.4691
  186G2     O07 1223   4.990   5.022   4.965  0.5846  0.4967 -0.1675
  186G2     C08 1224   4.910   4.937   5.050  0.0039 -1.0146 -0.6125
  186G2     H09 1225   5.587   4.548   5.220  0.7239  1.4573  1.0896
  186G2     H0A 1226   5.702   4.623   5.119 -1.6014 -3.1306  1.9102
  186G2     H0B 1227   5.611   4.727   5.213  0.4528  1.5217 -0.1432
  186G2     H0C 1228   5.587   4.822   4.940  0.2251 -0.2811 -3.3606
  186G2     H0D 1229   5.583   4.665   4.865 -1.9378  0.9912 -1.5189
  186G2     H0E 1230   5.417   4.805   4.762 -0.1885  0.1054  2.1562
  186G2     H0F 1231   5.332   4.688   4.869  1.1742 -0.5523 -1.4146
  186G2     H0G 1232   5.144   4.844   4.843 -2.7230  1.1382  1.3212
  186G2     H0H 1233   5.161   4.805   5.019 -0.1364  0.7778  0.3694
  186G2     H0I 1234   5.160   5.029   5.083  0.3001 -1.7711 -1.3224
  186G2     H0J 1235   5.183   5.078   4.913 -1.1116 -3.0591  0.8655
  186G2     H0K 1236   4.934   4.829   5.047  1.7336  1.0310 -1.0010
  186G2     H0M 1237   4.915   4.988   5.149 -0.0882 -0.0684  0.0680
  186G2     H0N 1238   4.800   4.953   5.023 -1.7007  0.0886 -1.9134
  187G2     C00 1239   0.225   0.019   0.185  0.2029 -0.7055 -0.2113
  187G2     O01 1240   0.269  -0.111   0.149 -0.5086  0.3290  0.2133
  187G2     C02 1241   0.410  -0.131   0.117 -0.3998  0.1473  0.7594
  187G2     C03 1242   0.504  -0.109   0.237 -0.3736 -0.7156  0.2100
  187G2     O04 1243   0.430  -0.156   0.353 -0.2752  0.4165 -0.6313
  187G2     C05 1244   0.495  -0.120   0.476  0.0636 -0.2466 -0.1212
  187G2     C06 1245   0.411  -0.142   0.595 -0.4311 -0.0447  0.6280
  187G2     O07 1246   0.435  -0.052   0.701 -0.5845  0.0101 -0.0208
  187G2     C08 1247   0.325  -0.045   0.795 -0.3413 -0.2415 -0.0503
  187G2     H09 1248   0.181   0.089   0.117 -1.9733  0.1900  1.7082
  187G2     H0A 1249   0.137   0.004   0.246 -0.3496  0.0810  0.0284
  187G2     H0B 1250   0.299   0.061   0.255 -0.0938  1.5277 -1.7625
  187G2     H0C 1251   0.424  -0.240   0.091 -0.5104 -2.6249 -0.3205
  187G2     H0D 1252   0.449  -0.075   0.032 -0.6357 -1.2661 -1.1326
  187G2     H0E 1253   0.580  -0.182   0.230 -0.4713 -2.2420  4.8002
  187G2     H0F 1254   0.548  -0.012   0.248  0.6314 -1.0345  2.6823
  187G2     H0G 1255   0.592  -0.171   0.490 -0.3883  1.6235 -0.8725
  187G2     H0H 1256   0.511  -0.013   0.473  1.5826 -1.6677  0.2079
  187G2     H0I 1257   0.304  -0.123   0.570 -2.8077  0.6703 -2.7354
  187G2     H0J 1258   0.419  -0.252   0.621 -1.7808  1.0591 -1.2850
  187G2     H0K 1259   0.333   0.009   0.892 -3.8058 -0.9610  0.4910
  187G2     H0M 1260   0.237  -0.013   0.751  0.4815 -0.4308 -1.9600
  187G2     H0N 1261   0.306  -0.142   0.829  1.1081 -0.8836 -0.6633
  188G2     C00 1262   2.275   0.072   2.433 -0.8858 -0.5202 -0.0576
  188G2     O01 1263   2.366   0.092   2.333 -1.0164 -0.2658 -0.3245
  188G2     C02 1264   2.411  -0.028   2.275  0.1947 -0.1014 -1.0684
  188G2     C03 1265   2.506  -0.009   2.153 -0.0888  0.9529 -0.0734
  188G2     O04 1266   2.611   0.089   2.171  0.1233 -0.2466  0.1835
  188G2     C05 1267   2.577   0.227   2.142  0.4697  0.3434  0.6652
  188G2     C06 1268   2.703   0.312   2.179  0.7607  0.2164  0.0718
  188G2     O07 1269   2.669   0.445   2.136  0.0891  0.4098 -0.1466
  188G2     C08 1270   2.733   0.548   2.208  0.7819  0.3325 -0.1528
  188G2     H09 1271   2.265   0.160   2.493 -2.3466 -1.0411  0.9815
  188G2     H0A 1272   2.175   0.037   2.402 -0.9752 -1.2307  3.9565
  188G2     H0B 1273   2.304  -0.007   2.493  1.0810 -0.2098 -1.3625
  188G2     H0C 1274   2.455  -0.083   2.354 -0.0315  2.4064  0.2643
  188G2     H0D 1275   2.321  -0.081   2.252  0.7728 -1.2457  0.6045
  188G2     H0E 1276   2.554  -0.102   2.129 -0.5758  1.8012 -0.5878
  188G2     H0F 1277   2.453   0.025   2.066 -0.0104  1.5351  3.4242
  188G2     H0G 1278   2.535   0.248   2.039  0.2703 -0.7475  0.9924
  188G2     H0H 1279   2.495   0.263   2.204  0.4428 -0.8330  1.7016
  188G2     H0I 1280   2.707   0.307   2.289 -2.5171 -0.8586 -0.3226
  188G2     H0J 1281   2.798   0.281   2.127  1.1121  1.1318  2.1303
  188G2     H0K 1282   2.840   0.526   2.214 -0.3476 -2.0599  0.7473
  188G2     H0M 1283   2.729   0.640   2.144 -3.3118 -1.7567 -2.1372
  188G2     H0N 1284   2.680   0.568   2.305 -0.5208 -1.8324  1.9522
  189G2     C00 1285   4.840   5.195   4.676 -0.3843 -0.4936 -0.4362
  189G2     O01 1286   4.973   5.161   4.640  0.7102  0.9825 -0.1029
  189G2     C02 1287   5.054   5.268   4.596  0.2676  0.1717  0.0218
  189G2     C03 1288   5.197   5.263   4.663  1.2909 -0.4362 -0.5497
  189G2     O04 1289   5.284   5.357   4.606  0.2010 -0.3151 -0.4747
  189G2     C05 1290   5.351   5.310   4.487 -0.5631 -0.5843 -1.0482
  189G2     C06 1291   5.499   5.350   4.475 -0.4297  0.6483 -0.3847
  189G2     O07 1292   5.530   5.483   4.499 -0.2763  0.3672  0.0764
  189G2     C08 1293   5.553   5.524   4.632 -1.0655  0.2064 -0.7199
  189G2     H09 1294   4.799   5.257   4.598  2.2023  0.3325  1.7602
  189G2     H0A 1295   4.772   5.111   4.686 -0.9297  1.1096 -1.7326
  189G2     H0B 1296   4.837   5.248   4.768  0.6544 -1.1709 -1.8222
  189G2     H0C 1297   5.070   5.256   4.491  0.8835 -0.3050  1.5758
  189G2     H0D 1298   5.023   5.372   4.611 -0.4053 -2.2300  0.5846
  189G2     H0E 1299   5.180   5.296   4.761  0.8269 -0.0649 -0.1038
  189G2     H0F 1300   5.240   5.166   4.683  0.2972 -0.5313  1.8286
  189G2     H0G 1301   5.335   5.201   4.479  0.7140  0.9439 -1.0987
  189G2     H0H 1302   5.292   5.361   4.409 -3.3427  2.3195 -1.5586
  189G2     H0I 1303   5.551   5.286   4.539  0.4250  2.0944 -2.2871
  189G2     H0J 1304   5.526   5.314   4.375 -2.2030 -1.0705 -0.0833
  189G2     H0K 1305   5.465   5.562   4.689 -0.5429  0.6308  0.5031
  189G2     H0M 1306   5.587   5.445   4.702  1.0140 -0.4721 -0.3821
  189G2     H0N 1307   5.626   5.598   4.636 -0.0680  1.2626 -0.3600
  190G2     C00 1308   2.118   5.616   0.767  0.0998  0.0720 -0.7940
  190G2     O01 1309   2.215   5.559   0.685  0.1052 -0.1881  0.0466
  190G2     C02 1310   2.182   5.428   0.629 -0.0025 -0.4278 -0.5050
  190G2     C03 1311   2.285   5.394   0.523 -0.3878  0.3510 -1.0762
  190G2     O04 1312   2.414   5.398   0.577 -0.7841 -0.4803 -0.1806
  190G2     C05 1313   2.512   5.394   0.477 -0.4251 -0.1850 -0.4908
  190G2     C06 1314   2.647   5.435   0.531  0.0854 -0.3111 -0.6846
  190G2     O07 1315   2.635   5.548   0.615 -0.0250  0.0355 -0.9567
  190G2     C08 1316   2.761   5.612   0.639 -0.1638 -0.4866 -0.1782
  190G2     H09 1317   2.125   5.720   0.747  0.7402 -1.2833 -0.6846
  190G2     H0A 1318   2.017   5.584   0.763  0.2580  3.1642 -2.1175
  190G2     H0B 1319   2.145   5.607   0.875  0.4362 -2.3343 -1.6296
  190G2     H0C 1320   2.189   5.357   0.717  3.3639  0.2239 -2.3530
  190G2     H0D 1321   2.082   5.422   0.586  3.7334 -2.2302  1.0735
  190G2     H0E 1322   2.255   5.293   0.494 -2.2124  0.6247  0.4494
  190G2     H0F 1323   2.268   5.454   0.434 -0.7299 -1.1924  0.6399
  190G2     H0G 1324   2.521   5.295   0.429  1.4068 -1.5638 -0.8476
  190G2     H0H 1325   2.489   5.463   0.387  1.0153  0.1694 -1.6675
  190G2     H0I 1326   2.692   5.347   0.579  0.7125 -2.2647 -1.9224
  190G2     H0J 1327   2.714   5.465   0.456  0.1171 -2.0462  2.9396
  190G2     H0K 1328   2.759   5.716   0.689  1.4631  0.2259  0.4292
  190G2     H0M 1329   2.823   5.552   0.702  3.8785  0.6956 -1.5319
  190G2     H0N 1330   2.814   5.616   0.550  1.5301 -0.0110  0.1214
  191G2     C00 1331   0.881   2.976   1.215  0.0095  0.1841  0.5984
  191G2     O01 1332   0.814   3.094   1.269  0.4147 -0.0886  0.4596
  191G2     C02 1333   0.882   3.222   1.250  0.3451 -0.5180  0.3975
  191G2     C03 1334   0.969   3.251   1.374  0.3641 -0.3896  0.0328
  191G2     O04 1335   1.058   3.146   1.404 -0.2384  0.3878 -0.7804
  191G2     C05 1336   1.127   3.158   1.527 -0.7523  0.4702 -0.0851
  191G2     C06 1337   1.204   3.030   1.562 -0.0797  0.2699 -0.5185
  191G2     O07 1338   1.264   3.051   1.688 -0.1482  0.5347 -0.4785
  191G2     C08 1339   1.371   2.955   1.722  0.7871  0.0588 -0.0645
  191G2     H09 1340   0.987   2.981   1.235 -0.3080  1.0236 -1.7199
  191G2     H0A 1341   0.847   2.875   1.242  2.4077 -0.3603  1.7172
  191G2     H0B 1342   0.863   2.982   1.111 -2.0674 -0.2097  1.9883
  191G2     H0C 1343   0.933   3.223   1.153 -1.1626  0.5788  0.0935
  191G2     H0D 1344   0.810   3.300   1.242  1.2220  1.9159 -0.7177
  191G2     H0E 1345   1.024   3.343   1.358  0.4811  2.5087 -1.0024
  191G2     H0F 1346   0.904   3.254   1.465  0.0796 -0.2247 -1.3006
  191G2     H0G 1347   1.186   3.251   1.538 -2.4623  1.8230  2.3094
  191G2     H0H 1348   1.054   3.179   1.607 -0.5865  0.8055  2.0997
  191G2     H0I 1349   1.144   2.941   1.565  1.4905  0.6908 -0.8707
  191G2     H0J 1350   1.285   3.013   1.485 -1.7723  0.2456  1.2918
  191G2     H0K 1351   1.345   2.848   1.728  0.8909  0.0911  0.8899
  191G2     H0M 1352   1.444   2.962   1.642 -1.4594  0.9867  0.2821
  191G2     H0N 1353   1.406   2.979   1.821 -1.0478  0.0634  0.5950
  192G2     C00 1354   5.370   0.048   1.662  0.1027  0.2038  0.4272
  192G2     O01 1355   5.357   0.058   1.803  0.6724  0.0946  0.5577
  192G2     C02 1356   5.253  -0.024   1.861 -0.1289 -0.2538  0.9197
  192G2     C03 1357   5.225   0.048   1.996  0.1360  0.3925 -0.3420
  192G2     O04 1358   5.343   0.067   2.068 -0.3904  0.5454 -0.6250
  192G2     C05 1359   5.342   0.150   2.183  0.5848 -0.0530  0.5521
  192G2     C06 1360   5.484   0.178   2.239 -0.1261 -0.6499  0.4322
  192G2     O07 1361   5.545   0.257   2.138 -0.1394  0.6461  0.4882
  192G2     C08 1362   5.557   0.394   2.178  0.0458  0.0430  0.7670
  192G2     H09 1363   5.277   0.081   1.613 -0.0808 -0.6970 -0.1769
  192G2     H0A 1364   5.456   0.108   1.629 -1.6902  1.9227 -1.8394
  192G2     H0B 1365   5.394  -0.054   1.626  0.1565 -0.5915  0.9495
  192G2     H0C 1366   5.163  -0.037   1.797 -3.3192 -2.5979 -0.5802
  192G2     H0D 1367   5.294  -0.124   1.883 -1.2085  0.8170  1.6788
  192G2     H0E 1368   5.177   0.142   1.979 -1.3808  0.3011  0.5514
  192G2     H0F 1369   5.147  -0.007   2.043  4.6978 -1.0461 -0.8611
  192G2     H0G 1370   5.295   0.246   2.148  2.9333 -1.5667 -0.4338
  192G2     H0H 1371   5.279   0.094   2.259 -0.6406 -0.2881 -2.5827
  192G2     H0I 1372   5.481   0.227   2.338  0.7328  1.1810 -0.2401
  192G2     H0J 1373   5.543   0.089   2.244 -0.8573  0.6015 -3.1723
  192G2     H0K 1374   5.612   0.443   2.097  0.9692 -1.5781 -0.3539
  192G2     H0M 1375   5.463   0.449   2.191  0.8449  0.9440 -0.6219
  192G2     H0N 1376   5.615   0.401   2.272  0.4320 -0.8684 -0.3969
  193G2     C00 1377   3.032   3.896   0.713  0.2264 -0.1049 -0.5289
  193G2     O01 1378   3.141   3.966   0.770 -0.3774  0.0268  0.1975
  193G2     C02 1379   3.107   4.016   0.904 -0.9243 -1.3171  0.2829
  193G2     C03 1380   3.209   4.117   0.958  0.3820  0.0784  0.4850
  193G2     O04 1381   3.339   4.082   0.987 -0.3245 -0.5659  0.2558
  193G2     C05 1382   3.352   4.017   1.114  0.2834 -0.7393 -0.0541
  193G2     C06 1383   3.506   3.982   1.140 -0.1645  0.5153  0.3038
  193G2     O07 1384   3.582   4.097   1.115 -0.3437  0.1175 -0.6849
  193G2     C08 1385   3.718   4.062   1.126 -0.6430 -0.5584 -0.1649
  193G2     H09 1386   3.002   3.800   0.749  0.0199  1.8909 -0.9454
  193G2     H0A 1387   2.946   3.960   0.689 -1.5475 -2.3036  1.6468
  193G2     H0B 1388   3.056   3.866   0.613 -0.2658 -0.6189  1.1543
  193G2     H0C 1389   3.010   4.065   0.905  0.2732  1.7232  2.5505
  193G2     H0D 1390   3.096   3.938   0.973 -2.0207  2.2862 -0.5991
  193G2     H0E 1391   3.210   4.199   0.889 -1.4320 -1.1632  1.1502
  193G2     H0F 1392   3.162   4.162   1.045  3.3344  0.5239 -1.1125
  193G2     H0G 1393   3.313   4.072   1.196  0.8891 -2.9411  0.3692
  193G2     H0H 1394   3.292   3.928   1.124  1.5849 -0.1292 -0.3440
  193G2     H0I 1395   3.518   3.942   1.236 -1.0612 -0.2118 -0.3453
  193G2     H0J 1396   3.537   3.902   1.067  0.8121 -0.2339 -0.8365
  193G2     H0K 1397   3.750   4.035   1.224 -0.7324 -1.6419  2.6086
  193G2     H0M 1398   3.743   3.981   1.053 -2.2635  0.5138 -0.0321
  193G2     H0N 1399   3.779   4.145   1.088  3.0206 -1.4843 -0.6951
  194G2     C00 1400   0.248   0.563   2.643 -0.1532 -0.2470  0.9127
  194G2     O01 1401   0.133   0.628   2.590 -1.0170 -0.2238 -0.8767
  194G2     C02 1402   0.052   0.545   2.509  0.3859  0.5708 -0.4638
  194G2     C03 1403  -0.048   0.646   2.452  0.2420  0.1222  0.0290
  194G2     O04 1404  -0.020   0.670   2.317  0.5663 -0.3786  1.1314
  194G2     C05 1405  -0.126   0.747   2.256 -0.3165 -0.1891  0.3026
  194G2     C06 1406  -0.067   0.799   2.123 -0.1194 -0.0757 -0.6248
  194G2     O07 1407  -0.023   0.690   2.041 -1.0180  0.1245 -0.3945
  194G2     C08 1408   0.038   0.734   1.920 -0.7158 -0.4913 -0.6176
  194G2     H09 1409   0.216   0.465   2.684 -2.1103 -0.3675  3.3598
  194G2     H0A 1410   0.330   0.547   2.576  1.5546  2.5840  0.4066
  194G2     H0B 1411   0.285   0.624   2.724  4.2558  2.2465  0.8950
  194G2     H0C 1412   0.108   0.490   2.431  1.0749  0.0269 -2.3616
  194G2     H0D 1413   0.003   0.464   2.576 -0.4100 -1.0196  0.5228
  194G2     H0E 1414  -0.149   0.615   2.449 -1.7706  0.8915 -1.2543
  194G2     H0F 1415  -0.056   0.734   2.512  0.5238  0.6471  1.3346
  194G2     H0G 1416  -0.215   0.688   2.231 -0.0329 -1.2427  0.8046
  194G2     H0H 1417  -0.157   0.830   2.322 -2.2909 -4.0071  0.5954
  194G2     H0I 1418  -0.141   0.849   2.062  1.9366  0.2773 -2.0558
  194G2     H0J 1419   0.010   0.870   2.152 -1.1804 -1.6981  0.6130
  194G2     H0K 1420  -0.037   0.794   1.857 -2.2403 -0.6077  0.5861
  194G2     H0M 1421   0.132   0.785   1.941  0.8749  0.4982  0.6359
  194G2     H0N 1422   0.045   0.639   1.864 -0.3307 -0.7544  1.0095
  195G2     C00 1423   0.928   1.747   0.687  0.2834  0.9822 -0.1645
  195G2     O01 1424   0.937   1.892   0.688  0.5786  1.0532 -0.0434
  195G2     C02 1425   0.862   1.955   0.591  0.8424 -0.0999  0.2613
  195G2     C03 1426   0.894   2.111   0.603  0.3863  0.2916  1.2618
  195G2     O04 1427   0.846   2.150   0.734  1.0998 -0.3254  0.5928
  195G2     C05 1428   0.846   2.291   0.762  0.2683  0.4015 -0.3508
  195G2     C06 1429   0.831   2.285   0.915  0.3671  0.6234 -0.2228
  195G2     O07 1430   0.837   2.410   0.980 -0.1990  0.1152 -0.1467
  195G2     C08 1431   0.849   2.401   1.121  0.0618  0.3498 -0.5728
  195G2     H09 1432   0.827   1.720   0.710  0.1282 -1.0667 -2.5459
  195G2     H0A 1433   0.974   1.699   0.598 -2.7262 -1.6482  0.0863
  195G2     H0B 1434   0.984   1.700   0.770 -0.7720 -0.5345 -0.9101
  195G2     H0C 1435   0.900   1.924   0.498  0.3231  0.3295  1.0988
  195G2     H0D 1436   0.754   1.937   0.591  1.3732  0.3466  0.4522
  195G2     H0E 1437   0.999   2.138   0.593  0.0465  0.2000 -1.9601
  195G2     H0F 1438   0.836   2.175   0.530 -0.0448  1.6017 -0.7343
  195G2     H0G 1439   0.940   2.344   0.740  1.4889 -1.5295 -1.6163
  195G2     H0H 1440   0.768   2.343   0.712  0.9395 -1.8661 -2.2152
  195G2     H0I 1441   0.732   2.235   0.925 -1.0690 -0.8314  1.2434
  195G2     H0J 1442   0.907   2.223   0.967 -0.0028  2.9766 -0.9387
  195G2     H0K 1443   0.947   2.425   1.151  1.8498  0.2709  0.6574
  195G2     H0M 1444   0.792   2.485   1.162  0.6644  1.9632 -1.1253
  195G2     H0N 1445   0.816   2.303   1.165 -0.4834  0.0195 -1.7348
  196G2     C00 1446   0.353   3.024   0.954 -0.3516  0.3632  0.5046
  196G2     O01 1447   0.387   2.888   0.915 -0.4984 -0.3845  0.2427
  196G2     C02 1448   0.471   2.821   1.010  0.1431 -0.6194  0.2742
  196G2     C03 1449   0.524   2.682   0.959  0.0878 -0.4418  0.6867
  196G2     O04 1450   0.565   2.706   0.822 -0.0963 -0.0457 -0.2429
  196G2     C05 1451   0.609   2.597   0.747  0.7210 -0.3255  0.6473
  196G2     C06 1452   0.488   2.507   0.708  0.0799 -0.0962  0.0632
  196G2     O07 1453   0.393   2.588   0.633 -0.2078 -0.2227  0.6309
  196G2     C08 1454   0.390   2.543   0.502 -0.2737  0.1527 -0.3889
  196G2     H09 1455   0.290   3.033   1.045  0.0193 -1.6901  1.2187
  196G2     H0A 1456   0.429   3.098   0.972 -2.5335  1.6604  1.0651
  196G2     H0B 1457   0.294   3.086   0.884  0.4851  0.0622  0.9339
  196G2     H0C 1458   0.556   2.867   1.051 -1.3834 -2.9226 -2.7389
  196G2     H0D 1459   0.411   2.795   1.096  0.1284  0.0112 -0.4736
  196G2     H0E 1460   0.604   2.642   1.021 -0.2975  0.7919 -1.4703
  196G2     H0F 1461   0.443   2.608   0.966 -2.0676 -2.7569 -0.0486
  196G2     H0G 1462   0.655   2.620   0.650 -1.9385  3.7966 -0.7589
  196G2     H0H 1463   0.678   2.544   0.805  0.0221 -2.9058  0.8788
  196G2     H0I 1464   0.533   2.418   0.662 -2.6907  1.9506  2.0965
  196G2     H0J 1465   0.435   2.468   0.796  1.9495 -1.2547  2.2118
  196G2     H0K 1466   0.350   2.444   0.497  2.0286 -0.2777 -1.2006
  196G2     H0M 1467   0.318   2.609   0.452 -0.6074  0.0058 -0.4188
  196G2     H0N 1468   0.488   2.551   0.454  5.2201 -0.1910  3.6632
  197G2     C00 1469   5.699   2.714   0.012  0.4489  0.0568  0.0697
  197G2     O01 1470   5.803   2.806   0.012 -0.2820  0.0877 -0.0128
  197G2     C02 1471   5.807   2.903   0.117  0.7102  0.0115 -0.1650
  197G2     C03 1472   5.946   2.950   0.124 -0.4576 -0.2277 -0.3352
  197G2     O04 1473   5.976   3.004  -0.002  0.1943  0.8185 -0.0863
  197G2     C05 1474   6.111   3.061  -0.012 -0.7989 -0.3809 -0.5499
  197G2     C06 1475   6.148   3.113  -0.154 -0.3057 -0.0359  0.0733
  197G2     O07 1476   6.124   3.014  -0.247 -0.0569  0.2186 -0.6992
  197G2     C08 1477   6.073   3.062  -0.373 -0.4524 -0.7571  0.4155
  197G2     H09 1478   5.721   2.638   0.079 -3.0372  0.8422  2.1319
  197G2     H0A 1479   5.610   2.764   0.044  0.9505 -1.7855 -0.2396
  197G2     H0B 1480   5.687   2.675  -0.097  0.3950 -0.4055 -1.9893
  197G2     H0C 1481   5.740   2.979   0.080 -0.0458 -0.5408 -4.2199
  197G2     H0D 1482   5.773   2.870   0.215 -0.0726  0.8363 -1.3018
  197G2     H0E 1483   5.964   3.013   0.209  0.0037  0.2162  1.3814
  197G2     H0F 1484   6.001   2.860   0.152  0.0551 -3.3403  0.2158
  197G2     H0G 1485   6.122   3.144   0.057  2.8419 -0.1407  0.0427
  197G2     H0H 1486   6.182   2.988   0.022 -2.0391  0.1218  0.8892
  197G2     H0I 1487   6.097   3.210  -0.179  1.3398  1.4633 -2.0231
  197G2     H0J 1488   6.254   3.134  -0.156 -0.2749 -0.1131 -1.3992
  197G2     H0K 1489   6.053   2.987  -0.444  1.2002 -1.7716  3.7727
  197G2     H0M 1490   5.986   3.130  -0.367 -1.3135  0.5481  0.0084
  197G2     H0N 1491   6.148   3.113  -0.425  1.4693 -0.4211  0.6308
  198G2     C00 1492   4.184   3.648   5.495  0.1259 -0.8977  0.3901
  198G2     O01 1493   4.281   3.627   5.394  0.9535  0.0984  0.1514
  198G2     C02 1494   4.292   3.716   5.287 -0.0338 -0.1282 -0.2287
  198G2     C03 1495   4.386   3.659   5.181  0.5865 -0.5143  0.0469
  198G2     O04 1496   4.328   3.557   5.106  0.4638 -0.3298  0.1775
  198G2     C05 1497   4.419   3.473   5.028  0.4465  0.3876  1.0330
  198G2     C06 1498   4.531   3.396   5.096  0.0445 -0.2944 -0.3147
  198G2     O07 1499   4.647   3.476   5.101  0.6390 -0.4503  0.1154
  198G2     C08 1500   4.752   3.406   5.173 -0.1093 -0.5648  0.7308
  198G2     H09 1501   4.176   3.561   5.560 -0.7590  1.3302 -2.0225
  198G2     H0A 1502   4.234   3.728   5.557  1.5878 -0.7788 -1.3970
  198G2     H0B 1503   4.083   3.668   5.468 -0.1822 -0.4095  3.6904
  198G2     H0C 1504   4.193   3.734   5.247 -0.7840 -2.2539 -0.1262
  198G2     H0D 1505   4.330   3.812   5.318 -0.2140  0.7715  1.5628
  198G2     H0E 1506   4.401   3.742   5.114 -2.9018  1.6484  0.8485
  198G2     H0F 1507   4.481   3.629   5.220 -0.3222  1.5599 -0.9155
  198G2     H0G 1508   4.356   3.406   4.972 -0.7764 -2.0859 -0.9290
  198G2     H0H 1509   4.459   3.536   4.951  2.3067 -0.5310  1.7157
  198G2     H0I 1510   4.501   3.372   5.199 -0.9654  1.7743 -0.9091
  198G2     H0J 1511   4.542   3.299   5.044 -0.3896 -0.4336 -1.7396
  198G2     H0K 1512   4.726   3.303   5.198 -3.0912 -2.6868 -0.4150
  198G2     H0M 1513   4.850   3.415   5.121  0.4646  0.7002  0.1397
  198G2     H0N 1514   4.762   3.445   5.271 -1.4508 -0.9299  0.1610
  199G2     C00 1515   2.045   2.939   3.359  0.6083  0.4033 -0.2144
  199G2     O01 1516   2.082   2.800   3.348  0.2338  0.1344 -0.3797
  199G2     C02 1517   1.988   2.714   3.282 -0.0577  1.1155  0.2336
  199G2     C03 1518   1.835   2.740   3.283 -0.6097 -0.2376  0.0574
  199G2     O04 1519   1.794   2.713   3.416  0.0569  0.2002  0.5239
  199G2     C05 1520   1.660   2.733   3.428  0.6910 -0.1035 -0.1029
  199G2     C06 1521   1.621   2.668   3.557 -0.7563 -0.4873 -0.6144
  199G2     O07 1522   1.682   2.738   3.665  0.1660  0.3078  0.2331
  199G2     C08 1523   1.610   2.724   3.788 -0.0764  0.1175  0.6681
  199G2     H09 1524   2.041   2.987   3.266  1.5583 -0.8605 -1.2418
  199G2     H0A 1525   1.952   2.949   3.411 -1.9931 -0.1748 -0.3352
  199G2     H0B 1526   2.115   2.996   3.417  0.7766 -0.0950 -0.8835
  199G2     H0C 1527   2.003   2.709   3.175  2.8782 -0.2772  1.5151
  199G2     H0D 1528   2.006   2.609   3.306  3.0654  2.9881  2.2178
  199G2     H0E 1529   1.815   2.842   3.248  2.0946 -1.7898 -1.0651
  199G2     H0F 1530   1.794   2.663   3.213 -1.2246 -2.3147 -1.0850
  199G2     H0G 1531   1.647   2.841   3.430 -0.7101 -2.0288  2.1469
  199G2     H0H 1532   1.603   2.694   3.342 -1.3868  0.6681 -0.4792
  199G2     H0I 1533   1.511   2.654   3.573  0.7568 -0.4003  2.8438
  199G2     H0J 1534   1.673   2.573   3.554  0.5885  0.7910  0.4521
  199G2     H0K 1535   1.594   2.626   3.827 -2.7516  1.2629 -0.0395
  199G2     H0M 1536   1.675   2.763   3.859 -2.2599 -1.7146 -0.9032
  199G2     H0N 1537   1.519   2.778   3.793 -0.5444  0.2272  0.5141
  200G2     C00 1538   3.606   2.338   4.990 -0.0004 -0.7879 -0.2300
  200G2     O01 1539   3.557   2.455   5.046  0.2238  0.0615 -0.2461
  200G2     C02 1540   3.610   2.587   5.007 -0.3276 -0.7250 -1.1304
  200G2     C03 1541   3.748   2.638   5.066  0.3295 -0.6040 -0.1436
  200G2     O04 1542   3.849   2.536   5.066 -0.4080 -0.4182 -0.8333
  200G2     C05 1543   3.966   2.581   5.140  0.3700 -0.2502 -0.5456
  200G2     C06 1544   4.082   2.483   5.111  0.0707 -0.3587  0.1775
  200G2     O07 1545   4.069   2.441   4.977 -0.7721  0.1818 -0.0327
  200G2     C08 1546   4.148   2.337   4.926 -0.1014  0.3199 -0.7025
  200G2     H09 1547   3.555   2.258   5.040  0.1022 -0.9245 -2.5625
  200G2     H0A 1548   3.576   2.335   4.885  2.5461  3.1836 -1.0664
  200G2     H0B 1549   3.716   2.324   4.985 -1.6293  1.3342 -1.2974
  200G2     H0C 1550   3.615   2.594   4.899 -2.8637  2.8422 -3.0177
  200G2     H0D 1551   3.536   2.666   5.037 -0.2145  1.5478 -0.5221
  200G2     H0E 1552   3.775   2.732   5.016  0.4303  0.4690  0.7148
  200G2     H0F 1553   3.727   2.683   5.164 -0.7217 -0.9166 -0.8009
  200G2     H0G 1554   3.991   2.681   5.102 -0.8568 -2.0891  0.6430
  200G2     H0H 1555   3.950   2.588   5.250  0.8294 -0.1868  0.2658
  200G2     H0I 1556   4.171   2.532   5.142 -0.4763 -2.2594  2.1518
  200G2     H0J 1557   4.060   2.399   5.179 -0.2097 -2.6752  2.2831
  200G2     H0K 1558   4.115   2.317   4.829 -1.0775  2.7478 -0.9795
  200G2     H0M 1559   4.248   2.372   4.916 -4.3360 -3.6021  1.9554
  200G2     H0N 1560   4.141   2.239   4.973 -2.2772  1.1718  0.1987
  201G2     C00 1561   3.644   3.127   0.162 -0.1756  0.3435  0.0204
  201G2     O01 1562   3.771   3.069   0.188 -0.1669 -0.5082  0.1178
  201G2     C02 1563   3.787   3.075   0.326  0.4728 -0.2097 -0.3157
  201G2     C03 1564   3.911   2.996   0.377 -0.2165 -1.1526 -0.1057
  201G2     O04 1565   4.013   3.029   0.288 -1.0576 -0.4446  1.0549
  201G2     C05 1566   4.149   3.020   0.336 -0.1991 -0.2646 -0.0871
  201G2     C06 1567   4.253   3.069   0.235 -0.1605  0.1157 -0.2654
  201G2     O07 1568   4.254   2.977   0.118  0.0401 -0.4299 -0.5974
  201G2     C08 1569   4.364   2.982   0.031  0.4533  0.5119  0.3571
  201G2     H09 1570   3.570   3.059   0.209  0.6236 -0.7771  0.8211
  201G2     H0A 1571   3.628   3.230   0.204  0.8479  0.2419  0.1211
  201G2     H0B 1572   3.631   3.125   0.053  1.4747  0.3804 -1.8130
  201G2     H0C 1573   3.808   3.178   0.345  1.5346  0.8456  0.3567
  201G2     H0D 1574   3.696   3.048   0.378 -1.4677 -0.2086  0.9810
  201G2     H0E 1575   3.934   3.015   0.478 -0.6593 -0.7337  1.2877
  201G2     H0F 1576   3.878   2.892   0.383  1.2887 -1.6240 -0.1371
  201G2     H0G 1577   4.164   3.080   0.424 -0.8320  1.1888  1.4997
  201G2     H0H 1578   4.178   2.915   0.353  0.9194 -0.9548 -2.7197
  201G2     H0I 1579   4.228   3.167   0.199 -0.0182  2.7699 -0.5779
  201G2     H0J 1580   4.351   3.069   0.282 -0.6882 -0.6486 -0.7537
  201G2     H0K 1581   4.373   3.073  -0.020  1.5926 -3.2405 -0.0905
  201G2     H0M 1582   4.457   2.977   0.086 -1.7637 -2.8273 -2.4267
  201G2     H0N 1583   4.348   2.900  -0.043  0.6970 -0.1280  2.0926
  202G2     C00 1584   0.275   4.713   1.876  0.3352  0.2910 -0.1995
  202G2     O01 1585   0.166   4.645   1.937  0.3033 -0.0485 -0.0998
  202G2     C02 1586   0.185   4.624   2.077  0.8670  0.0553 -0.7873
  202G2     C03 1587   0.075   4.536   2.133 -0.4365  0.6038  0.5842
  202G2     O04 1588  -0.038   4.615   2.164  0.2383  0.1595  0.5508
  202G2     C05 1589  -0.154   4.537   2.144  0.2876  0.3869 -0.4856
  202G2     C06 1590  -0.255   4.588   2.245  0.1396  0.6258  1.1467
  202G2     O07 1591  -0.322   4.693   2.179 -1.0749 -0.1333  0.1346
  202G2     C08 1592  -0.449   4.702   2.242 -0.5864  0.6974 -0.1825
  202G2     H09 1593   0.363   4.659   1.902 -0.6800  0.7960  1.1737
  202G2     H0A 1594   0.275   4.709   1.767  0.8488 -2.8528  2.3200
  202G2     H0B 1595   0.297   4.811   1.913 -1.4163  0.7772 -3.0694
  202G2     H0C 1596   0.277   4.579   2.091 -0.4943  1.9593  2.1704
  202G2     H0D 1597   0.188   4.718   2.136  2.0505 -1.2318  0.5383
  202G2     H0E 1598   0.053   4.473   2.047  1.0614  2.5669 -0.4879
  202G2     H0F 1599   0.103   4.475   2.219 -0.3521 -1.2118  0.0495
  202G2     H0G 1600  -0.198   4.528   2.048 -0.9337  1.2148 -1.7310
  202G2     H0H 1601  -0.137   4.436   2.176 -0.1636 -1.7462  2.1287
  202G2     H0I 1602  -0.324   4.509   2.265 -1.5685 -0.4939 -0.3042
  202G2     H0J 1603  -0.222   4.617   2.345 -2.6081  0.8459  0.6158
  202G2     H0K 1604  -0.518   4.632   2.206 -1.7911  0.3401  1.0210
  202G2     H0M 1605  -0.442   4.687   2.348 -1.3642 -1.3386  2.4836
  202G2     H0N 1606  -0.505   4.790   2.227 -2.4917 -0.2697 -0.8013
  203G2     C00 1607   1.490   1.175   5.300  0.2835  0.0683 -0.7385
  203G2     O01 1608   1.428   1.276   5.381 -0.3871 -0.3742 -0.2651
  203G2     C02 1609   1.313   1.343   5.326 -0.5352  0.4778 -0.4756
  203G2     C03 1610   1.244   1.430   5.429 -0.5412  0.5654 -1.0485
  203G2     O04 1611   1.340   1.529   5.476  0.9618 -0.9852 -0.4278
  203G2     C05 1612   1.277   1.612   5.577 -0.4565  0.1132  1.1115
  203G2     C06 1613   1.394   1.715   5.610  0.2998  0.4749 -0.5409
  203G2     O07 1614   1.512   1.654   5.661 -0.5279 -0.4822  0.2829
  203G2     C08 1615   1.496   1.616   5.793  0.0779 -0.4194 -0.0694
  203G2     H09 1616   1.516   1.219   5.204  0.6813  1.6426  2.3446
  203G2     H0A 1617   1.591   1.144   5.343  0.8509  1.3067  0.1478
  203G2     H0B 1618   1.418   1.091   5.290 -0.2966  0.3443 -1.3178
  203G2     H0C 1619   1.335   1.403   5.245 -0.4562  1.2276  0.4914
  203G2     H0D 1620   1.245   1.263   5.293  1.2697 -4.0093 -0.7154
  203G2     H0E 1621   1.153   1.471   5.385 -0.0938  0.4157 -1.5500
  203G2     H0F 1622   1.203   1.368   5.515  0.1487  0.4517 -0.2234
  203G2     H0G 1623   1.196   1.677   5.532 -2.1536 -0.4628  0.7451
  203G2     H0H 1624   1.229   1.560   5.665 -0.2393 -2.3213 -0.0837
  203G2     H0I 1625   1.406   1.773   5.518 -0.0418 -1.1470 -1.8270
  203G2     H0J 1626   1.355   1.777   5.690  3.9412  0.2581  0.7315
  203G2     H0K 1627   1.492   1.703   5.859  0.5891  1.6505  0.0649
  203G2     H0M 1628   1.417   1.546   5.813 -1.1535 -2.2625 -0.0870
  203G2     H0N 1629   1.589   1.563   5.823  0.7850 -0.1945 -2.5435
  204G2     C00 1630   0.042   4.013   2.436  0.5436 -0.0712 -0.0673
  204G2     O01 1631  -0.013   3.956   2.553  0.8297  0.3975  0.2373
  204G2     C02 1632  -0.113   3.867   2.512  0.1764  0.1738  0.3779
  204G2     C03 1633  -0.152   3.780   2.632  0.2726  0.1892 -0.2714
  204G2     O04 1634  -0.046   3.690   2.653 -0.3620 -0.6955 -0.4153
  204G2     C05 1635  -0.053   3.605   2.767 -0.1843  0.6295 -0.0638
  204G2     C06 1636  -0.156   3.490   2.756 -0.3999 -0.2507  0.2967
  204G2     O07 1637  -0.116   3.379   2.853 -0.3243  0.0854  0.5487
  204G2     C08 1638  -0.218   3.276   2.882 -0.7821 -0.2564 -0.3234
  204G2     H09 1639   0.098   3.942   2.381 -1.5800 -0.2347  0.3690
  204G2     H0A 1640  -0.026   4.071   2.371  1.7368  0.6498  1.4157
  204G2     H0B 1641   0.117   4.080   2.473 -0.8592 -0.7174  0.8069
  204G2     H0C 1642  -0.193   3.934   2.482  0.0519 -4.0252 -0.2743
  204G2     H0D 1643  -0.083   3.802   2.421  0.0952  2.0113 -1.3516
  204G2     H0E 1644  -0.157   3.839   2.725 -0.4393 -0.9393 -1.5418
  204G2     H0F 1645  -0.241   3.717   2.617 -1.2748 -1.9260  1.0295
  204G2     H0G 1646   0.046   3.565   2.789 -2.6341 -1.0133  0.5180
  204G2     H0H 1647  -0.075   3.660   2.853  0.5906  1.8757 -0.2112
  204G2     H0I 1648  -0.252   3.530   2.793 -0.0560  2.5247  0.5810
  204G2     H0J 1649  -0.156   3.445   2.652 -1.0161 -1.3291  2.5354
  204G2     H0K 1650  -0.303   3.312   2.939 -2.1418 -0.4788 -3.5733
  204G2     H0M 1651  -0.258   3.245   2.782  0.0237  1.1488 -0.6993
  204G2     H0N 1652  -0.164   3.191   2.931  0.4226  1.3947  1.9695
  205G2     C00 1653   1.762   5.688   3.148  0.3616 -0.5996 -1.3349
  205G2     O01 1654   1.758   5.542   3.152  0.2259  0.0377  1.0285
  205G2     C02 1655   1.817   5.482   3.036 -0.2988 -0.5612 -0.0895
  205G2     C03 1656   1.964   5.508   3.001 -0.5074  0.1934  0.3053
  205G2     O04 1657   1.996   5.645   2.985 -0.1039  0.5575 -0.2395
  205G2     C05 1658   2.124   5.683   2.935 -0.3031  0.7269  0.7426
  205G2     C06 1659   2.145   5.831   2.927 -0.0761 -0.1637  0.3264
  205G2     O07 1660   2.043   5.883   2.835 -0.4631  0.3277  0.4087
  205G2     C08 1661   2.070   6.026   2.822 -0.2649  1.1368 -0.3156
  205G2     H09 1662   1.860   5.721   3.148  0.9365 -0.5552 -0.5696
  205G2     H0A 1663   1.700   5.727   3.072 -1.9563  0.8206  1.8934
  205G2     H0B 1664   1.726   5.724   3.242  0.1382 -0.6110  1.0674
  205G2     H0C 1665   1.810   5.378   3.044  2.8493 -3.3839 -0.7557
  205G2     H0D 1666   1.768   5.520   2.946 -0.1121 -0.3903 -1.2948
  205G2     H0E 1667   2.030   5.454   3.073  1.7032 -0.6733  1.2164
  205G2     H0F 1668   1.990   5.472   2.902 -0.3501 -0.3293  1.0202
  205G2     H0G 1669   2.201   5.633   2.992 -0.0308 -0.0119  2.6729
  205G2     H0H 1670   2.123   5.642   2.837 -0.6474  2.6416  0.0298
  205G2     H0I 1671   2.127   5.872   3.024 -2.3451  1.0418 -0.4813
  205G2     H0J 1672   2.255   5.850   2.893  0.0869  1.4688 -1.0924
  205G2     H0K 1673   2.024   6.079   2.900 -2.5561 -2.2900 -2.8664
  205G2     H0M 1674   2.171   6.046   2.812 -0.8679 -3.2882 -1.4230
  205G2     H0N 1675   2.029   6.069   2.732 -0.4732 -0.1129 -0.5820
  206G2     C00 1676   4.421   1.633   0.762 -0.0628  0.4795  0.3955
  206G2     O01 1677   4.285   1.597   0.762  0.0302  0.4054  0.7767
  206G2     C02 1678   4.247   1.535   0.646 -1.3363  0.6064 -0.4781
  206G2     C03 1679   4.092   1.529   0.623 -0.0386  0.4084  0.1253
  206G2     O04 1680   4.025   1.478   0.732  0.0869 -0.2824 -0.3869
  206G2     C05 1681   4.010   1.575   0.840  0.1540 -0.2060 -0.4895
  206G2     C06 1682   3.861   1.626   0.843 -0.0686 -0.2140 -0.4010
  206G2     O07 1683   3.827   1.668   0.976  0.0417 -0.4191  0.4332
  206G2     C08 1684   3.690   1.713   0.990 -0.1468 -0.3138 -0.5543
  206G2     H09 1685   4.427   1.728   0.712 -1.0144  0.9843 -1.7852
  206G2     H0A 1686   4.465   1.639   0.860 -0.3622  0.7636  0.4665
  206G2     H0B 1687   4.497   1.570   0.709 -1.8151 -1.4275 -1.1313
  206G2     H0C 1688   4.296   1.587   0.561 -0.2415 -0.1129  2.1705
  206G2     H0D 1689   4.283   1.438   0.639 -0.6730  0.6790  0.6491
  206G2     H0E 1690   4.055   1.625   0.590 -1.0469  0.0780 -2.3407
  206G2     H0F 1691   4.071   1.451   0.549  0.3638 -2.1666  2.1442
  206G2     H0G 1692   4.023   1.511   0.933  2.4932 -2.4485  1.0980
  206G2     H0H 1693   4.078   1.660   0.843  0.2111 -1.7109 -1.9248
  206G2     H0I 1694   3.845   1.708   0.773 -2.3636  0.7029  0.1028
  206G2     H0J 1695   3.781   1.556   0.810  0.2672 -0.5986 -1.4040
  206G2     H0K 1696   3.679   1.817   0.945 -1.0441  0.0339 -0.0087
  206G2     H0M 1697   3.619   1.654   0.929  0.3940  0.4185 -2.8343
  206G2     H0N 1698   3.663   1.716   1.094 -3.4569  0.4149 -2.1746
  207G2     C00 1699   4.802   0.088   4.069  0.2144 -0.2642 -0.0532
  207G2     O01 1700   4.819   0.108   4.207 -0.7581  0.0210  0.7273
  207G2     C02 1701   4.901   0.215   4.249 -0.2048  0.8124 -0.3644
  207G2     C03 1702   4.892   0.225   4.396 -0.0657 -0.7317 -1.0183
  207G2     O04 1703   4.764   0.189   4.443 -0.6380 -0.6201  0.3765
  207G2     C05 1704   4.745   0.195   4.583  0.1085 -0.2404  0.3307
  207G2     C06 1705   4.645   0.085   4.627 -0.0369 -0.3048 -0.0140
  207G2     O07 1706   4.702  -0.039   4.595 -0.3658  0.3303 -0.2556
  207G2     C08 1707   4.620  -0.152   4.629  0.2416  0.1886 -0.5658
  207G2     H09 1708   4.794  -0.023   4.048 -0.2372 -1.5338 -1.6245
  207G2     H0A 1709   4.715   0.134   4.019  1.1586  0.6157 -1.4473
  207G2     H0B 1710   4.895   0.118   4.015  2.4378  0.3712 -1.5807
  207G2     H0C 1711   4.998   0.218   4.203 -0.1158  1.1603  1.0416
  207G2     H0D 1712   4.850   0.302   4.205 -2.4305  1.5134  0.0966
  207G2     H0E 1713   4.964   0.146   4.433  0.8660 -1.1865 -2.5427
  207G2     H0F 1714   4.932   0.325   4.440 -0.7017  0.8146  0.5015
  207G2     H0G 1715   4.833   0.193   4.645 -0.1049  1.8785  0.4583
  207G2     H0H 1716   4.691   0.288   4.603 -0.3569 -2.2763 -0.2318
  207G2     H0I 1717   4.629   0.079   4.729  1.7436  4.0503 -2.1180
  207G2     H0J 1718   4.545   0.084   4.583 -3.1035 -0.0376 -3.8060
  207G2     H0K 1719   4.556  -0.157   4.542  0.2620  1.6982 -3.1962
  207G2     H0M 1720   4.664  -0.251   4.646 -1.0871  0.5893  0.4181
  207G2     H0N 1721   4.555  -0.143   4.716 -0.1223  0.4050 -0.0764
  208G2     C00 1722   5.313   2.604   1.179  0.2298  0.3202  0.1462
  208G2     O01 1723   5.294   2.501   1.269  0.1785  0.2148 -0.0669
  208G2     C02 1724   5.409   2.422   1.289 -0.2136  0.3200  0.2590
  208G2     C03 1725   5.356   2.303   1.370 -0.1370  0.2827  0.1276
  208G2     O04 1726   5.461   2.215   1.345 -0.1256  0.0599 -0.1772
  208G2     C05 1727   5.455   2.100   1.436 -0.2383 -0.4640  0.4322
  208G2     C06 1728   5.559   1.997   1.394 -0.3250  1.0261  0.3668
  208G2     O07 1729   5.683   2.054   1.348 -0.0337  0.4575 -0.5142
  208G2     C08 1730   5.758   2.095   1.458 -0.3760 -0.3468 -0.3918
  208G2     H09 1731   5.380   2.679   1.213  0.9670 -1.6276  1.2751
  208G2     H0A 1732   5.345   2.558   1.082 -0.9778 -0.8246  1.6601
  208G2     H0B 1733   5.225   2.670   1.158 -1.9266  0.3073 -2.1636
  208G2     H0C 1734   5.444   2.368   1.196  0.6619 -2.3863  0.8538
  208G2     H0D 1735   5.491   2.479   1.343  2.8884 -0.9895 -0.5624
  208G2     H0E 1736   5.342   2.333   1.469  1.2383 -0.7607 -1.1194
  208G2     H0F 1737   5.251   2.269   1.346 -0.4216 -1.5009 -0.1980
  208G2     H0G 1738   5.462   2.145   1.539  1.7548 -0.2618  0.2972
  208G2     H0H 1739   5.355   2.044   1.438 -1.7973 -2.9186  2.2206
  208G2     H0I 1740   5.580   1.909   1.463 -0.4944 -3.6927 -0.3401
  208G2     H0J 1741   5.514   1.945   1.307  0.6436  0.6196  0.8087
  208G2     H0K 1742   5.825   2.176   1.436 -1.6339 -0.9950  0.0101
  208G2     H0M 1743   5.698   2.131   1.540  4.1234 -1.7346  0.5307
  208G2     H0N 1744   5.816   2.003   1.486  4.0726  1.0266 -3.2326
  209G2     C00 1745   5.305   5.581   5.183 -0.7845  0.1288 -0.0300
  209G2     O01 1746   5.337   5.626   5.315  0.6032  0.3433 -0.2509
  209G2     C02 1747   5.227   5.612   5.405 -0.5400  0.4245  0.1664
  209G2     C03 1748   5.274   5.611   5.554 -0.0610 -0.7265 -0.2949
  209G2     O04 1749   5.310   5.741   5.615 -0.0232 -0.0860 -0.1819
  209G2     C05 1750   5.444   5.780   5.597  0.3404  0.1434  0.4922
  209G2     C06 1751   5.485   5.871   5.709  0.2602 -0.1908 -0.6770
  209G2     O07 1752   5.556   5.799   5.805  0.2177  0.2998  0.0110
  209G2     C08 1753   5.476   5.712   5.877 -0.4227  0.5177 -0.5474
  209G2     H09 1754   5.248   5.484   5.181 -1.9934 -0.7902  0.5783
  209G2     H0A 1755   5.251   5.655   5.131 -2.5680  1.0891  4.7843
  209G2     H0B 1756   5.397   5.565   5.131 -0.1517  0.8819  0.4164
  209G2     H0C 1757   5.158   5.693   5.393 -1.3777 -0.8097 -0.1079
  209G2     H0D 1758   5.166   5.525   5.394 -0.3029 -0.7457  0.1001
  209G2     H0E 1759   5.189   5.595   5.621 -2.0609  0.8058  1.6993
  209G2     H0F 1760   5.337   5.529   5.575 -2.2577  0.4175  1.3799
  209G2     H0G 1761   5.514   5.700   5.576  1.7128  0.6843 -0.2086
  209G2     H0H 1762   5.442   5.827   5.500  0.0197  0.5968  3.4132
  209G2     H0I 1763   5.547   5.945   5.664  0.2433 -1.8480 -0.1396
  209G2     H0J 1764   5.412   5.926   5.762  0.0129  1.7044  1.4229
  209G2     H0K 1765   5.432   5.628   5.814  1.4864 -3.8265 -0.8589
  209G2     H0M 1766   5.531   5.671   5.960 -1.0564 -0.9367  2.0717
  209G2     H0N 1767   5.393   5.761   5.927 -1.5545  0.1151  0.5619
  210G2     C00 1768   2.765   4.721   5.578  0.0678  0.1108  0.2964
  210G2     O01 1769   2.775   4.578   5.578 -0.3361  0.0397  0.3795
  210G2     C02 1770   2.823   4.525   5.702 -0.3223 -0.3667  0.0567
  210G2     C03 1771   2.823   4.370   5.697 -1.4477  0.0318 -0.0712
  210G2     O04 1772   2.690   4.330   5.719  0.1828  0.2418  0.5216
  210G2     C05 1773   2.675   4.191   5.749 -0.2771 -0.2655  0.3942
  210G2     C06 1774   2.685   4.159   5.899  1.2054 -0.4912 -0.2217
  210G2     O07 1775   2.812   4.192   5.948 -0.5745 -0.8660  0.1348
  210G2     C08 1776   2.827   4.174   6.089 -0.3121  0.1014  0.0251
  210G2     H09 1777   2.854   4.770   5.624 -2.1215 -0.4424  1.7340
  210G2     H0A 1778   2.761   4.761   5.479  2.9095  0.5902  1.3591
  210G2     H0B 1779   2.669   4.751   5.631 -1.1112  0.1595 -0.5507
  210G2     H0C 1780   2.926   4.566   5.706 -0.7686  0.5732  1.0079
  210G2     H0D 1781   2.758   4.561   5.780  0.7141  0.9493 -0.2082
  210G2     H0E 1782   2.855   4.328   5.602 -0.0021 -0.1267 -0.5055
  210G2     H0F 1783   2.898   4.339   5.769  0.5057  1.5477 -0.4576
  210G2     H0G 1784   2.574   4.167   5.718  1.7859 -0.6401  0.6126
  210G2     H0H 1785   2.753   4.135   5.699  0.1659 -0.0055 -0.6554
  210G2     H0I 1786   2.613   4.218   5.956  0.5550  1.1838  2.7241
  210G2     H0J 1787   2.665   4.054   5.919  1.3441 -2.5309  1.0051
  210G2     H0K 1788   2.800   4.082   6.131  1.3034 -1.1984  2.9125
  210G2     H0M 1789   2.933   4.188   6.114  1.4271 -0.5308  0.5436
  210G2     H0N 1790   2.777   4.247   6.140 -0.8533 -2.7144  1.3194
  211G2     C00 1791   3.277   0.722   5.436 -0.0238 -0.6116  0.8067
  211G2     O01 1792   3.366   0.619   5.401 -0.1684 -1.1847 -0.3344
  211G2     C02 1793   3.294   0.497   5.387 -0.0942 -0.8158 -0.9483
  211G2     C03 1794   3.266   0.442   5.524 -0.6201 -0.1189 -0.5967
  211G2     O04 1795   3.250   0.300   5.538  0.5580 -0.8078 -0.5764
  211G2     C05 1796   3.142   0.241   5.456  0.3941 -0.8577 -0.4017
  211G2     C06 1797   3.142   0.090   5.477  0.1268 -0.1233 -0.5973
  211G2     O07 1798   3.146   0.054   5.619  0.7814 -0.0594  0.1541
  211G2     C08 1799   3.070  -0.068   5.626  0.5777 -0.4458 -0.1756
  211G2     H09 1800   3.187   0.695   5.488  0.1008 -0.0475 -0.9080
  211G2     H0A 1801   3.326   0.786   5.505  1.5065 -4.2322  0.9570
  211G2     H0B 1802   3.230   0.784   5.352 -2.9118 -0.3193  0.2625
  211G2     H0C 1803   3.207   0.522   5.324 -2.0115  0.7183  1.3239
  211G2     H0D 1804   3.362   0.428   5.340 -0.0259  0.9859  1.5100
  211G2     H0E 1805   3.351   0.466   5.586  3.1601  1.2351 -0.6835
  211G2     H0F 1806   3.182   0.475   5.582 -2.5592  2.1959  1.9346
  211G2     H0G 1807   3.050   0.288   5.485  0.0398 -1.9510  0.6969
  211G2     H0H 1808   3.152   0.247   5.346  1.2574 -1.6001 -0.2319
  211G2     H0I 1809   3.062   0.054   5.413 -1.9860  1.3924 -0.3224
  211G2     H0J 1810   3.234   0.050   5.434  1.4995  1.5281 -1.9518
  211G2     H0K 1811   3.102  -0.141   5.555  0.0258  0.1230  0.8172
  211G2     H0M 1812   3.073  -0.114   5.725  1.0176  1.5649  1.2695
  211G2     H0N 1813   2.970  -0.033   5.599 -1.0784  0.0941  1.9585
  212G2     C00 1814   1.823   3.985   0.528  0.6118  0.2251 -0.5425
  212G2     O01 1815   1.734   4.053   0.441 -0.1462  0.2858 -0.2159
  212G2     C02 1816   1.772   4.060   0.307 -0.5797  0.6714  0.7634
  212G2     C03 1817   1.641   4.119   0.241  0.1961  0.3245 -0.3580
  212G2     O04 1818   1.649   4.156   0.105 -0.1278 -0.2237  0.4380
  212G2     C05 1819   1.532   4.232   0.064  0.2739 -0.5964  0.0435
  212G2     C06 1820   1.414   4.136   0.017 -0.9207 -0.8686 -0.0337
  212G2     O07 1821   1.441   4.082  -0.112 -0.2451 -0.8369  0.1087
  212G2     C08 1822   1.325   4.045  -0.189  0.7078 -0.4030 -0.1400
  212G2     H09 1823   1.846   3.894   0.474  0.6369 -0.3546 -3.2182
  212G2     H0A 1824   1.914   4.040   0.548  2.2540  0.4479  0.9081
  212G2     H0B 1825   1.781   3.962   0.627  0.4071 -0.2150  1.0272
  212G2     H0C 1826   1.867   4.115   0.295  1.7487  1.2337 -0.6267
  212G2     H0D 1827   1.797   3.967   0.252  1.3408  2.0957 -0.8932
  212G2     H0E 1828   1.552   4.059   0.264 -1.1304  2.6987 -0.9656
  212G2     H0F 1829   1.629   4.211   0.296  2.0907  2.2828  1.4643
  212G2     H0G 1830   1.502   4.299   0.152  1.7305  3.8211  2.4690
  212G2     H0H 1831   1.561   4.303  -0.013 -3.1051  0.2347 -1.3550
  212G2     H0I 1832   1.404   4.055   0.090 -1.4260 -1.6276 -0.6269
  212G2     H0J 1833   1.320   4.193   0.012 -0.9689 -0.4800  1.9105
  212G2     H0K 1834   1.263   3.965  -0.140 -1.6058  2.0226  0.0738
  212G2     H0M 1835   1.253   4.124  -0.203 -0.2287 -1.4193  0.6842
  212G2     H0N 1836   1.354   4.002  -0.289 -1.1966 -0.0361  0.6167
  213G2     C00 1837   2.398   5.356   2.013 -0.0705  0.0266 -0.2144
  213G2     O01 1838   2.499   5.364   2.110 -0.0779 -0.4743 -0.6899
  213G2     C02 1839   2.504   5.246   2.186  0.1314 -1.0964 -0.2783
  213G2     C03 1840   2.528   5.287   2.333 -0.1300  0.0548  0.1332
  213G2     O04 1841   2.401   5.325   2.379  0.1895  0.1064  0.2932
  213G2     C05 1842   2.403   5.395   2.503 -0.0784  0.6975  0.7722
  213G2     C06 1843   2.262   5.405   2.560  0.5835 -0.2323 -0.6009
  213G2     O07 1844   2.176   5.495   2.500  0.2418 -0.1814  0.3592
  213G2     C08 1845   2.115   5.445   2.387 -0.4879 -0.2771  0.7483
  213G2     H09 1846   2.300   5.372   2.062  0.6123  0.5909 -0.3048
  213G2     H0A 1847   2.411   5.426   1.933  1.4027  0.8421 -0.5617
  213G2     H0B 1848   2.392   5.267   1.955  0.1444  1.0078 -0.6942
  213G2     H0C 1849   2.421   5.179   2.175  1.4349 -0.9678 -1.0707
  213G2     H0D 1850   2.592   5.204   2.137 -0.4820 -2.0642 -4.2186
  213G2     H0E 1851   2.569   5.206   2.395 -0.0335 -2.6676 -2.3355
  213G2     H0F 1852   2.596   5.368   2.323  0.1536 -0.0685 -2.0833
  213G2     H0G 1853   2.468   5.335   2.576  1.4216 -0.2544  2.8302
  213G2     H0H 1854   2.448   5.495   2.503 -0.4982 -0.4728 -0.2502
  213G2     H0I 1855   2.221   5.304   2.565 -1.1997 -3.3314 -2.2046
  213G2     H0J 1856   2.269   5.428   2.663 -1.2824 -1.2498 -0.2973
  213G2     H0K 1857   2.049   5.356   2.411  0.4343 -4.3250  0.0682
  213G2     H0M 1858   2.059   5.520   2.329  0.6901  2.4240 -3.3834
  213G2     H0N 1859   2.197   5.420   2.315  0.3525 -0.0981 -2.1991
  214G2     C00 1860   4.867   5.408   1.885 -0.2230 -0.3925  0.3866
  214G2     O01 1861   5.000   5.434   1.937  0.4156 -0.1859 -0.4960
  214G2     C02 1862   5.045   5.341   2.040 -0.2550 -0.5460  0.6249
  214G2     C03 1863   5.198   5.337   2.061  0.0414 -0.0793 -0.3588
  214G2     O04 1864   5.256   5.294   1.941  0.1705 -0.0366  0.2648
  214G2     C05 1865   5.274   5.155   1.935 -0.9426 -0.4057  0.6021
  214G2     C06 1866   5.345   5.111   1.807 -0.5580 -0.0204  0.9611
  214G2     O07 1867   5.268   5.149   1.692  0.6117  0.0070  0.2974
  214G2     C08 1868   5.338   5.126   1.577  0.4269 -0.3515  0.1680
  214G2     H09 1869   4.791   5.431   1.951 -0.4329 -2.0181  1.3199
  214G2     H0A 1870   4.850   5.469   1.797 -2.8407  1.1260  0.8224
  214G2     H0B 1871   4.874   5.305   1.851  2.4826  0.6916 -1.1146
  214G2     H0C 1872   4.997   5.372   2.130  0.5961  0.0941  0.1440
  214G2     H0D 1873   5.009   5.240   2.026 -3.3929  0.5217  1.5425
  214G2     H0E 1874   5.231   5.436   2.096 -1.0550  1.8248 -1.7039
  214G2     H0F 1875   5.226   5.267   2.140 -0.5401  0.6579  1.1943
  214G2     H0G 1876   5.335   5.115   2.018  1.0923  0.1540  1.4088
  214G2     H0H 1877   5.180   5.101   1.936 -1.5815 -0.0657 -0.3646
  214G2     H0I 1878   5.438   5.158   1.808 -2.0304  0.6714 -1.0515
  214G2     H0J 1879   5.363   5.003   1.814 -1.5413 -1.4027  1.2767
  214G2     H0K 1880   5.264   5.149   1.492 -1.6926  1.5805 -0.4573
  214G2     H0M 1881   5.427   5.186   1.574 -0.4974 -1.6605  2.3064
  214G2     H0N 1882   5.367   5.027   1.558 -0.7580  0.3957 -0.6782
  215G2     C00 1883   1.500   1.294   0.317  0.1598 -0.5721  0.6630
  215G2     O01 1884   1.566   1.283   0.191 -0.7113 -0.0755  0.7523
  215G2     C02 1885   1.483   1.231   0.095  0.1171 -0.3098 -0.1512
  215G2     C03 1886   1.578   1.192  -0.021  0.5093 -1.0370  0.1380
  215G2     O04 1887   1.655   1.299  -0.080 -0.6595 -0.1304  0.7905
  215G2     C05 1888   1.783   1.309  -0.026  0.8335  0.4523 -0.4734
  215G2     C06 1889   1.866   1.428  -0.079 -0.2629 -0.2840  0.2349
  215G2     O07 1890   1.847   1.451  -0.216  0.2864  0.3784  0.1066
  215G2     C08 1891   1.947   1.395  -0.294 -1.0826 -0.4072  0.1101
  215G2     H09 1892   1.553   1.354   0.392 -1.0386  1.5675  2.0354
  215G2     H0A 1893   1.406   1.352   0.319  0.7272 -0.6554  0.3220
  215G2     H0B 1894   1.488   1.197   0.363  0.0958 -1.1264 -2.5565
  215G2     H0C 1895   1.426   1.138   0.123 -1.3643  0.7720 -0.2599
  215G2     H0D 1896   1.410   1.308   0.073  2.6334 -1.8173 -2.7235
  215G2     H0E 1897   1.646   1.117   0.020  1.0948 -0.6283 -0.4391
  215G2     H0F 1898   1.521   1.157  -0.108 -0.1886  2.6829  0.9071
  215G2     H0G 1899   1.783   1.299   0.087  0.8602  0.7317 -2.7403
  215G2     H0H 1900   1.831   1.211  -0.055 -1.2301 -2.7702 -1.1471
  215G2     H0I 1901   1.823   1.519  -0.037  0.3136 -0.1462  0.7083
  215G2     H0J 1902   1.972   1.406  -0.061  3.6204  0.7654  0.4538
  215G2     H0K 1903   1.922   1.420  -0.401 -1.3371 -0.3058 -2.1079
  215G2     H0M 1904   2.040   1.437  -0.262 -1.7486 -0.5385  2.1653
  215G2     H0N 1905   1.955   1.287  -0.270  1.3237  1.2850  4.7561
  216G2     C00 1906   4.130   1.443   0.251 -0.0870  0.5830 -0.3490
  216G2     O01 1907   4.076   1.314   0.223 -0.0159  0.4402 -1.1696
  216G2     C02 1908   4.029   1.249   0.339 -0.6080  0.4773  0.0154
  216G2     C03 1909   3.986   1.106   0.297 -0.2340 -0.5447  0.3229
  216G2     O04 1910   3.953   1.100   0.159 -0.2054  0.3068  1.3208
  216G2     C05 1911   3.827   1.163   0.133 -0.6204 -0.5144  0.1036
  216G2     C06 1912   3.773   1.142  -0.012  0.0897 -0.4804  0.4259
  216G2     O07 1913   3.742   1.007  -0.032  0.1697 -0.8771  0.2148
  216G2     C08 1914   3.718   0.965  -0.166 -0.5003 -0.4115  0.8957
  216G2     H09 1915   4.106   1.517   0.175 -1.6402 -0.9272  1.5051
  216G2     H0A 1916   4.077   1.484   0.337  1.7921  0.1552 -1.7494
  216G2     H0B 1917   4.236   1.429   0.271  2.0801 -0.2660  0.7108
  216G2     H0C 1918   4.093   1.238   0.426 -2.4856 -0.6319  0.5910
  216G2     H0D 1919   3.942   1.296   0.366  0.1693 -1.8454 -0.4060
  216G2     H0E 1920   4.068   1.038   0.315  0.1002  2.5944  0.3237
  216G2     H0F 1921   3.906   1.059   0.362  2.6599 -1.8298 -0.9450
  216G2     H0G 1922   3.761   1.110   0.202 -0.9988 -1.0363 -0.6725
  216G2     H0H 1923   3.831   1.270   0.152 -2.3186  2.7679 -0.1470
  216G2     H0I 1924   3.678   1.197  -0.006 -4.1688 -0.5778 -1.1012
  216G2     H0J 1925   3.838   1.184  -0.083 -1.9623 -1.8353 -0.3597
  216G2     H0K 1926   3.689   0.863  -0.168 -0.6241  1.6561  0.4465
  216G2     H0M 1927   3.650   1.028  -0.225  0.2862 -1.8609 -0.0627
  216G2     H0N 1928   3.813   0.967  -0.214  0.6820  0.9774  1.1261
  217G2     C00 1929   5.042   4.869   1.732 -0.2129 -0.0643 -0.4514
  217G2     O01 1930   5.088   4.761   1.807  0.1870  0.2354  0.3996
  217G2     C02 1931   5.199   4.691   1.759 -0.0238 -0.3710 -1.5180
  217G2     C03 1932   5.238   4.593   1.868 -0.0419  0.1977 -0.3479
  217G2     O04 1933   5.156   4.479   1.869 -0.1876  0.0880  0.2226
  217G2     C05 1934   5.191   4.386   1.979 -0.2585  0.7685  0.0305
  217G2     C06 1935   5.152   4.245   1.926 -0.3715 -0.1009 -0.0996
  217G2     O07 1936   5.196   4.213   1.791 -0.4880  0.3088 -0.3309
  217G2     C08 1937   5.107   4.107   1.746  0.4482 -0.0962  0.0179
  217G2     H09 1938   4.953   4.917   1.779 -0.9428  2.8534 -1.4800
  217G2     H0A 1939   5.122   4.939   1.714 -0.7668 -1.6644 -1.6105
  217G2     H0B 1940   5.004   4.828   1.638  1.1164  1.4106  1.7308
  217G2     H0C 1941   5.180   4.638   1.665  0.0799 -2.9930 -0.8664
  217G2     H0D 1942   5.280   4.756   1.735 -0.7129 -1.9913  1.1174
  217G2     H0E 1943   5.341   4.560   1.863 -0.4144  1.1366 -1.9208
  217G2     H0F 1944   5.226   4.646   1.964 -0.2068  1.2608 -0.9669
  217G2     H0G 1945   5.299   4.382   1.998  0.2824  0.9999  1.4467
  217G2     H0H 1946   5.140   4.406   2.074 -0.0279 -0.8134 -0.9834
  217G2     H0I 1947   5.175   4.165   2.001  0.3954 -2.1197  0.5137
  217G2     H0J 1948   5.040   4.243   1.922  0.5163  0.0572  0.5396
  217G2     H0K 1949   5.099   4.017   1.802 -0.9948 -0.3414 -0.4490
  217G2     H0M 1950   5.003   4.137   1.721 -0.5927 -3.2056 -0.0011
  217G2     H0N 1951   5.148   4.070   1.650  1.4204  3.4033 -0.1019
  218G2     C00 1952   1.745   0.889   1.523  0.5966 -0.0499 -0.2639
  218G2     O01 1953   1.683   0.764   1.511  0.7010  0.0013  0.0593
  218G2     C02 1954   1.540   0.767   1.516 -0.3360  0.0643  0.1541
  218G2     C03 1955   1.506   0.796   1.662 -0.4986  0.4629 -0.7597
  218G2     O04 1956   1.553   0.691   1.744 -0.1984  0.0654  0.2183
  218G2     C05 1957   1.516   0.715   1.878  0.8804  0.2043  0.7047
  218G2     C06 1958   1.579   0.600   1.960  0.0760 -0.4228 -0.1634
  218G2     O07 1959   1.724   0.608   1.969  0.1019  0.3310 -0.1173
  218G2     C08 1960   1.775   0.484   2.002 -0.8490 -0.7856 -0.5613
  218G2     H09 1961   1.856   0.881   1.504  2.0670 -0.3193  0.2339
  218G2     H0A 1962   1.697   0.964   1.463 -2.0989  2.0135  0.8796
  218G2     H0B 1963   1.741   0.929   1.620 -2.0821 -0.2880 -1.4338
  218G2     H0C 1964   1.490   0.825   1.443  2.0145  0.6221 -1.4961
  218G2     H0D 1965   1.504   0.666   1.503  2.8078 -2.4681 -0.6240
  218G2     H0E 1966   1.551   0.891   1.698 -0.9047 -2.0785 -2.4546
  218G2     H0F 1967   1.395   0.794   1.670 -0.6463 -1.4636  0.0730
  218G2     H0G 1968   1.539   0.814   1.915 -0.0630  0.1563 -2.5673
  218G2     H0H 1969   1.413   0.704   1.886  2.4199  0.5980 -0.3347
  218G2     H0I 1970   1.536   0.599   2.061  0.6839  0.5909 -0.8411
  218G2     H0J 1971   1.557   0.508   1.898 -1.6650 -0.0232 -3.0221
  218G2     H0K 1972   1.882   0.497   1.993 -1.1728 -1.9140 -1.2363
  218G2     H0M 1973   1.746   0.458   2.100  1.8696  0.8381 -0.4645
  218G2     H0N 1974   1.761   0.408   1.926 -2.5494  0.1782 -0.3393
  219G2     C00 1975   4.786   1.747   1.400 -0.7630 -0.6680  0.0379
  219G2     O01 1976   4.663   1.801   1.425  0.1394 -0.2855  0.7410
  219G2     C02 1977   4.637   1.933   1.377 -0.7390  0.2661  0.4065
  219G2     C03 1978   4.668   2.046   1.473  0.3292 -0.0421 -0.2698
  219G2     O04 1979   4.584   2.029   1.594 -0.1936 -0.3400 -0.5466
  219G2     C05 1980   4.629   2.086   1.717  0.2094 -0.0914 -0.1087
  219G2     C06 1981   4.733   2.206   1.708  0.2354 -0.6814  0.0160
  219G2     O07 1982   4.866   2.149   1.687  0.4696 -0.8150  0.8555
  219G2     C08 1983   4.979   2.228   1.728  0.2039  0.4914 -0.3942
  219G2     H09 1984   4.864   1.800   1.458 -1.4535 -0.1321  0.1796
  219G2     H0A 1985   4.794   1.645   1.429 -0.0298  0.2387 -0.2215
  219G2     H0B 1986   4.805   1.761   1.295 -0.3956 -0.9227 -1.0957
  219G2     H0C 1987   4.689   1.947   1.285  0.6483  1.5495  0.4935
  219G2     H0D 1988   4.535   1.931   1.358  1.9278  0.3922 -0.7119
  219G2     H0E 1989   4.771   2.045   1.524  0.9703  0.9668 -0.5246
  219G2     H0F 1990   4.658   2.147   1.429  2.4177  1.5070 -0.9334
  219G2     H0G 1991   4.553   2.109   1.785  0.6656  1.6475 -0.3654
  219G2     H0H 1992   4.676   1.995   1.761  0.0056 -0.5188 -0.0037
  219G2     H0I 1993   4.698   2.280   1.636 -1.5140 -0.0736 -0.1700
  219G2     H0J 1994   4.731   2.250   1.802  1.5174 -0.7709 -0.3462
  219G2     H0K 1995   4.987   2.244   1.834  1.1186  1.2287 -2.0750
  219G2     H0M 1996   5.070   2.175   1.703  0.2666 -0.9548  0.5908
  219G2     H0N 1997   4.998   2.319   1.678  0.5592 -1.9751 -1.7584
  220G2     C00 1998   3.835   2.914   3.679  0.0039 -0.0530 -0.5195
  220G2     O01 1999   3.966   2.862   3.677  0.0608  0.1423 -0.7363
  220G2     C02 2000   3.966   2.719   3.670  0.6457  0.8431 -0.4504
  220G2     C03 2001   4.044   2.676   3.541  0.1223  0.2583  0.5220
  220G2     O04 2002   4.137   2.777   3.492  0.5277  0.3417 -0.1598
  220G2     C05 2003   4.206   2.716   3.384  0.4000 -0.9129  0.0686
  220G2     C06 2004   4.319   2.818   3.340  0.3888  0.5148  0.0109
  220G2     O07 2005   4.277   2.943   3.372  0.4389 -0.0986  0.3427
  220G2     C08 2006   4.244   3.024   3.263  0.4130  0.5078  0.4821
  220G2     H09 2007   3.837   3.021   3.706  0.7575  1.0346  1.6320
  220G2     H0A 2008   3.784   2.908   3.588 -0.1583  0.5974  0.5005
  220G2     H0B 2009   3.777   2.869   3.764 -1.5494  0.4641 -0.0285
  220G2     H0C 2010   4.012   2.681   3.759  1.4139 -0.9727 -2.6493
  220G2     H0D 2011   3.866   2.669   3.662 -1.2443  0.0636 -0.3390
  220G2     H0E 2012   4.098   2.579   3.563  0.3513 -1.4263  0.8997
  220G2     H0F 2013   3.966   2.652   3.467 -1.0267 -0.7816 -1.9579
  220G2     H0G 2014   4.254   2.623   3.414  3.2799  1.3902  1.1522
  220G2     H0H 2015   4.141   2.684   3.304 -1.7288 -1.7214  2.3249
  220G2     H0I 2016   4.403   2.801   3.407 -3.2116 -0.6704  1.6338
  220G2     H0J 2017   4.322   2.785   3.236 -1.5407 -2.9119  1.1992
  220G2     H0K 2018   4.189   2.963   3.191  2.5176  2.7293  0.0127
  220G2     H0M 2019   4.188   3.117   3.300  0.7956  1.9455  0.8263
  220G2     H0N 2020   4.339   3.061   3.219 -0.4013  3.6255  0.8571
  221G2     C00 2021   5.548   4.626   1.503 -0.0700  0.2052  0.7538
  221G2     O01 2022   5.511   4.669   1.635 -0.3392  0.2021 -0.0357
  221G2     C02 2023   5.615   4.683   1.729 -0.4097  0.9199  0.3018
  221G2     C03 2024   5.668   4.829   1.731 -0.7422  0.6108 -0.3869
  221G2     O04 2025   5.746   4.865   1.610 -0.1525 -0.3447  0.5696
  221G2     C05 2026   5.765   5.005   1.606 -0.1669 -0.8803  0.0185
  221G2     C06 2027   5.851   5.052   1.492 -0.4403 -0.3487 -0.5090
  221G2     O07 2028   5.912   5.180   1.531 -0.0203 -0.6499  0.4767
  221G2     C08 2029   6.020   5.217   1.446 -0.2785  0.2656 -0.3181
  221G2     H09 2030   5.483   4.656   1.424 -0.4392 -0.7115 -1.6395
  221G2     H0A 2031   5.650   4.654   1.469  0.7615  3.4805 -1.2993
  221G2     H0B 2032   5.541   4.522   1.503 -0.8602  3.6948 -0.8140
  221G2     H0C 2033   5.573   4.676   1.830 -1.2106  0.9183  0.3882
  221G2     H0D 2034   5.696   4.609   1.722 -1.8179  0.6741 -0.7639
  221G2     H0E 2035   5.585   4.896   1.746 -0.7165  0.3131 -0.0740
  221G2     H0F 2036   5.726   4.837   1.820 -2.0448 -0.0835  0.1694
  221G2     H0G 2037   5.671   5.056   1.593  0.3836 -0.6061 -0.3228
  221G2     H0H 2038   5.818   5.028   1.697  0.7660  0.4672 -0.2795
  221G2     H0I 2039   5.923   4.978   1.477 -1.4698  1.2381 -0.0680
  221G2     H0J 2040   5.796   5.054   1.402  1.8833 -0.9947  1.0941
  221G2     H0K 2041   6.042   5.315   1.481 -2.1603 -0.0883 -0.4756
  221G2     H0M 2042   6.107   5.156   1.449 -0.5979  1.0904 -3.1658
  221G2     H0N 2043   5.991   5.227   1.346  0.6001 -1.7544 -1.5108
  222G2     C00 2044   0.545   3.104   2.476 -0.1696 -0.1233  0.1019
  222G2     O01 2045   0.580   3.207   2.561  0.9414 -0.0307 -0.4258
  222G2     C02 2046   0.486   3.250   2.653 -0.2775  0.2555 -0.1946
  222G2     C03 2047   0.552   3.357   2.735  0.7959 -0.4194 -0.3750
  222G2     O04 2048   0.651   3.422   2.667 -0.1470 -0.7046  0.4897
  222G2     C05 2049   0.696   3.549   2.718 -0.3786  0.1263 -0.1384
  222G2     C06 2050   0.801   3.614   2.628 -0.2450  0.5885 -0.0432
  222G2     O07 2051   0.919   3.534   2.616  0.1928  0.2793 -0.0638
  222G2     C08 2052   1.020   3.610   2.564  0.3140  0.5144 -0.3425
  222G2     H09 2053   0.438   3.089   2.467 -0.6377 -0.1360  2.2988
  222G2     H0A 2054   0.590   3.111   2.380 -2.4068 -0.4535 -2.0266
  222G2     H0B 2055   0.586   3.008   2.522 -2.4239 -0.9603 -2.2790
  222G2     H0C 2056   0.409   3.299   2.595 -2.3787 -0.8789  0.3386
  222G2     H0D 2057   0.454   3.163   2.705 -0.0873 -1.8852 -2.2298
  222G2     H0E 2058   0.480   3.435   2.760 -1.1358  0.1060 -0.2825
  222G2     H0F 2059   0.596   3.312   2.822 -0.0260 -1.1636  0.2677
  222G2     H0G 2060   0.612   3.619   2.724  0.1080 -0.6090 -0.9730
  222G2     H0H 2061   0.729   3.539   2.823 -2.2910  2.8842  1.9678
  222G2     H0I 2062   0.756   3.640   2.539 -0.9263  0.7859 -0.7550
  222G2     H0J 2063   0.815   3.715   2.679  0.9867  0.5356  3.1488
  222G2     H0K 2064   0.983   3.682   2.492 -0.7750 -0.7968 -0.8314
  222G2     H0M 2065   1.064   3.659   2.645  2.4250  1.6269 -0.3881
  222G2     H0N 2066   1.094   3.544   2.517  0.1049 -0.7924  0.8730
  223G2     C00 2067   5.619   3.795   5.391 -0.6528 -0.1871 -0.0318
  223G2     O01 2068   5.506   3.812   5.475 -0.2954  0.1338 -0.0390
  223G2     C02 2069   5.545   3.793   5.607  0.0380  0.0164 -0.3207
  223G2     C03 2070   5.490   3.656   5.643 -0.6935  0.7119 -0.5059
  223G2     O04 2071   5.538   3.555   5.560 -0.4577  0.3980  0.3907
  223G2     C05 2072   5.502   3.428   5.607  0.1447  0.2664  0.6574
  223G2     C06 2073   5.601   3.382   5.718 -0.3151 -1.0648 -0.4026
  223G2     O07 2074   5.729   3.376   5.673 -0.2734  0.0774 -0.4732
  223G2     C08 2075   5.831   3.441   5.742  0.2302 -1.6699  0.5801
  223G2     H09 2076   5.661   3.695   5.418  0.1482  0.3105 -0.0672
  223G2     H0A 2077   5.581   3.805   5.291 -1.1307  1.0523 -0.6372
  223G2     H0B 2078   5.691   3.875   5.405  1.1680  1.0677  0.0991
  223G2     H0C 2079   5.652   3.785   5.612 -0.6128 -2.1259 -1.5564
  223G2     H0D 2080   5.514   3.867   5.680  1.6191  0.2519 -2.7247
  223G2     H0E 2081   5.530   3.630   5.742  0.7951 -0.4035 -0.7824
  223G2     H0F 2082   5.382   3.665   5.654  0.9495  1.1694  0.2204
  223G2     H0G 2083   5.400   3.428   5.642 -0.7548  0.7877 -2.1314
  223G2     H0H 2084   5.496   3.365   5.515 -1.9471  0.6163  0.1972
  223G2     H0I 2085   5.597   3.435   5.808  1.4809 -0.4024  0.5014
  223G2     H0J 2086   5.569   3.280   5.731  0.3556 -0.3768 -2.0551
  223G2     H0K 2087   5.937   3.408   5.722  0.8893 -2.2193  0.5419
  223G2     H0M 2088   5.833   3.549   5.732  1.5812 -1.7117 -1.7370
  223G2     H0N 2089   5.828   3.424   5.847  1.3593  3.7280 -1.9807
  224G2     C00 2090   2.026   4.343   5.680 -0.8009  0.6670  0.4259
  224G2     O01 2091   1.956   4.462   5.690 -0.4809  0.1971  0.7620
  224G2     C02 2092   1.818   4.460   5.667 -0.5305  0.5871 -0.4329
  224G2     C03 2093   1.763   4.582   5.590 -0.3426 -0.4110  0.1576
  224G2     O04 2094   1.639   4.582   5.645  0.1333 -0.0650  0.0018
  224G2     C05 2095   1.549   4.659   5.573  0.4935  0.5494  0.2900
  224G2     C06 2096   1.419   4.632   5.648 -0.3187  0.1972  0.3481
  224G2     O07 2097   1.378   4.498   5.642 -0.1165  0.6201 -0.0795
  224G2     C08 2098   1.297   4.478   5.527  0.0981 -0.3914 -0.1996
  224G2     H09 2099   1.984   4.268   5.746  0.1860 -1.0798 -3.8342
  224G2     H0A 2100   2.023   4.308   5.581  1.9323  0.4731  0.5593
  224G2     H0B 2101   2.127   4.376   5.714 -1.8616 -1.6085  3.9721
  224G2     H0C 2102   1.782   4.365   5.631 -0.8914 -1.5485  2.0355
  224G2     H0D 2103   1.785   4.469   5.765 -0.5385 -1.3910 -0.1086
  224G2     H0E 2104   1.808   4.673   5.609  0.2226  0.8011 -0.5804
  224G2     H0F 2105   1.754   4.558   5.483 -1.2809 -1.3787 -1.3210
  224G2     H0G 2106   1.574   4.768   5.564  0.1184  2.4732 -1.7084
  224G2     H0H 2107   1.538   4.617   5.476 -1.8504 -4.1439 -2.4524
  224G2     H0I 2108   1.428   4.652   5.759  3.9106 -0.7566  1.3588
  224G2     H0J 2109   1.344   4.702   5.617  1.8618 -0.9673 -0.4299
  224G2     H0K 2110   1.281   4.373   5.504  1.0158  0.9542  0.3220
  224G2     H0M 2111   1.201   4.527   5.531  1.3863 -1.8086 -2.0431
  224G2     H0N 2112   1.357   4.524   5.443  1.7887  0.5258 -0.2343
  225G2     C00 2113   0.029   1.339   1.447 -0.1405  0.0080 -0.1942
  225G2     O01 2114   0.075   1.442   1.352 -1.3132  0.2618 -0.0235
  225G2     C02 2115   0.090   1.566   1.413 -0.2689  0.4010 -0.5173
  225G2     C03 2116   0.203   1.641   1.331  0.4071 -0.0588 -0.1705
  225G2     O04 2117   0.145   1.671   1.207 -0.4836  0.0311  0.5591
  225G2     C05 2118   0.225   1.752   1.120  0.6212  0.1962  0.0070
  225G2     C06 2119   0.169   1.754   0.981  0.0686  0.2011 -0.0380
  225G2     O07 2120   0.107   1.626   0.954  0.2375  0.4171 -0.0300
  225G2     C08 2121   0.063   1.629   0.817  0.6312 -0.6205 -0.3885
  225G2     H09 2122  -0.070   1.364   1.482 -0.6262 -2.9430 -2.6872
  225G2     H0A 2123   0.016   1.241   1.404 -1.3701 -1.4327  1.3283
  225G2     H0B 2124   0.092   1.332   1.532 -0.5274  3.8351  0.1772
  225G2     H0C 2125  -0.007   1.614   1.412 -0.3668 -0.9013 -2.6195
  225G2     H0D 2126   0.122   1.556   1.515 -1.6047 -1.2521  1.2632
  225G2     H0E 2127   0.231   1.737   1.385  1.1228  1.8234 -2.1891
  225G2     H0F 2128   0.290   1.580   1.318  0.1728  0.2025 -1.9355
  225G2     H0G 2129   0.244   1.853   1.161 -0.0438  3.2444  2.4452
  225G2     H0H 2130   0.314   1.692   1.119  0.6261 -1.0292 -2.7495
  225G2     H0I 2131   0.093   1.830   0.988  1.1645  0.4685  0.6574
  225G2     H0J 2132   0.250   1.787   0.915  0.5030  0.2803  0.9859
  225G2     H0K 2133   0.005   1.720   0.805  1.7517 -0.1150 -1.0561
  225G2     H0M 2134   0.131   1.628   0.737 -0.8620  0.2094 -1.3564
  225G2     H0N 2135  -0.011   1.551   0.793  1.2490 -0.2870  1.6832
  226G2     C00 2136   0.814   4.081   3.567 -0.0304 -0.5832  1.0339
  226G2     O01 2137   0.843   4.117   3.435 -0.5112  0.2895  0.0340
  226G2     C02 2138   0.745   4.193   3.363  0.4688  0.6395 -0.6079
  226G2     C03 2139   0.743   4.340   3.379 -0.1304 -0.0480 -0.0344
  226G2     O04 2140   0.873   4.388   3.329  0.3069 -0.3863  0.0351
  226G2     C05 2141   0.899   4.525   3.362  0.0427  0.1680 -0.3693
  226G2     C06 2142   0.858   4.626   3.250  0.7085 -0.1799  1.0666
  226G2     O07 2143   0.720   4.614   3.207  0.2273 -0.8039 -0.5030
  226G2     C08 2144   0.637   4.694   3.288 -0.0122  0.2374 -0.2393
  226G2     H09 2145   0.899   4.060   3.630  0.8482  1.4582  0.5616
  226G2     H0A 2146   0.770   4.168   3.618 -0.8327 -1.5491  0.9278
  226G2     H0B 2147   0.745   4.004   3.598 -1.2553  1.4944  1.3076
  226G2     H0C 2148   0.761   4.176   3.258  0.7717  1.5192  0.3896
  226G2     H0D 2149   0.650   4.143   3.381 -0.4893 -1.9953 -1.3374
  226G2     H0E 2150   0.655   4.383   3.329  1.9213 -0.9367 -0.2625
  226G2     H0F 2151   0.739   4.360   3.486  0.4195 -1.4907 -1.5131
  226G2     H0G 2152   0.860   4.560   3.459  0.3478  3.3633  1.5287
  226G2     H0H 2153   1.008   4.521   3.366 -1.2970 -0.1543 -0.8166
  226G2     H0I 2154   0.881   4.731   3.263  0.3236 -0.1028 -1.2486
  226G2     H0J 2155   0.911   4.601   3.158 -0.0467  0.9053 -0.4516
  226G2     H0K 2156   0.674   4.795   3.301  1.0860 -2.4896 -1.0626
  226G2     H0M 2157   0.535   4.706   3.251  1.2519 -0.1437 -0.3365
  226G2     H0N 2158   0.636   4.670   3.394  2.2275 -0.0057 -3.3908
  227G2     C00 2159   3.658   4.973   1.616  0.5289 -0.7326  1.0034
  227G2     O01 2160   3.747   4.971   1.507  0.4507 -0.8962  0.3992
  227G2     C02 2161   3.739   5.084   1.428  0.3149  0.6798 -0.3157
  227G2     C03 2162   3.845   5.062   1.317 -0.3122 -0.0717 -0.1623
  227G2     O04 2163   3.963   5.079   1.395 -0.3031  0.0203 -0.1609
  227G2     C05 2164   4.077   5.081   1.310 -1.4519 -0.0101  0.2465
  227G2     C06 2165   4.193   5.105   1.404 -0.1199 -0.1163  0.6143
  227G2     O07 2166   4.178   5.003   1.499 -0.9933 -0.1149  0.4201
  227G2     C08 2167   4.296   4.971   1.575 -0.0520  0.2493  0.3165
  227G2     H09 2168   3.572   4.910   1.594 -0.5370 -1.9837 -0.0584
  227G2     H0A 2169   3.715   4.924   1.698  1.3201  0.4200  2.6578
  227G2     H0B 2170   3.647   5.071   1.667  0.7095 -0.0394 -0.5566
  227G2     H0C 2171   3.636   5.092   1.369 -1.7614 -0.1088 -1.4047
  227G2     H0D 2172   3.752   5.179   1.474 -1.4758  1.2741 -2.0211
  227G2     H0E 2173   3.838   4.970   1.267 -0.0340  1.9577 -3.2067
  227G2     H0F 2174   3.830   5.140   1.242 -1.4921 -2.3512 -1.5155
  227G2     H0G 2175   4.089   4.991   1.248  2.0061 -1.1123 -0.4045
  227G2     H0H 2176   4.073   5.166   1.239 -0.8446  2.0110 -2.3755
  227G2     H0I 2177   4.290   5.122   1.361  1.3931 -1.0909  1.2529
  227G2     H0J 2178   4.185   5.202   1.458 -0.9393  0.2931 -0.4559
  227G2     H0K 2179   4.358   5.056   1.592  1.2754 -1.6182  1.0474
  227G2     H0M 2180   4.281   4.936   1.675  0.5341  0.5097  2.7750
  227G2     H0N 2181   4.360   4.900   1.525 -1.6948  0.5419  1.5356
  228G2     C00 2182   1.319   0.510   1.127 -0.4464 -0.0151 -0.3623
  228G2     O01 2183   1.296   0.399   1.203 -0.4053  0.7498 -0.2748
  228G2     C02 2184   1.407   0.368   1.291 -0.5211  0.4261 -0.6081
  228G2     C03 2185   1.368   0.268   1.403 -0.0816  0.3084  0.3777
  228G2     O04 2186   1.222   0.278   1.423  0.1168 -0.6610  0.0039
  228G2     C05 2187   1.193   0.287   1.566 -0.6432  0.5514  0.9277
  228G2     C06 2188   1.044   0.259   1.574  0.4408 -0.5408  0.3693
  228G2     O07 2189   0.957   0.338   1.497 -0.1643 -0.3534  0.5884
  228G2     C08 2190   0.886   0.441   1.571  1.0833  0.1218  0.3552
  228G2     H09 2191   1.416   0.519   1.090 -0.7994  1.4405  2.0651
  228G2     H0A 2192   1.254   0.503   1.035 -0.5331 -1.0182 -1.0479
  228G2     H0B 2193   1.301   0.607   1.178 -0.3588 -1.6351 -0.6014
  228G2     H0C 2194   1.478   0.322   1.225 -1.5477  0.6177 -0.3744
  228G2     H0D 2195   1.447   0.461   1.334  2.0727 -0.7788  2.2131
  228G2     H0E 2196   1.383   0.157   1.381  0.7972  0.4390 -1.0360
  228G2     H0F 2197   1.420   0.287   1.498  0.7609 -2.7058  1.7122
  228G2     H0G 2198   1.259   0.221   1.611  1.6517  1.6029 -0.2467
  228G2     H0H 2199   1.228   0.386   1.599 -0.7818  1.5492 -3.2001
  228G2     H0I 2200   1.021   0.156   1.540 -0.7915 -1.7363  0.9024
  228G2     H0J 2201   1.017   0.251   1.681  0.6100  0.5091  1.6712
  228G2     H0K 2202   0.797   0.394   1.614 -0.0106 -0.0120  0.5573
  228G2     H0M 2203   0.938   0.496   1.652  1.7859  0.1745 -0.5002
  228G2     H0N 2204   0.839   0.502   1.486 -0.7849 -1.2872 -0.7360
  229G2     C00 2205   2.143   4.701   0.194  0.8773 -0.5657 -0.0396
  229G2     O01 2206   2.148   4.792   0.087 -0.5571 -0.4284 -0.7365
  229G2     C02 2207   2.242   4.743  -0.004  0.3174  0.0106 -0.6219
  229G2     C03 2208   2.246   4.832  -0.129 -0.0330 -0.0958  0.7655
  229G2     O04 2209   2.124   4.853  -0.187 -0.3048  0.0106  0.9606
  229G2     C05 2210   2.082   4.748  -0.273 -0.1192  0.2345  0.1313
  229G2     C06 2211   1.955   4.801  -0.341  0.2742 -0.4245 -0.2562
  229G2     O07 2212   1.893   4.693  -0.405 -0.0312  0.9045  0.8027
  229G2     C08 2213   1.796   4.731  -0.504 -0.0304  0.3695  0.0566
  229G2     H09 2214   2.242   4.671   0.230 -0.2122 -0.8973 -1.0400
  229G2     H0A 2215   2.080   4.748   0.269 -1.0630  0.3612  0.8007
  229G2     H0B 2216   2.112   4.601   0.157 -0.3501 -1.7099 -0.7835
  229G2     H0C 2217   2.341   4.742   0.033  0.0773 -0.0718 -3.5095
  229G2     H0D 2218   2.220   4.647  -0.051  3.1965 -0.8486 -0.6264
  229G2     H0E 2219   2.273   4.934  -0.093 -1.1441 -1.6879  0.6471
  229G2     H0F 2220   2.317   4.792  -0.207 -0.0907 -1.4437 -1.1176
  229G2     H0G 2221   2.160   4.718  -0.348  1.1547  0.3745 -1.4013
  229G2     H0H 2222   2.059   4.654  -0.219 -0.0965  0.1902  0.2305
  229G2     H0I 2223   1.883   4.826  -0.257  1.1071 -1.4511  0.5577
  229G2     H0J 2224   1.963   4.886  -0.401  1.1570  1.5230  1.3493
  229G2     H0K 2225   1.834   4.795  -0.584 -2.1935  3.4587  2.0795
  229G2     H0M 2226   1.745   4.638  -0.536 -0.8747 -0.4742 -0.4746
  229G2     H0N 2227   1.712   4.786  -0.456 -2.4719 -5.1387  1.5419
  230G2     C00 2228   2.605   2.356   0.174 -0.4332 -0.9031  0.1806
  230G2     O01 2229   2.746   2.376   0.176  0.9674  0.6205 -0.7028
  230G2     C02 2230   2.801   2.401   0.308 -0.3485 -0.2922  0.0024
  230G2     C03 2231   2.805   2.273   0.398  0.7602 -0.1846  0.2032
  230G2     O04 2232   2.936   2.235   0.437 -0.2915 -0.4399 -0.2286
  230G2     C05 2233   3.005   2.154   0.343  1.0024 -0.5250 -0.3448
  230G2     C06 2234   3.124   2.089   0.408  0.0530  0.3928  1.0465
  230G2     O07 2235   3.199   2.177   0.493 -0.1441  0.4663  0.8933
  230G2     C08 2236   3.312   2.121   0.547  0.4362  0.8048  0.6419
  230G2     H09 2237   2.570   2.290   0.254  0.9212 -1.1895 -1.4669
  230G2     H0A 2238   2.560   2.452   0.168 -0.1699 -0.5090  1.2119
  230G2     H0B 2239   2.572   2.306   0.083 -1.1841 -0.2575 -1.7547
  230G2     H0C 2240   2.898   2.452   0.297  0.7897  0.4466 -0.2017
  230G2     H0D 2241   2.734   2.473   0.357 -1.9242 -0.9715  0.5340
  230G2     H0E 2242   2.751   2.306   0.489  1.2771 -2.0109 -1.2385
  230G2     H0F 2243   2.755   2.188   0.354  1.9302 -0.1493 -0.3587
  230G2     H0G 2244   2.941   2.082   0.296 -1.4879 -2.0253 -1.8127
  230G2     H0H 2245   3.042   2.212   0.263  1.5594 -0.2467 -1.0773
  230G2     H0I 2246   3.102   1.997   0.461 -0.4158 -0.5946 -0.0753
  230G2     H0J 2247   3.189   2.045   0.322  0.6893 -2.3511  2.8006
  230G2     H0K 2248   3.295   2.037   0.617  1.2968  0.6696  1.0437
  230G2     H0M 2249   3.384   2.084   0.478 -1.5307  0.8905  1.0456
  230G2     H0N 2250   3.357   2.192   0.616  0.9645 -1.1815  6.8051
  231G2     C00 2251   1.886   3.395   2.261 -0.6794 -0.1619 -0.7242
  231G2     O01 2252   1.744   3.373   2.242 -0.5866  0.1708 -0.3635
  231G2     C02 2253   1.683   3.321   2.358 -0.1940 -0.2016 -0.5029
  231G2     C03 2254   1.657   3.430   2.463 -0.0843 -0.1666 -0.6168
  231G2     O04 2255   1.759   3.436   2.563 -0.8779  0.9727 -0.2236
  231G2     C05 2256   1.709   3.495   2.680 -0.3786 -0.5728  0.7058
  231G2     C06 2257   1.824   3.497   2.780 -0.3725  0.1408 -0.3903
  231G2     O07 2258   1.773   3.535   2.907  0.3163 -0.3821 -0.4371
  231G2     C08 2259   1.840   3.643   2.971 -0.1076  0.4251 -0.1467
  231G2     H09 2260   1.907   3.458   2.345  0.4571 -0.9990 -1.8412
  231G2     H0A 2261   1.936   3.302   2.264 -1.5267 -1.6031  0.2616
  231G2     H0B 2262   1.930   3.442   2.173 -1.7236 -1.4434  1.2151
  231G2     H0C 2263   1.584   3.286   2.323 -1.8923 -0.5168  0.9415
  231G2     H0D 2264   1.725   3.229   2.397 -0.8616  0.8934 -1.6743
  231G2     H0E 2265   1.658   3.521   2.406 -0.7394  0.9276 -3.1046
  231G2     H0F 2266   1.560   3.408   2.517 -1.2525 -0.6149 -0.0250
  231G2     H0G 2267   1.677   3.601   2.658 -1.5937  1.6143  1.1064
  231G2     H0H 2268   1.624   3.431   2.719  2.9403  0.4759  0.2277
  231G2     H0I 2269   1.854   3.394   2.792 -0.8498  1.2396 -1.7408
  231G2     H0J 2270   1.903   3.559   2.744 -1.0782 -1.2498 -0.4792
  231G2     H0K 2271   1.932   3.605   3.015  0.3743  2.4092  2.3995
  231G2     H0M 2272   1.878   3.720   2.902  1.1812  2.9024  0.5672
  231G2     H0N 2273   1.772   3.694   3.047 -0.9858 -2.0516 -0.9876
  232G2     C00 2274   4.484   3.703   1.670  0.4106  1.1734  0.5097
  232G2     O01 2275   4.422   3.805   1.744 -0.1886  0.4992  0.7039
  232G2     C02 2276   4.495   3.929   1.728  0.1354 -0.3449  0.4305
  232G2     C03 2277   4.476   4.023   1.840  0.0656  0.5681 -0.5160
  232G2     O04 2278   4.530   3.963   1.954  0.2894 -0.6733 -0.2117
  232G2     C05 2279   4.492   4.021   2.078  0.2401  0.0588 -0.0240
  232G2     C06 2280   4.552   3.941   2.195 -0.0858 -0.1427 -1.1764
  232G2     O07 2281   4.531   3.801   2.181 -0.3296 -0.6747  0.4814
  232G2     C08 2282   4.634   3.720   2.247  0.0441 -0.1140  0.5454
  232G2     H09 2283   4.588   3.705   1.667 -0.4444 -0.5730  0.2095
  232G2     H0A 2284   4.450   3.607   1.703 -1.1226  0.7256 -1.8453
  232G2     H0B 2285   4.455   3.720   1.566  0.7748  0.0355  2.8744
  232G2     H0C 2286   4.601   3.920   1.715 -0.6103  1.5433  0.8829
  232G2     H0D 2287   4.453   3.981   1.641  2.7271 -0.4616  0.2663
  232G2     H0E 2288   4.523   4.121   1.832  1.4317 -0.5666  3.1101
  232G2     H0F 2289   4.374   4.049   1.859  0.6831  0.4855 -0.0629
  232G2     H0G 2290   4.539   4.118   2.087  2.1786  1.1722 -3.1831
  232G2     H0H 2291   4.385   4.028   2.085 -0.1733  0.7624  0.0823
  232G2     H0I 2292   4.654   3.967   2.198 -3.2752 -0.4556 -3.0257
  232G2     H0J 2293   4.505   3.972   2.288  0.7184  0.8128  0.3442
  232G2     H0K 2294   4.613   3.702   2.351 -1.1491  1.5113 -0.0241
  232G2     H0M 2295   4.637   3.621   2.203  0.7808 -2.9014  1.9809
  232G2     H0N 2296   4.740   3.756   2.246  1.1397 -0.9314 -0.4823
  233G2     C00 2297   1.052   5.321   2.502 -0.0836 -0.0674 -1.1682
  233G2     O01 2298   1.076   5.454   2.457 -0.7078  0.2142 -0.0674
  233G2     C02 2299   1.012   5.496   2.337 -1.0388  0.0809  0.5062
  233G2     C03 2300   1.073   5.637   2.323 -0.8318  0.4363  0.4544
  233G2     O04 2301   1.005   5.749   2.373 -0.3676  0.2421  0.4417
  233G2     C05 2302   1.028   5.866   2.290 -0.3479 -0.1696 -0.4244
  233G2     C06 2303   0.985   5.983   2.375 -0.3413 -0.4209 -0.3758
  233G2     O07 2304   0.843   5.980   2.371 -0.1073 -0.2696 -0.8780
  233G2     C08 2305   0.775   6.058   2.460  0.5908  0.2143 -0.2306
  233G2     H09 2306   0.954   5.315   2.553 -0.7517  0.5691  0.5737
  233G2     H0A 2307   1.054   5.256   2.414 -1.5219 -0.8144 -2.0483
  233G2     H0B 2308   1.129   5.284   2.567 -2.3774 -0.9560 -1.3037
  233G2     H0C 2309   1.040   5.421   2.260 -0.3555 -1.0693 -1.6072
  233G2     H0D 2310   0.907   5.492   2.359 -1.9373 -2.1108  2.1810
  233G2     H0E 2311   1.183   5.641   2.343  2.0733 -0.4403  0.5939
  233G2     H0F 2312   1.059   5.648   2.222 -0.3808 -2.8066 -0.4291
  233G2     H0G 2313   1.135   5.872   2.258  1.5979 -0.3816  2.2493
  233G2     H0H 2314   0.966   5.867   2.205 -2.1777 -1.1004 -0.7177
  233G2     H0I 2315   1.028   5.993   2.481 -0.8155 -0.1815  2.4569
  233G2     H0J 2316   1.022   6.069   2.326 -0.6984 -0.5211 -0.5051
  233G2     H0K 2317   0.787   6.161   2.445  1.5246  0.2436 -1.3554
  233G2     H0M 2318   0.673   6.042   2.438  1.0053  2.3176  0.0722
  233G2     H0N 2319   0.781   6.022   2.558  2.0477 -0.6231 -1.5679
  234G2     C00 2320   2.276   1.063   3.680  0.1294  0.1072  0.7272
  234G2     O01 2321   2.413   1.027   3.688  0.5661  0.1873 -0.6145
  234G2     C02 2322   2.499   1.138   3.681  0.6289 -0.5808 -0.1177
  234G2     C03 2323   2.624   1.102   3.757 -0.0333  0.5393 -0.7536
  234G2     O04 2324   2.688   0.980   3.722  0.3631 -0.7089  0.0020
  234G2     C05 2325   2.644   0.869   3.800 -0.2308 -0.4431 -0.2897
  234G2     C06 2326   2.716   0.743   3.744  0.0311  0.5843  0.4178
  234G2     O07 2327   2.704   0.627   3.831  0.3050  0.2544  0.3820
  234G2     C08 2328   2.827   0.551   3.811  0.9084  0.4631 -1.2625
  234G2     H09 2329   2.240   1.118   3.760 -0.6221 -2.5795 -2.6752
  234G2     H0A 2330   2.248   1.112   3.586 -0.9834 -3.3507 -0.5266
  234G2     H0B 2331   2.226   0.965   3.678  0.9636  0.5993  2.4339
  234G2     H0C 2332   2.532   1.154   3.578 -0.6769  1.8464 -0.1550
  234G2     H0D 2333   2.449   1.231   3.707  0.9229  1.6773  1.0978
  234G2     H0E 2334   2.698   1.180   3.757  1.7750  0.6902 -0.8142
  234G2     H0F 2335   2.594   1.100   3.859  0.2818 -0.2518 -1.7228
  234G2     H0G 2336   2.685   0.878   3.901  0.0823 -0.9510 -0.0575
  234G2     H0H 2337   2.536   0.851   3.800 -1.9833 -0.0892 -0.6343
  234G2     H0I 2338   2.677   0.717   3.643 -0.7222  0.2771 -0.2160
  234G2     H0J 2339   2.817   0.762   3.726 -0.2629  0.5106  1.5045
  234G2     H0K 2340   2.850   0.521   3.712 -0.6007  1.6002  0.7013
  234G2     H0M 2341   2.913   0.613   3.838 -0.0671  0.5952 -1.9336
  234G2     H0N 2342   2.826   0.463   3.870 -1.1758 -0.3568  0.1600
  235G2     C00 2343   3.850   1.072   2.559  0.5789 -0.0699  0.2310
  235G2     O01 2344   3.865   1.215   2.555 -0.2017 -0.0631  0.6916
  235G2     C02 2345   3.988   1.247   2.498  0.3837  0.1980  0.7563
  235G2     C03 2346   3.977   1.394   2.516 -0.7034 -0.5588 -0.5915
  235G2     O04 2347   3.863   1.445   2.442  0.1238 -0.1019 -0.0932
  235G2     C05 2348   3.866   1.592   2.449 -0.3869  0.7303 -0.2480
  235G2     C06 2349   3.739   1.650   2.419 -0.3635 -0.1787  0.0122
  235G2     O07 2350   3.644   1.573   2.493 -0.8467  0.0323 -0.5641
  235G2     C08 2351   3.519   1.649   2.503 -0.6506 -0.9213  0.6515
  235G2     H09 2352   3.746   1.051   2.591  1.5056 -1.7185  1.1582
  235G2     H0A 2353   3.879   1.015   2.473  2.1801  0.2485 -2.4140
  235G2     H0B 2354   3.908   1.017   2.633 -2.2955 -1.0045  1.8641
  235G2     H0C 2355   4.078   1.200   2.544 -2.1300 -1.4106  1.7603
  235G2     H0D 2356   3.993   1.232   2.392 -2.6576 -2.8739  2.6050
  235G2     H0E 2357   3.970   1.415   2.620 -2.4369 -1.2909 -2.3561
  235G2     H0F 2358   4.069   1.442   2.482 -2.3746 -0.7302  2.8228
  235G2     H0G 2359   3.891   1.619   2.556 -2.1647 -2.0047  0.2692
  235G2     H0H 2360   3.942   1.634   2.392  0.5178  0.7634  0.9115
  235G2     H0I 2361   3.731   1.755   2.446  0.1601 -0.0562  0.0909
  235G2     H0J 2362   3.708   1.630   2.319 -2.6718 -3.3296  1.1574
  235G2     H0K 2363   3.443   1.588   2.533  2.4943  3.5738 -0.3813
  235G2     H0M 2364   3.527   1.718   2.585 -0.2996 -0.3928 -0.4423
  235G2     H0N 2365   3.489   1.686   2.404  0.7934 -2.4169  0.1681
  236G2     C00 2366   3.953   4.135   0.776 -0.3048 -0.3773  0.0172
  236G2     O01 2367   3.924   4.035   0.685  0.3844  0.0645  0.4932
  236G2     C02 2368   3.914   3.901   0.737 -0.2425 -0.2455 -0.3673
  236G2     C03 2369   4.052   3.828   0.715 -0.5431  0.3753 -1.0407
  236G2     O04 2370   4.031   3.689   0.727 -0.3743  0.6165  0.7271
  236G2     C05 2371   4.153   3.621   0.732 -0.0553 -0.0205 -0.4421
  236G2     C06 2372   4.110   3.471   0.742 -0.2329  0.2131  0.0804
  236G2     O07 2373   4.205   3.376   0.698 -0.3266 -0.2711  0.4188
  236G2     C08 2374   4.156   3.248   0.702  0.2814  0.0037 -0.0006
  236G2     H09 2375   4.058   4.131   0.808  0.8166  0.3063  1.7455
  236G2     H0A 2376   3.938   4.241   0.741  2.6058  0.2974  1.2026
  236G2     H0B 2377   3.887   4.127   0.863 -0.2528  0.0550  0.5746
  236G2     H0C 2378   3.891   3.891   0.845  0.7425  0.9729  0.6689
  236G2     H0D 2379   3.830   3.855   0.687  0.1916 -0.2858 -2.1078
  236G2     H0E 2380   4.091   3.857   0.619  0.3496 -1.5459 -1.0073
  236G2     H0F 2381   4.129   3.862   0.784 -0.6115  0.9269  0.2550
  236G2     H0G 2382   4.209   3.639   0.637  1.3841 -2.2837 -1.2638
  236G2     H0H 2383   4.216   3.650   0.816  2.5656  1.2685 -0.4607
  236G2     H0I 2384   4.089   3.449   0.844 -0.7106 -0.5715 -0.5824
  236G2     H0J 2385   4.009   3.454   0.691 -1.6383 -4.0196  1.9922
  236G2     H0K 2386   4.076   3.238   0.629 -0.5193 -0.8908  2.0797
  236G2     H0M 2387   4.237   3.173   0.691 -1.5676 -0.0668  3.7274
  236G2     H0N 2388   4.119   3.214   0.800  0.2790 -3.9619 -0.2131
  237G2     C00 2389   1.316   0.917   0.379  1.0245  0.4197 -0.5999
  237G2     O01 2390   1.186   0.877   0.331 -0.3554  0.0671  0.6409
  237G2     C02 2391   1.137   0.753   0.375 -0.1514  0.2745  0.1192
  237G2     C03 2392   0.998   0.726   0.314  1.1188  0.6460 -0.6929
  237G2     O04 2393   0.928   0.844   0.293  0.1121 -0.3468 -0.3312
  237G2     C05 2394   0.789   0.841   0.297  0.0539  0.4335  0.2950
  237G2     C06 2395   0.728   0.980   0.279  0.0335 -0.5296  0.0926
  237G2     O07 2396   0.785   1.091   0.345  0.6165  0.5617  0.7367
  237G2     C08 2397   0.752   1.099   0.479 -0.8414  0.0548  0.4954
  237G2     H09 2398   1.360   0.991   0.312 -0.4513 -1.5133 -0.3488
  237G2     H0A 2399   1.311   0.957   0.480  2.6222  0.3979  0.9280
  237G2     H0B 2400   1.377   0.834   0.383 -1.9261  0.9199  0.3229
  237G2     H0C 2401   1.204   0.673   0.345  0.2456  0.7289 -2.2988
  237G2     H0D 2402   1.128   0.745   0.480  0.9129  1.8858 -1.2569
  237G2     H0E 2403   1.014   0.677   0.214  1.0009  0.0204 -1.3523
  237G2     H0F 2404   0.934   0.656   0.376 -0.5924  2.0857  1.2446
  237G2     H0G 2405   0.748   0.775   0.223  0.4437  0.2460 -0.2917
  237G2     H0H 2406   0.754   0.787   0.392  3.0235  0.5388  1.0208
  237G2     H0I 2407   0.724   0.997   0.169  1.2997  0.1999 -0.2275
  237G2     H0J 2408   0.620   0.989   0.302 -0.6801 -0.2142  0.2049
  237G2     H0K 2409   0.768   1.005   0.535 -1.5380  1.8517  0.0303
  237G2     H0M 2410   0.805   1.175   0.537 -1.9221  2.5115  0.2967
  237G2     H0N 2411   0.644   1.107   0.492 -0.5231 -0.2654 -2.0559
  238G2     C00 2412   0.819   1.102   3.931  0.1314 -0.8598 -0.0380
  238G2     O01 2413   0.784   1.232   3.883  0.1023 -0.0156 -0.6148
  238G2     C02 2414   0.694   1.219   3.770 -0.1165 -0.3680 -0.5622
  238G2     C03 2415   0.684   1.353   3.692 -0.8218 -0.7081 -0.4098
  238G2     O04 2416   0.597   1.334   3.584 -0.2122 -0.5964 -0.4893
  238G2     C05 2417   0.548   1.459   3.529 -0.1738  0.1097 -0.4063
  238G2     C06 2418   0.466   1.432   3.397  0.9598  0.9397 -0.5971
  238G2     O07 2419   0.358   1.358   3.445  0.4554 -0.5389 -0.2363
  238G2     C08 2420   0.272   1.300   3.348  0.3368  0.1407 -0.9351
  238G2     H09 2421   0.852   1.027   3.857 -4.8768  1.8793 -0.8205
  238G2     H0A 2422   0.896   1.125   4.000 -0.9039  0.6692  0.5333
  238G2     H0B 2423   0.734   1.058   3.989 -0.4048 -0.6876  1.8355
  238G2     H0C 2424   0.729   1.156   3.692 -1.0740 -1.0723 -0.2416
  238G2     H0D 2425   0.592   1.200   3.792 -0.5857  1.4928 -0.2980
  238G2     H0E 2426   0.638   1.422   3.760 -3.0191 -0.3448 -0.9037
  238G2     H0F 2427   0.776   1.386   3.647  1.2195  3.3387 -1.1924
  238G2     H0G 2428   0.503   1.524   3.603 -0.9525 -1.3181 -0.3466
  238G2     H0H 2429   0.632   1.527   3.495 -0.6949 -0.4949  0.4171
  238G2     H0I 2430   0.428   1.523   3.355 -0.5528  2.9294  1.1248
  238G2     H0J 2431   0.527   1.373   3.321  4.7695 -0.0726 -1.4624
  238G2     H0K 2432   0.225   1.371   3.287  1.4526 -0.2616  1.8154
  238G2     H0M 2433   0.325   1.235   3.279 -3.9785  0.9038 -0.6984
  238G2     H0N 2434   0.194   1.237   3.395  0.1467  1.4086  1.8264
  239G2     C00 2435   4.129   1.025   3.426 -0.8923  1.1325  0.1536
  239G2     O01 2436   4.131   0.900   3.368 -0.0749  0.3191 -0.2191
  239G2     C02 2437   4.012   0.826   3.383 -0.1562 -0.0454 -0.2711
  239G2     C03 2438   3.992   0.785   3.528  0.6561  0.1816 -0.4652
  239G2     O04 2439   3.903   0.873   3.593 -0.0729  0.1645 -0.0234
  239G2     C05 2440   3.928   0.883   3.733  0.6300  0.2229 -0.2074
  239G2     C06 2441   3.901   0.768   3.830  0.0547 -0.3753 -0.0963
  239G2     O07 2442   3.950   0.648   3.779 -0.4980  0.1588 -0.5331
  239G2     C08 2443   3.959   0.546   3.876 -0.1007  0.5381  0.6535
  239G2     H09 2444   4.115   1.014   3.533  0.0093 -1.5688 -0.6348
  239G2     H0A 2445   4.225   1.071   3.411 -0.1551  1.6151 -1.4767
  239G2     H0B 2446   4.056   1.097   3.386 -0.6864  0.4032 -0.2319
  239G2     H0C 2447   3.929   0.886   3.344 -0.0895 -0.1082 -0.6450
  239G2     H0D 2448   4.024   0.733   3.319  0.8819  1.5817 -3.7766
  239G2     H0E 2449   3.934   0.690   3.526 -1.3428  0.0165 -0.5060
  239G2     H0F 2450   4.090   0.770   3.577  1.1121 -3.4201 -0.3039
  239G2     H0G 2451   4.030   0.897   3.763  0.2416  1.0840  0.7659
  239G2     H0H 2452   3.864   0.964   3.763 -1.1617  0.8439 -0.4256
  239G2     H0I 2453   3.950   0.794   3.924 -0.1871 -2.4975  0.3009
  239G2     H0J 2454   3.799   0.754   3.841 -0.2104  3.1059 -1.6284
  239G2     H0K 2455   4.031   0.577   3.953 -1.5426 -0.6830  2.3518
  239G2     H0M 2456   3.866   0.510   3.903  0.1127 -1.6461 -3.3612
  239G2     H0N 2457   4.002   0.460   3.829  0.1767  1.8192  2.0834
  240G2     C00 2458   4.107   5.159   3.118  0.3569  0.1166  0.3930
  240G2     O01 2459   4.188   5.045   3.127  0.6339 -0.2218  0.1227
  240G2     C02 2460   4.316   5.081   3.182  0.5672  0.0599 -0.2678
  240G2     C03 2461   4.416   4.983   3.104  0.5778  0.1509 -0.2406
  240G2     O04 2462   4.550   5.028   3.121 -0.8576  0.4044  0.6142
  240G2     C05 2463   4.622   4.945   3.212  0.1745  0.4303  0.4844
  240G2     C06 2464   4.577   4.960   3.357 -0.8415  0.7573  0.0015
  240G2     O07 2465   4.681   4.888   3.424 -0.2599  0.0570 -0.6175
  240G2     C08 2466   4.641   4.864   3.559 -0.1618  0.1895  0.1696
  240G2     H09 2467   4.156   5.233   3.046  1.9446  0.8312 -2.9238
  240G2     H0A 2468   4.004   5.133   3.090 -0.1202  1.8912 -0.9081
  240G2     H0B 2469   4.096   5.206   3.213 -0.4455 -0.2451  0.5508
  240G2     H0C 2470   4.344   5.182   3.150  1.6920 -0.2486 -0.4134
  240G2     H0D 2471   4.329   5.071   3.291 -1.0141  1.2744 -0.9498
  240G2     H0E 2472   4.397   4.878   3.138  0.2588 -1.9254 -0.6935
  240G2     H0F 2473   4.381   4.969   3.001  0.5072 -2.1515 -0.1062
  240G2     H0G 2474   4.620   4.838   3.196  0.1462  1.2729  1.0984
  240G2     H0H 2475   4.730   4.961   3.210  0.6896  1.3826  2.5919
  240G2     H0I 2476   4.579   5.060   3.387  1.9633 -0.6419 -1.4470
  240G2     H0J 2477   4.482   4.917   3.376  1.4336 -0.8389  1.2330
  240G2     H0K 2478   4.550   4.804   3.558 -2.3362  0.0633  1.4676
  240G2     H0M 2479   4.715   4.813   3.625  1.3677 -2.0156 -0.9490
  240G2     H0N 2480   4.615   4.956   3.608 -0.6842 -0.4560  1.7658
  241G2     C00 2481   2.957   4.324   1.754  0.5211 -0.0811  0.3320
  241G2     O01 2482   2.841   4.240   1.763 -0.0510  0.3892 -0.1092
  241G2     C02 2483   2.881   4.104   1.774 -0.2144  0.3113  0.2633
  241G2     C03 2484   2.757   4.020   1.797  0.0884  0.6583 -0.2026
  241G2     O04 2485   2.649   4.090   1.858  0.0486  0.2931 -0.2788
  241G2     C05 2486   2.531   4.015   1.860 -0.0221  0.5072 -0.1604
  241G2     C06 2487   2.412   4.109   1.849 -0.0756 -0.1517  0.1079
  241G2     O07 2488   2.409   4.171   1.724  0.1578 -0.6082  0.2820
  241G2     C08 2489   2.302   4.265   1.716 -0.2216  0.3663 -0.0186
  241G2     H09 2490   3.012   4.336   1.843  0.6183 -2.5932  0.9607
  241G2     H0A 2491   3.022   4.282   1.681  0.7947 -1.6066  2.1271
  241G2     H0B 2492   2.923   4.423   1.727  0.6064 -0.1602  0.7254
  241G2     H0C 2493   2.926   4.071   1.687  0.6746  1.1247 -0.2224
  241G2     H0D 2494   2.960   4.080   1.840  0.1049 -0.9586  2.4921
  241G2     H0E 2495   2.727   3.974   1.700 -0.8626 -0.4334 -1.0778
  241G2     H0F 2496   2.775   3.933   1.861 -0.5206 -0.7460 -1.3266
  241G2     H0G 2497   2.516   3.942   1.780 -0.2695  0.4502 -1.5852
  241G2     H0H 2498   2.535   3.961   1.951  1.4141  2.0315 -0.7645
  241G2     H0I 2499   2.318   4.050   1.859 -0.6168  0.0323 -1.3018
  241G2     H0J 2500   2.426   4.186   1.924 -1.1697  1.9452  0.9514
  241G2     H0K 2501   2.322   4.329   1.630 -0.9237 -0.8806 -1.7504
  241G2     H0M 2502   2.205   4.218   1.703  1.9378  0.9559  0.0432
  241G2     H0N 2503   2.291   4.332   1.798 -0.5645 -0.9053  0.2882
  242G2     C00 2504   3.500   1.969   4.857  0.0383  0.1885 -0.8150
  242G2     O01 2505   3.608   1.908   4.920  0.3670  0.0813 -0.2947
  242G2     C02 2506   3.586   1.786   4.986 -0.0976  0.2352 -0.6296
  242G2     C03 2507   3.720   1.749   5.056 -0.7435  0.5856  0.0094
  242G2     O04 2508   3.674   1.645   5.141 -0.3200  0.0401 -0.1571
  242G2     C05 2509   3.781   1.585   5.212 -0.3568  0.2706 -0.6717
  242G2     C06 2510   3.709   1.548   5.337 -0.2961 -0.6638 -0.3351
  242G2     O07 2511   3.635   1.434   5.309  0.6924  0.4277 -0.6825
  242G2     C08 2512   3.560   1.391   5.430  0.3169  0.3194  0.5569
  242G2     H09 2513   3.527   1.978   4.753  0.8800 -1.6343 -0.2827
  242G2     H0A 2514   3.403   1.916   4.858  0.5318  0.9310  0.9692
  242G2     H0B 2515   3.487   2.074   4.895  2.4714  1.7992  2.0544
  242G2     H0C 2516   3.509   1.808   5.061 -1.4879  0.6521  1.7785
  242G2     H0D 2517   3.556   1.711   4.911 -1.5658 -1.7327 -3.8766
  242G2     H0E 2518   3.803   1.716   4.995  1.5534  1.6026  1.7527
  242G2     H0F 2519   3.758   1.826   5.120 -3.6621 -0.7963  0.8120
  242G2     H0G 2520   3.803   1.493   5.157 -1.9935  0.0514  1.1327
  242G2     H0H 2521   3.865   1.641   5.221 -0.5262  1.5034 -1.0403
  242G2     H0I 2522   3.774   1.526   5.420  2.5455 -1.6689 -0.3148
  242G2     H0J 2523   3.643   1.629   5.373 -1.6052  0.2480  0.2816
  242G2     H0K 2524   3.508   1.476   5.481 -0.3358  2.5525  1.8894
  242G2     H0M 2525   3.478   1.324   5.408  1.5823  0.4913 -1.1441
  242G2     H0N 2526   3.629   1.353   5.503  4.8734  0.6131  1.3486
  243G2     C00 2527   3.308   3.008   0.980 -0.4423 -0.5084 -0.2547
  243G2     O01 2528   3.359   2.894   0.915  0.1466  0.1401 -0.7878
  243G2     C02 2529   3.430   2.800   0.993  0.1533  0.8805  0.0904
  243G2     C03 2530   3.491   2.712   0.885  0.4656  0.3778 -0.3448
  243G2     O04 2531   3.391   2.655   0.798 -0.4245 -0.9060 -0.2680
  243G2     C05 2532   3.434   2.542   0.727 -0.1879 -0.8475 -0.0898
  243G2     C06 2533   3.316   2.501   0.638 -0.5381  0.5207 -0.2177
  243G2     O07 2534   3.295   2.610   0.549  0.6377 -0.1003 -0.1306
  243G2     C08 2535   3.191   2.581   0.456  0.3877  0.5343 -0.0376
  243G2     H09 2536   3.273   3.076   0.903  1.9756  1.8954 -0.1453
  243G2     H0A 2537   3.228   2.987   1.049 -0.0730  0.3105  1.4060
  243G2     H0B 2538   3.379   3.061   1.038  1.8243 -1.3465 -0.8623
  243G2     H0C 2539   3.514   2.849   1.047 -1.1496  0.8548  0.2895
  243G2     H0D 2540   3.360   2.741   1.050 -0.1748  0.4395  1.4572
  243G2     H0E 2541   3.568   2.756   0.822 -0.5355  1.0743 -1.1272
  243G2     H0F 2542   3.537   2.634   0.947  0.0877 -0.5545 -2.0241
  243G2     H0G 2543   3.519   2.562   0.666  0.8384 -0.1929 -1.1579
  243G2     H0H 2544   3.459   2.469   0.807 -1.2731  1.4240  1.4794
  243G2     H0I 2545   3.338   2.409   0.587 -0.2238  2.8776 -0.4755
  243G2     H0J 2546   3.236   2.483   0.701  0.3724 -1.0067 -2.8025
  243G2     H0K 2547   3.206   2.497   0.390  0.0006  0.7394 -2.6717
  243G2     H0M 2548   3.092   2.559   0.502 -0.3075 -1.7546  0.9271
  243G2     H0N 2549   3.170   2.667   0.389 -1.1100  0.1756  1.7142
  244G2     C00 2550   0.713   3.101   1.911 -0.8435 -0.0079 -0.1529
  244G2     O01 2551   0.857   3.093   1.919 -0.3409 -0.0845 -0.0806
  244G2     C02 2552   0.898   2.958   1.928  0.3738 -0.1774  0.6648
  244G2     C03 2553   0.914   2.880   1.802  0.0608  0.2938 -0.0236
  244G2     O04 2554   0.976   2.748   1.821  0.1266 -0.4843  0.2906
  244G2     C05 2555   1.019   2.686   1.703  0.2477 -0.3584 -0.0853
  244G2     C06 2556   1.042   2.531   1.711  0.1793  0.4093  0.0973
  244G2     O07 2557   0.916   2.476   1.749 -0.1899 -0.3132  0.8319
  244G2     C08 2558   0.925   2.433   1.880  0.2603  0.8061  0.4862
  244G2     H09 2559   0.677   3.084   1.811 -3.6159  2.6387  1.0717
  244G2     H0A 2560   0.666   3.028   1.980 -0.4949 -0.4081  0.9793
  244G2     H0B 2561   0.685   3.205   1.934 -2.2371 -0.0526  0.0161
  244G2     H0C 2562   1.000   2.952   1.970  2.7081 -1.0323  0.1902
  244G2     H0D 2563   0.839   2.899   1.995 -2.8208 -0.4190 -0.0209
  244G2     H0E 2564   0.813   2.844   1.760 -1.9611 -1.4097 -1.3310
  244G2     H0F 2565   0.965   2.951   1.740  1.3614 -1.4607  0.6455
  244G2     H0G 2566   0.941   2.690   1.630  0.2023  0.4238  1.1362
  244G2     H0H 2567   1.107   2.739   1.664 -1.3427  1.3021 -0.8268
  244G2     H0I 2568   1.066   2.497   1.613 -0.9360 -2.1346 -0.6219
  244G2     H0J 2569   1.129   2.507   1.770  0.0243 -0.9657  3.0124
  244G2     H0K 2570   1.013   2.370   1.886 -0.2282 -0.8462  0.0972
  244G2     H0M 2571   0.951   2.515   1.947  0.2208  0.3865 -2.5316
  244G2     H0N 2572   0.834   2.377   1.905 -0.4687  1.2506  0.0348
  245G2     C00 2573   0.989   4.157   2.281  0.1541 -0.3868  0.0848
  245G2     O01 2574   1.045   4.157   2.149 -1.2984 -0.2714 -0.2637
  245G2     C02 2575   1.100   4.285   2.128  0.0196  0.1560  0.4135
  245G2     C03 2576   1.118   4.296   1.978 -0.2933  0.4124  0.2334
  245G2     O04 2577   1.133   4.176   1.909  0.2567  0.0228  0.8883
  245G2     C05 2578   1.179   4.194   1.777 -0.3412 -0.1157 -0.8522
  245G2     C06 2579   1.186   4.060   1.710 -0.5899  1.4796  0.3305
  245G2     O07 2580   1.062   3.984   1.728 -0.4857  0.2193 -0.6655
  245G2     C08 2581   0.959   4.039   1.647 -0.2419 -0.2441  0.8962
  245G2     H09 2582   0.896   4.212   2.283  0.7492 -0.8860  0.6855
  245G2     H0A 2583   0.967   4.052   2.304  0.8205  1.1414  1.2255
  245G2     H0B 2584   1.057   4.181   2.364  2.6536  1.7876  0.3834
  245G2     H0C 2585   1.034   4.365   2.160 -0.8244 -1.9399 -1.2329
  245G2     H0D 2586   1.201   4.293   2.169  0.4401 -1.4697  2.3608
  245G2     H0E 2587   1.028   4.341   1.939 -0.8235 -0.7288 -0.6746
  245G2     H0F 2588   1.203   4.362   1.967  1.6784  0.1871  0.9703
  245G2     H0G 2589   1.102   4.247   1.715  0.3506 -0.3136  1.9713
  245G2     H0H 2590   1.267   4.250   1.762 -1.3141 -0.0879 -0.1605
  245G2     H0I 2591   1.213   4.068   1.604 -1.6858  0.4780 -0.6044
  245G2     H0J 2592   1.268   4.007   1.764 -0.2644  1.4166  1.9105
  245G2     H0K 2593   0.918   4.129   1.686 -0.7759 -4.0459  0.1146
  245G2     H0M 2594   1.003   4.061   1.548 -1.4333 -0.4241 -1.5918
  245G2     H0N 2595   0.885   3.957   1.628 -0.3048 -0.3844  0.3390
  246G2     C00 2596   0.685   1.895   3.869  0.0629  0.6653 -1.1930
  246G2     O01 2597   0.710   1.761   3.902  0.0570  0.4306 -0.5017
  246G2     C02 2598   0.838   1.730   3.948  0.3451  0.1847  0.0513
  246G2     C03 2599   0.948   1.703   3.842  0.2873  0.1944 -0.2453
  246G2     O04 2600   1.073   1.700   3.902  0.4004 -0.0676  0.3626
  246G2     C05 2601   1.177   1.683   3.806  0.6686  0.5914  0.1833
  246G2     C06 2602   1.311   1.725   3.857  0.8910  0.8073 -0.2196
  246G2     O07 2603   1.356   1.642   3.960  0.4317 -0.1963 -0.6929
  246G2     C08 2604   1.432   1.531   3.920  0.1693 -0.7036 -0.6439
  246G2     H09 2605   0.681   1.961   3.960 -1.1963  1.0478  2.3454
  246G2     H0A 2606   0.747   1.930   3.784  2.3250 -0.0253 -1.2864
  246G2     H0B 2607   0.580   1.898   3.831  1.1907 -1.4025 -3.5680
  246G2     H0C 2608   0.876   1.806   4.001 -1.4578  1.0074 -0.8782
  246G2     H0D 2609   0.832   1.638   4.014 -3.4619  1.1128  1.7573
  246G2     H0E 2610   0.938   1.612   3.792 -0.5163  0.4135  0.9403
  246G2     H0F 2611   0.942   1.775   3.761  0.4433 -0.3485  0.0210
  246G2     H0G 2612   1.164   1.580   3.769  1.3308 -0.7336  1.4568
  246G2     H0H 2613   1.146   1.752   3.727  0.1962  2.2333  1.4028
  246G2     H0I 2614   1.389   1.738   3.778 -0.1132 -0.5613 -0.2531
  246G2     H0J 2615   1.303   1.830   3.894 -0.4455  1.4958  0.0944
  246G2     H0K 2616   1.476   1.493   4.012  0.0397  0.8024  0.7603
  246G2     H0M 2617   1.377   1.454   3.875  0.4011 -1.9056 -3.2452
  246G2     H0N 2618   1.524   1.552   3.874 -0.3720 -1.1621  0.3434
  247G2     C00 2619   4.237   3.432   1.136 -0.6895 -0.1169  0.0502
  247G2     O01 2620   4.310   3.324   1.092 -0.7575 -0.3172  0.1636
  247G2     C02 2621   4.259   3.200   1.102  0.4530 -0.2681  0.3062
  247G2     C03 2622   4.344   3.125   0.992 -0.3785 -0.1566 -0.2348
  247G2     O04 2623   4.480   3.137   1.030 -0.0415 -0.0525  0.0755
  247G2     C05 2624   4.567   3.058   0.949 -0.4935  0.2410  0.3855
  247G2     C06 2625   4.710   3.080   0.992 -0.3276  0.2426  0.5275
  247G2     O07 2626   4.738   3.226   1.009 -0.6058  0.6113  0.4202
  247G2     C08 2627   4.860   3.251   1.071  0.0804 -0.0543 -0.4952
  247G2     H09 2628   4.285   3.522   1.100  1.7363  1.4348  2.8474
  247G2     H0A 2629   4.139   3.437   1.083 -2.0726 -0.9544 -0.6717
  247G2     H0B 2630   4.239   3.428   1.247 -0.8836 -1.5105 -0.1317
  247G2     H0C 2631   4.283   3.160   1.202 -0.3930  2.2220  2.4147
  247G2     H0D 2632   4.150   3.194   1.081 -2.4846 -0.8099 -0.9768
  247G2     H0E 2633   4.317   3.023   0.993  1.7206  0.0168 -1.0848
  247G2     H0F 2634   4.322   3.157   0.893 -0.4355  1.8852  0.1836
  247G2     H0G 2635   4.549   2.950   0.948 -0.3538 -0.4702  1.1180
  247G2     H0H 2636   4.558   3.085   0.843 -0.0418 -1.2194  0.5598
  247G2     H0I 2637   4.721   3.029   1.082 -1.7715  1.1899 -0.4727
  247G2     H0J 2638   4.777   3.032   0.916  0.6948  1.2892 -0.6580
  247G2     H0K 2639   4.885   3.356   1.061  0.4373 -0.3555 -0.5510
  247G2     H0M 2640   4.858   3.216   1.178 -0.2537  0.5756 -1.5669
  247G2     H0N 2641   4.941   3.210   1.020 -1.5320 -0.4966 -1.2725
  248G2     C00 2642   5.645   4.280   2.935  1.1400  0.1223 -0.0431
  248G2     O01 2643   5.739   4.305   3.040  0.4109 -0.6539  0.4148
  248G2     C02 2644   5.704   4.407   3.136  0.0320  0.3468 -0.2634
  248G2     C03 2645   5.812   4.418   3.246 -0.1109 -0.0807 -0.3662
  248G2     O04 2646   5.894   4.301   3.250  0.8047 -0.1999 -0.0456
  248G2     C05 2647   5.972   4.289   3.363  0.1197  0.0937 -0.3411
  248G2     C06 2648   6.052   4.153   3.352 -0.6683  0.1729  0.7849
  248G2     O07 2649   6.105   4.135   3.216 -0.3876  0.2866  0.6412
  248G2     C08 2650   6.175   4.016   3.184 -0.2556  0.2036  1.0553
  248G2     H09 2651   5.671   4.328   2.844 -0.4155  2.9523  0.9242
  248G2     H0A 2652   5.632   4.170   2.924  0.9083 -0.2293  2.2578
  248G2     H0B 2653   5.543   4.316   2.943 -0.2285 -0.1487  2.4446
  248G2     H0C 2654   5.681   4.504   3.087  1.4069  1.1625 -1.2061
  248G2     H0D 2655   5.607   4.378   3.184 -1.1699 -0.9221 -1.4709
  248G2     H0E 2656   5.873   4.501   3.208  0.2932  2.1917 -2.4214
  248G2     H0F 2657   5.773   4.443   3.348 -2.5735  0.3308  0.0147
  248G2     H0G 2658   6.046   4.370   3.376  2.9661 -0.3278  1.8517
  248G2     H0H 2659   5.924   4.281   3.461 -0.5588 -0.1612 -1.8691
  248G2     H0I 2660   6.129   4.149   3.432 -0.8000  2.5001 -0.4155
  248G2     H0J 2661   5.999   4.065   3.371 -0.1145  0.4351  1.6507
  248G2     H0K 2662   6.201   4.019   3.080 -3.5613  0.7303  1.4875
  248G2     H0M 2663   6.265   4.008   3.248 -0.3482 -1.1109 -0.2254
  248G2     H0N 2664   6.108   3.933   3.202 -0.5558 -2.6280  0.3255
  249G2     C00 2665   3.258   3.378   4.800  0.7535 -0.7884  0.6601
  249G2     O01 2666   3.253   3.250   4.860 -0.2576  0.3993  0.1330
  249G2     C02 2667   3.339   3.233   4.974 -0.0947 -0.5256  0.1255
  249G2     C03 2668   3.292   3.122   5.067 -0.4733 -0.5338 -0.0817
  249G2     O04 2669   3.270   3.002   4.994 -0.4271  0.1182  0.1008
  249G2     C05 2670   3.264   2.881   5.071  0.6652 -0.1319  0.1546
  249G2     C06 2671   3.188   2.781   4.977 -0.2102  0.0695 -0.0743
  249G2     O07 2672   3.282   2.729   4.887  0.0433 -0.3644  0.2541
  249G2     C08 2673   3.216   2.684   4.768  0.2180 -0.4811  0.2355
  249G2     H09 2674   3.190   3.452   4.842  0.5670  0.1479 -0.3948
  249G2     H0A 2675   3.357   3.418   4.801 -0.0416 -1.5722  1.0862
  249G2     H0B 2676   3.225   3.378   4.699  0.8528  2.1959 -0.7828
  249G2     H0C 2677   3.442   3.218   4.948 -1.8272 -0.6096 -0.7181
  249G2     H0D 2678   3.327   3.323   5.026  2.8118 -1.5504  1.3699
  249G2     H0E 2679   3.364   3.109   5.145  0.4698  0.8796 -0.3668
  249G2     H0F 2680   3.199   3.153   5.122 -2.6780 -1.1583  2.5286
  249G2     H0G 2681   3.360   2.851   5.105  0.6142 -1.1020  0.3602
  249G2     H0H 2682   3.206   2.895   5.162 -0.0034 -1.5649 -1.8740
  249G2     H0I 2683   3.132   2.704   5.028  1.2720  0.5963  1.1290
  249G2     H0J 2684   3.114   2.837   4.922  0.2104  1.1421 -0.3602
  249G2     H0K 2685   3.139   2.621   4.798  0.2943 -2.2927  2.2451
  249G2     H0M 2686   3.182   2.768   4.715  0.2639 -1.9474  0.4446
  249G2     H0N 2687   3.283   2.628   4.704  1.6974 -0.4601  2.0759
  250G2     C00 2688   2.204   4.786   4.661  0.0991 -0.4512 -0.2788
  250G2     O01 2689   2.147   4.809   4.791  0.0658 -0.1003 -0.0712
  250G2     C02 2690   2.020   4.756   4.810  0.6299 -0.0604  0.4292
  250G2     C03 2691   2.007   4.705   4.947  0.8454  0.6618 -0.1292
  250G2     O04 2692   2.076   4.579   4.961  0.5005  0.1178 -0.2216
  250G2     C05 2693   2.132   4.564   5.090 -0.5530  0.1506  0.1180
  250G2     C06 2694   2.203   4.425   5.124 -0.3895 -0.3603  0.6351
  250G2     O07 2695   2.118   4.317   5.159  0.1686  0.8124  0.1352
  250G2     C08 2696   2.063   4.332   5.288 -0.7592 -0.5569  0.2692
  250G2     H09 2697   2.201   4.679   4.643 -2.6311 -3.4342  1.4288
  250G2     H0A 2698   2.145   4.841   4.592  0.9086 -3.4613  1.5770
  250G2     H0B 2699   2.305   4.814   4.656 -0.3921 -0.1175  1.4418
  250G2     H0C 2700   1.943   4.831   4.792  1.5913 -1.0746 -0.1433
  250G2     H0D 2701   1.993   4.676   4.744 -2.2580  0.6090  2.2164
  250G2     H0E 2702   2.044   4.781   5.020  2.2118 -1.4043  1.6792
  250G2     H0F 2703   1.903   4.682   4.961 -0.6075 -2.7058 -0.6781
  250G2     H0G 2704   2.210   4.641   5.108  0.0452  1.2769  0.3586
  250G2     H0H 2705   2.052   4.578   5.159 -0.4507 -2.0957 -3.1582
  250G2     H0I 2706   2.270   4.397   5.039 -0.6382 -1.7264 -1.3741
  250G2     H0J 2707   2.277   4.449   5.207 -0.3327  0.8976 -1.2897
  250G2     H0K 2708   1.995   4.414   5.304 -1.3686  0.0669  1.8436
  250G2     H0M 2709   2.000   4.246   5.296  1.2496  0.5372  0.4071
  250G2     H0N 2710   2.138   4.321   5.363  0.0920  0.5558  1.1775
  251G2     C00 2711   3.815   2.550   1.771  0.8626 -0.6803 -0.2191
  251G2     O01 2712   3.949   2.542   1.721 -0.2238  0.0257  0.3138
  251G2     C02 2713   3.958   2.522   1.588  0.5389  0.3441  0.2887
  251G2     C03 2714   3.920   2.378   1.547 -0.1192 -0.2704 -0.0147
  251G2     O04 2715   3.776   2.355   1.555 -0.1248  0.6302 -0.5668
  251G2     C05 2716   3.739   2.221   1.528  0.1878  0.6211  0.1445
  251G2     C06 2717   3.588   2.213   1.567 -0.0287  0.0816  1.2448
  251G2     O07 2718   3.580   2.236   1.706 -0.0231 -0.1940 -0.0505
  251G2     C08 2719   3.474   2.167   1.764 -0.1227 -0.5212 -1.0200
  251G2     H09 2720   3.810   2.571   1.879  0.2735  1.1766  0.8749
  251G2     H0A 2721   3.767   2.638   1.723 -1.4450  1.7852 -1.5787
  251G2     H0B 2722   3.749   2.470   1.753  0.1453 -0.7784  0.7905
  251G2     H0C 2723   3.894   2.591   1.531  1.0165 -2.3215 -0.4167
  251G2     H0D 2724   4.058   2.537   1.549  3.2568 -1.5771  0.4371
  251G2     H0E 2725   3.946   2.380   1.442  0.3904  1.4032 -0.5924
  251G2     H0F 2726   3.981   2.305   1.598 -1.2325  1.8038  2.7927
  251G2     H0G 2727   3.763   2.196   1.429 -0.1963 -1.8956  0.8128
  251G2     H0H 2728   3.799   2.157   1.596 -2.0061 -1.5416 -2.5944
  251G2     H0I 2729   3.531   2.275   1.498  3.9938  1.0030 -0.7817
  251G2     H0J 2730   3.542   2.124   1.539 -2.1014  2.6684  0.1890
  251G2     H0K 2731   3.443   2.214   1.855  0.0287 -0.0916  0.9646
  251G2     H0M 2732   3.382   2.171   1.706  3.1561  1.3410  2.3127
  251G2     H0N 2733   3.499   2.058   1.775 -0.0303 -1.2194  2.9170
  252G2     C00 2734   0.460   2.421   0.127  0.8577 -0.9672 -0.5346
  252G2     O01 2735   0.582   2.390   0.063  0.3956  0.1902  0.4203
  252G2     C02 2736   0.623   2.257   0.114  0.4471 -0.1581 -0.4005
  252G2     C03 2737   0.754   2.265   0.183  0.3702 -0.3672 -0.1443
  252G2     O04 2738   0.827   2.144   0.164 -0.0370 -1.1004  0.4069
  252G2     C05 2739   0.969   2.153   0.183  0.1353 -0.1562  0.1381
  252G2     C06 2740   1.033   2.018   0.152 -0.1330 -0.2400  0.3042
  252G2     O07 2741   0.997   1.904   0.235  0.4076 -0.4802 -0.3885
  252G2     C08 2742   1.009   1.781   0.165 -0.5243  0.2165 -0.1151
  252G2     H09 2743   0.415   2.515   0.104  1.5990 -2.8738  1.5879
  252G2     H0A 2744   0.391   2.333   0.113  1.4034 -2.2216  1.5644
  252G2     H0B 2745   0.480   2.425   0.236  0.6485  1.8521 -1.4376
  252G2     H0C 2746   0.546   2.220   0.182 -0.1054  2.1689 -0.3527
  252G2     H0D 2747   0.630   2.182   0.034 -2.3483 -1.1187 -0.8716
  252G2     H0E 2748   0.810   2.350   0.145 -0.0746  0.2019  1.0188
  252G2     H0F 2749   0.740   2.288   0.286  0.2512  2.0990 -0.8009
  252G2     H0G 2750   1.003   2.222   0.105 -0.5388 -0.9943  1.9647
  252G2     H0H 2751   0.997   2.197   0.277  1.3655 -0.0488 -0.9097
  252G2     H0I 2752   1.009   2.012   0.043 -3.0117  1.7660 -1.4596
  252G2     H0J 2753   1.132   2.044   0.160 -0.5067 -2.4472  0.4537
  252G2     H0K 2754   1.113   1.758   0.143  0.5967  2.3616 -0.4242
  252G2     H0M 2755   0.976   1.704   0.228 -0.3807  1.4580 -3.4283
  252G2     H0N 2756   0.949   1.791   0.073  0.9076  0.5930  1.3252
  253G2     C00 2757   5.550   3.119   0.328  0.4055 -0.3624 -0.8530
  253G2     O01 2758   5.447   3.040   0.254 -0.2510 -0.3692  0.3461
  253G2     C02 2759   5.376   2.956   0.339  0.5700  0.8888  0.1555
  253G2     C03 2760   5.279   2.859   0.265 -0.3220  0.4759  0.0877
  253G2     O04 2761   5.352   2.787   0.169 -0.1143  0.0920 -0.1497
  253G2     C05 2762   5.261   2.709   0.090  0.1882 -0.1250  0.1106
  253G2     C06 2763   5.327   2.688  -0.054  0.3288  0.4444 -1.1109
  253G2     O07 2764   5.390   2.564  -0.034  0.1796  0.9945  0.5146
  253G2     C08 2765   5.440   2.517  -0.155 -0.9044  0.6907  1.1257
  253G2     H09 2766   5.588   3.194   0.262 -0.4314 -0.0510  0.6246
  253G2     H0A 2767   5.500   3.179   0.399 -1.1192  0.4448  0.3810
  253G2     H0B 2768   5.627   3.063   0.380  0.4327 -1.6597  0.2620
  253G2     H0C 2769   5.444   2.888   0.393  2.5832 -1.3083 -0.1078
  253G2     H0D 2770   5.327   3.022   0.414 -1.5969  0.2017 -0.9444
  253G2     H0E 2771   5.230   2.794   0.337 -2.9237 -2.1666 -2.0976
  253G2     H0F 2772   5.199   2.931   0.226 -2.3133 -2.0433 -0.7795
  253G2     H0G 2773   5.237   2.619   0.148 -0.0577 -0.3489 -0.6250
  253G2     H0H 2774   5.175   2.762   0.064  2.4741 -1.4426 -0.6908
  253G2     H0I 2775   5.247   2.687  -0.128  1.1635 -0.1826 -0.3385
  253G2     H0J 2776   5.393   2.768  -0.080  0.7797  0.9095  0.0587
  253G2     H0K 2777   5.363   2.502  -0.234 -2.2035  0.8095 -2.3898
  253G2     H0M 2778   5.515   2.583  -0.205 -1.3788  0.1761 -1.4414
  253G2     H0N 2779   5.488   2.414  -0.147 -0.1887 -0.1198  0.5254
  254G2     C00 2780   5.422   1.630   2.933 -0.3139 -0.0409 -0.1257
  254G2     O01 2781   5.403   1.541   3.043  0.3533 -0.0988  0.1359
  254G2     C02 2782   5.324   1.596   3.151 -0.4581 -0.5176  0.6199
  254G2     C03 2783   5.311   1.485   3.252  0.9569  0.5086 -0.2529
  254G2     O04 2784   5.438   1.430   3.278  0.5092  0.2252  0.1415
  254G2     C05 2785   5.446   1.321   3.373 -0.1240  0.1190  0.6651
  254G2     C06 2786   5.477   1.375   3.518  0.5567  0.1910 -0.4874
  254G2     O07 2787   5.372   1.461   3.571  0.5707  0.2652  0.3303
  254G2     C08 2788   5.270   1.380   3.625  0.3956  0.2631 -0.6002
  254G2     H09 2789   5.518   1.686   2.941  1.9034 -0.4302 -1.6252
  254G2     H0A 2790   5.429   1.586   2.838 -0.9065 -1.9815 -1.4758
  254G2     H0B 2791   5.336   1.697   2.926  0.2351 -1.5038 -0.5548
  254G2     H0C 2792   5.372   1.689   3.186 -1.8550  0.0715  2.6497
  254G2     H0D 2793   5.226   1.634   3.116 -0.4096  0.0325  1.4085
  254G2     H0E 2794   5.264   1.538   3.329  0.7965 -1.5578 -0.4206
  254G2     H0F 2795   5.235   1.415   3.217  0.1976  3.8593 -0.7795
  254G2     H0G 2796   5.378   1.240   3.367  0.0279 -1.9937  2.3224
  254G2     H0H 2797   5.541   1.280   3.341  2.3212 -0.0888  0.2664
  254G2     H0I 2798   5.507   1.292   3.585  0.6083 -0.2774  1.6803
  254G2     H0J 2799   5.566   1.440   3.506  1.0893  0.0691 -0.4550
  254G2     H0K 2800   5.189   1.445   3.665 -1.2407 -0.1970  0.2523
  254G2     H0M 2801   5.231   1.316   3.553  0.0606  0.2780 -1.0520
  254G2     H0N 2802   5.301   1.323   3.713  0.1882 -0.5805  0.5772
  255G2     C00 2803   5.505   3.489   3.512 -0.2657 -0.3745  0.3866
  255G2     O01 2804   5.437   3.596   3.453 -0.3146 -0.3269  0.0702
  255G2     C02 2805   5.301   3.601   3.481  0.3743  0.4383  0.1810
  255G2     C03 2806   5.269   3.688   3.598 -0.5970  0.1037  0.2770
  255G2     O04 2807   5.340   3.808   3.559 -0.1442  0.0635 -1.5477
  255G2     C05 2808   5.278   3.927   3.613  0.6290  0.0861  0.4698
  255G2     C06 2809   5.159   3.954   3.525  0.0595 -0.3716 -0.0766
  255G2     O07 2810   5.206   3.950   3.390 -0.0558  0.7311 -0.2741
  255G2     C08 2811   5.102   3.979   3.292 -1.0644 -0.2365 -0.2618
  255G2     H09 2812   5.463   3.385   3.496 -2.5163  1.4415 -0.2217
  255G2     H0A 2813   5.606   3.485   3.471 -0.4968  0.9762  1.3477
  255G2     H0B 2814   5.510   3.507   3.617 -1.0040  1.2687  1.9257
  255G2     H0C 2815   5.250   3.646   3.395  0.1293  4.2277 -1.1389
  255G2     H0D 2816   5.254   3.504   3.489  1.7413  1.8486 -0.6588
  255G2     H0E 2817   5.160   3.710   3.613 -0.4088 -0.2556 -0.4082
  255G2     H0F 2818   5.310   3.643   3.687 -0.7493  0.1758 -0.4237
  255G2     H0G 2819   5.242   3.915   3.713 -1.0330  1.2033  0.6381
  255G2     H0H 2820   5.357   4.003   3.611 -0.5479 -0.4541 -0.7664
  255G2     H0I 2821   5.076   3.889   3.544 -0.9437 -0.5929 -0.4248
  255G2     H0J 2822   5.120   4.054   3.548 -2.2453 -3.0818 -0.6239
  255G2     H0K 2823   5.012   3.917   3.301 -1.1950  0.7015  0.0657
  255G2     H0M 2824   5.069   4.080   3.308 -1.6534  0.0473  2.0235
  255G2     H0N 2825   5.133   3.961   3.190 -1.6217  1.1561  1.7915
  256G2     C00 2826   4.775   4.236   2.645  0.2083 -0.0024  0.7105
  256G2     O01 2827   4.741   4.098   2.657 -0.2966 -0.6323  0.3142
  256G2     C02 2828   4.802   4.019   2.561  0.0690  0.1554 -0.5344
  256G2     C03 2829   4.807   3.872   2.607  0.2715 -0.0608 -0.1328
  256G2     O04 2830   4.683   3.798   2.585 -0.0392 -0.6216  0.3986
  256G2     C05 2831   4.577   3.839   2.675  0.2280 -0.2152 -1.0477
  256G2     C06 2832   4.455   3.861   2.589  0.6025  0.2083  0.3940
  256G2     O07 2833   4.409   3.731   2.542 -0.5710 -0.3297 -0.8543
  256G2     C08 2834   4.315   3.760   2.442  0.6784  0.4094 -0.4864
  256G2     H09 2835   4.876   4.247   2.687 -0.2835  0.8592  1.1411
  256G2     H0A 2836   4.781   4.283   2.547  0.4325  0.3379  0.1496
  256G2     H0B 2837   4.714   4.291   2.714 -0.8228  1.3345 -0.3629
  256G2     H0C 2838   4.742   4.024   2.474  0.1738  0.1247 -0.4557
  256G2     H0D 2839   4.903   4.051   2.533  3.3637 -2.9629 -0.3380
  256G2     H0E 2840   4.882   3.823   2.543 -0.3489 -2.8361  0.3203
  256G2     H0F 2841   4.840   3.863   2.711 -2.8683 -1.0138  0.9204
  256G2     H0G 2842   4.553   3.758   2.744 -0.3553 -0.9861  4.3847
  256G2     H0H 2843   4.586   3.934   2.732 -1.0339 -0.0891  0.5652
  256G2     H0I 2844   4.381   3.912   2.647  0.7467  1.9024 -3.2463
  256G2     H0J 2845   4.476   3.943   2.524 -1.8854 -1.4173 -0.6529
  256G2     H0K 2846   4.223   3.810   2.481 -0.1930  1.4170  0.7488
  256G2     H0M 2847   4.354   3.816   2.361 -1.3277 -1.5558  0.7579
  256G2     H0N 2848   4.295   3.657   2.407 -0.9624  0.7974 -0.9695
  257G2     C00 2849   5.236   0.078   3.357  0.2644 -0.8212 -1.1637
  257G2     O01 2850   5.248  -0.002   3.471 -0.6285 -0.5967 -0.3686
  257G2     C02 2851   5.235   0.064   3.598  0.1560  0.1752  0.2974
  257G2     C03 2852   5.217  -0.039   3.708  0.6649  0.5458 -0.1664
  257G2     O04 2853   5.076  -0.075   3.703 -0.1545  0.0865  0.3454
  257G2     C05 2854   5.038  -0.159   3.815 -0.4898  0.0909  0.3173
  257G2     C06 2855   4.888  -0.181   3.830  0.5677 -0.2231  0.2415
  257G2     O07 2856   4.820  -0.059   3.821  0.3151 -0.1793 -0.3388
  257G2     C08 2857   4.699  -0.071   3.753  0.2520  0.2069 -0.0733
  257G2     H09 2858   5.275   0.030   3.273 -0.5845  0.0418 -0.1653
  257G2     H0A 2859   5.129   0.107   3.325 -1.0171  0.6369 -0.6429
  257G2     H0B 2860   5.291   0.171   3.375 -1.2104 -1.1676 -0.2269
  257G2     H0C 2861   5.320   0.132   3.619  0.2490  0.2793 -0.8110
  257G2     H0D 2862   5.142   0.128   3.597 -1.6238 -1.0354 -1.4453
  257G2     H0E 2863   5.287  -0.116   3.705 -0.9351  0.3706 -1.9391
  257G2     H0F 2864   5.229   0.013   3.800  0.3969 -0.7368 -0.2031
  257G2     H0G 2865   5.100  -0.252   3.823 -0.3034 -1.1286 -0.1583
  257G2     H0H 2866   5.065  -0.108   3.915  0.2979  0.6176 -1.4981
  257G2     H0I 2867   4.856  -0.257   3.758 -2.0828 -0.7195  0.1111
  257G2     H0J 2868   4.863  -0.225   3.925 -2.2556  1.8367 -1.8304
  257G2     H0K 2869   4.722  -0.074   3.643 -0.5200  0.9651 -0.7202
  257G2     H0M 2870   4.633  -0.155   3.782  0.6944  1.7998  0.2675
  257G2     H0N 2871   4.647   0.019   3.769 -2.7177  1.3364  1.1388
  258G2     C00 2872   1.214   0.699   3.175 -0.2001 -1.4709 -0.1346
  258G2     O01 2873   1.154   0.707   3.302  0.0132 -0.1392  0.4658
  258G2     C02 2874   1.257   0.681   3.399  0.2128 -0.1201  0.6301
  258G2     C03 2875   1.208   0.664   3.544 -0.1745  0.5606  0.7539
  258G2     O04 2876   1.103   0.566   3.542  0.6098  0.2587  0.6211
  258G2     C05 2877   1.032   0.556   3.670  0.5849  0.2383  0.4625
  258G2     C06 2878   1.083   0.439   3.753  0.0868 -0.0899 -0.2613
  258G2     O07 2879   1.084   0.318   3.680  0.0152  0.4234 -0.5409
  258G2     C08 2880   1.133   0.202   3.752  0.5825  0.3594  0.3263
  258G2     H09 2881   1.142   0.724   3.094  1.4902 -0.7051  0.7513
  258G2     H0A 2882   1.288   0.776   3.167 -0.8020  0.9421 -2.3029
  258G2     H0B 2883   1.257   0.600   3.144  1.1587 -2.6067  0.0429
  258G2     H0C 2884   1.302   0.585   3.386 -1.0313  1.2388  1.9611
  258G2     H0D 2885   1.333   0.764   3.400 -2.8288 -0.2929  1.1545
  258G2     H0E 2886   1.289   0.626   3.606 -1.7052  1.0939  2.2658
  258G2     H0F 2887   1.176   0.755   3.583 -0.2280 -0.8184  0.8069
  258G2     H0G 2888   1.049   0.646   3.728 -0.1573  1.1501  1.3224
  258G2     H0H 2889   0.924   0.549   3.641 -0.7798  2.2794 -1.3278
  258G2     H0I 2890   1.189   0.461   3.786  2.5321 -1.1976 -1.6697
  258G2     H0J 2891   1.018   0.425   3.837  0.8132 -0.7110  1.6747
  258G2     H0K 2892   1.166   0.121   3.686  1.1934 -0.5649  0.3221
  258G2     H0M 2893   1.221   0.229   3.808  0.4291  1.2600 -1.3006
  258G2     H0N 2894   1.065   0.180   3.836  0.5010 -1.2256 -1.8768
  259G2     C00 2895   0.538   0.854   3.391 -0.8855 -0.1178  1.0169
  259G2     O01 2896   0.494   0.743   3.318 -0.2309  0.4704  0.0732
  259G2     C02 2897   0.451   0.636   3.404 -0.6119 -0.1107 -0.7597
  259G2     C03 2898   0.310   0.649   3.469 -0.0345  0.4308  0.1718
  259G2     O04 2899   0.308   0.740   3.575 -0.1975 -0.4239 -0.2355
  259G2     C05 2900   0.183   0.788   3.601 -0.0727  0.5287  0.2070
  259G2     C06 2901   0.169   0.858   3.737 -0.7852  0.3725  0.2204
  259G2     O07 2902   0.202   0.993   3.721 -1.3188 -0.4798 -0.1731
  259G2     C08 2903   0.341   1.026   3.713 -0.9421 -0.0234 -0.4129
  259G2     H09 2904   0.461   0.925   3.424  0.3582  1.1613  1.8024
  259G2     H0A 2905   0.602   0.837   3.473 -3.1456  1.6944 -1.3247
  259G2     H0B 2906   0.597   0.908   3.322 -2.1948  2.3295  1.0240
  259G2     H0C 2907   0.448   0.549   3.346  1.8184  0.1663  1.5130
  259G2     H0D 2908   0.530   0.621   3.480 -0.7608 -2.0854 -1.3241
  259G2     H0E 2909   0.241   0.678   3.395  2.5938 -1.6487  2.0070
  259G2     H0F 2910   0.288   0.553   3.510 -0.3544 -1.0311  0.6636
  259G2     H0G 2911   0.165   0.852   3.521  0.6054 -3.3226  0.8877
  259G2     H0H 2912   0.102   0.717   3.600  0.5353  2.0997 -3.1071
  259G2     H0I 2913   0.065   0.847   3.776 -0.9222  0.8612 -0.5354
  259G2     H0J 2914   0.227   0.801   3.807  0.0175 -2.2037 -0.0281
  259G2     H0K 2915   0.385   0.959   3.638 -1.4440  2.1876  0.9197
  259G2     H0M 2916   0.363   1.126   3.692 -0.0220  2.5096 -0.8546
  259G2     H0N 2917   0.391   1.001   3.805 -1.8292 -0.6199 -1.4851
  260G2     C00 2918   3.716   2.444   5.630 -0.5051  0.1203  0.1349
  260G2     O01 2919   3.762   2.323   5.581  0.0579 -0.3377 -0.0765
  260G2     C02 2920   3.850   2.338   5.473  0.0843 -0.2691  0.1010
  260G2     C03 2921   3.849   2.218   5.381  0.6451 -0.7237  0.0096
  260G2     O04 2922   3.887   2.106   5.456 -0.4049 -0.3976  0.5557
  260G2     C05 2923   3.859   1.984   5.388 -0.0610 -0.6167  0.5993
  260G2     C06 2924   3.915   1.866   5.461  0.5025  0.1558 -0.2348
  260G2     O07 2925   3.856   1.872   5.591  0.3928  0.0175 -0.6881
  260G2     C08 2926   3.850   1.744   5.656  0.0206 -1.0310  0.1194
  260G2     H09 2927   3.622   2.476   5.578  0.6252  0.8709 -1.4215
  260G2     H0A 2928   3.691   2.445   5.737  0.4337 -0.5939 -0.3534
  260G2     H0B 2929   3.790   2.523   5.627 -1.4712 -1.4599 -0.4501
  260G2     H0C 2930   3.842   2.431   5.417  0.6709 -0.5831  0.0129
  260G2     H0D 2931   3.951   2.349   5.523  5.4451 -2.1156  0.1451
  260G2     H0E 2932   3.752   2.199   5.330  2.3013 -1.2630 -1.0248
  260G2     H0F 2933   3.928   2.229   5.308 -0.4720  0.9091  2.8123
  260G2     H0G 2934   3.754   1.975   5.380  1.1291 -0.7436 -1.0593
  260G2     H0H 2935   3.901   1.990   5.284  0.7069 -0.7106  0.4485
  260G2     H0I 2936   3.887   1.775   5.404  2.8206  0.8962  1.8663
  260G2     H0J 2937   4.023   1.861   5.464 -0.6903 -2.2391  0.6209
  260G2     H0K 2938   3.765   1.687   5.629 -0.8720  0.8684  1.2970
  260G2     H0M 2939   3.946   1.692   5.631  0.2507 -1.8844 -0.9967
  260G2     H0N 2940   3.854   1.759   5.764 -0.1504 -0.0001  0.9648
  261G2     C00 2941   4.780   3.622   1.846  0.1914 -0.7907 -0.3468
  261G2     O01 2942   4.653   3.570   1.894 -0.7241 -0.2121  0.0236
  261G2     C02 2943   4.645   3.434   1.919 -0.0118  0.3561 -0.2448
  261G2     C03 2944   4.532   3.407   2.020  0.2734 -0.5140 -0.7476
  261G2     O04 2945   4.423   3.493   2.004 -0.0583  0.5720 -0.0346
  261G2     C05 2946   4.314   3.472   2.093  0.5044 -0.4590 -0.3437
  261G2     C06 2947   4.200   3.562   2.040  0.4963  0.0688  0.2122
  261G2     O07 2948   4.247   3.699   2.035  0.5223 -0.0691 -0.1772
  261G2     C08 2949   4.153   3.794   1.998  1.4156 -0.2874  0.1431
  261G2     H09 2950   4.761   3.720   1.806  1.4976  2.0530 -0.6261
  261G2     H0A 2951   4.853   3.617   1.923  1.5023 -0.9046 -3.4250
  261G2     H0B 2952   4.816   3.556   1.764  0.5939  0.5562 -1.1381
  261G2     H0C 2953   4.620   3.381   1.819  0.6873 -1.8435 -0.5243
  261G2     H0D 2954   4.735   3.391   1.959  1.4729 -0.2538 -2.3742
  261G2     H0E 2955   4.506   3.298   2.019 -0.3630 -1.4529 -2.7884
  261G2     H0F 2956   4.580   3.411   2.114 -1.8259  0.5353  0.5240
  261G2     H0G 2957   4.278   3.373   2.091  0.5591 -2.3627  0.0758
  261G2     H0H 2958   4.341   3.494   2.191  2.1183 -0.2708  0.0322
  261G2     H0I 2959   4.172   3.527   1.943  0.7227 -0.0737  4.3403
  261G2     H0J 2960   4.118   3.547   2.113  0.3667  0.0303 -1.8202
  261G2     H0K 2961   4.062   3.799   2.058  0.0993  0.7501  0.4718
  261G2     H0M 2962   4.198   3.891   2.013  0.4309  0.3716 -2.1687
  261G2     H0N 2963   4.121   3.773   1.894  0.8841  0.8412 -2.7827
  262G2     C00 2964   3.600   4.285   2.790  0.1549  0.6071 -0.1817
  262G2     O01 2965   3.630   4.212   2.675  0.3115 -0.2158  0.5673
  262G2     C02 2966   3.752   4.149   2.684 -0.0573  0.5242  0.7806
  262G2     C03 2967   3.876   4.234   2.666  0.5225 -0.3867  0.4831
  262G2     O04 2968   3.907   4.270   2.526  0.3918  0.5223  0.4316
  262G2     C05 2969   3.997   4.379   2.512  0.0170 -0.3880 -0.0166
  262G2     C06 2970   3.925   4.511   2.520  0.2310  0.6264 -0.6720
  262G2     O07 2971   3.826   4.527   2.420 -0.0453  0.1108  0.1945
  262G2     C08 2972   3.745   4.643   2.449  0.4585  0.4880  0.0699
  262G2     H09 2973   3.502   4.333   2.776 -1.1903 -0.4313  0.0411
  262G2     H0A 2974   3.604   4.223   2.882 -1.3129 -0.2675  2.8355
  262G2     H0B 2975   3.654   4.377   2.802  1.0377  0.1503  1.3182
  262G2     H0C 2976   3.747   4.093   2.773 -1.5026 -2.7442  0.1697
  262G2     H0D 2977   3.754   4.066   2.608  0.7060 -0.4857 -2.5609
  262G2     H0E 2978   3.865   4.319   2.735  0.5059  0.8269  3.2588
  262G2     H0F 2979   3.963   4.183   2.708 -0.1789 -1.3116  0.6244
  262G2     H0G 2980   4.082   4.367   2.577  3.5286  0.4982 -0.2873
  262G2     H0H 2981   4.022   4.372   2.404 -1.8251 -2.2600 -1.3375
  262G2     H0I 2982   3.882   4.503   2.619  1.5989  0.0789  0.0440
  262G2     H0J 2983   4.003   4.583   2.518 -2.0138 -0.2918 -1.8833
  262G2     H0K 2984   3.816   4.730   2.444  4.0299  1.6579  0.3280
  262G2     H0M 2985   3.670   4.647   2.370  0.1526 -0.1745 -2.3530
  262G2     H0N 2986   3.692   4.635   2.547  1.4562 -1.2930 -1.0988
  263G2     C00 2987   0.409   1.272   4.092 -0.1614  0.0739  0.4611
  263G2     O01 2988   0.441   1.406   4.139  0.4760 -0.4189  0.5933
  263G2     C02 2989   0.581   1.439   4.155  0.2711  0.1054  0.1445
  263G2     C03 2990   0.603   1.581   4.213  0.6599  0.4049  0.7419
  263G2     O04 2991   0.527   1.601   4.324  0.5614 -0.5280 -0.0621
  263G2     C05 2992   0.513   1.740   4.360  0.0265 -0.3783  0.4901
  263G2     C06 2993   0.446   1.735   4.497  0.6957 -0.0644 -0.2526
  263G2     O07 2994   0.521   1.676   4.593 -0.0532 -0.1479 -0.3102
  263G2     C08 2995   0.456   1.673   4.723  0.4764 -0.3507 -0.1159
  263G2     H09 2996   0.500   1.218   4.074  0.7921 -0.3968 -0.0553
  263G2     H0A 2997   0.342   1.224   4.169 -3.4158 -0.6312  2.2451
  263G2     H0B 2998   0.356   1.279   3.997 -0.1848 -0.5124 -0.2281
  263G2     H0C 2999   0.627   1.370   4.228  0.0610 -1.2229 -1.4176
  263G2     H0D 3000   0.636   1.419   4.062 -0.0480  0.4837  0.1905
  263G2     H0E 3001   0.709   1.602   4.235  3.9197 -0.3330  1.1351
  263G2     H0F 3002   0.574   1.655   4.133 -1.1446 -0.0574 -1.3943
  263G2     H0G 3003   0.606   1.791   4.350  0.1911 -0.6134 -2.0121
  263G2     H0H 3004   0.452   1.786   4.284 -2.3732 -1.8923 -0.8723
  263G2     H0I 3005   0.419   1.839   4.525 -0.7204  0.1280 -0.2115
  263G2     H0J 3006   0.351   1.682   4.476  0.7483  1.3949  1.4746
  263G2     H0K 3007   0.438   1.777   4.750  1.5598 -0.9163  0.5322
  263G2     H0M 3008   0.359   1.618   4.718 -1.7919  0.2799  0.2127
  263G2     H0N 3009   0.527   1.638   4.797  1.4538 -1.5396  0.8652
  264G2     C00 3010   5.431   5.233   4.950 -0.5008 -0.2423 -0.8365
  264G2     O01 3011   5.416   5.203   5.091 -0.0655 -0.2203  0.0470
  264G2     C02 3012   5.494   5.095   5.140  0.1941  0.4728  0.5478
  264G2     C03 3013   5.480   5.090   5.290  0.5753 -0.2964 -0.6440
  264G2     O04 3014   5.597   5.138   5.357  0.0047  0.3325  0.0967
  264G2     C05 3015   5.609   5.279   5.350 -0.1860 -0.0429  0.4387
  264G2     C06 3016   5.667   5.322   5.481  0.0851  0.3000 -0.7750
  264G2     O07 3017   5.742   5.446   5.496 -0.3480  0.1470  0.7816
  264G2     C08 3018   5.780   5.453   5.640  0.5027 -0.3687 -0.2987
  264G2     H09 3019   5.392   5.152   4.887 -0.4376 -0.3278 -2.1431
  264G2     H0A 3020   5.364   5.310   4.923  1.3895 -2.1013  0.9769
  264G2     H0B 3021   5.528   5.260   4.907 -2.3337 -2.1371 -0.3177
  264G2     H0C 3022   5.468   4.994   5.103  1.1245  0.7185  0.4795
  264G2     H0D 3023   5.603   5.110   5.104  1.6583 -0.4460 -1.0849
  264G2     H0E 3024   5.384   5.117   5.327  0.1516 -2.7084 -1.6911
  264G2     H0F 3025   5.482   4.987   5.329 -0.7908  2.0072  1.3369
  264G2     H0G 3026   5.680   5.300   5.268 -3.4107  2.4083  0.0805
  264G2     H0H 3027   5.522   5.338   5.330 -1.4379  2.0604 -0.8109
  264G2     H0I 3028   5.580   5.324   5.540 -1.5798  0.5450  2.4065
  264G2     H0J 3029   5.720   5.242   5.527 -1.4424  0.0282 -3.0015
  264G2     H0K 3030   5.713   5.475   5.712  1.7535 -1.9032 -2.1371
  264G2     H0M 3031   5.839   5.369   5.682 -1.6593 -1.3413  1.8766
  264G2     H0N 3032   5.842   5.538   5.661  2.3231  0.0765  2.5922
  265G2     C00 3033   5.646   2.462   4.400  0.4894 -0.4892  0.5663
  265G2     O01 3034   5.562   2.534   4.484 -0.3834 -0.0599 -0.6330
  265G2     C02 3035   5.579   2.503   4.617  0.0416  0.2255 -0.8466
  265G2     C03 3036   5.482   2.584   4.701 -0.1375  0.4874  0.4948
  265G2     O04 3037   5.535   2.715   4.731  0.2930  0.2988 -0.2740
  265G2     C05 3038   5.635   2.716   4.828  0.2393 -0.2488 -0.5432
  265G2     C06 3039   5.736   2.834   4.798  0.0648  0.1832  0.7617
  265G2     O07 3040   5.676   2.960   4.776 -0.5893  0.0275 -0.5180
  265G2     C08 3041   5.774   3.070   4.763  0.1895 -0.4576  0.1447
  265G2     H09 3042   5.649   2.363   4.437 -0.8374 -0.5713  3.4547
  265G2     H0A 3043   5.595   2.454   4.301  1.5024 -0.3106 -2.1304
  265G2     H0B 3044   5.746   2.507   4.394  0.4948  0.8913 -0.5232
  265G2     H0C 3045   5.554   2.398   4.640  0.5629  0.0425 -0.5378
  265G2     H0D 3046   5.681   2.524   4.652 -0.2012  1.5727  0.4847
  265G2     H0E 3047   5.394   2.600   4.630 -1.2904  4.3258 -1.6534
  265G2     H0F 3048   5.456   2.528   4.790 -1.6516  0.0316 -0.1096
  265G2     H0G 3049   5.592   2.728   4.926  1.4170 -0.5965  0.5382
  265G2     H0H 3050   5.683   2.626   4.851 -1.8803 -0.1939 -1.7126
  265G2     H0I 3051   5.806   2.836   4.875 -3.0957 -0.1828  1.3704
  265G2     H0J 3052   5.789   2.811   4.702  1.0275 -0.8851  2.0334
  265G2     H0K 3053   5.829   3.074   4.855 -0.5167  0.3159 -1.0169
  265G2     H0M 3054   5.838   3.054   4.672  1.1206 -1.0203 -0.7110
  265G2     H0N 3055   5.728   3.166   4.745 -1.3019 -0.1966  1.4818
  266G2     C00 3056   3.298   4.994   1.593 -0.5997  0.6979  0.4607
  266G2     O01 3057   3.191   5.029   1.512  0.1916  0.2179  0.0064
  266G2     C02 3058   3.158   5.163   1.498 -0.3399 -0.3785  0.0763
  266G2     C03 3059   3.092   5.177   1.367  0.4938 -0.6525  0.3351
  266G2     O04 3060   3.162   5.116   1.262 -0.3007 -0.1322  0.4607
  266G2     C05 3061   3.117   5.135   1.135 -0.6245 -1.2230  0.2481
  266G2     C06 3062   3.163   5.017   1.049 -0.1115 -0.1577  0.3707
  266G2     O07 3063   3.303   4.997   1.054 -0.4534 -0.2685 -0.2566
  266G2     C08 3064   3.364   4.935   1.168 -0.2899  0.8863  0.2144
  266G2     H09 3065   3.280   5.039   1.692 -0.6815  1.9962  1.0650
  266G2     H0A 3066   3.284   4.886   1.592 -1.9570 -2.4623 -0.6387
  266G2     H0B 3067   3.391   5.016   1.543 -1.3023 -1.5174  2.1490
  266G2     H0C 3068   3.108   5.217   1.580  2.4669  0.4389 -0.1422
  266G2     H0D 3069   3.249   5.217   1.482 -1.2021 -1.0231  1.8897
  266G2     H0E 3070   2.995   5.129   1.377 -3.2942 -0.1596 -0.0735
  266G2     H0F 3071   3.068   5.282   1.347 -0.9818  1.5020  0.4740
  266G2     H0G 3072   3.006   5.143   1.126  0.6887 -2.0217 -0.3759
  266G2     H0H 3073   3.156   5.234   1.096  0.7831 -1.4531 -0.4851
  266G2     H0I 3074   3.113   4.935   1.086  2.2190  0.2483  0.3483
  266G2     H0J 3075   3.125   5.031   0.948 -1.2609 -0.9710 -0.0091
  266G2     H0K 3076   3.385   5.008   1.246  1.7360 -0.2898 -0.4936
  266G2     H0M 3077   3.304   4.861   1.218  1.2072 -1.7532  0.9442
  266G2     H0N 3078   3.471   4.907   1.158  0.5199 -1.4154 -1.5526
  267G2     C00 3079   4.074   2.820   1.435  0.1797 -0.0062 -0.4959
  267G2     O01 3080   4.057   2.961   1.437  0.1069 -0.1281 -0.3261
  267G2     C02 3081   3.935   3.004   1.386 -0.4002 -0.8935  0.2185
  267G2     C03 3082   3.832   3.033   1.499  0.5803 -1.1068  0.4686
  267G2     O04 3083   3.882   3.128   1.589 -0.4083  0.3203  0.3733
  267G2     C05 3084   3.794   3.203   1.664 -0.8336 -0.0796  0.9670
  267G2     C06 3085   3.724   3.119   1.771  0.0729 -0.6018 -0.2358
  267G2     O07 3086   3.647   3.013   1.717  0.3467 -0.0304 -0.4474
  267G2     C08 3087   3.584   2.929   1.813 -0.2768 -0.8528 -0.2312
  267G2     H09 3088   4.043   2.785   1.338  0.9355 -1.8465 -0.5785
  267G2     H0A 3089   4.176   2.793   1.456 -1.4177  4.0671  1.0212
  267G2     H0B 3090   4.016   2.776   1.513  2.2458 -2.6617  0.8763
  267G2     H0C 3091   3.967   3.100   1.341  0.2325 -0.2807 -2.4260
  267G2     H0D 3092   3.902   2.939   1.305  5.1753  2.1588 -1.2670
  267G2     H0E 3093   3.743   3.075   1.457  2.5924  0.4712 -1.5908
  267G2     H0F 3094   3.818   2.940   1.548 -0.2892 -0.7912 -0.5941
  267G2     H0G 3095   3.838   3.290   1.716 -0.3576 -0.2881  1.7848
  267G2     H0H 3096   3.721   3.257   1.614 -0.8764  2.5668  0.0977
  267G2     H0I 3097   3.803   3.081   1.839  2.5070  1.3807  0.8773
  267G2     H0J 3098   3.664   3.189   1.826 -2.7762 -1.9250  1.0724
  267G2     H0K 3099   3.498   2.970   1.865 -2.3262  1.4158 -3.5491
  267G2     H0M 3100   3.537   2.854   1.744  0.2187 -1.5230 -1.4105
  267G2     H0N 3101   3.655   2.876   1.876  0.9669  1.0859 -0.3050
  268G2     C00 3102   3.475   5.702   2.567 -0.0032  0.0382  0.3130
  268G2     O01 3103   3.395   5.678   2.456  0.4650 -0.8417 -0.3657
  268G2     C02 3104   3.447   5.606   2.350  0.3203 -0.2420  0.1871
  268G2     C03 3105   3.341   5.620   2.242  0.3516  0.0182 -0.4763
  268G2     O04 3106   3.393   5.557   2.121  0.0394  0.0691  0.3356
  268G2     C05 3107   3.288   5.562   2.024 -0.1027  0.7195 -0.2101
  268G2     C06 3108   3.331   5.483   1.901  0.5056  0.3110 -0.4580
  268G2     O07 3109   3.229   5.457   1.804 -0.1197  0.0670  0.5121
  268G2     C08 3110   3.187   5.571   1.727 -0.2219  0.4973  0.5177
  268G2     H09 3111   3.426   5.672   2.661 -0.5052  2.0126  0.6296
  268G2     H0A 3112   3.568   5.645   2.559 -2.7782 -0.4314  0.6780
  268G2     H0B 3113   3.509   5.803   2.573 -0.5741 -0.7336 -2.1497
  268G2     H0C 3114   3.541   5.646   2.310  2.6680 -0.6211  0.8763
  268G2     H0D 3115   3.464   5.501   2.376  3.7753 -1.5191  0.0440
  268G2     H0E 3116   3.248   5.574   2.277 -0.0738 -1.9767 -0.9428
  268G2     H0F 3117   3.312   5.726   2.220 -2.5455 -0.2370  1.9030
  268G2     H0G 3118   3.203   5.509   2.070 -0.2642  1.2976 -3.1505
  268G2     H0H 3119   3.267   5.664   2.009 -1.5847 -0.9127  1.8598
  268G2     H0I 3120   3.424   5.529   1.861 -1.3655 -0.0062 -0.3795
  268G2     H0J 3121   3.353   5.377   1.920  0.9462  0.1072  0.1077
  268G2     H0K 3122   3.106   5.550   1.660  1.1769  0.5681  0.0380
  268G2     H0M 3123   3.171   5.650   1.800  1.5793  0.7663 -0.8568
  268G2     H0N 3124   3.261   5.614   1.666 -0.9555 -0.5397  0.3613
  269G2     C00 3125   5.123   1.109   3.904  0.4625 -0.1051  0.1625
  269G2     O01 3126   5.149   0.985   3.971 -0.3757  0.1052 -0.0842
  269G2     C02 3127   5.057   0.955   4.070 -0.1167  0.5549 -1.0296
  269G2     C03 3128   5.101   0.821   4.128 -0.2516  0.0731  0.6567
  269G2     O04 3129   5.003   0.792   4.227  0.0775  0.2609  0.0336
  269G2     C05 3130   5.015   0.669   4.293  0.0755 -0.6721 -0.1616
  269G2     C06 3131   5.123   0.672   4.413 -0.7716  0.2163 -0.5169
  269G2     O07 3132   5.092   0.772   4.510 -0.4178  0.6403 -0.1331
  269G2     C08 3133   4.984   0.728   4.591  0.7337  0.3790  0.1502
  269G2     H09 3134   5.210   1.141   3.833  0.2201  0.0302  0.2129
  269G2     H0A 3135   5.036   1.102   3.842 -0.6662 -2.2992  3.1767
  269G2     H0B 3136   5.112   1.193   3.971 -1.0809  1.7055 -1.2943
  269G2     H0C 3137   5.051   1.030   4.151  2.3002 -1.2299  2.5672
  269G2     H0D 3138   4.957   0.941   4.032 -1.5710 -4.2222  1.9170
  269G2     H0E 3139   5.105   0.753   4.042 -2.8313  3.4429 -0.7659
  269G2     H0F 3140   5.206   0.824   4.164 -0.8278 -0.5438 -0.5133
  269G2     H0G 3141   4.918   0.640   4.329  0.0098 -1.8401 -0.1270
  269G2     H0H 3142   5.053   0.592   4.224  2.8760  0.4933 -0.0856
  269G2     H0I 3143   5.145   0.576   4.457 -2.1664 -1.3597  0.7734
  269G2     H0J 3144   5.216   0.700   4.359  0.4848  0.3719  0.7215
  269G2     H0K 3145   5.009   0.749   4.692  0.8246  0.4201  0.2892
  269G2     H0M 3146   4.893   0.779   4.582  0.9767  2.3524 -2.8039
  269G2     H0N 3147   4.961   0.627   4.586 -1.2731 -0.4236 -0.3115
  270G2     C00 3148   4.282   0.900   1.602  0.0175  0.9668  0.3092
  270G2     O01 3149   4.306   0.917   1.464  0.1143  0.5437  0.0186
  270G2     C02 3150   4.259   1.042   1.413 -0.1791  0.5396 -0.5444
  270G2     C03 3151   4.121   1.031   1.352  0.3661 -0.1077 -0.0181
  270G2     O04 3152   4.062   1.156   1.335 -0.3164  0.3464  0.2707
  270G2     C05 3153   3.924   1.151   1.333  0.1596 -0.0873  0.3092
  270G2     C06 3154   3.885   1.287   1.287  0.4031 -0.5825 -0.2926
  270G2     O07 3155   3.739   1.296   1.276  0.4525  0.1432  0.1891
  270G2     C08 3156   3.687   1.396   1.364  0.9276  0.7768  0.0675
  270G2     H09 3157   4.336   0.812   1.634  0.3408 -0.9324 -2.0621
  270G2     H0A 3158   4.321   0.974   1.667  1.3908 -0.5290 -0.6383
  270G2     H0B 3159   4.174   0.878   1.611  0.2670 -0.7611 -1.4426
  270G2     H0C 3160   4.268   1.113   1.497  0.5553  1.6438  0.3376
  270G2     H0D 3161   4.340   1.081   1.348  0.9977 -2.0818 -1.7543
  270G2     H0E 3162   4.133   0.982   1.258 -4.5578 -0.2038  2.4731
  270G2     H0F 3163   4.073   0.968   1.424 -1.4162 -2.1524 -0.5220
  270G2     H0G 3164   3.892   1.070   1.260 -2.7478 -1.2036  2.0025
  270G2     H0H 3165   3.897   1.129   1.437  1.1936  2.1595 -1.1146
  270G2     H0I 3166   3.934   1.362   1.351 -0.8141 -2.7099  0.0439
  270G2     H0J 3167   3.929   1.313   1.185  0.2072 -0.4385 -2.1558
  270G2     H0K 3168   3.582   1.422   1.338 -0.4251  0.8180 -1.3666
  270G2     H0M 3169   3.686   1.350   1.467  1.0036 -0.2402  1.8604
  270G2     H0N 3170   3.733   1.494   1.375 -0.9529 -1.2224 -1.5288
  271G2     C00 3171   2.978   2.269   2.995  0.2865  0.3363 -0.6574
  271G2     O01 3172   3.094   2.345   3.013 -0.2747  0.1969  0.1927
  271G2     C02 3173   3.195   2.258   3.053 -0.7535 -0.7148  0.3977
  271G2     C03 3174   3.320   2.332   3.081 -0.3500  0.0552  0.7270
  271G2     O04 3175   3.418   2.226   3.106 -0.3830 -1.0492  0.5065
  271G2     C05 3176   3.546   2.275   3.147 -0.2916 -0.0029  0.4478
  271G2     C06 3177   3.611   2.173   3.239 -0.4154 -0.2527 -0.2582
  271G2     O07 3178   3.519   2.123   3.331  0.3456 -0.4837  0.1271
  271G2     C08 3179   3.490   2.209   3.436  0.0948 -0.1190 -0.4136
  271G2     H09 3180   2.897   2.335   3.014  0.3002  1.7452 -0.2523
  271G2     H0A 3181   2.960   2.242   2.892  1.3385  0.1618 -3.1097
  271G2     H0B 3182   2.957   2.185   3.059  0.3564  2.0329 -1.1379
  271G2     H0C 3183   3.153   2.197   3.131 -3.2040 -0.8987 -2.4795
  271G2     H0D 3184   3.214   2.181   2.981  0.1913 -0.8076  0.5335
  271G2     H0E 3185   3.349   2.393   2.993 -1.3544 -1.7892  1.1895
  271G2     H0F 3186   3.307   2.412   3.158  0.3595 -0.1188 -1.0249
  271G2     H0G 3187   3.618   2.295   3.068  0.5916  1.6588  2.8981
  271G2     H0H 3188   3.537   2.372   3.193  0.5971  0.5068 -0.0758
  271G2     H0I 3189   3.629   2.081   3.183 -0.4289  0.8812 -1.4043
  271G2     H0J 3190   3.715   2.207   3.271 -1.2277  0.7676  1.3015
  271G2     H0K 3191   3.398   2.184   3.484 -0.9282  0.7667  0.3363
  271G2     H0M 3192   3.551   2.192   3.523 -2.5454  2.0222  0.9040
  271G2     H0N 3193   3.485   2.313   3.417 -1.5377 -2.5348 -0.1453
  272G2     C00 3194   2.510   1.351   1.052  0.0981 -0.5618 -0.5943
  272G2     O01 3195   2.532   1.276   1.170  0.3144 -0.5909  0.0173
  272G2     C02 3196   2.633   1.320   1.256  0.9799  0.7014 -0.2449
  272G2     C03 3197   2.768   1.329   1.187  0.2449 -0.0488 -0.1641
  272G2     O04 3198   2.797   1.234   1.091 -0.3695  0.2042 -0.8829
  272G2     C05 3199   2.936   1.249   1.048  0.5597  0.0924  0.5910
  272G2     C06 3200   2.964   1.136   0.948  0.2314 -0.2212 -0.3356
  272G2     O07 3201   2.937   1.012   1.011  0.1751  0.4107 -0.4240
  272G2     C08 3202   2.995   0.901   0.950 -0.5632  0.2664 -0.1745
  272G2     H09 3203   2.491   1.454   1.075 -0.7410  0.1538 -0.6538
  272G2     H0A 3204   2.593   1.348   0.982 -0.1301  0.2884 -1.6820
  272G2     H0B 3205   2.428   1.312   0.996  1.1100  0.5865 -0.7846
  272G2     H0C 3206   2.613   1.407   1.316 -0.7337  1.3317  2.7063
  272G2     H0D 3207   2.635   1.244   1.330 -1.6902 -1.4307 -2.5258
  272G2     H0E 3208   2.759   1.425   1.141 -0.1027 -0.0416 -1.1748
  272G2     H0F 3209   2.835   1.333   1.271  1.6168  0.9165 -0.9487
  272G2     H0G 3210   2.959   1.341   0.998 -0.5164 -0.0413  0.5113
  272G2     H0H 3211   3.011   1.232   1.131  0.8514  1.9246  0.0846
  272G2     H0I 3212   2.901   1.144   0.853 -2.4479  1.6662 -1.3705
  272G2     H0J 3213   3.068   1.148   0.915  1.3124 -0.9862  1.1045
  272G2     H0K 3214   2.963   0.801   0.994 -0.2106 -0.3634  3.8205
  272G2     H0M 3215   2.973   0.893   0.839 -0.6635  0.3158 -1.9594
  272G2     H0N 3216   3.106   0.907   0.963  0.4598 -1.1467  0.9509
  273G2     C00 3217   4.716   2.461   3.921 -0.2059 -0.7032  1.0886
  273G2     O01 3218   4.808   2.414   3.820  0.3308  0.0662 -0.3892
  273G2     C02 3219   4.897   2.312   3.859 -0.4386  0.2296  0.6372
  273G2     C03 3220   4.819   2.175   3.878 -0.7432  0.1080  0.0002
  273G2     O04 3221   4.724   2.168   3.987 -0.9818 -0.0552  0.4009
  273G2     C05 3222   4.696   2.034   4.041 -0.5579 -0.5180  0.0464
  273G2     C06 3223   4.664   2.045   4.196 -0.0255  1.1064  0.1568
  273G2     O07 3224   4.783   2.103   4.251  0.1807 -0.0110 -0.0076
  273G2     C08 3225   4.794   2.098   4.392  0.7671  0.2007  0.4570
  273G2     H09 3226   4.668   2.556   3.896 -0.4332  0.9073 -0.4860
  273G2     H0A 3227   4.643   2.374   3.924  0.6258 -0.5679 -0.8902
  273G2     H0B 3228   4.750   2.457   4.022 -2.1862 -1.4335  2.1306
  273G2     H0C 3229   4.967   2.301   3.780 -1.2576 -0.6530 -1.2018
  273G2     H0D 3230   4.951   2.330   3.956 -2.0700 -3.4384  0.9322
  273G2     H0E 3231   4.775   2.153   3.782 -0.7382  1.6036 -1.4235
  273G2     H0F 3232   4.893   2.103   3.911 -0.8828 -2.9570  0.0821
  273G2     H0G 3233   4.610   1.983   3.998 -0.0654 -2.1107  1.0361
  273G2     H0H 3234   4.783   1.969   4.027 -0.4846  1.0677  0.4025
  273G2     H0I 3235   4.582   2.104   4.211  2.3554 -0.2121 -0.5388
  273G2     H0J 3236   4.652   1.950   4.252  1.7866  0.1137  0.7247
  273G2     H0K 3237   4.779   1.996   4.433 -1.6413 -0.3788  0.4776
  273G2     H0M 3238   4.886   2.126   4.421  2.2819 -0.6675 -0.3725
  273G2     H0N 3239   4.719   2.160   4.455 -0.9113 -1.0714  3.5249
  274G2     C00 3240   0.802   0.992   2.312  0.1914 -0.0779 -0.2730
  274G2     O01 3241   0.820   0.865   2.256  0.5768  0.1672 -0.0215
  274G2     C02 3242   0.715   0.836   2.160  0.4905 -0.6510  0.1003
  274G2     C03 3243   0.715   0.688   2.129 -0.4070 -0.2572  0.0430
  274G2     O04 3244   0.587   0.658   2.094 -0.5846  0.3837  0.4285
  274G2     C05 3245   0.532   0.539   2.139  0.0978 -0.2396 -0.2627
  274G2     C06 3246   0.383   0.533   2.118  0.2095 -0.8161 -0.1148
  274G2     O07 3247   0.327   0.417   2.162 -0.4626  0.8345  0.1555
  274G2     C08 3248   0.213   0.371   2.099 -0.7700  0.0866  0.6131
  274G2     H09 3249   0.874   1.013   2.387  1.4792 -0.6808 -0.5288
  274G2     H0A 3250   0.798   1.070   2.235 -0.5279  0.1387  0.2505
  274G2     H0B 3251   0.701   1.004   2.356 -1.3585  2.9461  1.7074
  274G2     H0C 3252   0.621   0.867   2.210 -0.1613 -1.1263  1.4521
  274G2     H0D 3253   0.718   0.901   2.068 -2.2220  1.0131 -0.6650
  274G2     H0E 3254   0.779   0.662   2.043 -0.3611 -3.0626  0.4485
  274G2     H0F 3255   0.748   0.625   2.215  0.6835 -1.0232  3.1025
  274G2     H0G 3256   0.587   0.451   2.093 -0.9350  0.9166 -1.4047
  274G2     H0H 3257   0.547   0.532   2.248  0.4453  0.5118  2.2045
  274G2     H0I 3258   0.336   0.628   2.150 -2.4455  1.8754 -1.5475
  274G2     H0J 3259   0.376   0.543   2.010 -0.2536  0.1285  0.9913
  274G2     H0K 3260   0.125   0.419   2.139 -2.3043  1.0447 -1.7108
  274G2     H0M 3261   0.209   0.384   1.992 -0.5615  1.4946  1.6175
  274G2     H0N 3262   0.205   0.262   2.117 -3.0170  0.9906 -0.4703
  275G2     C00 3263   1.339   5.455   2.832  0.0647  0.0847  0.4143
  275G2     O01 3264   1.304   5.480   2.972 -0.6265 -0.6476 -0.0972
  275G2     C02 3265   1.422   5.500   3.052 -0.6158  0.2910 -0.0307
  275G2     C03 3266   1.358   5.524   3.190 -1.3276  0.0221 -0.5479
  275G2     O04 3267   1.295   5.403   3.222  0.7252 -0.3219  0.5305
  275G2     C05 3268   1.198   5.416   3.319  0.5029 -0.8389 -0.5627
  275G2     C06 3269   1.146   5.279   3.342 -0.3899  0.3611  0.1687
  275G2     O07 3270   1.088   5.215   3.229  0.4696 -0.1803  0.9128
  275G2     C08 3271   0.951   5.176   3.245  0.1403  0.0983  0.1129
  275G2     H09 3272   1.353   5.554   2.782  0.9044  1.3831  2.8146
  275G2     H0A 3273   1.433   5.395   2.814  2.2421  2.6108 -3.3956
  275G2     H0B 3274   1.262   5.402   2.788 -2.2580 -0.2674  0.1275
  275G2     H0C 3275   1.498   5.422   3.065 -0.2124 -2.1485  1.5872
  275G2     H0D 3276   1.477   5.580   3.013 -1.9937 -1.1068  1.2759
  275G2     H0E 3277   1.434   5.549   3.266  0.0718 -1.3994 -2.6917
  275G2     H0F 3278   1.283   5.602   3.187  1.1852 -0.4194  1.3306
  275G2     H0G 3279   1.237   5.460   3.420  1.7799 -2.0424  1.7749
  275G2     H0H 3280   1.119   5.485   3.286 -1.7809 -0.9185 -0.7008
  275G2     H0I 3281   1.236   5.219   3.377 -1.0119  1.8638  2.0224
  275G2     H0J 3282   1.074   5.287   3.425 -0.3441  2.9551  1.1507
  275G2     H0K 3283   0.906   5.124   3.154 -1.7983  2.0644 -1.5926
  275G2     H0M 3284   0.929   5.104   3.326 -3.0131 -1.8470 -0.1351
  275G2     H0N 3285   0.895   5.268   3.256 -0.8527  1.2542 -0.6695
  276G2     C00 3286   4.607   2.941   4.273  0.9021 -0.5333  1.3004
  276G2     O01 3287   4.737   2.917   4.223 -0.1182 -0.0242  0.2130
  276G2     C02 3288   4.745   2.819   4.121  0.1879  0.4585 -0.0492
  276G2     C03 3289   4.898   2.819   4.094  0.5019 -0.2071 -0.7115
  276G2     O04 3290   4.935   2.742   3.983 -0.2549  0.0634  0.0894
  276G2     C05 3291   5.070   2.719   3.956 -0.0172 -0.8027 -0.0244
  276G2     C06 3292   5.075   2.645   3.822  0.0522 -0.6025  0.2223
  276G2     O07 3293   5.209   2.616   3.775  0.3060  0.0974 -0.0995
  276G2     C08 3294   5.219   2.502   3.687 -0.0604 -0.8955 -0.0571
  276G2     H09 3295   4.586   2.882   4.363  1.1077 -1.4269 -1.7406
  276G2     H0A 3296   4.587   3.039   4.305 -4.5408 -2.2027 -1.6201
  276G2     H0B 3297   4.520   2.918   4.207  1.2829 -2.0237 -2.2175
  276G2     H0C 3298   4.709   2.722   4.161 -0.6988 -0.7803 -1.6423
  276G2     H0D 3299   4.692   2.845   4.029  0.4738 -1.0618  2.0374
  276G2     H0E 3300   4.935   2.922   4.084 -0.4563  0.9591 -1.9713
  276G2     H0F 3301   4.949   2.773   4.181  2.5050  1.9585 -1.2430
  276G2     H0G 3302   5.120   2.816   3.956  0.5806  0.7358  0.5410
  276G2     H0H 3303   5.121   2.664   4.038  1.8733  0.2077  4.0279
  276G2     H0I 3304   5.016   2.554   3.819  0.9398 -1.7595  0.8777
  276G2     H0J 3305   5.029   2.707   3.740  1.7940 -2.2083 -0.4671
  276G2     H0K 3306   5.324   2.484   3.646 -1.4798 -2.2627 -0.0792
  276G2     H0M 3307   5.183   2.402   3.733  0.6401 -0.3295 -0.5106
  276G2     H0N 3308   5.165   2.511   3.597 -0.7511  0.2469  2.2462
  277G2     C00 3309   0.056   1.743   4.605 -0.7869 -0.4731  0.2647
  277G2     O01 3310   0.112   1.827   4.502  0.3084 -0.0164 -0.1763
  277G2     C02 3311   0.091   1.965   4.527 -0.1137 -0.1192 -0.7577
  277G2     C03 3312   0.132   2.031   4.395 -0.3365 -0.1620 -0.3880
  277G2     O04 3313   0.135   2.169   4.403 -0.0119  0.1847  0.1655
  277G2     C05 3314   0.138   2.236   4.277 -0.1989  0.8193  0.0022
  277G2     C06 3315   0.264   2.214   4.195  0.3689  0.2813 -0.3079
  277G2     O07 3316   0.226   2.126   4.088 -0.2656  0.0822 -0.6031
  277G2     C08 3317   0.325   2.108   3.986 -0.7174  0.2704 -0.3288
  277G2     H09 3318   0.111   1.652   4.623  0.6050  0.7868  0.1031
  277G2     H0A 3319   0.066   1.791   4.702  2.0574 -1.2256  1.2251
  277G2     H0B 3320  -0.042   1.724   4.578 -0.8317  0.3601 -1.2526
  277G2     H0C 3321  -0.009   1.993   4.560 -1.8284  0.5262 -0.1868
  277G2     H0D 3322   0.162   1.998   4.603 -0.8180  0.8369  1.9890
  277G2     H0E 3323   0.234   1.992   4.378  0.0005 -0.1195 -1.3351
  277G2     H0F 3324   0.072   1.999   4.312  2.5449  4.3271 -0.3975
  277G2     H0G 3325   0.051   2.203   4.218  1.9038  0.6523  1.0111
  277G2     H0H 3326   0.136   2.342   4.296 -0.0856  1.8995 -1.9578
  277G2     H0I 3327   0.276   2.304   4.145  0.1851 -0.8821 -1.0358
  277G2     H0J 3328   0.354   2.180   4.249  0.9120 -1.2255  0.9899
  277G2     H0K 3329   0.311   2.016   3.930  0.6533 -1.8898 -0.8668
  277G2     H0M 3330   0.312   2.188   3.909 -1.9243  1.7270 -0.4934
  277G2     H0N 3331   0.436   2.105   4.006  0.1258 -0.6220 -1.3294
  278G2     C00 3332   5.653   2.160   0.235  0.3001  0.9256 -0.4325
  278G2     O01 3333   5.549   2.193   0.138 -0.2459  0.5927 -0.4118
  278G2     C02 3334   5.491   2.323   0.156  0.1910 -0.2882 -0.3302
  278G2     C03 3335   5.452   2.362   0.298 -0.7282 -0.0611  0.4453
  278G2     O04 3336   5.570   2.409   0.356  0.1980  0.2289  0.3324
  278G2     C05 3337   5.584   2.548   0.371 -0.2858 -0.2362  0.0492
  278G2     C06 3338   5.690   2.570   0.479 -0.1648  0.0264  0.1607
  278G2     O07 3339   5.626   2.511   0.592 -0.2962 -0.1960  0.5411
  278G2     C08 3340   5.691   2.530   0.718  0.5158 -0.1916  0.1474
  278G2     H09 3341   5.617   2.172   0.342 -0.3646  0.3358 -0.3330
  278G2     H0A 3342   5.687   2.058   0.218 -0.8799  0.2761 -2.0433
  278G2     H0B 3343   5.726   2.237   0.231 -1.3406  0.0421 -0.4124
  278G2     H0C 3344   5.543   2.404   0.107 -0.7734  0.0778  1.4480
  278G2     H0D 3345   5.414   2.319   0.089  3.9373 -0.4386  0.9679
  278G2     H0E 3346   5.374   2.442   0.289  0.0278  1.2331 -0.6390
  278G2     H0F 3347   5.408   2.279   0.352  2.5899  0.7959 -0.3954
  278G2     H0G 3348   5.604   2.585   0.273 -0.3030  0.8732 -0.7805
  278G2     H0H 3349   5.493   2.588   0.416  0.6905  0.0277 -1.4854
  278G2     H0I 3350   5.784   2.521   0.462 -0.8893 -0.6638  1.3826
  278G2     H0J 3351   5.710   2.678   0.487  0.8989 -0.4266  0.2821
  278G2     H0K 3352   5.800   2.527   0.717  0.5828 -2.2114  0.2748
  278G2     H0M 3353   5.656   2.624   0.765  2.2191  0.4452  0.6020
  278G2     H0N 3354   5.645   2.452   0.782 -2.8828  1.8445  0.2793
  279G2     C00 3355   0.750   2.621   5.173 -0.7369  0.6866 -0.9689
  279G2     O01 3356   0.818   2.705   5.078  0.1904 -0.4561 -0.4787
  279G2     C02 3357   0.737   2.818   5.050  0.2203  0.0666 -0.1412
  279G2     C03 3358   0.660   2.789   4.926  1.0607 -0.4683  0.4628
  279G2     O04 3359   0.546   2.707   4.949 -0.0500 -0.7310  0.6956
  279G2     C05 3360   0.465   2.696   4.830  0.0202 -0.1329 -0.0557
  279G2     C06 3361   0.326   2.647   4.865 -0.2740 -0.0457  0.3030
  279G2     O07 3362   0.333   2.508   4.894 -0.1992 -0.3684  0.1646
  279G2     C08 3363   0.214   2.434   4.932 -0.6096 -0.7860 -0.0522
  279G2     H09 3364   0.658   2.586   5.140 -0.8206 -3.0008 -0.2749
  279G2     H0A 3365   0.820   2.537   5.176  1.3935 -1.0161 -0.5703
  279G2     H0B 3366   0.743   2.665   5.270  2.0070 -1.3500 -1.5519
  279G2     H0C 3367   0.677   2.854   5.134 -2.0374 -0.4581 -0.1431
  279G2     H0D 3368   0.807   2.900   5.032  2.0828 -1.8068  0.3483
  279G2     H0E 3369   0.626   2.886   4.895 -0.7313 -2.5275 -0.3757
  279G2     H0F 3370   0.714   2.748   4.841  1.2109 -1.1216  2.2329
  279G2     H0G 3371   0.456   2.791   4.778  1.1883 -0.7131 -0.6592
  279G2     H0H 3372   0.512   2.631   4.748 -0.2851 -0.4561 -4.0117
  279G2     H0I 3373   0.297   2.712   4.944  1.1771 -0.1671  0.7394
  279G2     H0J 3374   0.265   2.667   4.778  0.4367 -1.0743 -1.1434
  279G2     H0K 3375   0.150   2.488   4.998  0.6047  2.4241 -2.0280
  279G2     H0M 3376   0.140   2.399   4.855  0.1046 -1.6523  0.9472
  279G2     H0N 3377   0.252   2.352   4.991  1.4821  0.3499 -4.0939
  280G2     C00 3378   1.866   4.461   0.329 -0.2877  0.6579  0.7020
  280G2     O01 3379   1.911   4.508   0.455 -0.2875  0.2745  0.2615
  280G2     C02 3380   2.051   4.481   0.481 -0.7471  0.3636  0.4898
  280G2     C03 3381   2.100   4.559   0.607  0.1048 -0.0402  0.5058
  280G2     O04 3382   1.991   4.636   0.657  0.1760 -0.6843  0.4801
  280G2     C05 3383   2.026   4.720   0.762  0.0736  0.3881  0.7778
  280G2     C06 3384   1.954   4.675   0.884 -0.6326 -0.4454  0.3360
  280G2     O07 3385   1.823   4.630   0.866  0.5033  0.8592  0.0023
  280G2     C08 3386   1.761   4.601   0.991  0.0100 -0.3159  0.0058
  280G2     H09 3387   1.870   4.350   0.314 -0.0011 -0.4572 -3.3233
  280G2     H0A 3388   1.767   4.500   0.297 -1.5404  0.2287  2.2836
  280G2     H0B 3389   1.939   4.504   0.255 -1.0069  1.8821  0.0929
  280G2     H0C 3390   2.058   4.376   0.496 -1.6460  2.3513  0.0569
  280G2     H0D 3391   2.116   4.497   0.398  1.6680 -1.3219  1.0000
  280G2     H0E 3392   2.133   4.487   0.685  1.8405 -1.3264  2.3762
  280G2     H0F 3393   2.181   4.629   0.581 -0.2783  0.7397  0.9644
  280G2     H0G 3394   2.129   4.736   0.783 -0.2727  0.7514 -0.7561
  280G2     H0H 3395   1.999   4.822   0.738  1.3018 -1.2717 -0.3065
  280G2     H0I 3396   2.010   4.591   0.933 -2.0779 -0.3304 -1.4503
  280G2     H0J 3397   1.952   4.751   0.959  0.2474 -2.4159  2.0848
  280G2     H0K 3398   1.715   4.692   1.013  1.2367 -2.1273 -3.8921
  280G2     H0M 3399   1.680   4.526   0.971 -0.5075 -1.4645  0.7114
  280G2     H0N 3400   1.826   4.573   1.073  0.2909 -2.7001 -1.0043
  281G2     C00 3401   2.673   1.859   0.407 -0.7456 -0.0533  0.7329
  281G2     O01 3402   2.754   1.759   0.451  0.2585  0.0208 -0.2880
  281G2     C02 3403   2.863   1.798   0.520 -0.7537 -0.1046 -0.6592
  281G2     C03 3404   2.957   1.680   0.515 -0.3334  0.2694  0.6374
  281G2     O04 3405   3.083   1.705   0.577 -0.0870  0.5916  0.1924
  281G2     C05 3406   3.195   1.682   0.485  0.3502 -0.4150 -0.1552
  281G2     C06 3407   3.332   1.661   0.551 -0.4629 -1.0654 -0.4074
  281G2     O07 3408   3.380   1.781   0.608  0.3919 -0.3173  0.3183
  281G2     C08 3409   3.524   1.799   0.591  0.6320  0.6883 -0.6794
  281G2     H09 3410   2.733   1.938   0.354  3.1187 -1.0858  0.4545
  281G2     H0A 3411   2.598   1.810   0.343 -1.4801  0.7476  1.4114
  281G2     H0B 3412   2.628   1.908   0.492  1.2416 -1.8095 -0.5957
  281G2     H0C 3413   2.901   1.886   0.473  0.9387 -1.1180  0.7039
  281G2     H0D 3414   2.846   1.818   0.626 -1.0441  1.0805  1.4747
  281G2     H0E 3415   2.919   1.588   0.557 -0.0489  0.7995  1.1666
  281G2     H0F 3416   2.967   1.641   0.410 -2.0065 -1.1109  0.5176
  281G2     H0G 3417   3.174   1.597   0.417 -0.1740 -0.4024 -1.1740
  281G2     H0H 3418   3.191   1.768   0.424  0.8038 -1.0002  0.2351
  281G2     H0I 3419   3.327   1.580   0.627 -0.1824 -2.9510 -0.2867
  281G2     H0J 3420   3.392   1.622   0.463  1.4588 -1.3275 -0.5000
  281G2     H0K 3421   3.556   1.807   0.485 -1.0676 -2.1311 -2.3035
  281G2     H0M 3422   3.547   1.896   0.636 -2.3034  2.4470 -0.7229
  281G2     H0N 3423   3.582   1.722   0.637 -2.2797 -1.1562 -1.0563
  282G2     C00 3424   1.959   3.079   2.547  0.1914  0.0388 -0.0640
  282G2     O01 3425   1.910   2.953   2.537  0.0481  0.0283  0.3508
  282G2     C02 3426   1.944   2.899   2.663  0.6870 -0.3306  0.3632
  282G2     C03 3427   1.921   2.750   2.673  0.4379  0.0991 -0.1034
  282G2     O04 3428   2.005   2.702   2.781  0.1688 -0.7107 -0.1599
  282G2     C05 3429   2.016   2.567   2.790  0.5402  0.7576 -0.7398
  282G2     C06 3430   2.124   2.536   2.894  0.2188  0.8328 -0.9330
  282G2     O07 3431   2.130   2.395   2.926  0.3377 -0.1860 -0.3269
  282G2     C08 3432   2.214   2.365   3.034  0.2381  0.3026 -0.4882
  282G2     H09 3433   1.912   3.128   2.636 -0.9522 -0.4616 -1.2888
  282G2     H0A 3434   2.066   3.084   2.558  0.2414 -0.8627 -2.4231
  282G2     H0B 3435   1.942   3.137   2.455 -0.9123 -1.1926 -1.2358
  282G2     H0C 3436   2.048   2.919   2.704 -3.6023  1.3231  1.8519
  282G2     H0D 3437   1.877   2.934   2.749  0.3679 -0.6428  0.0269
  282G2     H0E 3438   1.817   2.730   2.686  2.0939 -0.4394  0.0018
  282G2     H0F 3439   1.951   2.707   2.574  1.7030 -1.4418  1.2278
  282G2     H0G 3440   1.916   2.514   2.814  0.4552  0.1897 -3.2108
  282G2     H0H 3441   2.049   2.523   2.696 -0.8381 -2.4326  0.4626
  282G2     H0I 3442   2.226   2.567   2.874  0.9104 -0.2635  1.2056
  282G2     H0J 3443   2.093   2.595   2.983 -2.1314 -1.7790 -1.8631
  282G2     H0K 3444   2.313   2.402   3.004 -0.1039 -3.3541 -4.2535
  282G2     H0M 3445   2.177   2.408   3.128  2.2226  1.8384 -1.4604
  282G2     H0N 3446   2.222   2.257   3.033 -0.1174 -1.3650  0.4700
  283G2     C00 3447   0.924   1.907   3.528 -0.1165  0.4577 -0.2141
  283G2     O01 3448   0.832   1.799   3.544  0.2367  0.0211  0.3401
  283G2     C02 3449   0.771   1.758   3.424  0.7071 -0.4938 -0.6420
  283G2     C03 3450   0.849   1.650   3.353  0.0133  0.4972  0.5941
  283G2     O04 3451   0.750   1.614   3.254 -0.3956 -0.3568  0.4452
  283G2     C05 3452   0.785   1.516   3.156 -0.0977 -0.4191  0.4710
  283G2     C06 3453   0.685   1.528   3.037 -0.5251  0.7352  0.4837
  283G2     O07 3454   0.555   1.487   3.081 -0.8787 -0.3406  0.6865
  283G2     C08 3455   0.499   1.381   3.006  0.1884 -0.1760 -0.3268
  283G2     H09 3456   0.972   1.942   3.614  0.1229  0.9826 -1.4571
  283G2     H0A 3457   1.007   1.886   3.462  0.0180 -0.0447 -1.5336
  283G2     H0B 3458   0.871   1.987   3.478  2.2731  1.6924 -2.8280
  283G2     H0C 3459   0.683   1.721   3.469 -2.6448 -0.0452 -0.9650
  283G2     H0D 3460   0.743   1.843   3.361 -1.1349  0.0058 -0.4793
  283G2     H0E 3461   0.944   1.679   3.305 -1.6788 -0.8333 -1.8060
  283G2     H0F 3462   0.866   1.562   3.411 -2.6539 -2.2869  0.1341
  283G2     H0G 3463   0.887   1.536   3.113 -2.7288 -1.1951 -0.7064
  283G2     H0H 3464   0.801   1.412   3.195  1.0155 -0.3854  1.2493
  283G2     H0I 3465   0.685   1.634   3.005 -1.8886 -0.3300  2.2375
  283G2     H0J 3466   0.720   1.475   2.949 -3.1001  1.4097 -0.7111
  283G2     H0K 3467   0.390   1.374   3.023 -2.9588 -2.7103  1.3368
  283G2     H0M 3468   0.499   1.384   2.898  0.8499 -0.0592 -0.0473
  283G2     H0N 3469   0.544   1.290   3.035 -0.6893 -2.8860 -2.0994
  284G2     C00 3470   2.167   3.653   0.026 -0.2043 -0.0333  0.4099
  284G2     O01 3471   2.304   3.688   0.012  0.8730 -0.2639  0.4406
  284G2     C02 3472   2.372   3.675   0.135 -0.4403 -0.3209  0.2281
  284G2     C03 3473   2.454   3.545   0.129  0.9704  0.5937  0.4464
  284G2     O04 3474   2.567   3.582   0.043  0.4192 -0.0385  0.1035
  284G2     C05 3475   2.692   3.520   0.066 -0.3635  0.5589 -0.3300
  284G2     C06 3476   2.792   3.625  -0.001  0.4513  0.0772 -0.1676
  284G2     O07 3477   2.833   3.582  -0.130  0.3016  0.0699 -0.0047
  284G2     C08 3478   2.737   3.615  -0.231 -0.2123 -0.5156  0.9358
  284G2     H09 3479   2.116   3.719   0.092  2.3192  2.2401  0.4640
  284G2     H0A 3480   2.104   3.652  -0.067 -1.7806 -0.4950 -1.5159
  284G2     H0B 3481   2.157   3.552   0.069 -1.6914  0.5805  1.6009
  284G2     H0C 3482   2.436   3.764   0.155 -1.8262 -0.9607 -2.3651
  284G2     H0D 3483   2.303   3.662   0.213  0.7339  1.7162 -0.4605
  284G2     H0E 3484   2.491   3.521   0.229 -1.6063 -1.2061 -0.7403
  284G2     H0F 3485   2.396   3.459   0.105  1.1352  1.3758  1.2155
  284G2     H0G 3486   2.705   3.499   0.171 -1.1781  1.7800 -1.1085
  284G2     H0H 3487   2.709   3.418   0.022  1.1827  0.2184 -2.2272
  284G2     H0I 3488   2.743   3.719  -0.010  1.2423  1.7439  0.6442
  284G2     H0J 3489   2.871   3.650   0.068 -0.0029 -1.6319 -3.1409
  284G2     H0K 3490   2.710   3.718  -0.245  1.9728 -1.7269  1.4509
  284G2     H0M 3491   2.774   3.583  -0.335 -0.6249  3.7640 -1.3542
  284G2     H0N 3492   2.647   3.561  -0.213  0.9911 -1.0357  2.2510
  285G2     C00 3493   4.348   2.087   2.103 -0.2718  0.2559 -0.2817
  285G2     O01 3494   4.330   2.203   2.033 -0.1428  0.0182  0.4174
  285G2     C02 3495   4.413   2.309   2.087  0.1430  0.3165 -0.1963
  285G2     C03 3496   4.417   2.413   1.971 -0.3571 -0.0167 -0.6485
  285G2     O04 3497   4.415   2.340   1.855  1.0528 -0.2558 -0.1165
  285G2     C05 3498   4.421   2.424   1.740 -0.0673 -0.8818  0.7891
  285G2     C06 3499   4.390   2.349   1.605 -0.0792  0.1510  0.0441
  285G2     O07 3500   4.267   2.276   1.617  1.0322 -0.5673  0.3253
  285G2     C08 3501   4.236   2.202   1.496  0.6010  0.4139 -0.2137
  285G2     H09 3502   4.449   2.062   2.106 -0.5388 -1.1771 -1.1800
  285G2     H0A 3503   4.325   2.100   2.206 -1.5112 -0.5491 -3.4581
  285G2     H0B 3504   4.295   1.996   2.067 -0.9694  0.0938  0.8798
  285G2     H0C 3505   4.371   2.353   2.181  1.8481  0.0871 -0.6263
  285G2     H0D 3506   4.515   2.271   2.096  0.6924  0.2418 -1.6577
  285G2     H0E 3507   4.338   2.483   1.988  0.1815  0.7730 -0.6129
  285G2     H0F 3508   4.504   2.477   1.981  0.1207  0.4098 -3.9298
  285G2     H0G 3509   4.344   2.500   1.751  2.0236  1.3383  0.0583
  285G2     H0H 3510   4.519   2.475   1.758  0.7687 -0.8522 -1.7970
  285G2     H0I 3511   4.373   2.430   1.535  1.0440  1.9894 -0.0476
  285G2     H0J 3512   4.469   2.288   1.570  1.1931  0.6036  1.0141
  285G2     H0K 3513   4.325   2.160   1.458  1.6652  0.5821  1.0867
  285G2     H0M 3514   4.167   2.125   1.529  1.4455  0.8506 -1.3953
  285G2     H0N 3515   4.186   2.257   1.413 -1.1809 -0.6502  1.9889
  286G2     C00 3516   5.536   1.802   4.298  0.0213 -0.7340  0.6506
  286G2     O01 3517   5.400   1.828   4.327 -0.1442 -0.0189  0.3005
  286G2     C02 3518   5.352   1.780   4.455  1.1658 -0.1481 -0.3250
  286G2     C03 3519   5.198   1.786   4.463  1.0796 -0.4380  0.2532
  286G2     O04 3520   5.146   1.721   4.351 -0.5128 -0.3624 -0.4846
  286G2     C05 3521   5.009   1.741   4.325 -0.3363 -0.0762 -0.0100
  286G2     C06 3522   4.968   1.667   4.197 -0.3013 -0.6151  0.3510
  286G2     O07 3523   5.039   1.737   4.107 -0.1359 -0.9838  0.2948
  286G2     C08 3524   5.024   1.685   3.977 -0.0352 -0.3572 -0.3052
  286G2     H09 3525   5.561   1.861   4.210 -2.1270 -0.8493  0.1401
  286G2     H0A 3526   5.592   1.827   4.387 -1.2780  1.3269 -2.3031
  286G2     H0B 3527   5.551   1.697   4.282 -1.0385 -0.0399 -2.1037
  286G2     H0C 3528   5.380   1.678   4.462 -1.6497  0.2956  0.4960
  286G2     H0D 3529   5.393   1.820   4.541 -2.7921 -0.8137 -1.1735
  286G2     H0E 3530   5.161   1.744   4.551  3.2725  1.2014 -1.0753
  286G2     H0F 3531   5.180   1.896   4.464 -0.5562  0.9894 -0.1711
  286G2     H0G 3532   4.949   1.692   4.399 -0.2447 -2.1712 -0.3984
  286G2     H0H 3533   4.976   1.845   4.324  0.7562 -2.9337 -3.6051
  286G2     H0I 3534   4.998   1.560   4.194  0.8232 -0.6777  0.5842
  286G2     H0J 3535   4.859   1.680   4.180 -1.8553 -0.2708 -1.9318
  286G2     H0K 3536   4.922   1.693   3.939  1.4273 -1.2521  2.3389
  286G2     H0M 3537   5.085   1.747   3.911  0.6024 -1.2346 -0.2430
  286G2     H0N 3538   5.035   1.578   3.965  0.6614  1.1435 -0.4307
  287G2     C00 3539   5.340   3.095   5.658  0.7714  0.3517 -0.4519
  287G2     O01 3540   5.294   3.180   5.553  0.7223 -0.0091 -0.4814
  287G2     C02 3541   5.238   3.113   5.441  0.1895 -0.4901  0.1694
  287G2     C03 3542   5.096   3.066   5.463  0.1764  0.5782  0.7019
  287G2     O04 3543   5.046   3.028   5.344 -0.3257 -0.1726  0.3283
  287G2     C05 3544   4.955   2.916   5.356 -0.3862  0.1855 -0.4076
  287G2     C06 3545   4.823   2.944   5.424 -0.0695  1.4560 -0.3459
  287G2     O07 3546   4.780   3.069   5.375 -0.7007  0.5644  0.4016
  287G2     C08 3547   4.690   3.126   5.465  0.2544  1.1107  1.0033
  287G2     H09 3548   5.434   3.063   5.623 -2.2120  0.4238 -0.4811
  287G2     H0A 3549   5.355   3.155   5.752  2.5437  4.0294  0.4701
  287G2     H0B 3550   5.291   3.003   5.687 -0.6418 -1.2975 -1.3092
  287G2     H0C 3551   5.231   3.187   5.362  1.5192  1.4670 -0.3815
  287G2     H0D 3552   5.305   3.036   5.411 -0.2544 -0.8769  0.6986
  287G2     H0E 3553   5.098   2.988   5.540  1.0730  1.8237  0.3679
  287G2     H0F 3554   5.048   3.154   5.496  1.2336  2.2854  0.3105
  287G2     H0G 3555   4.927   2.872   5.258  1.9933 -0.4464  2.0605
  287G2     H0H 3556   5.001   2.830   5.401  0.1415  0.8727 -0.2180
  287G2     H0I 3557   4.745   2.862   5.411  0.1926  2.3310 -1.3546
  287G2     H0J 3558   4.836   2.960   5.525  0.4609  2.6169 -0.8200
  287G2     H0K 3559   4.724   3.148   5.566 -0.9852 -0.2077  2.1197
  287G2     H0M 3560   4.657   3.221   5.422 -1.4857 -1.5045 -1.6533
  287G2     H0N 3561   4.606   3.068   5.479 -0.6727  1.1020 -0.9369
  288G2     C00 3562   4.951   4.555   0.129  0.5336 -0.6575  0.4334
  288G2     O01 3563   5.008   4.451   0.052  0.1425 -0.6030 -0.1283
  288G2     C02 3564   4.912   4.405  -0.039 -0.0008  0.3533 -0.8639
  288G2     C03 3565   4.935   4.268  -0.105 -0.1180  0.1001  0.0519
  288G2     O04 3566   4.908   4.162  -0.011 -0.1468  0.0695 -0.8201
  288G2     C05 3567   4.949   4.039  -0.063 -0.8057 -0.1161 -0.5454
  288G2     C06 3568   4.931   3.936   0.047  0.3184 -0.0853  0.2810
  288G2     O07 3569   4.793   3.930   0.073  0.2594 -0.5097 -0.4185
  288G2     C08 3570   4.768   3.905   0.209 -0.1684  0.6001 -0.0025
  288G2     H09 3571   5.009   4.598   0.202  0.1386  2.4471 -2.6817
  288G2     H0A 3572   4.919   4.638   0.058  1.3266  0.0797  0.3861
  288G2     H0B 3573   4.861   4.521   0.187  0.6064 -1.7643  2.4453
  288G2     H0C 3574   4.818   4.392   0.014 -0.7631 -0.4473  1.8473
  288G2     H0D 3575   4.888   4.477  -0.118 -0.8802  0.2387  2.0118
  288G2     H0E 3576   4.872   4.266  -0.194  1.4222  2.8738  1.4585
  288G2     H0F 3577   5.036   4.266  -0.140  0.3752  1.3255  0.4041
  288G2     H0G 3578   4.880   4.014  -0.142 -1.0021  1.7711  1.1807
  288G2     H0H 3579   5.051   4.036  -0.096 -1.0065 -0.7257  0.9950
  288G2     H0I 3580   4.953   3.844  -0.001 -0.4088  0.5901 -0.8909
  288G2     H0J 3581   4.996   3.951   0.132  1.4964  1.8112  0.2754
  288G2     H0K 3582   4.660   3.906   0.239  0.7847  0.6147 -0.8382
  288G2     H0M 3583   4.800   3.811   0.245  0.4764 -1.4025  1.3604
  288G2     H0N 3584   4.808   3.980   0.269  1.9893  1.0070  0.0859
  289G2     C00 3585   0.601   3.251   4.464  0.2071 -0.7244 -0.0263
  289G2     O01 3586   0.531   3.358   4.399 -0.5571  0.1230 -0.1787
  289G2     C02 3587   0.399   3.364   4.433 -0.4237  0.0463 -0.3927
  289G2     C03 3588   0.361   3.501   4.395 -0.1365  0.3430 -0.3902
  289G2     O04 3589   0.217   3.514   4.413 -0.0996 -0.4024  0.2979
  289G2     C05 3590   0.162   3.642   4.382  0.1481 -0.6900  0.1874
  289G2     C06 3591   0.014   3.637   4.419  0.3762 -0.0540  0.5369
  289G2     O07 3592  -0.059   3.554   4.334 -0.0414  0.3857 -0.3299
  289G2     C08 3593  -0.057   3.586   4.202 -0.5103 -0.1902  0.0898
  289G2     H09 3594   0.695   3.236   4.415 -0.4174 -1.7381 -1.7684
  289G2     H0A 3595   0.609   3.276   4.566 -1.1625 -0.7716 -1.5956
  289G2     H0B 3596   0.543   3.160   4.447 -0.2928 -1.1500  0.1429
  289G2     H0C 3597   0.354   3.288   4.373  1.1298  2.4371 -1.2992
  289G2     H0D 3598   0.374   3.346   4.540  0.2439 -2.9035 -0.8842
  289G2     H0E 3599   0.429   3.570   4.441 -1.4408 -2.1586  1.9453
  289G2     H0F 3600   0.375   3.507   4.293 -0.0030  0.7866  1.7350
  289G2     H0G 3601   0.227   3.719   4.426 -1.0361 -0.8591  2.1034
  289G2     H0H 3602   0.174   3.658   4.282 -0.9777 -0.1506  2.8251
  289G2     H0I 3603   0.002   3.607   4.521  1.8175 -1.2207 -0.2303
  289G2     H0J 3604  -0.015   3.746   4.424  0.4270 -0.4887  0.7836
  289G2     H0K 3605  -0.124   3.525   4.145 -1.7255  1.8012 -0.2792
  289G2     H0M 3606  -0.076   3.695   4.182 -2.9537  0.3177 -0.0562
  289G2     H0N 3607   0.039   3.561   4.155 -0.5554 -0.8882  2.1530
  290G2     C00 3608   3.667   2.526   1.191  0.2848  0.2730 -0.1085
  290G2     O01 3609   3.572   2.602   1.262 -0.4529 -0.0783  0.3098
  290G2     C02 3610   3.593   2.601   1.402  0.5642  0.4964 -0.2119
  290G2     C03 3611   3.515   2.726   1.461 -0.4016  0.5997 -0.5975
  290G2     O04 3612   3.373   2.735   1.436  0.5859  0.5546 -0.1868
  290G2     C05 3613   3.326   2.873   1.435  0.5268  0.0503  0.1174
  290G2     C06 3614   3.184   2.879   1.382 -0.4021 -0.2753  0.5503
  290G2     O07 3615   3.153   3.016   1.400 -0.3867  0.4717 -0.0345
  290G2     C08 3616   3.028   3.043   1.336  0.2313 -0.2366 -0.5965
  290G2     H09 3617   3.721   2.446   1.250  1.5353 -1.6887  0.7857
  290G2     H0A 3618   3.611   2.479   1.111  0.8182 -0.3026 -0.2006
  290G2     H0B 3619   3.747   2.588   1.158  2.0578  0.0758 -0.4019
  290G2     H0C 3620   3.550   2.513   1.431 -0.7319  1.0374  1.0425
  290G2     H0D 3621   3.693   2.602   1.433 -3.0697 -0.7297 -1.9392
  290G2     H0E 3622   3.518   2.726   1.567 -1.5807  0.3036  0.9995
  290G2     H0F 3623   3.566   2.815   1.423  0.4606 -0.6541  0.1107
  290G2     H0G 3624   3.332   2.920   1.534  0.1107 -1.3268 -1.2583
  290G2     H0H 3625   3.397   2.939   1.384 -3.4061 -0.8659 -0.6977
  290G2     H0I 3626   3.189   2.858   1.273 -4.5353  1.0008  0.0719
  290G2     H0J 3627   3.124   2.811   1.432  1.9561 -0.6021 -0.6559
  290G2     H0K 3628   2.946   3.003   1.392  0.5899  3.0631 -0.2701
  290G2     H0M 3629   3.016   3.154   1.330  0.0118  0.7530 -0.6588
  290G2     H0N 3630   3.025   3.002   1.236 -2.0964 -0.1403  0.4192
  291G2     C00 3631   4.262   2.743   4.166  0.5085  0.3531  0.8207
  291G2     O01 3632   4.317   2.729   4.043  0.5205  0.3488 -0.1807
  291G2     C02 3633   4.357   2.595   4.009 -0.2242  0.3711 -0.0485
  291G2     C03 3634   4.357   2.579   3.856 -0.4211 -0.2437 -0.2816
  291G2     O04 3635   4.470   2.640   3.797 -1.0363 -0.0941 -0.2085
  291G2     C05 3636   4.481   2.599   3.657 -0.0630  0.3559  0.1141
  291G2     C06 3637   4.625   2.618   3.612  0.1031  0.9758 -0.1148
  291G2     O07 3638   4.630   2.582   3.467  0.5100  0.6218 -0.2079
  291G2     C08 3639   4.761   2.608   3.417  0.2745  0.2514 -0.0365
  291G2     H09 3640   4.221   2.843   4.180 -0.2804  0.8000  1.2624
  291G2     H0A 3641   4.177   2.674   4.176 -2.0215 -0.6273 -0.1491
  291G2     H0B 3642   4.331   2.724   4.248  2.4535 -2.5088  1.4167
  291G2     H0C 3643   4.458   2.569   4.051 -0.6055 -0.7080 -0.1586
  291G2     H0D 3644   4.290   2.512   4.049 -0.9243 -0.3797 -1.6630
  291G2     H0E 3645   4.352   2.472   3.832 -0.0807 -0.8561  0.1102
  291G2     H0F 3646   4.266   2.629   3.818 -1.3622 -0.2095 -0.3630
  291G2     H0G 3647   4.460   2.492   3.639 -0.5444 -0.6675 -0.1354
  291G2     H0H 3648   4.412   2.658   3.594  1.1196  1.2295  0.1796
  291G2     H0I 3649   4.659   2.715   3.637  1.3572  3.6969  1.1327
  291G2     H0J 3650   4.692   2.548   3.662 -1.5456 -1.3768 -0.1019
  291G2     H0K 3651   4.855   2.608   3.477  1.1294  0.0908 -2.0713
  291G2     H0M 3652   4.779   2.544   3.335  3.0428  1.9295  1.9209
  291G2     H0N 3653   4.746   2.703   3.365 -1.2967 -0.5499 -0.0391
  292G2     C00 3654   3.462   4.743   0.656  0.0147 -0.3255  0.5741
  292G2     O01 3655   3.414   4.617   0.701 -0.1609  0.0635  0.7074
  292G2     C02 3656   3.308   4.627   0.787 -0.5381 -0.1556  0.5485
  292G2     C03 3657   3.182   4.666   0.697  0.1517 -0.4774 -0.0671
  292G2     O04 3658   3.187   4.606   0.564  0.0737  0.3068  0.0557
  292G2     C05 3659   3.086   4.650   0.479  0.3826  0.5549  0.0534
  292G2     C06 3660   3.119   4.731   0.357  0.3937  0.2366  0.4387
  292G2     O07 3661   3.003   4.792   0.315  0.1627  0.0681 -0.4185
  292G2     C08 3662   3.021   4.878   0.202 -0.4213  0.0922  0.2853
  292G2     H09 3663   3.548   4.731   0.590  0.0134  3.3830 -1.4401
  292G2     H0A 3664   3.390   4.795   0.594  0.1299  0.6554  1.6253
  292G2     H0B 3665   3.500   4.804   0.738 -1.0863  1.4721  0.6694
  292G2     H0C 3666   3.291   4.533   0.847 -1.0298 -0.5534 -2.2273
  292G2     H0D 3667   3.322   4.703   0.861 -0.0563  0.8470  1.8857
  292G2     H0E 3668   3.090   4.631   0.750 -0.3119 -5.3465 -0.3906
  292G2     H0F 3669   3.182   4.770   0.691 -0.4817  0.6401  0.8902
  292G2     H0G 3670   3.024   4.563   0.449  1.4601 -1.3819 -0.4789
  292G2     H0H 3671   3.017   4.709   0.539  0.0849 -0.2122 -0.0594
  292G2     H0I 3672   3.196   4.812   0.371 -2.0859 -1.7891 -0.7613
  292G2     H0J 3673   3.158   4.668   0.279 -0.6081 -0.0237  1.8272
  292G2     H0K 3674   3.103   4.947   0.209 -1.4341 -0.6935  2.3408
  292G2     H0M 3675   3.029   4.822   0.105 -0.5372 -2.9207 -1.5518
  292G2     H0N 3676   2.936   4.949   0.187  2.0268  1.9866  0.9011
  293G2     C00 3677   2.010   0.309   3.668  0.1914 -0.3187 -0.2039
  293G2     O01 3678   2.121   0.264   3.740  0.4161 -0.2190 -0.6923
  293G2     C02 3679   2.196   0.159   3.688 -0.1022  0.1804 -0.1390
  293G2     C03 3680   2.305   0.107   3.779  0.2284  0.0893 -0.0153
  293G2     O04 3681   2.384   0.221   3.818  0.2738  0.2829 -0.2097
  293G2     C05 3682   2.514   0.185   3.859  0.3732  0.9743 -0.3602
  293G2     C06 3683   2.558   0.304   3.947 -0.2860 -0.4697  0.4852
  293G2     O07 3684   2.457   0.348   4.040 -0.0108  0.2243 -0.1480
  293G2     C08 3685   2.501   0.451   4.129 -0.0377 -0.3136  0.9564
  293G2     H09 3686   1.924   0.245   3.684 -0.2893  1.8347  2.5239
  293G2     H0A 3687   1.979   0.404   3.705  3.1648  2.0343 -1.2332
  293G2     H0B 3688   2.034   0.324   3.560  1.9072  0.7924 -0.5537
  293G2     H0C 3689   2.132   0.083   3.657 -2.7572  4.1353 -1.2872
  293G2     H0D 3690   2.239   0.198   3.595  3.1333  1.3564  0.0691
  293G2     H0E 3691   2.257   0.051   3.855 -1.0421  1.1434 -1.1886
  293G2     H0F 3692   2.353   0.048   3.705  2.0452  0.1934  0.0697
  293G2     H0G 3693   2.502   0.097   3.920 -0.2625  0.3842 -0.4156
  293G2     H0H 3694   2.580   0.163   3.777 -0.8767  0.5183 -1.1831
  293G2     H0I 3695   2.648   0.286   3.992 -1.7591 -1.6721  3.4552
  293G2     H0J 3696   2.572   0.376   3.878  1.4601  0.2843  2.7294
  293G2     H0K 3697   2.605   0.425   4.157  0.7645  1.0094  0.1534
  293G2     H0M 3698   2.490   0.551   4.101 -1.7672  0.2392  2.3187
  293G2     H0N 3699   2.444   0.440   4.214  1.4350  0.4218  0.5295
  294G2     C00 3700   4.389   5.067   3.793 -0.4090 -0.4400  0.3670
  294G2     O01 3701   4.374   4.931   3.763  0.0485 -0.4995  0.4748
  294G2     C02 3702   4.441   4.832   3.840 -0.4974  0.5296  0.2584
  294G2     C03 3703   4.347   4.704   3.846 -0.4140 -0.5027 -0.3777
  294G2     O04 3704   4.239   4.716   3.937 -0.0622 -0.3186 -0.1785
  294G2     C05 3705   4.118   4.778   3.903 -0.4444  0.3712  0.7956
  294G2     C06 3706   4.022   4.809   4.021  0.0813  0.0134  0.1508
  294G2     O07 3707   3.980   4.691   4.085  0.0066 -0.1833  0.1564
  294G2     C08 3708   3.900   4.597   4.024  0.4096  0.8187  0.1123
  294G2     H09 3709   4.341   5.097   3.882  0.4126 -1.5951 -0.4912
  294G2     H0A 3710   4.498   5.087   3.784 -0.5678  0.0592 -4.2586
  294G2     H0B 3711   4.339   5.134   3.720 -1.0277  0.4792 -3.8631
  294G2     H0C 3712   4.547   4.814   3.806 -0.1096  0.1444 -1.2152
  294G2     H0D 3713   4.465   4.864   3.945 -0.0295 -0.0240  1.4496
  294G2     H0E 3714   4.317   4.666   3.749 -0.1063 -2.5838  1.4329
  294G2     H0F 3715   4.407   4.626   3.888  2.5694 -0.2032 -1.3859
  294G2     H0G 3716   4.147   4.875   3.859 -0.0397 -1.1679 -0.0660
  294G2     H0H 3717   4.072   4.730   3.821 -0.0396  2.1884  1.9174
  294G2     H0I 3718   4.077   4.871   4.094 -0.8979 -1.3566 -0.7198
  294G2     H0J 3719   3.937   4.868   3.982  2.2762  1.7209  2.2320
  294G2     H0K 3720   3.920   4.505   4.083 -0.5168 -3.9976  0.8446
  294G2     H0M 3721   3.795   4.617   4.030 -0.5111  0.9362  2.1535
  294G2     H0N 3722   3.942   4.569   3.925  0.7027 -1.1411  0.5883
  295G2     C00 3723   4.362   0.920   3.992 -0.1741  0.2546  0.1369
  295G2     O01 3724   4.436   1.026   3.929  0.0561 -0.2333 -0.3089
  295G2     C02 3725   4.574   1.008   3.944 -0.1806  0.3180 -0.0231
  295G2     C03 3726   4.621   1.039   4.093 -0.0584 -0.1484 -0.1303
  295G2     O04 3727   4.555   1.156   4.144 -0.1872 -0.2998  0.4496
  295G2     C05 3728   4.627   1.276   4.119  0.2849 -0.2494 -0.1279
  295G2     C06 3729   4.544   1.382   4.186  0.4641  0.3075  0.6122
  295G2     O07 3730   4.407   1.384   4.138  0.6218  0.2774  0.2367
  295G2     C08 3731   4.327   1.474   4.207 -0.3942  1.0047 -0.4540
  295G2     H09 3732   4.385   0.823   3.948 -2.3189 -1.1155 -1.4818
  295G2     H0A 3733   4.378   0.906   4.093 -1.2892  0.3674  2.8801
  295G2     H0B 3734   4.252   0.928   3.987  0.8644  0.7161  0.4058
  295G2     H0C 3735   4.620   0.914   3.901  2.3955  2.1368  1.1989
  295G2     H0D 3736   4.620   1.073   3.872 -0.3720  1.3653  1.6401
  295G2     H0E 3737   4.584   0.963   4.155 -0.9203  2.0526 -0.7019
  295G2     H0F 3738   4.729   1.029   4.118 -0.1589 -1.4315 -1.0716
  295G2     H0G 3739   4.733   1.280   4.156  2.1837 -2.1185  0.2018
  295G2     H0H 3740   4.620   1.290   4.011 -0.8156 -0.4802  0.7188
  295G2     H0I 3741   4.538   1.354   4.296  0.8562 -0.8783  0.6552
  295G2     H0J 3742   4.593   1.475   4.188 -3.5067  0.0483  0.2853
  295G2     H0K 3743   4.325   1.463   4.316 -1.4350 -1.1274  1.1927
  295G2     H0M 3744   4.356   1.575   4.191 -1.6971  1.2549 -2.0855
  295G2     H0N 3745   4.227   1.471   4.169  0.8637 -0.6159  0.2656
  296G2     C00 3746   0.998   2.985   0.126 -0.3178  0.0850 -0.7177
  296G2     O01 3747   0.981   3.074   0.025  0.0082 -0.5239 -0.2852
  296G2     C02 3748   0.860   3.150   0.028  0.0938 -0.2200 -0.4630
  296G2     C03 3749   0.882   3.247  -0.087 -0.2809  0.4004 -0.3681
  296G2     O04 3750   0.764   3.240  -0.165 -0.0967 -0.1501 -0.0877
  296G2     C05 3751   0.768   3.315  -0.286  0.8393 -0.4644  0.3590
  296G2     C06 3752   0.789   3.466  -0.270 -0.3647  0.5193 -0.7184
  296G2     O07 3753   0.712   3.508  -0.161 -0.0144 -0.5360 -0.1327
  296G2     C08 3754   0.732   3.646  -0.121 -0.4131  0.1500  0.7897
  296G2     H09 3755   1.076   2.913   0.090 -0.2712 -2.7090  0.4239
  296G2     H0A 3756   1.034   3.035   0.219  1.2873  0.2838 -1.2647
  296G2     H0B 3757   0.911   2.918   0.143  2.0006 -0.7194 -1.3965
  296G2     H0C 3758   0.780   3.076   0.016 -0.2848 -0.3261  0.2653
  296G2     H0D 3759   0.842   3.195   0.124 -0.3758 -0.9332  0.4200
  296G2     H0E 3760   0.915   3.346  -0.054 -1.0680  0.3367  0.8128
  296G2     H0F 3761   0.967   3.210  -0.151 -1.8653  1.0415 -3.4597
  296G2     H0G 3762   0.853   3.276  -0.346  2.0563 -0.9066 -0.5586
  296G2     H0H 3763   0.674   3.306  -0.344  1.4044  0.2309 -2.8108
  296G2     H0I 3764   0.890   3.483  -0.246  0.7116 -0.2209 -0.2115
  296G2     H0J 3765   0.768   3.525  -0.361 -1.0011 -0.3842  1.8234
  296G2     H0K 3766   0.834   3.665  -0.106  0.4900 -1.6013 -1.7387
  296G2     H0M 3767   0.699   3.690  -0.209 -1.4509 -3.9731  1.0180
  296G2     H0N 3768   0.669   3.674  -0.042 -1.8692  0.9007 -1.2288
  297G2     C00 3769   1.276   5.509   1.049 -0.3073 -0.3217 -0.4213
  297G2     O01 3770   1.336   5.504   1.177  0.5782  0.0276  0.1202
  297G2     C02 3771   1.459   5.572   1.187  0.0441 -0.1890 -0.3597
  297G2     C03 3772   1.512   5.567   1.325 -0.4054  0.1594  0.7281
  297G2     O04 3773   1.544   5.434   1.361  0.6418 -0.4634  0.3972
  297G2     C05 3774   1.584   5.419   1.494  0.1509  0.3096  0.6413
  297G2     C06 3775   1.592   5.271   1.522 -0.2145  0.3315  0.5911
  297G2     O07 3776   1.476   5.204   1.477  0.4942  0.3053  0.7292
  297G2     C08 3777   1.478   5.065   1.483  1.2713 -0.2986 -0.8213
  297G2     H09 3778   1.191   5.444   1.039  4.8355  1.7909  3.3807
  297G2     H0A 3779   1.257   5.613   1.020  0.8151  0.8694  1.2257
  297G2     H0B 3780   1.347   5.464   0.980 -1.3486 -0.6717 -0.0381
  297G2     H0C 3781   1.528   5.515   1.121  0.5208  1.3475 -1.5209
  297G2     H0D 3782   1.459   5.673   1.151  1.2883  1.2429  0.7166
  297G2     H0E 3783   1.601   5.621   1.329 -1.7635  0.1077  1.3060
  297G2     H0F 3784   1.441   5.610   1.394 -2.2900 -0.3003  0.6106
  297G2     H0G 3785   1.679   5.460   1.519  2.6818 -1.9230 -0.2027
  297G2     H0H 3786   1.507   5.459   1.558  0.9244 -2.6795 -0.1414
  297G2     H0I 3787   1.675   5.222   1.474 -1.1531 -0.1472 -0.8476
  297G2     H0J 3788   1.610   5.256   1.631  0.0400  0.4211  2.7141
  297G2     H0K 3789   1.396   5.010   1.439 -0.0325  0.8452  0.0196
  297G2     H0M 3790   1.575   5.028   1.452  0.5476  0.8051  1.1956
  297G2     H0N 3791   1.478   5.037   1.586  2.7421 -1.7867  1.2479
  298G2     C00 3792   2.536   4.887   2.640 -0.0732 -0.5584 -0.1207
  298G2     O01 3793   2.400   4.923   2.676  0.3511  0.3550 -0.4847
  298G2     C02 3794   2.341   5.041   2.623  0.3366  0.4958  0.1563
  298G2     C03 3795   2.198   5.041   2.674  0.6862  0.3639 -0.1170
  298G2     O04 3796   2.195   5.103   2.799  0.0275 -0.0990 -0.1470
  298G2     C05 3797   2.081   5.161   2.858  0.4129 -0.1474 -0.1107
  298G2     C06 3798   2.103   5.150   3.006  0.8061 -0.0073  0.4795
  298G2     O07 3799   1.984   5.176   3.073  0.6223  0.1650  0.3643
  298G2     C08 3800   2.002   5.170   3.212  0.7418  0.6134  0.3808
  298G2     H09 3801   2.566   4.799   2.697 -1.3112  1.7858 -0.6095
  298G2     H0A 3802   2.554   4.874   2.536 -0.2990 -1.7219 -1.5504
  298G2     H0B 3803   2.612   4.956   2.671 -1.0164 -1.3290 -1.8186
  298G2     H0C 3804   2.408   5.121   2.660 -1.0784 -1.1920 -0.4101
  298G2     H0D 3805   2.331   5.044   2.515 -0.3146 -0.1887  0.3126
  298G2     H0E 3806   2.145   5.089   2.600  2.4333  1.8770  0.3196
  298G2     H0F 3807   2.168   4.940   2.684 -0.5042 -0.2576  0.8390
  298G2     H0G 3808   2.047   5.261   2.841 -1.6828 -1.2326 -0.2203
  298G2     H0H 3809   1.988   5.108   2.827  0.9587  0.1773 -0.8537
  298G2     H0I 3810   2.130   5.047   3.019  3.6738 -1.9245 -2.2054
  298G2     H0J 3811   2.178   5.225   3.028  1.8306 -0.4742 -1.1258
  298G2     H0K 3812   1.923   5.217   3.270 -0.1086  1.4026  1.3577
  298G2     H0M 3813   2.020   5.068   3.243  0.2011 -4.1016  0.7690
  298G2     H0N 3814   2.087   5.232   3.246  0.8021  1.0541  0.4600
  299G2     C00 3815   5.717   4.048   0.318 -0.6612  0.3689  0.0564
  299G2     O01 3816   5.665   4.115   0.206 -0.1182  0.1304  0.2566
  299G2     C02 3817   5.729   4.084   0.081 -0.6893 -0.7590  0.5455
  299G2     C03 3818   5.796   4.204   0.031 -0.8463 -0.1639  0.9838
  299G2     O04 3819   5.877   4.153  -0.079 -0.0706  0.0192 -0.0068
  299G2     C05 3820   6.004   4.208  -0.094  0.3890  0.4979  0.1338
  299G2     C06 3821   6.078   4.138  -0.207  0.4495 -0.4058  0.6558
  299G2     O07 3822   6.145   4.030  -0.146 -0.0363 -0.0457  1.3698
  299G2     C08 3823   6.070   3.911  -0.168  0.1814  0.5121  0.5304
  299G2     H09 3824   5.825   4.070   0.346  1.5023 -1.5175 -0.8185
  299G2     H0A 3825   5.654   4.069   0.402  0.9246 -0.2262 -1.3503
  299G2     H0B 3826   5.716   3.936   0.306 -0.1060 -1.8393 -1.2443
  299G2     H0C 3827   5.804   4.007   0.095  0.3076 -1.5810  2.1561
  299G2     H0D 3828   5.665   4.042   0.010 -0.0211  0.8549 -0.4111
  299G2     H0E 3829   5.728   4.278  -0.009 -1.6304  0.7806  1.8775
  299G2     H0F 3830   5.857   4.248   0.111  1.0046 -1.4270  1.5397
  299G2     H0G 3831   5.997   4.314  -0.119 -1.1133 -1.2047 -0.2735
  299G2     H0H 3832   6.065   4.203  -0.004  1.0797  1.7914  0.2934
  299G2     H0I 3833   6.008   4.107  -0.282  0.8571  1.1401  1.1088
  299G2     H0J 3834   6.159   4.195  -0.263  2.5320  0.1254  0.1536
  299G2     H0K 3835   6.068   3.875  -0.271 -1.4718  1.5153 -0.4050
  299G2     H0M 3836   6.122   3.835  -0.112 -3.3011  0.3836 -0.5506
  299G2     H0N 3837   5.980   3.904  -0.112  0.3281  0.5579  0.8400
  300G2     C00 3838   0.074   0.703   1.402 -0.4715  0.0543  0.6628
  300G2     O01 3839   0.125   0.583   1.341 -0.1003 -0.6038 -0.0943
  300G2     C02 3840   0.029   0.541   1.247  0.5601  0.7072 -0.3866
  300G2     C03 3841   0.069   0.578   1.100  0.6598 -0.4857 -0.1294
  300G2     O04 3842   0.088   0.719   1.078  0.4684  0.1948 -0.1792
  300G2     C05 3843   0.220   0.766   1.092 -0.4147  0.0453 -0.0660
  300G2     C06 3844   0.228   0.907   1.028 -0.0043 -1.0150  0.6513
  300G2     O07 3845   0.142   0.993   1.096  0.1818 -0.0173 -0.0173
  300G2     C08 3846   0.174   1.016   1.231 -0.2084  0.4415  0.5040
  300G2     H09 3847   0.155   0.743   1.465 -0.7561 -1.3043  1.1239
  300G2     H0A 3848   0.036   0.774   1.326 -0.8045  1.9295  1.0708
  300G2     H0B 3849  -0.007   0.689   1.472 -0.8669 -0.0897  1.9144
  300G2     H0C 3850   0.026   0.430   1.258 -0.2434 -0.2667 -0.7484
  300G2     H0D 3851  -0.079   0.564   1.267 -0.0059  1.2534  0.0897
  300G2     H0E 3852   0.159   0.539   1.061 -0.5333 -0.4404  0.2808
  300G2     H0F 3853  -0.006   0.542   1.033 -0.6917 -0.4183 -2.9936
  300G2     H0G 3854   0.250   0.765   1.197 -0.0111 -0.4445  0.5648
  300G2     H0H 3855   0.295   0.701   1.048 -0.7664 -0.4791 -0.9170
  300G2     H0I 3856   0.322   0.956   1.021 -1.3643  0.6459 -0.2239
  300G2     H0J 3857   0.191   0.901   0.921 -0.0737  2.0614  0.6357
  300G2     H0K 3858   0.175   1.121   1.246 -1.1139  0.6711 -1.3620
  300G2     H0M 3859   0.094   0.965   1.288 -1.4456 -0.2512  1.0605
  300G2     H0N 3860   0.270   0.971   1.265  0.3717 -1.6010  0.7181
  301G2     C00 3861   2.636   3.081   0.096 -0.5147  0.4636  0.3697
  301G2     O01 3862   2.608   2.947   0.120  0.1460 -0.3053  0.3590
  301G2     C02 3863   2.719   2.865   0.094 -1.0259 -0.0341  1.2422
  301G2     C03 3864   2.845   2.890   0.167 -0.0320  0.0657  0.3461
  301G2     O04 3865   2.900   3.006   0.115  0.1829  0.1031  0.0529
  301G2     C05 3866   3.042   3.020   0.133 -0.2587 -0.5101  1.0522
  301G2     C06 3867   3.093   3.158   0.093  0.3986  0.1028 -0.1859
  301G2     O07 3868   3.031   3.199  -0.025 -0.3113 -0.0375 -0.1175
  301G2     C08 3869   3.078   3.331  -0.062  0.4521  0.5346 -0.5563
  301G2     H09 3870   2.683   3.120   0.187  0.4346 -0.8897  2.4139
  301G2     H0A 3871   2.708   3.099   0.013 -1.0992 -0.0170 -0.4176
  301G2     H0B 3872   2.555   3.151   0.072 -0.2904 -2.5918 -1.1753
  301G2     H0C 3873   2.694   2.759   0.121 -1.4234 -0.7125  1.4676
  301G2     H0D 3874   2.742   2.866  -0.017  3.0775 -2.4488  2.2655
  301G2     H0E 3875   2.827   2.904   0.272  1.8788  0.3630 -0.1083
  301G2     H0F 3876   2.907   2.804   0.147 -0.0012 -2.1257  0.4674
  301G2     H0G 3877   3.082   2.992   0.236  2.2986  1.2803 -1.9097
  301G2     H0H 3878   3.085   2.950   0.062 -0.1545  3.0490  2.4392
  301G2     H0I 3879   3.079   3.229   0.179 -1.4317 -1.8408 -0.8605
  301G2     H0J 3880   3.196   3.137   0.057  1.4195 -2.6345  1.8407
  301G2     H0K 3881   3.041   3.416  -0.014 -0.4132 -0.6822 -1.8964
  301G2     H0M 3882   3.185   3.336  -0.049  0.5613 -1.4431  0.3614
  301G2     H0N 3883   3.046   3.337  -0.166  0.9105  1.1424 -0.7571
  302G2     C00 3884   1.859   0.205   2.369  0.2737  0.4605  0.0311
  302G2     O01 3885   1.764   0.273   2.444 -0.2653  0.1952 -0.1167
  302G2     C02 3886   1.812   0.335   2.558 -0.5249  0.1813 -0.0303
  302G2     C03 3887   1.710   0.435   2.613  0.5381  0.4099 -0.2704
  302G2     O04 3888   1.674   0.519   2.503  0.1431 -0.2108 -0.3546
  302G2     C05 3889   1.753   0.636   2.484  1.0331  0.6444 -0.9101
  302G2     C06 3890   1.777   0.662   2.337  0.5521 -0.3924 -0.4608
  302G2     O07 3891   1.873   0.768   2.317  0.1550 -0.1899 -0.0769
  302G2     C08 3892   1.967   0.734   2.209  0.7621 -0.4834 -0.2890
  302G2     H09 3893   1.908   0.129   2.427  2.3558  1.3604 -0.7838
  302G2     H0A 3894   1.807   0.154   2.286  0.0533  2.8803 -1.2781
  302G2     H0B 3895   1.930   0.262   2.314 -0.2268  2.7563  0.1393
  302G2     H0C 3896   1.843   0.251   2.621  0.7748  0.2939 -2.3430
  302G2     H0D 3897   1.913   0.374   2.542  1.6707 -1.6702  1.6265
  302G2     H0E 3898   1.620   0.385   2.638  0.3734  0.0056 -0.4739
  302G2     H0F 3899   1.750   0.499   2.693  0.0739  0.0304  1.6127
  302G2     H0G 3900   1.690   0.717   2.508  3.3845 -2.9230 -5.7295
  302G2     H0H 3901   1.838   0.624   2.546  1.6266 -3.0255 -1.9286
  302G2     H0I 3902   1.809   0.569   2.293 -0.6549 -0.0417 -0.7435
  302G2     H0J 3903   1.691   0.679   2.276  0.0316 -1.3500  1.0973
  302G2     H0K 3904   2.037   0.814   2.191 -0.5993  0.0042  0.8485
  302G2     H0M 3905   2.025   0.652   2.248  0.3236  0.1935 -0.5508
  302G2     H0N 3906   1.913   0.711   2.121  0.3016  3.2975 -0.3550
  303G2     C00 3907   0.636   2.220   1.450  0.0163  0.4741 -0.0615
  303G2     O01 3908   0.601   2.127   1.345  0.3691  0.0713  0.0166
  303G2     C02 3909   0.664   2.008   1.380  0.5716  0.2141  0.0158
  303G2     C03 3910   0.594   1.898   1.292 -0.1455  0.3081 -0.6014
  303G2     O04 3911   0.644   1.884   1.162 -0.2483  0.5920 -0.7080
  303G2     C05 3912   0.587   1.969   1.063 -0.0673  0.0139 -0.2751
  303G2     C06 3913   0.656   1.912   0.934  0.1558 -0.5879  0.5053
  303G2     O07 3914   0.650   1.775   0.928  0.2621 -0.1290  0.1335
  303G2     C08 3915   0.542   1.721   0.849  0.4457 -0.6381 -1.2199
  303G2     H09 3916   0.595   2.184   1.546 -2.3948 -1.5245 -1.0738
  303G2     H0A 3917   0.746   2.241   1.456  1.0491 -0.5798  0.4238
  303G2     H0B 3918   0.585   2.311   1.439  0.1091 -0.5063  0.5512
  303G2     H0C 3919   0.772   2.014   1.361  0.5501 -0.9749 -0.3728
  303G2     H0D 3920   0.652   1.966   1.481  2.0790 -0.9968 -2.0634
  303G2     H0E 3921   0.600   1.801   1.339 -0.0283 -0.1451 -2.2332
  303G2     H0F 3922   0.486   1.902   1.298  0.3066  2.0475 -1.4604
  303G2     H0G 3923   0.478   1.969   1.054  0.5418  3.7953 -0.5914
  303G2     H0H 3924   0.619   2.076   1.077  1.5303  2.6631  3.5897
  303G2     H0I 3925   0.624   1.963   0.844 -1.4175  0.9560 -0.4915
  303G2     H0J 3926   0.762   1.929   0.955 -2.1633 -1.6081 -1.3722
  303G2     H0K 3927   0.455   1.702   0.919  2.3596 -0.3488  2.8718
  303G2     H0M 3928   0.507   1.792   0.770 -1.1573 -0.4016  0.1409
  303G2     H0N 3929   0.572   1.628   0.794  0.3722  0.7502  0.3619
  304G2     C00 3930   1.279   2.726   2.053  0.5315 -0.2561  0.9691
  304G2     O01 3931   1.307   2.771   2.176  0.3829 -0.1995  0.0190
  304G2     C02 3932   1.185   2.781   2.261 -0.0820  0.1314 -0.0869
  304G2     C03 3933   1.132   2.645   2.326 -0.3212 -0.0642  0.1744
  304G2     O04 3934   1.235   2.591   2.412 -1.0722  0.0423  0.0448
  304G2     C05 3935   1.177   2.521   2.522  1.3482  0.4567  0.9367
  304G2     C06 3936   1.144   2.612   2.641 -0.3897 -0.0990 -0.3839
  304G2     O07 3937   1.258   2.635   2.714 -0.5010 -0.0492 -0.4334
  304G2     C08 3938   1.349   2.738   2.676 -0.2528  0.1062 -0.0210
  304G2     H09 3939   1.246   2.621   2.058 -2.1878 -1.4796  0.6718
  304G2     H0A 3940   1.198   2.775   2.010 -1.3656  0.3731 -1.9987
  304G2     H0B 3941   1.356   2.739   1.975 -0.6256 -0.9967  0.7663
  304G2     H0C 3942   1.214   2.838   2.344 -0.4813 -0.9377 -1.8628
  304G2     H0D 3943   1.108   2.839   2.218 -0.1215  0.4154 -1.7100
  304G2     H0E 3944   1.049   2.678   2.387 -1.1652  0.3057  0.2878
  304G2     H0F 3945   1.087   2.572   2.256 -0.9538 -0.5211  1.1888
  304G2     H0G 3946   1.084   2.469   2.493  2.2086 -0.7047  0.5453
  304G2     H0H 3947   1.237   2.439   2.549  0.1088  0.1464  3.4048
  304G2     H0I 3948   1.082   2.697   2.621  0.2948  0.4151 -0.4603
  304G2     H0J 3949   1.086   2.553   2.711  1.2344 -1.1458 -0.6676
  304G2     H0K 3950   1.293   2.834   2.668  1.5348 -0.1489 -1.7663
  304G2     H0M 3951   1.417   2.746   2.757 -0.1810  0.4972 -3.2262
  304G2     H0N 3952   1.401   2.708   2.587 -0.4150 -1.1464  1.6625
  305G2     C00 3953   4.788   2.452   2.690  0.0782  0.1345 -0.1945
  305G2     O01 3954   4.896   2.424   2.778  0.7948 -0.3341 -0.3652
  305G2     C02 3955   4.876   2.299   2.833  0.4691 -0.5097 -0.1550
  305G2     C03 3956   4.965   2.284   2.958  0.7213  0.6245 -0.7721
  305G2     O04 3957   4.921   2.158   3.025 -0.1367  0.0972 -0.0159
  305G2     C05 3958   4.999   2.117   3.139  0.4133 -0.4221 -0.2366
  305G2     C06 3959   5.129   2.044   3.097  1.3244  0.0383  0.5869
  305G2     O07 3960   5.209   2.004   3.206  0.4213 -0.1783 -0.2912
  305G2     C08 3961   5.345   1.986   3.167  1.0846  0.2285  0.1331
  305G2     H09 3962   4.680   2.449   2.732 -1.4214 -0.1587 -0.4282
  305G2     H0A 3963   4.812   2.552   2.656 -2.2139  2.7216  0.5296
  305G2     H0B 3964   4.794   2.386   2.603 -0.1947  1.0407  1.2592
  305G2     H0C 3965   4.768   2.297   2.867 -1.3785  2.2915 -0.7006
  305G2     H0D 3966   4.897   2.221   2.758 -0.2826  2.9151  0.8202
  305G2     H0E 3967   5.070   2.280   2.933 -0.6662 -0.3811 -1.8885
  305G2     H0F 3968   4.959   2.369   3.027 -0.2980  1.4871  1.2752
  305G2     H0G 3969   5.007   2.207   3.206  1.1409 -1.1127  2.3155
  305G2     H0H 3970   4.930   2.045   3.191 -0.1080 -3.4445 -2.3912
  305G2     H0I 3971   5.089   1.944   3.068 -1.5088 -1.7478  2.6772
  305G2     H0J 3972   5.189   2.098   3.021  0.7484 -0.3232  0.7496
  305G2     H0K 3973   5.402   1.917   3.232 -0.8271 -0.8998  0.3504
  305G2     H0M 3974   5.357   1.937   3.068 -2.8969 -1.1481 -1.7053
  305G2     H0N 3975   5.398   2.083   3.152  0.6106 -0.3320  0.8399
  306G2     C00 3976   5.456   3.182   5.046  0.4772  0.6874  0.0134
  306G2     O01 3977   5.329   3.232   5.058  0.1922  0.2607 -0.2082
  306G2     C02 3978   5.327   3.364   5.119 -0.2358  1.1652  0.3781
  306G2     C03 3979   5.346   3.471   5.014 -0.2623  0.2699 -0.4176
  306G2     O04 3980   5.480   3.486   4.962 -0.0783  0.2337  0.3728
  306G2     C05 3981   5.480   3.557   4.842 -0.8811 -0.5258  0.4746
  306G2     C06 3982   5.478   3.711   4.866  0.3437  0.2473 -0.5762
  306G2     O07 3983   5.347   3.768   4.894  0.2885 -0.3317  0.5172
  306G2     C08 3984   5.336   3.897   4.948 -0.0356 -0.0513 -0.4145
  306G2     H09 3985   5.523   3.256   4.995 -1.3497  1.1271  1.6109
  306G2     H0A 3986   5.497   3.159   5.143 -0.7090  1.5742 -0.4102
  306G2     H0B 3987   5.458   3.092   4.989  0.5248 -2.0234  0.5636
  306G2     H0C 3988   5.230   3.369   5.165 -0.5631 -0.2748 -0.4613
  306G2     H0D 3989   5.403   3.378   5.205 -2.0518  0.3743  2.0356
  306G2     H0E 3990   5.271   3.460   4.934 -0.5860  0.8241 -2.4580
  306G2     H0F 3991   5.321   3.567   5.056 -0.0945 -0.5826  0.2112
  306G2     H0G 3992   5.576   3.542   4.796 -0.4071 -3.5498  1.9012
  306G2     H0H 3993   5.403   3.529   4.770 -0.4515  1.9544 -2.3209
  306G2     H0I 3994   5.540   3.729   4.957 -1.8492 -0.4423  2.1430
  306G2     H0J 3995   5.528   3.760   4.783 -0.0986  1.1466 -2.5671
  306G2     H0K 3996   5.228   3.920   4.976 -1.7543 -1.0634  1.8276
  306G2     H0M 3997   5.398   3.901   5.036 -0.6324  0.7103  0.1763
  306G2     H0N 3998   5.374   3.969   4.882 -0.6935 -1.2171 -0.0878
  307G2     C00 3999   2.378   0.716   0.317  0.3021  0.2795 -0.7878
  307G2     O01 4000   2.244   0.761   0.334  0.0150  0.0624 -0.0960
  307G2     C02 4001   2.220   0.855   0.436 -1.5942  0.0197 -0.8068
  307G2     C03 4002   2.290   0.988   0.413 -0.1051 -0.8700 -0.5783
  307G2     O04 4003   2.430   0.977   0.442 -0.0037  0.0890  0.1059
  307G2     C05 4004   2.524   1.043   0.360  0.6690 -0.8782 -0.5555
  307G2     C06 4005   2.537   1.183   0.415  0.2528  0.0747 -0.6488
  307G2     O07 4006   2.493   1.187   0.550  0.1180 -0.9820  0.2458
  307G2     C08 4007   2.514   1.309   0.623 -0.0834 -0.0680  0.4667
  307G2     H09 4008   2.384   0.628   0.250 -2.1843 -0.9344 -2.0004
  307G2     H0A 4009   2.444   0.794   0.274 -0.4864  0.3601  0.1572
  307G2     H0B 4010   2.430   0.688   0.406  1.0678  4.5397 -1.5834
  307G2     H0C 4011   2.116   0.879   0.443 -2.0498 -0.7275  1.0085
  307G2     H0D 4012   2.250   0.809   0.534 -0.3826 -1.9181  2.5093
  307G2     H0E 4013   2.271   1.024   0.309  1.0996  1.4817 -0.5830
  307G2     H0F 4014   2.257   1.057   0.486  1.0542 -1.9338 -2.7320
  307G2     H0G 4015   2.620   0.991   0.357 -0.4330  0.2419  0.9854
  307G2     H0H 4016   2.492   1.039   0.254  0.3989 -0.6180 -1.0151
  307G2     H0I 4017   2.640   1.212   0.406 -0.7269 -0.0768  0.5189
  307G2     H0J 4018   2.476   1.251   0.354 -2.9497 -0.5216 -2.5046
  307G2     H0K 4019   2.551   1.281   0.719  0.6185 -0.3089  1.1646
  307G2     H0M 4020   2.598   1.373   0.582  1.4512 -2.0425 -2.5092
  307G2     H0N 4021   2.419   1.353   0.635 -0.4695 -2.1922 -2.3951
  308G2     C00 4022   5.054   1.339   5.601 -0.0424  0.1735  0.3396
  308G2     O01 4023   4.920   1.333   5.641 -0.5570 -0.2240 -0.0252
  308G2     C02 4024   4.885   1.435   5.739 -0.3844 -0.1495 -0.1991
  308G2     C03 4025   4.737   1.435   5.777  0.4020  0.3016  0.1376
  308G2     O04 4026   4.719   1.343   5.882  0.6483  0.1240 -0.0487
  308G2     C05 4027   4.584   1.308   5.905 -0.4105  1.2230  0.2490
  308G2     C06 4028   4.563   1.250   6.044  0.8333 -0.2760 -0.7116
  308G2     O07 4029   4.425   1.223   6.054  0.0828 -0.4204 -0.2405
  308G2     C08 4030   4.398   1.141   6.169  0.2857  0.2110  0.3858
  308G2     H09 4031   5.070   1.251   5.547  0.9151  1.1580 -2.6146
  308G2     H0A 4032   5.075   1.426   5.530  1.9700  0.1538  0.5702
  308G2     H0B 4033   5.121   1.339   5.686  0.9684 -1.5440  0.2747
  308G2     H0C 4034   4.949   1.425   5.825  0.6003  0.3392  3.2165
  308G2     H0D 4035   4.903   1.537   5.710  1.6776  1.5878  1.2990
  308G2     H0E 4036   4.698   1.526   5.824 -0.4820 -1.1829  1.1143
  308G2     H0F 4037   4.674   1.408   5.693 -0.6483 -0.4775 -1.5195
  308G2     H0G 4038   4.511   1.382   5.900  1.1962 -1.6223 -0.6451
  308G2     H0H 4039   4.554   1.231   5.828 -1.5559  0.8749 -1.0109
  308G2     H0I 4040   4.628   1.160   6.065  2.7887 -0.0768 -1.3405
  308G2     H0J 4041   4.590   1.319   6.132  1.5146 -1.8865  2.1328
  308G2     H0K 4042   4.293   1.138   6.182  0.7640 -3.2872  3.4347
  308G2     H0M 4043   4.426   1.038   6.156  2.6382  0.3923  1.4754
  308G2     H0N 4044   4.446   1.185   6.263  1.4532  0.2860 -1.2347
  309G2     C00 4045   3.086   0.696   2.528  0.1626  0.3930 -0.7489
  309G2     O01 4046   3.180   0.678   2.635  0.5378  0.0698 -0.3325
  309G2     C02 4047   3.308   0.647   2.590 -0.4827 -0.8899  1.2598
  309G2     C03 4048   3.404   0.681   2.702  0.5746  0.0757  0.3136
  309G2     O04 4049   3.411   0.563   2.793  0.0957  0.8116 -0.5152
  309G2     C05 4050   3.509   0.571   2.898 -0.6018 -0.0428 -0.2751
  309G2     C06 4051   3.529   0.430   2.954 -0.5999  1.0302 -0.1530
  309G2     O07 4052   3.552   0.329   2.854  0.6865  0.1050 -0.2869
  309G2     C08 4053   3.592   0.201   2.910  0.1691  0.5614  0.2923
  309G2     H09 4054   2.982   0.679   2.557 -1.7168  2.5745 -1.1624
  309G2     H0A 4055   3.088   0.802   2.505 -0.2783  0.6829  3.1180
  309G2     H0B 4056   3.099   0.629   2.442  0.1939  0.1048  0.3078
  309G2     H0C 4057   3.313   0.542   2.546 -1.1791 -0.8939  0.9132
  309G2     H0D 4058   3.333   0.719   2.508 -3.4553  2.4822  0.7364
  309G2     H0E 4059   3.505   0.707   2.672 -0.9398 -0.6082 -0.5193
  309G2     H0F 4060   3.366   0.765   2.753  3.5972 -0.0961  2.4286
  309G2     H0G 4061   3.605   0.599   2.858 -0.1268  0.0287  2.1306
  309G2     H0H 4062   3.473   0.642   2.973 -1.3051 -0.7829  0.7843
  309G2     H0I 4063   3.615   0.433   3.017 -4.1927 -0.0393 -1.5802
  309G2     H0J 4064   3.439   0.411   3.015  1.0158 -1.6196  0.6790
  309G2     H0K 4065   3.616   0.131   2.828  2.1542 -0.7450 -2.4935
  309G2     H0M 4066   3.684   0.219   2.968 -1.8931 -1.2093  0.9070
  309G2     H0N 4067   3.520   0.155   2.978 -0.4101 -1.9332 -0.8354
  310G2     C00 4068   4.561   4.197   5.538 -0.4326  0.3275 -0.8737
  310G2     O01 4069   4.443   4.243   5.603 -0.5059 -0.2183  0.2130
  310G2     C02 4070   4.382   4.143   5.686  0.7348  0.4938 -0.5470
  310G2     C03 4071   4.304   4.216   5.793  0.0904 -0.0605  0.3671
  310G2     O04 4072   4.269   4.354   5.770  0.9531 -0.0271  0.4390
  310G2     C05 4073   4.139   4.359   5.708 -0.1907  0.7899 -0.1606
  310G2     C06 4074   4.098   4.497   5.662  0.4813 -0.0099  0.2262
  310G2     O07 4075   4.014   4.556   5.765 -0.5225  0.3283 -0.5526
  310G2     C08 4076   4.015   4.698   5.758  0.7526  0.9551  0.2462
  310G2     H09 4077   4.639   4.169   5.608 -0.4195 -0.1241 -0.5346
  310G2     H0A 4078   4.539   4.103   5.486  0.3025 -3.1740  2.7520
  310G2     H0B 4079   4.611   4.279   5.487  0.7089  0.7574  2.1227
  310G2     H0C 4080   4.316   4.088   5.621 -0.1743 -0.7022 -1.2441
  310G2     H0D 4081   4.446   4.075   5.744  4.2444  1.0970  0.1449
  310G2     H0E 4082   4.221   4.149   5.818 -1.4434  0.4915 -4.0274
  310G2     H0F 4083   4.365   4.226   5.884  0.0012  0.0703  2.4875
  310G2     H0G 4084   4.138   4.289   5.625 -0.6031 -3.0956  2.0673
  310G2     H0H 4085   4.063   4.326   5.771  0.9821  1.6360 -1.0026
  310G2     H0I 4086   4.178   4.556   5.624 -2.1233 -0.4109 -0.4327
  310G2     H0J 4087   4.029   4.482   5.572 -2.0604 -1.3330  1.4267
  310G2     H0K 4088   4.026   4.731   5.649  1.6027  0.0550 -2.6392
  310G2     H0M 4089   3.918   4.727   5.786  0.0976 -1.2986  0.2845
  310G2     H0N 4090   4.082   4.759   5.824  1.0085  0.6669  2.8088
  311G2     C00 4091   4.464   5.154   0.864 -0.2289 -0.1266 -0.8848
  311G2     O01 4092   4.406   5.252   0.779 -0.3567  0.5786  0.2191
  311G2     C02 4093   4.343   5.196   0.671  0.1176 -0.0126 -0.1375
  311G2     C03 4094   4.312   5.316   0.586 -0.1565 -0.1949  1.5784
  311G2     O04 4095   4.250   5.279   0.458  0.5629 -0.1624  0.4586
  311G2     C05 4096   4.180   5.382   0.390 -0.4447 -0.6478  0.3311
  311G2     C06 4097   4.038   5.376   0.441 -0.6193  0.4074  0.2608
  311G2     O07 4098   3.963   5.489   0.404 -0.8040 -0.0098  1.0313
  311G2     C08 4099   3.837   5.491   0.459  0.0224 -0.0154  0.3712
  311G2     H09 4100   4.529   5.082   0.807  2.1031 -2.5241 -0.4915
  311G2     H0A 4101   4.528   5.191   0.940 -2.0300  1.8270 -1.1890
  311G2     H0B 4102   4.389   5.083   0.892  2.5788  0.7838 -3.4731
  311G2     H0C 4103   4.400   5.126   0.614 -1.3903 -0.2877 -0.5094
  311G2     H0D 4104   4.246   5.161   0.689 -0.6581 -0.0435 -0.6518
  311G2     H0E 4105   4.245   5.378   0.644 -3.3491 -0.4028 -0.4228
  311G2     H0F 4106   4.406   5.372   0.556  0.8545 -0.8484  1.1467
  311G2     H0G 4107   4.220   5.475   0.428 -0.8683  1.1984  2.3562
  311G2     H0H 4108   4.196   5.368   0.281 -2.0768  1.8070  0.1967
  311G2     H0I 4109   3.998   5.292   0.400 -0.8241 -1.8423  2.2829
  311G2     H0J 4110   4.037   5.375   0.548 -0.0415 -0.9959  0.7712
  311G2     H0K 4111   3.776   5.577   0.439 -0.5372 -0.8119  0.0240
  311G2     H0M 4112   3.794   5.395   0.420  1.4470 -1.0394  3.5963
  311G2     H0N 4113   3.838   5.477   0.566  0.6764 -0.0865  0.5651
  312G2     C00 4114   1.957   0.371   1.068 -0.8632  0.9334 -0.0397
  312G2     O01 4115   2.047   0.365   0.955  0.2202  0.1526  0.3264
  312G2     C02 4116   1.979   0.329   0.841  0.3378  0.5359  0.0385
  312G2     C03 4117   2.071   0.354   0.723  0.3118  0.6451 -0.0148
  312G2     O04 4118   2.075   0.496   0.699  0.4542 -0.5407 -0.0429
  312G2     C05 4119   2.105   0.533   0.567  0.0491 -0.0675  0.1443
  312G2     C06 4120   2.236   0.481   0.508 -0.3012  0.3634 -0.5195
  312G2     O07 4121   2.228   0.351   0.446  0.1543  0.2602 -0.1217
  312G2     C08 4122   2.172   0.360   0.318 -0.3145 -0.0572 -0.1883
  312G2     H09 4123   1.916   0.268   1.083  2.9992 -0.2620  2.4465
  312G2     H0A 4124   2.007   0.404   1.166 -2.0149 -0.9437  0.5365
  312G2     H0B 4125   1.873   0.428   1.049  1.0881 -0.2557 -2.6761
  312G2     H0C 4126   1.952   0.226   0.843  0.3298  0.1832 -1.0386
  312G2     H0D 4127   1.888   0.381   0.816 -0.4360  0.3296  1.1572
  312G2     H0E 4128   2.173   0.337   0.745  0.8729  0.3851 -1.8388
  312G2     H0F 4129   2.032   0.302   0.631 -1.9350 -2.2981 -1.8540
  312G2     H0G 4130   2.020   0.512   0.502 -1.4295  0.6373 -0.6377
  312G2     H0H 4131   2.104   0.638   0.573  1.8443  1.3797 -1.0337
  312G2     H0I 4132   2.258   0.543   0.422  1.1563  0.9787 -1.5794
  312G2     H0J 4133   2.316   0.495   0.583 -0.6685  2.7783  1.4684
  312G2     H0K 4134   2.094   0.430   0.302 -0.0385  2.1462 -1.2227
  312G2     H0M 4135   2.241   0.400   0.246  2.1932 -2.4876 -1.7547
  312G2     H0N 4136   2.137   0.265   0.285 -0.1572 -1.7684  0.4609
  313G2     C00 4137   4.160   1.016   4.276  0.1730 -0.8448 -0.9142
  313G2     O01 4138   4.160   1.095   4.163  0.1928  0.1157 -0.1217
  313G2     C02 4139   4.025   1.124   4.132 -0.3576  0.1934  0.8111
  313G2     C03 4140   4.018   1.191   3.997 -0.0493  0.9032  0.2845
  313G2     O04 4141   4.131   1.153   3.915 -0.3417  0.2991  0.4712
  313G2     C05 4142   4.118   1.193   3.775 -0.0614 -0.5506 -0.2491
  313G2     C06 4143   4.263   1.224   3.731 -0.2987  0.0298 -0.3763
  313G2     O07 4144   4.323   1.322   3.814  0.0304  0.4581 -0.7482
  313G2     C08 4145   4.454   1.340   3.781  0.0982 -0.1332  0.0248
  313G2     H09 4146   4.124   1.056   4.369 -2.6488 -0.0770  0.2881
  313G2     H0A 4147   4.093   0.926   4.261  1.7311 -0.6877  0.7437
  313G2     H0B 4148   4.253   0.972   4.288  0.5149  1.2384 -0.0433
  313G2     H0C 4149   3.982   1.023   4.118 -1.7722  0.1861  0.3211
  313G2     H0D 4150   3.974   1.187   4.204 -0.9542  0.4113  1.5664
  313G2     H0E 4151   3.932   1.159   3.940 -0.6402  2.8631  0.0151
  313G2     H0F 4152   4.022   1.303   4.012 -1.0262  4.4603  2.7199
  313G2     H0G 4153   4.072   1.116   3.715  0.9903  1.4384  1.0374
  313G2     H0H 4154   4.048   1.275   3.765 -0.4076  3.0197 -1.2458
  313G2     H0I 4155   4.326   1.138   3.741  1.7786 -0.3370 -0.1907
  313G2     H0J 4156   4.272   1.248   3.626 -1.8976 -2.7273  1.3165
  313G2     H0K 4157   4.470   1.377   3.677  2.6699 -0.0873 -2.2040
  313G2     H0M 4158   4.496   1.411   3.856  2.4156 -1.7888  0.3858
  313G2     H0N 4159   4.514   1.250   3.793 -0.4969 -2.9769  0.0419
  314G2     C00 4160   4.874   1.750   4.894  0.6012  0.8731  0.4815
  314G2     O01 4161   4.971   1.782   4.996  0.4642 -0.2955 -0.3728
  314G2     C02 4162   5.001   1.919   5.011 -0.0195  0.3073  0.7092
  314G2     C03 4163   5.132   1.933   5.093 -0.0800 -0.2345  0.4487
  314G2     O04 4164   5.143   2.057   5.149 -0.6749 -0.4210  0.3381
  314G2     C05 4165   5.277   2.088   5.193  0.2406 -1.2110  0.2095
  314G2     C06 4166   5.290   2.095   5.347 -0.8115 -0.2092  0.1816
  314G2     O07 4167   5.247   2.222   5.398  0.1323 -0.3503  0.1226
  314G2     C08 4168   5.241   2.220   5.544 -0.1375  0.8133  0.9164
  314G2     H09 4169   4.875   1.648   4.856  0.6471  0.3043 -2.1312
  314G2     H0A 4170   4.776   1.778   4.929  2.7838  0.2218  0.1473
  314G2     H0B 4171   4.892   1.801   4.797  1.3894 -2.9923 -2.4111
  314G2     H0C 4172   4.997   1.965   4.910 -2.5873 -1.9198 -0.4936
  314G2     H0D 4173   4.913   1.972   5.067 -3.0319  2.0752 -0.9433
  314G2     H0E 4174   5.130   1.857   5.173 -0.8925  0.0550 -0.5020
  314G2     H0F 4175   5.213   1.903   5.033 -0.9926 -2.4643 -0.5149
  314G2     H0G 4176   5.354   2.032   5.150 -1.0907 -0.1565 -0.3672
  314G2     H0H 4177   5.299   2.186   5.150 -2.1478  0.4144 -1.2432
  314G2     H0I 4178   5.235   2.009   5.385 -2.9575 -1.9324 -1.0879
  314G2     H0J 4179   5.393   2.085   5.377  2.2840 -1.3939 -1.0291
  314G2     H0K 4180   5.323   2.163   5.576 -1.2945  0.8118 -0.0123
  314G2     H0M 4181   5.245   2.320   5.584  0.3139 -0.7097  1.1206
  314G2     H0N 4182   5.153   2.168   5.580  0.9301 -0.0855  0.1083
  315G2     C00 4183   4.211   0.329   2.301  0.3060  0.2521  0.3062
  315G2     O01 4184   4.255   0.275   2.178 -0.7455  0.7331 -0.0642
  315G2     C02 4185   4.348   0.365   2.123  0.2857  0.7788  0.1748
  315G2     C03 4186   4.432   0.285   2.020 -0.1798  0.4364 -0.3650
  315G2     O04 4187   4.496   0.180   2.085 -0.7702 -0.4520  0.3230
  315G2     C05 4188   4.471   0.050   2.030  0.0564 -0.5085  0.2104
  315G2     C06 4189   4.558  -0.053   2.105 -0.3620 -0.7492  0.5436
  315G2     O07 4190   4.519  -0.054   2.238  0.3282  0.1807  0.4985
  315G2     C08 4191   4.571  -0.176   2.298  0.5120  0.1090 -0.2469
  315G2     H09 4192   4.291   0.382   2.357  1.1932 -0.2011  0.5619
  315G2     H0A 4193   4.129   0.392   2.274 -0.9816 -1.3434 -0.9973
  315G2     H0B 4194   4.173   0.253   2.368  1.7891  0.4347 -0.7443
  315G2     H0C 4195   4.298   0.452   2.084  1.8215  0.3742 -2.3932
  315G2     H0D 4196   4.416   0.401   2.198 -0.4357 -1.4098 -1.0971
  315G2     H0E 4197   4.368   0.263   1.938 -0.5155  1.3554  1.3202
  315G2     H0F 4198   4.514   0.354   1.980  0.1775  1.9390 -1.1767
  315G2     H0G 4199   4.364   0.020   2.053 -1.2096  0.2441 -0.2181
  315G2     H0H 4200   4.481   0.048   1.917  0.5140 -1.2044 -0.7659
  315G2     H0I 4201   4.536  -0.150   2.069 -0.9266  1.6442  1.7109
  315G2     H0J 4202   4.667  -0.043   2.098  0.7303  0.5774 -0.6740
  315G2     H0K 4203   4.514  -0.260   2.261  0.2192  0.2876 -2.7245
  315G2     H0M 4204   4.679  -0.188   2.283  0.3146  0.3666 -0.8179
  315G2     H0N 4205   4.563  -0.181   2.410  0.1670 -1.9478  0.8652
  316G2     C00 4206   1.532   4.335   5.258  0.4752  0.1618 -0.1534
  316G2     O01 4207   1.594   4.209   5.239 -0.2861 -0.0095 -0.4330
  316G2     C02 4208   1.717   4.210   5.166 -0.3017 -0.5817 -1.5738
  316G2     C03 4209   1.749   4.060   5.129 -1.0333  0.0103 -0.1629
  316G2     O04 4210   1.850   4.005   5.214  0.1645 -0.2391 -0.5355
  316G2     C05 4211   1.809   3.978   5.342  0.4733  0.2022 -0.2619
  316G2     C06 4212   1.904   3.910   5.442 -0.5798  0.2133  0.3872
  316G2     O07 4213   1.947   3.780   5.402 -0.0215  0.1799 -0.2178
  316G2     C08 4214   2.073   3.772   5.336 -0.5562  0.7589  0.0603
  316G2     H09 4215   1.505   4.376   5.168  1.9726  2.4288  0.5716
  316G2     H0A 4216   1.451   4.311   5.321  1.2548  0.3575 -1.0025
  316G2     H0B 4217   1.608   4.405   5.296  1.5587 -1.3031 -0.3684
  316G2     H0C 4218   1.708   4.263   5.070 -2.3616 -1.1786 -0.9772
  316G2     H0D 4219   1.804   4.258   5.213  1.0267 -0.3000 -3.5518
  316G2     H0E 4220   1.659   4.000   5.135  0.9651 -0.8240 -0.1517
  316G2     H0F 4221   1.805   4.050   5.037  1.5601  0.8103  2.1033
  316G2     H0G 4222   1.778   4.077   5.379 -2.7754 -1.2615 -0.8663
  316G2     H0H 4223   1.717   3.930   5.352 -0.3424 -1.2885  0.1653
  316G2     H0I 4224   1.986   3.977   5.449 -0.2913 -1.1456 -0.3613
  316G2     H0J 4225   1.861   3.917   5.547  2.3142  3.6291  0.0052
  316G2     H0K 4226   2.089   3.821   5.237  0.8791  1.7514  0.8905
  316G2     H0M 4227   2.149   3.806   5.402  1.0994 -0.6783 -2.2224
  316G2     H0N 4228   2.099   3.665   5.347 -0.9889  1.6353  0.4877
  317G2     C00 4229   2.313   2.458   0.405 -0.0164 -0.3096 -0.3892
  317G2     O01 4230   2.350   2.394   0.527 -0.4768 -0.3054  0.1466
  317G2     C02 4231   2.414   2.268   0.521 -0.0355 -0.2756  0.1069
  317G2     C03 4232   2.451   2.217   0.665  0.4474  0.4962  0.2191
  317G2     O04 4233   2.521   2.093   0.655  0.0817 -0.5923  0.2894
  317G2     C05 4234   2.551   2.047   0.787 -0.1859 -0.3286 -0.0224
  317G2     C06 4235   2.586   1.894   0.784  0.8029 -0.0832 -0.2445
  317G2     O07 4236   2.574   1.852   0.917  1.1769  0.0704  0.4669
  317G2     C08 4237   2.460   1.775   0.938 -0.1187 -0.0661 -1.1389
  317G2     H09 4238   2.276   2.558   0.424  0.1462  0.3121  0.5909
  317G2     H0A 4239   2.391   2.462   0.336  1.4011 -0.4620 -1.8170
  317G2     H0B 4240   2.232   2.413   0.361  2.9898 -0.0574 -1.1653
  317G2     H0C 4241   2.354   2.204   0.467 -0.7956 -2.8525  0.3549
  317G2     H0D 4242   2.513   2.274   0.466  1.3673  3.0081  1.0332
  317G2     H0E 4243   2.519   2.285   0.705 -0.2726 -0.6487  1.4055
  317G2     H0F 4244   2.359   2.201   0.722  1.7818 -1.3833 -1.6558
  317G2     H0G 4245   2.627   2.100   0.827  0.8178 -2.0944 -0.6764
  317G2     H0H 4246   2.467   2.069   0.852  1.3129  1.9984 -0.8745
  317G2     H0I 4247   2.518   1.844   0.712  0.5635  3.3800  0.6710
  317G2     H0J 4248   2.682   1.883   0.734 -1.7629  2.1129 -0.1080
  317G2     H0K 4249   2.459   1.697   0.867  1.0090  1.1882 -3.7921
  317G2     H0M 4250   2.453   1.738   1.041 -0.8321  0.1012 -1.1777
  317G2     H0N 4251   2.373   1.826   0.919  0.0002  1.4979 -1.3601
  318G2     C00 4252   5.585   1.530   1.785  0.0367  0.1219 -0.6452
  318G2     O01 4253   5.450   1.538   1.841 -0.3012  0.4186  0.5963
  318G2     C02 4254   5.448   1.557   1.978 -0.8242 -0.2765 -0.4868
  318G2     C03 4255   5.300   1.566   2.024  0.1539 -0.2328  0.2196
  318G2     O04 4256   5.236   1.449   1.975 -0.0640  0.4470 -0.3354
  318G2     C05 4257   5.110   1.413   2.023 -0.3063  0.6577 -0.5121
  318G2     C06 4258   5.038   1.313   1.928 -1.0704 -0.6154  1.5777
  318G2     O07 4259   5.027   1.370   1.796 -0.5185 -1.0854 -0.9036
  318G2     C08 4260   4.951   1.302   1.699  0.5651 -0.6804 -0.1776
  318G2     H09 4261   5.572   1.520   1.680 -0.1976  0.5124  1.3358
  318G2     H0A 4262   5.629   1.624   1.812  0.0005  1.0158  0.1417
  318G2     H0B 4263   5.632   1.438   1.817 -1.0022  3.8830 -0.4922
  318G2     H0C 4264   5.507   1.469   2.022 -0.2142  0.7837 -2.7384
  318G2     H0D 4265   5.506   1.639   2.011  0.4467  0.2884  1.5817
  318G2     H0E 4266   5.292   1.566   2.130 -0.1481 -0.4466  0.9548
  318G2     H0F 4267   5.258   1.662   2.001 -1.6212  0.9708  0.1579
  318G2     H0G 4268   5.124   1.365   2.116 -0.0440 -0.0748 -1.7431
  318G2     H0H 4269   5.053   1.504   2.042 -0.7642 -1.8522 -1.7813
  318G2     H0I 4270   5.105   1.226   1.923 -3.6419  1.2265  1.3875
  318G2     H0J 4271   4.942   1.289   1.972 -1.2580 -0.7251 -0.2310
  318G2     H0K 4272   4.937   1.197   1.731 -1.7143  0.4446 -0.1845
  318G2     H0M 4273   4.850   1.344   1.700  1.8835  0.4469  2.4548
  318G2     H0N 4274   4.997   1.300   1.604  0.4850  1.6790 -1.1922
  319G2     C00 4275   3.899   2.809   0.943  0.1242 -0.5201 -0.0178
  319G2     O01 4276   3.998   2.760   0.856 -0.7828  0.4231 -0.1838
  319G2     C02 4277   4.112   2.851   0.831  0.8203  0.1319 -0.6495
  319G2     C03 4278   4.203   2.802   0.719 -0.3434 -0.4617 -0.4875
  319G2     O04 4279   4.318   2.888   0.704  0.1881 -0.0066 -0.3801
  319G2     C05 4280   4.409   2.864   0.595 -0.2960  0.5114 -1.1099
  319G2     C06 4281   4.515   2.752   0.632 -0.2615 -0.1266 -0.7463
  319G2     O07 4282   4.439   2.630   0.632 -0.2652 -0.7250 -0.5282
  319G2     C08 4283   4.494   2.536   0.732  0.6506  1.0535  0.0004
  319G2     H09 4284   3.931   2.816   1.047 -0.0288 -2.6804  0.1414
  319G2     H0A 4285   3.862   2.902   0.909 -0.7709 -0.2530 -0.3429
  319G2     H0B 4286   3.807   2.747   0.949 -0.3703 -3.5679  1.0477
  319G2     H0C 4287   4.079   2.953   0.804 -0.5780 -0.0181  0.4681
  319G2     H0D 4288   4.174   2.874   0.917  2.9087  2.4668  1.4176
  319G2     H0E 4289   4.243   2.702   0.743  0.2001 -2.5521 -2.5718
  319G2     H0F 4290   4.142   2.784   0.628  0.1578 -1.2690  1.8938
  319G2     H0G 4291   4.360   2.842   0.505  0.2101 -3.7513 -2.1206
  319G2     H0H 4292   4.458   2.960   0.573  2.1242  1.9798 -0.9169
  319G2     H0I 4293   4.601   2.747   0.561 -0.6735 -1.0380 -0.3815
  319G2     H0J 4294   4.557   2.780   0.731 -1.0983  1.6207  0.3998
  319G2     H0K 4295   4.592   2.513   0.691  0.9441  2.1824 -0.2394
  319G2     H0M 4296   4.486   2.580   0.831 -0.9529  0.4413  1.3265
  319G2     H0N 4297   4.437   2.448   0.734  4.0065 -0.9472 -2.6048
  320G2     C00 4298   1.097   2.993   3.016 -0.1724 -0.3433 -0.0355
  320G2     O01 4299   1.155   2.950   3.134  0.6941 -0.2550 -0.6355
  320G2     C02 4300   1.208   2.822   3.109 -0.4394 -0.4236 -0.2438
  320G2     C03 4301   1.352   2.816   3.153 -0.3267 -0.2824 -0.5101
  320G2     O04 4302   1.443   2.796   3.044  0.2569  0.0919  0.3494
  320G2     C05 4303   1.561   2.865   3.045 -0.9851  0.4125 -0.0862
  320G2     C06 4304   1.558   2.995   2.969  0.6681 -0.1618  0.1485
  320G2     O07 4305   1.680   3.061   2.956 -0.1814  0.1132  0.5303
  320G2     C08 4306   1.665   3.194   2.909 -0.5187 -0.7437 -0.6062
  320G2     H09 4307   1.169   3.013   2.930 -1.3519  1.4055  0.0706
  320G2     H0A 4308   1.011   2.929   2.994  0.1536 -0.1064  1.4230
  320G2     H0B 4309   1.076   3.101   3.033  3.1660  1.2607 -0.0530
  320G2     H0C 4310   1.144   2.759   3.165 -2.3831 -0.4196 -0.3478
  320G2     H0D 4311   1.205   2.792   3.009 -1.3723  1.5171  2.2313
  320G2     H0E 4312   1.382   2.901   3.215  0.3586  1.6729  0.8963
  320G2     H0F 4313   1.361   2.724   3.217  1.4788  1.0074 -1.9200
  320G2     H0G 4314   1.584   2.888   3.151 -0.4971 -1.2143 -0.2613
  320G2     H0H 4315   1.627   2.782   3.016 -1.4522 -2.0610 -1.4517
  320G2     H0I 4316   1.529   2.966   2.873 -0.2611 -1.8480 -0.9075
  320G2     H0J 4317   1.484   3.052   3.020 -0.3048 -0.2938 -1.8796
  320G2     H0K 4318   1.655   3.195   2.802 -0.0233 -1.3007 -0.4108
  320G2     H0M 4319   1.579   3.246   2.953 -0.5263  0.7156  0.7849
  320G2     H0N 4320   1.757   3.241   2.918 -0.1364  0.7391 -2.9782
  321G2     C00 4321   4.460   4.772   2.321  0.2450 -0.0963  0.5300
  321G2     O01 4322   4.461   4.706   2.451  0.5517  0.3204  0.4307
  321G2     C02 4323   4.381   4.765   2.554  0.0678 -0.1951  0.0065
  321G2     C03 4324   4.443   4.735   2.692 -0.3875  0.2473  0.1928
  321G2     O04 4325   4.547   4.826   2.714  0.1063  0.6041  0.0188
  321G2     C05 4326   4.611   4.837   2.841 -0.2177 -0.0968 -0.3201
  321G2     C06 4327   4.713   4.950   2.851 -0.2696  0.2751  0.1322
  321G2     O07 4328   4.807   4.909   2.952 -0.6811 -0.0111  0.2539
  321G2     C08 4329   4.909   5.003   2.970 -0.6187  0.3895 -0.1910
  321G2     H09 4330   4.537   4.851   2.325  0.8623  0.7549  0.9385
  321G2     H0A 4331   4.480   4.697   2.243  0.0235  0.4877  1.2932
  321G2     H0B 4332   4.363   4.814   2.299 -2.5994 -0.7737  0.9371
  321G2     H0C 4333   4.377   4.872   2.541 -1.6253  0.9527 -1.8720
  321G2     H0D 4334   4.275   4.736   2.553  0.3896 -0.8316  0.5939
  321G2     H0E 4335   4.367   4.745   2.767 -0.2316 -1.2436 -0.4594
  321G2     H0F 4336   4.476   4.632   2.689  0.5793 -0.2498 -2.0979
  321G2     H0G 4337   4.535   4.851   2.920 -0.7159  1.1209  1.8131
  321G2     H0H 4338   4.665   4.750   2.869 -1.0727 -1.6465 -1.5518
  321G2     H0I 4339   4.756   4.967   2.751 -1.0014 -0.3789 -0.5956
  321G2     H0J 4340   4.667   5.036   2.893 -0.0691  1.1707 -3.4108
  321G2     H0K 4341   4.952   5.046   2.877  1.3652  0.2906 -1.4755
  321G2     H0M 4342   4.888   5.080   3.041 -1.9799 -1.2703 -0.6037
  321G2     H0N 4343   4.995   4.952   3.013  1.0027 -4.1358  1.8025
  322G2     C00 4344   2.320   0.467   2.344 -0.3395 -0.9450  0.5284
  322G2     O01 4345   2.210   0.489   2.255  0.3333  0.0403  0.0086
  322G2     C02 4346   2.197   0.398   2.142  0.3875 -0.0980 -0.0249
  322G2     C03 4347   2.293   0.451   2.027 -0.6417  0.5183 -0.9482
  322G2     O04 4348   2.268   0.375   1.905  0.3579  0.0158 -0.3204
  322G2     C05 4349   2.363   0.404   1.797  0.3016  0.7911  0.2561
  322G2     C06 4350   2.364   0.551   1.740  0.3340  0.0219 -0.5373
  322G2     O07 4351   2.424   0.534   1.612  0.0898 -0.1229  0.3007
  322G2     C08 4352   2.552   0.596   1.604 -0.2705 -0.2236  0.4063
  322G2     H09 4353   2.407   0.517   2.306 -4.4173 -0.5154  1.0472
  322G2     H0A 4354   2.308   0.510   2.443  0.3158 -0.0485 -0.7751
  322G2     H0B 4355   2.346   0.361   2.349 -1.9244  2.4342  0.2962
  322G2     H0C 4356   2.225   0.293   2.164 -0.8337 -1.6493 -0.0980
  322G2     H0D 4357   2.095   0.414   2.111  0.8183 -1.8981 -2.4812
  322G2     H0E 4358   2.258   0.545   2.001 -1.7988 -2.2390 -1.2558
  322G2     H0F 4359   2.404   0.465   2.047 -0.5366 -0.5699 -2.4423
  322G2     H0G 4360   2.466   0.375   1.836 -2.2986 -0.7091  2.2231
  322G2     H0H 4361   2.343   0.334   1.724  1.6700 -1.3690  0.6913
  322G2     H0I 4362   2.254   0.588   1.725 -1.5793 -3.3022  0.9587
  322G2     H0J 4363   2.410   0.626   1.802  1.2373  0.9160 -1.4024
  322G2     H0K 4364   2.543   0.707   1.596  0.7928  1.8615  1.3347
  322G2     H0M 4365   2.616   0.566   1.694  0.6566 -0.4406  0.3033
  322G2     H0N 4366   2.608   0.569   1.513  2.0434 -1.0027 -1.4295
  323G2     C00 4367   4.832   1.365   1.367  0.3395  0.1808 -0.6271
  323G2     O01 4368   4.706   1.381   1.310  0.0842  0.3962 -0.4479
  323G2     C02 4369   4.677   1.480   1.211 -0.8003 -0.0787 -0.0865
  323G2     C03 4370   4.529   1.526   1.222 -0.3069  0.1520 -0.3129
  323G2     O04 4371   4.447   1.411   1.176  0.1662 -0.2099  0.2703
  323G2     C05 4372   4.314   1.445   1.149  0.0708 -0.3341 -0.6264
  323G2     C06 4373   4.244   1.330   1.079  0.2105  0.2640 -0.4750
  323G2     O07 4374   4.320   1.300   0.960  0.6392 -0.3175  0.4621
  323G2     C08 4375   4.246   1.222   0.872  0.5481  0.3127 -0.0828
  323G2     H09 4376   4.817   1.385   1.475  1.1621  0.9072 -0.5329
  323G2     H0A 4377   4.886   1.275   1.368  0.0668  3.2141 -0.3048
  323G2     H0B 4378   4.903   1.440   1.315  2.1957  0.9220 -0.2786
  323G2     H0C 4379   4.751   1.561   1.222  1.3234  0.9529 -0.0271
  323G2     H0D 4380   4.700   1.441   1.112  0.2045  1.2336  0.2932
  323G2     H0E 4381   4.507   1.546   1.324  2.6395 -1.3118  0.8081
  323G2     H0F 4382   4.507   1.614   1.162 -1.2524 -1.0774 -0.6062
  323G2     H0G 4383   4.263   1.456   1.245  0.0705 -1.3078 -0.8659
  323G2     H0H 4384   4.313   1.530   1.088 -1.7762 -0.5842  0.0439
  323G2     H0I 4385   4.233   1.251   1.145 -1.9804  0.4901 -0.8734
  323G2     H0J 4386   4.142   1.357   1.048 -1.0085 -2.5099 -0.0144
  323G2     H0K 4387   4.164   1.173   0.924  0.9878  0.8117  0.6137
  323G2     H0M 4388   4.205   1.290   0.793 -1.3960 -0.1203  2.1630
  323G2     H0N 4389   4.304   1.140   0.832 -0.0071 -0.3054  1.3916
  324G2     C00 4390   5.371   0.545   1.015  0.1251  0.4956  0.1075
  324G2     O01 4391   5.295   0.652   0.957 -0.0958 -0.0192  0.0308
  324G2     C02 4392   5.176   0.613   0.877 -0.2578  0.2614 -0.9318
  324G2     C03 4393   5.096   0.738   0.829 -0.5477  1.2105  0.5071
  324G2     O04 4394   5.071   0.827   0.935 -0.5736  0.7006 -0.0527
  324G2     C05 4395   5.047   0.958   0.902  0.0930 -0.2851  0.1979
  324G2     C06 4396   5.009   1.038   1.026 -0.3037 -1.0344  0.7461
  324G2     O07 4397   5.126   1.026   1.114  0.5308 -0.6004 -0.3096
  324G2     C08 4398   5.098   1.078   1.253 -0.1242 -0.0117 -0.3719
  324G2     H09 4399   5.445   0.571   1.090 -0.6238  0.9701  2.5577
  324G2     H0A 4400   5.303   0.474   1.061  0.8965 -0.6040  2.4684
  324G2     H0B 4401   5.430   0.499   0.938 -0.0656  0.7661 -0.5733
  324G2     H0C 4402   5.210   0.553   0.789  0.1406  0.3734 -0.5011
  324G2     H0D 4403   5.110   0.545   0.934 -2.5294  0.9441 -1.4574
  324G2     H0E 4404   5.155   0.787   0.748  0.6672  0.8820 -1.0680
  324G2     H0F 4405   4.997   0.714   0.790 -2.2010  1.7550  3.2430
  324G2     H0G 4406   5.126   1.008   0.844 -3.1145  0.8804  1.5359
  324G2     H0H 4407   4.964   0.958   0.831 -0.7443  0.6117 -2.1273
  324G2     H0I 4408   4.980   1.139   1.000  0.6169  2.2093  0.0131
  324G2     H0J 4409   4.920   1.003   1.077  1.3183 -0.1744  1.0965
  324G2     H0K 4410   5.171   1.057   1.327  0.9998  0.2207 -0.6343
  324G2     H0M 4411   5.091   1.191   1.241  2.0468 -0.0928 -0.5763
  324G2     H0N 4412   5.003   1.030   1.281  0.7359 -1.2205  1.5638
  325G2     C00 4413   4.290   4.037   3.470 -0.2037 -0.4160 -0.0671
  325G2     O01 4414   4.343   4.166   3.488 -0.6634  0.7502  0.2219
  325G2     C02 4415   4.319   4.247   3.369 -0.6487  0.0027  0.0421
  325G2     C03 4416   4.392   4.380   3.379  0.3779  0.2786 -1.4422
  325G2     O04 4417   4.530   4.348   3.384  0.7594 -0.0094  0.2186
  325G2     C05 4418   4.596   4.463   3.425  0.2192  0.0196 -0.2693
  325G2     C06 4419   4.725   4.495   3.333  0.3003 -0.5067  0.1989
  325G2     O07 4420   4.691   4.478   3.200  0.1936 -0.3956  0.2524
  325G2     C08 4421   4.802   4.500   3.113  0.0785 -0.7654 -0.4482
  325G2     H09 4422   4.276   3.976   3.554 -0.3932 -0.2869 -1.1502
  325G2     H0A 4423   4.191   4.037   3.421 -1.1480 -1.3016  1.0445
  325G2     H0B 4424   4.353   3.980   3.404  0.1910  2.3899 -0.4893
  325G2     H0C 4425   4.356   4.195   3.275 -3.3010 -3.8709 -3.4969
  325G2     H0D 4426   4.210   4.255   3.359 -1.2385  0.2185 -0.9714
  325G2     H0E 4427   4.365   4.452   3.302 -2.6008  3.1288 -0.3385
  325G2     H0F 4428   4.364   4.411   3.482 -0.3953  0.2932  2.6172
  325G2     H0G 4429   4.535   4.554   3.418  2.1859  0.4863  1.3382
  325G2     H0H 4430   4.621   4.461   3.528 -0.0679 -2.6787  0.0683
  325G2     H0I 4431   4.754   4.600   3.349  1.0441  0.4445 -0.2472
  325G2     H0J 4432   4.809   4.426   3.355  0.5038  1.2229 -1.9917
  325G2     H0K 4433   4.865   4.411   3.115 -3.5612 -2.8260  1.4082
  325G2     H0M 4434   4.771   4.499   3.013  0.1383  1.1802  0.0809
  325G2     H0N 4435   4.854   4.596   3.121 -0.6192 -0.0072  2.3050
  326G2     C00 4436   0.454   5.165   3.572  0.7073  1.1370  0.6898
  326G2     O01 4437   0.534   5.205   3.465 -0.3453  0.0747 -0.2756
  326G2     C02 4438   0.653   5.133   3.444 -0.5516 -0.2034 -0.1289
  326G2     C03 4439   0.755   5.146   3.554 -0.3475 -0.1208 -0.1413
  326G2     O04 4440   0.780   5.292   3.568  0.1171 -0.1591 -0.1891
  326G2     C05 4441   0.828   5.325   3.698 -0.7322 -0.1602 -0.3928
  326G2     C06 4442   0.859   5.475   3.707 -0.2139  0.6574  0.8377
  326G2     O07 4443   0.913   5.506   3.837  0.2743 -0.3816  1.3502
  326G2     C08 4444   1.051   5.473   3.857  0.2238  0.5867 -0.3332
  326G2     H09 4445   0.410   5.067   3.566  0.5175  1.8649  3.4544
  326G2     H0A 4446   0.498   5.184   3.676  2.0635 -0.8119  0.5137
  326G2     H0B 4447   0.372   5.238   3.572  2.5618  0.6724  1.0914
  326G2     H0C 4448   0.621   5.028   3.442 -3.1745 -1.2385  0.3476
  326G2     H0D 4449   0.696   5.161   3.354  1.3466  0.4699  3.8188
  326G2     H0E 4450   0.725   5.108   3.651  0.1047  3.7509  2.0717
  326G2     H0F 4451   0.845   5.096   3.522  1.8793 -0.4715 -1.6412
  326G2     H0G 4452   0.746   5.303   3.764 -0.8365  0.6075  0.1758
  326G2     H0H 4453   0.912   5.259   3.726 -1.0857  0.3583 -1.0424
  326G2     H0I 4454   0.929   5.516   3.638 -3.6216 -0.0261  0.4726
  326G2     H0J 4455   0.762   5.522   3.690  2.5015 -1.6412 -0.8160
  326G2     H0K 4456   1.066   5.366   3.856  2.1858  0.0239 -1.1343
  326G2     H0M 4457   1.118   5.510   3.781  0.3162  0.6623 -1.2441
  326G2     H0N 4458   1.094   5.524   3.945 -0.0394  0.3726 -1.3917
  327G2     C00 4459   0.823   3.678   3.739 -0.4069 -0.4786 -0.4277
  327G2     O01 4460   0.869   3.641   3.862 -0.7169 -0.1549  0.5680
  327G2     C02 4461   0.929   3.517   3.860 -0.5901 -0.0306  1.0925
  327G2     C03 4462   0.817   3.416   3.890 -0.0852 -0.7387 -0.7813
  327G2     O04 4463   0.862   3.282   3.931  0.0613  0.4872  0.3298
  327G2     C05 4464   0.848   3.248   4.069 -0.5210 -0.1419  0.1260
  327G2     C06 4465   0.979   3.194   4.127  0.3439 -0.0648 -0.3964
  327G2     O07 4466   1.007   3.059   4.098  0.1460  0.1262 -0.0565
  327G2     C08 4467   1.077   2.995   4.204 -1.3720  0.4536 -0.4009
  327G2     H09 4468   0.736   3.617   3.712 -3.3589 -0.6919 -2.0709
  327G2     H0A 4469   0.783   3.782   3.744 -0.5180 -1.7702 -3.3720
  327G2     H0B 4470   0.892   3.677   3.656 -0.5251  0.2894 -2.2911
  327G2     H0C 4471   0.981   3.503   3.765 -3.1634  1.5001 -1.1595
  327G2     H0D 4472   1.004   3.511   3.932  3.8402  0.4982 -0.9494
  327G2     H0E 4473   0.745   3.462   3.959  0.6389 -1.1072  0.1406
  327G2     H0F 4474   0.759   3.402   3.806  1.6355  1.2416 -0.3708
  327G2     H0G 4475   0.822   3.337   4.120 -0.6487 -0.1290 -0.8639
  327G2     H0H 4476   0.767   3.184   4.094 -1.9336  0.8084  1.7080
  327G2     H0I 4477   1.059   3.250   4.083 -2.7198 -0.6164  0.1116
  327G2     H0J 4478   0.984   3.225   4.234  0.2905  1.0289  2.3667
  327G2     H0K 4479   1.030   3.013   4.301 -2.6033  0.3063 -0.5508
  327G2     H0M 4480   1.071   2.888   4.186 -1.2976  1.5162  1.1103
  327G2     H0N 4481   1.189   3.024   4.203  1.6107 -1.7739 -0.4756
  328G2     C00 4482   2.554   4.507   1.931 -0.1098 -0.4080  0.4375
  328G2     O01 4483   2.604   4.526   1.800  0.3107  0.4911  0.4396
  328G2     C02 4484   2.524   4.612   1.717 -0.1573  0.4108  0.0415
  328G2     C03 4485   2.560   4.594   1.570 -0.6736  1.0836  0.3249
  328G2     O04 4486   2.539   4.463   1.548  0.3617  0.0804  0.4305
  328G2     C05 4487   2.584   4.418   1.418 -0.1005  0.2643  0.2616
  328G2     C06 4488   2.508   4.292   1.395  0.9269 -0.2762  0.2546
  328G2     O07 4489   2.546   4.188   1.479 -0.2425  0.3834 -0.3317
  328G2     C08 4490   2.534   4.056   1.417 -0.0318 -0.5285  0.0004
  328G2     H09 4491   2.623   4.467   1.999 -0.7551  0.5613  0.2211
  328G2     H0A 4492   2.529   4.599   1.971  1.1329 -3.9046 -1.9228
  328G2     H0B 4493   2.464   4.446   1.920  0.7024  1.7476  0.1891
  328G2     H0C 4494   2.417   4.595   1.740 -0.4513  1.9025 -0.8465
  328G2     H0D 4495   2.550   4.710   1.743  0.3443 -0.2155 -2.8872
  328G2     H0E 4496   2.505   4.664   1.513  0.8439 -4.2706 -0.7789
  328G2     H0F 4497   2.667   4.618   1.560  1.6837 -2.7330  0.9643
  328G2     H0G 4498   2.554   4.485   1.342 -0.6204 -0.8352 -0.0111
  328G2     H0H 4499   2.693   4.403   1.407  1.2795  0.6217  1.1444
  328G2     H0I 4500   2.399   4.319   1.415  0.5387  1.5735  1.0054
  328G2     H0J 4501   2.522   4.273   1.288 -1.0319  2.9834  3.5141
  328G2     H0K 4502   2.595   4.055   1.325  0.8167  2.7268 -3.5652
  328G2     H0M 4503   2.569   3.981   1.484 -1.0262  0.3664  1.4181
  328G2     H0N 4504   2.427   4.035   1.404  0.2501 -1.1569  1.6302
  329G2     C00 4505   0.569   2.972   3.247  0.2183 -0.0875 -0.3335
  329G2     O01 4506   0.495   2.866   3.178 -0.0540 -0.4826  0.4283
  329G2     C02 4507   0.398   2.921   3.093 -0.2006  0.2017 -0.0102
  329G2     C03 4508   0.335   2.812   3.009 -0.1171  0.3338 -0.2913
  329G2     O04 4509   0.293   2.713   3.102  0.1193  0.0058 -0.4527
  329G2     C05 4510   0.213   2.607   3.058 -1.1042 -0.1396  0.2909
  329G2     C06 4511   0.173   2.525   3.179 -0.3066  0.3066 -0.1544
  329G2     O07 4512   0.278   2.479   3.266  0.0073 -0.0009  0.0272
  329G2     C08 4513   0.249   2.388   3.363 -0.9121  0.4440 -0.0803
  329G2     H09 4514   0.662   2.998   3.199 -3.1480 -0.1728 -1.2365
  329G2     H0A 4515   0.518   3.071   3.266 -1.7210  0.5896  1.1718
  329G2     H0B 4516   0.594   2.935   3.343 -1.0036 -0.4465  0.3391
  329G2     H0C 4517   0.325   2.979   3.153 -1.4838  2.7599 -0.4282
  329G2     H0D 4518   0.436   3.000   3.029 -0.4545  1.9069 -2.1193
  329G2     H0E 4519   0.248   2.858   2.968  0.2211 -1.2563  2.4706
  329G2     H0F 4520   0.404   2.775   2.931  0.0773 -1.3721 -1.0111
  329G2     H0G 4521   0.131   2.642   3.006  0.1064 -0.4554  0.8116
  329G2     H0H 4522   0.255   2.543   2.982 -2.8409 -1.3978  1.2888
  329G2     H0I 4523   0.109   2.584   3.244  0.7775  1.9170  1.9505
  329G2     H0J 4524   0.106   2.448   3.138 -1.6014 -1.4923  0.2352
  329G2     H0K 4525   0.230   2.288   3.330 -3.1372 -0.3416  0.4351
  329G2     H0M 4526   0.339   2.374   3.427 -0.8907 -0.4099  0.0186
  329G2     H0N 4527   0.165   2.416   3.425 -1.2143 -0.8328 -0.5232
  330G2     C00 4528   0.324   1.673   2.649  0.0477 -0.1643 -0.1043
  330G2     O01 4529   0.421   1.640   2.544  0.6305  0.1700 -0.0134
  330G2     C02 4530   0.379   1.552   2.446 -0.0327  0.7143 -0.4262
  330G2     C03 4531   0.509   1.502   2.379  0.3621  0.1342 -0.1919
  330G2     O04 4532   0.469   1.421   2.270  0.2141  0.5074  0.3588
  330G2     C05 4533   0.491   1.287   2.293  0.2886 -0.1265  0.0543
  330G2     C06 4534   0.458   1.196   2.175 -0.7508 -0.1289  0.5569
  330G2     O07 4535   0.561   1.213   2.081  0.1343  0.0567  0.4415
  330G2     C08 4536   0.541   1.145   1.959 -0.3223 -0.9678  0.5637
  330G2     H09 4537   0.331   1.596   2.732  0.2313 -1.7806 -0.0126
  330G2     H0A 4538   0.364   1.757   2.698  1.7880  1.7192 -2.4329
  330G2     H0B 4539   0.224   1.686   2.620  3.6725 -1.7862 -0.8990
  330G2     H0C 4540   0.322   1.468   2.483  1.6271 -2.1012 -0.4071
  330G2     H0D 4541   0.309   1.610   2.390  0.2935  1.7045  0.8067
  330G2     H0E 4542   0.563   1.591   2.351  0.2028  0.9216  1.3078
  330G2     H0F 4543   0.574   1.460   2.453  1.2897 -0.1164 -1.1157
  330G2     H0G 4544   0.600   1.272   2.314 -1.5528  2.2693 -0.7802
  330G2     H0H 4545   0.429   1.247   2.376  0.1292  2.0646  3.0351
  330G2     H0I 4546   0.478   1.091   2.209 -0.5012 -0.8122 -1.1464
  330G2     H0J 4547   0.354   1.205   2.137  0.4035  0.1465 -2.0033
  330G2     H0K 4548   0.541   1.038   1.980 -2.3320  0.7932  0.5970
  330G2     H0M 4549   0.449   1.183   1.908  0.7173  0.1609  1.8502
  330G2     H0N 4550   0.637   1.167   1.908  0.1808  2.3473  0.5934
  331G2     C00 4551   3.186   3.312   1.631  0.5914  0.3087 -0.0676
  331G2     O01 4552   3.311   3.378   1.620  0.3825  0.4229  0.2431
  331G2     C02 4553   3.400   3.357   1.727  0.6562  0.1011 -0.1967
  331G2     C03 4554   3.483   3.481   1.721  0.6887 -0.3682 -0.0467
  331G2     O04 4555   3.563   3.468   1.600  0.3402  0.4451  0.2589
  331G2     C05 4556   3.667   3.560   1.601 -0.3302 -0.2069 -0.0971
  331G2     C06 4557   3.717   3.536   1.458  0.8785  0.5089  0.1355
  331G2     O07 4558   3.629   3.594   1.361  0.0837 -0.0766  0.5212
  331G2     C08 4559   3.687   3.593   1.233  0.1438  0.2832  0.5734
  331G2     H09 4560   3.120   3.368   1.696  0.6748 -1.0846 -0.2582
  331G2     H0A 4561   3.138   3.319   1.535  1.3088  2.0908  0.3900
  331G2     H0B 4562   3.181   3.208   1.665 -0.7744 -0.0876  1.5540
  331G2     H0C 4563   3.345   3.346   1.815 -1.2053  0.7465  1.3383
  331G2     H0D 4564   3.460   3.269   1.719 -2.2147  0.4803  1.2184
  331G2     H0E 4565   3.403   3.561   1.722  1.2206  0.0648  0.6506
  331G2     H0F 4566   3.543   3.497   1.805  0.7005  2.3700 -0.5997
  331G2     H0G 4567   3.630   3.657   1.623  0.6583 -1.9657 -0.3622
  331G2     H0H 4568   3.745   3.554   1.676 -0.2684 -1.5340  0.8470
  331G2     H0I 4569   3.808   3.596   1.453  2.6943  0.8680  2.1048
  331G2     H0J 4570   3.741   3.425   1.436  1.2674  0.9116  1.6157
  331G2     H0K 4571   3.740   3.498   1.213 -0.1371 -1.3938  1.9570
  331G2     H0M 4572   3.609   3.603   1.160 -2.2208 -0.9714  2.9920
  331G2     H0N 4573   3.756   3.679   1.217 -3.1656 -0.1086  2.3481
  332G2     C00 4574   1.335   2.266   5.694  0.3359  0.0452 -0.0182
  332G2     O01 4575   1.304   2.133   5.730 -0.7442  0.2123 -0.4218
  332G2     C02 4576   1.427   2.066   5.779 -0.0084 -0.3200 -0.4107
  332G2     C03 4577   1.457   2.068   5.928 -0.3173  0.3747 -0.8092
  332G2     O04 4578   1.348   2.000   5.991 -0.0541  0.0103 -0.0733
  332G2     C05 4579   1.354   2.015   6.132 -0.5888  0.8138 -0.3467
  332G2     C06 4580   1.270   2.136   6.172 -0.8458 -0.5483  0.1536
  332G2     O07 4581   1.308   2.195   6.304 -0.2601  0.0608  0.1738
  332G2     C08 4582   1.251   2.326   6.321  0.6898  0.1996  0.0591
  332G2     H09 4583   1.402   2.265   5.613 -0.1725  0.1675  0.5861
  332G2     H0A 4584   1.243   2.304   5.655  1.5634 -1.5926  1.0378
  332G2     H0B 4585   1.369   2.334   5.775  3.7583 -0.6434 -3.3927
  332G2     H0C 4586   1.450   1.963   5.742 -0.7790 -1.7027 -2.5607
  332G2     H0D 4587   1.511   2.124   5.745 -1.4952  1.3774  0.9469
  332G2     H0E 4588   1.546   2.004   5.941  2.5869  0.9413 -0.7030
  332G2     H0F 4589   1.473   2.172   5.964 -3.1837  1.2849 -1.4297
  332G2     H0G 4590   1.311   1.930   6.186 -1.8846 -3.8661 -0.0553
  332G2     H0H 4591   1.460   2.032   6.165 -1.0847  0.6568  0.1338
  332G2     H0I 4592   1.284   2.213   6.094 -0.1514  0.8629 -2.5277
  332G2     H0J 4593   1.164   2.119   6.166  0.1831  1.7029  1.1706
  332G2     H0K 4594   1.272   2.369   6.423  1.1512  2.5005 -1.0245
  332G2     H0M 4595   1.285   2.403   6.244  1.3361  2.2167 -2.0042
  332G2     H0N 4596   1.142   2.317   6.302 -0.9448 -1.2338 -0.7520
  333G2     C00 4597   3.778   3.924   3.757 -0.1258  0.3422 -1.1329
  333G2     O01 4598   3.793   4.022   3.656 -0.6484 -0.4347 -1.2449
  333G2     C02 4599   3.924   4.073   3.638 -0.2313  0.7736 -0.7074
  333G2     C03 4600   3.910   4.220   3.596 -0.1230 -0.0807  0.4160
  333G2     O04 4601   3.790   4.280   3.654 -0.0553 -0.2197 -0.2787
  333G2     C05 4602   3.756   4.410   3.597  0.1520  0.1159  0.3464
  333G2     C06 4603   3.831   4.533   3.649 -0.0290 -0.4824  0.0900
  333G2     O07 4604   3.765   4.646   3.600  0.8316 -0.3272  0.6557
  333G2     C08 4605   3.779   4.776   3.664  0.1150  0.2257 -0.8857
  333G2     H09 4606   3.681   3.892   3.761  2.6732 -0.5976 -0.3392
  333G2     H0A 4607   3.855   3.845   3.756 -1.4220 -2.3260  0.8952
  333G2     H0B 4608   3.791   3.975   3.852 -1.3557  3.3381 -0.0814
  333G2     H0C 4609   3.979   4.068   3.732 -1.7098  0.1600  1.9409
  333G2     H0D 4610   3.987   4.026   3.560  0.2907 -0.4502 -2.2807
  333G2     H0E 4611   3.999   4.273   3.627  3.0779  0.9059 -1.0077
  333G2     H0F 4612   3.911   4.225   3.485 -0.7341 -0.4396 -1.3143
  333G2     H0G 4613   3.747   4.403   3.492 -2.6125 -0.6539  0.3204
  333G2     H0H 4614   3.650   4.421   3.625  0.4267 -1.2024 -1.6296
  333G2     H0I 4615   3.815   4.534   3.756 -1.3332 -2.0594  1.5235
  333G2     H0J 4616   3.936   4.535   3.625 -1.1209 -2.2698 -1.4292
  333G2     H0K 4617   3.705   4.851   3.622 -0.7433  1.2412 -2.7433
  333G2     H0M 4618   3.757   4.758   3.776 -0.4509  1.2149  0.2828
  333G2     H0N 4619   3.879   4.818   3.660 -0.0275  0.2585  0.2412
  334G2     C00 4620   2.158   2.012   2.850 -0.6307 -0.1145  0.6434
  334G2     O01 4621   2.054   1.948   2.779  0.1200 -0.2432 -0.0546
  334G2     C02 4622   2.091   1.893   2.648  0.0270 -0.4564  0.0480
  334G2     C03 4623   2.014   1.766   2.609 -0.1889  0.0085  0.8237
  334G2     O04 4624   1.878   1.789   2.594  0.3391  0.0995 -0.0588
  334G2     C05 4625   1.808   1.667   2.615 -0.0626 -0.3268 -0.5220
  334G2     C06 4626   1.707   1.648   2.506  0.3640 -0.3425  0.0277
  334G2     O07 4627   1.634   1.535   2.550  0.1934  0.2886  0.6428
  334G2     C08 4628   1.536   1.501   2.451 -0.5081 -0.0294  0.5602
  334G2     H09 4629   2.117   2.066   2.939 -0.8444  0.1370  2.1050
  334G2     H0A 4630   2.228   1.936   2.891  0.4786 -1.1510 -1.0232
  334G2     H0B 4631   2.220   2.082   2.795  3.8860 -0.5648  1.7285
  334G2     H0C 4632   2.075   1.976   2.582 -0.2551  0.4965 -0.7291
  334G2     H0D 4633   2.197   1.869   2.649  0.7323  1.3424  1.2997
  334G2     H0E 4634   2.054   1.726   2.513 -0.3125 -0.7120 -0.4409
  334G2     H0F 4635   2.036   1.692   2.683  0.6013  0.4203 -2.1334
  334G2     H0G 4636   1.870   1.581   2.626  0.1647 -1.6237  1.6102
  334G2     H0H 4637   1.746   1.685   2.704 -1.7555  1.7655 -0.3342
  334G2     H0I 4638   1.646   1.748   2.503 -1.2242  2.0791  0.7001
  334G2     H0J 4639   1.756   1.629   2.410 -1.3086 -0.0481 -0.4466
  334G2     H0K 4640   1.443   1.456   2.488  2.4259 -0.3842  2.7761
  334G2     H0M 4641   1.505   1.586   2.396 -1.3291 -0.5275 -1.0278
  334G2     H0N 4642   1.572   1.428   2.381  2.6989  0.1514  1.3255
  335G2     C00 4643   5.009   1.396   2.438  0.2279 -0.0297 -0.1537
  335G2     O01 4644   4.904   1.490   2.456 -0.1764 -0.5232  0.0740
  335G2     C02 4645   4.855   1.539   2.329 -1.0879 -0.2483  0.1377
  335G2     C03 4646   4.865   1.694   2.336  0.0094 -0.7940  0.6726
  335G2     O04 4647   4.838   1.750   2.206  0.3771 -0.2833  0.0942
  335G2     C05 4648   4.833   1.889   2.196 -0.4110 -0.2997  0.0564
  335G2     C06 4649   4.843   1.936   2.053  0.4881 -0.5739  0.2641
  335G2     O07 4650   4.962   1.869   2.008  0.2788 -0.7054 -0.5720
  335G2     C08 4651   4.967   1.843   1.871  1.3246 -0.1393 -0.0327
  335G2     H09 4652   4.972   1.312   2.378 -0.1600  2.6761  0.3622
  335G2     H0A 4653   5.095   1.439   2.392 -0.3373  0.2991  0.7825
  335G2     H0B 4654   5.043   1.367   2.532 -1.4211 -0.1997 -1.5098
  335G2     H0C 4655   4.917   1.505   2.239 -0.2593 -1.3538 -2.1380
  335G2     H0D 4656   4.758   1.501   2.310 -2.0881 -2.2179  1.5812
  335G2     H0E 4657   4.811   1.755   2.410 -1.5373 -0.7772  0.1012
  335G2     H0F 4658   4.964   1.716   2.357 -3.8709 -3.2235 -0.6407
  335G2     H0G 4659   4.751   1.935   2.252 -0.8023 -1.8580 -2.8108
  335G2     H0H 4660   4.927   1.930   2.243  3.1131  1.0548 -1.7368
  335G2     H0I 4661   4.758   1.903   2.001 -0.7403 -3.2278  1.5588
  335G2     H0J 4662   4.846   2.043   2.038  0.6955 -1.8475  0.1911
  335G2     H0K 4663   5.065   1.810   1.839  1.4514  1.6446 -2.7999
  335G2     H0M 4664   4.893   1.771   1.845  3.7935 -2.8565 -1.1624
  335G2     H0N 4665   4.946   1.931   1.815  0.0819 -0.5433 -2.2017
  336G2     C00 4666   2.909   0.085   3.802  0.0650  0.0899  0.6054
  336G2     O01 4667   3.035   0.095   3.854 -0.0631 -0.3691  0.5040
  336G2     C02 4668   3.066   0.212   3.926  0.0084 -0.1905  0.7779
  336G2     C03 4669   3.211   0.223   3.964  0.2574 -0.4285  0.0360
  336G2     O04 4670   3.241   0.333   4.053  0.9019 -0.0036 -0.5057
  336G2     C05 4671   3.203   0.465   4.014 -0.7745  0.0092  0.1814
  336G2     C06 4672   3.246   0.564   4.122 -0.1467 -0.4278 -1.0357
  336G2     O07 4673   3.146   0.675   4.132 -0.3528  0.4352 -0.2454
  336G2     C08 4674   3.161   0.769   4.242 -0.3002  0.0093  0.2379
  336G2     H09 4675   2.839   0.101   3.890 -1.2237  0.4923  0.4132
  336G2     H0A 4676   2.881   0.162   3.733 -0.3904  0.6950 -0.4040
  336G2     H0B 4677   2.892  -0.018   3.764 -0.7794  1.3852 -0.1402
  336G2     H0C 4678   3.030   0.291   3.867  1.2487 -3.3313 -2.2736
  336G2     H0D 4679   3.009   0.216   4.019 -0.3788  2.3968  0.8118
  336G2     H0E 4680   3.249   0.134   4.016  0.3107 -1.7438  0.5278
  336G2     H0F 4681   3.267   0.224   3.869  0.6179 -3.9738  0.0824
  336G2     H0G 4682   3.227   0.479   3.910 -1.1630 -0.4980 -1.6210
  336G2     H0H 4683   3.094   0.479   4.003  0.5060  2.6977  1.1466
  336G2     H0I 4684   3.273   0.523   4.218 -0.9256  1.0019 -1.2117
  336G2     H0J 4685   3.331   0.603   4.078 -1.9439 -3.1866  1.1957
  336G2     H0K 4686   3.254   0.827   4.244 -1.4522 -1.5529  2.0687
  336G2     H0M 4687   3.089   0.848   4.216  0.5657  0.9991 -0.8490
  336G2     H0N 4688   3.161   0.727   4.342 -0.2644  3.4667  1.2255
  337G2     C00 4689   1.257   4.127   4.967 -0.3631  1.2627 -0.5593
  337G2     O01 4690   1.358   4.105   4.873  0.7330 -0.2578 -0.5848
  337G2     C02 4691   1.466   4.031   4.921 -0.0191 -0.2353 -0.5255
  337G2     C03 4692   1.431   3.892   4.989  0.0623 -0.3998  0.3031
  337G2     O04 4693   1.551   3.829   5.039 -0.1262  0.2730  0.3684
  337G2     C05 4694   1.512   3.712   5.116  0.3701 -0.4180  0.6159
  337G2     C06 4695   1.633   3.617   5.122 -0.0058  0.2739 -0.0977
  337G2     O07 4696   1.594   3.497   5.188 -0.0910 -0.8989  0.4666
  337G2     C08 4697   1.703   3.408   5.192 -0.4875  0.3186 -0.0416
  337G2     H09 4698   1.178   4.055   4.965 -1.1505  0.1663 -0.2473
  337G2     H0A 4699   1.290   4.132   5.071 -2.0330 -0.5334  0.8886
  337G2     H0B 4700   1.196   4.214   4.949  0.0671  1.5071  2.6144
  337G2     H0C 4701   1.542   4.030   4.843 -1.9604 -0.6096 -2.9098
  337G2     H0D 4702   1.512   4.096   4.996 -0.2652  2.0622  0.5568
  337G2     H0E 4703   1.354   3.914   5.064 -0.0424  0.7070 -2.0870
  337G2     H0F 4704   1.396   3.828   4.908  2.4940 -1.4708  0.3596
  337G2     H0G 4705   1.473   3.748   5.204 -0.4359 -3.4600 -0.3223
  337G2     H0H 4706   1.427   3.663   5.070 -1.4437  1.3059  1.3036
  337G2     H0I 4707   1.670   3.605   5.023 -1.3683 -0.6707  3.4513
  337G2     H0J 4708   1.707   3.663   5.184  1.0935 -2.3021  3.0252
  337G2     H0K 4709   1.755   3.405   5.096  1.7116 -2.3706 -0.8696
  337G2     H0M 4710   1.777   3.437   5.272  0.6280  1.1996 -1.0196
  337G2     H0N 4711   1.659   3.307   5.209  2.0926  0.7172  2.0408
  338G2     C00 4712   2.846   0.409   5.280  0.8179  0.9692 -0.2314
  338G2     O01 4713   2.773   0.482   5.382 -0.3299  0.3069 -0.7750
  338G2     C02 4714   2.644   0.437   5.408 -0.0445  0.0828 -0.1885
  338G2     C03 4715   2.627   0.471   5.558 -0.5238  0.6691  0.5788
  338G2     O04 4716   2.657   0.346   5.626  0.1068 -0.4896  0.0387
  338G2     C05 4717   2.795   0.337   5.657 -0.4631  1.0217 -0.0105
  338G2     C06 4718   2.830   0.198   5.722  0.3519  0.1142 -0.2874
  338G2     O07 4719   2.785   0.194   5.853  0.8444  0.1891 -0.1377
  338G2     C08 4720   2.824   0.082   5.932 -0.3492  0.3677  0.3555
  338G2     H09 4721   2.942   0.436   5.239  2.6565 -1.4927 -2.7090
  338G2     H0A 4722   2.861   0.302   5.301  1.7034 -1.3911  0.9283
  338G2     H0B 4723   2.776   0.406   5.195  0.4414  1.0926  0.0880
  338G2     H0C 4724   2.581   0.484   5.338  1.7066  0.5508  0.3248
  338G2     H0D 4725   2.634   0.332   5.385 -0.5578 -0.3409 -0.6773
  338G2     H0E 4726   2.676   0.559   5.604  2.1399 -2.2038  0.3386
  338G2     H0F 4727   2.520   0.487   5.582  1.6755 -1.4961  1.3595
  338G2     H0G 4728   2.845   0.347   5.559  1.3601 -0.3410 -0.2607
  338G2     H0H 4729   2.827   0.420   5.722 -2.1718 -0.2108  0.3560
  338G2     H0I 4730   2.772   0.121   5.669  0.7359  0.7712  1.1851
  338G2     H0J 4731   2.930   0.172   5.709 -0.3809 -0.6742  0.2860
  338G2     H0K 4732   2.738   0.047   5.991 -2.4873 -0.2824 -2.3528
  338G2     H0M 4733   2.846  -0.008   5.870 -0.8888 -1.6865 -1.0281
  338G2     H0N 4734   2.914   0.097   5.991  0.6995  1.3122 -2.2540
  339G2     C00 4735   5.578   2.979   1.886 -1.2536 -0.2448 -0.6665
  339G2     O01 4736   5.631   3.043   1.993  0.2308  0.4994 -0.3032
  339G2     C02 4737   5.533   3.099   2.073 -1.0564 -0.2594 -0.3110
  339G2     C03 4738   5.473   3.224   2.002  0.3169  0.2504  0.1705
  339G2     O04 4739   5.567   3.321   1.960 -0.3022  0.4313 -0.2978
  339G2     C05 4740   5.529   3.412   1.857  0.2577 -0.1548 -0.8060
  339G2     C06 4741   5.628   3.415   1.736 -0.2495  0.4046 -0.9077
  339G2     O07 4742   5.668   3.283   1.687  0.5927 -0.1747  0.4996
  339G2     C08 4743   5.576   3.220   1.600 -0.0492  0.3788  0.3356
  339G2     H09 4744   5.520   3.037   1.812 -0.5408  0.1149 -2.3169
  339G2     H0A 4745   5.653   2.923   1.830 -0.5534  0.1074  1.3377
  339G2     H0B 4746   5.505   2.910   1.924 -2.8999  0.2225 -0.0045
  339G2     H0C 4747   5.441   3.033   2.095  1.7730 -3.6115  0.5324
  339G2     H0D 4748   5.577   3.130   2.168 -1.1755 -0.2530  3.4868
  339G2     H0E 4749   5.424   3.186   1.916  1.1192  2.1423  1.7205
  339G2     H0F 4750   5.391   3.265   2.062  0.5999  0.8743 -1.1886
  339G2     H0G 4751   5.435   3.384   1.816  1.2938 -3.5040 -0.0841
  339G2     H0H 4752   5.521   3.509   1.900 -0.8805 -1.1837 -2.1901
  339G2     H0I 4753   5.600   3.484   1.661 -0.8696 -2.3026 -1.2126
  339G2     H0J 4754   5.719   3.465   1.774  2.4711 -0.4942 -0.5766
  339G2     H0K 4755   5.532   3.297   1.538 -0.8086 -0.9794 -0.5226
  339G2     H0M 4756   5.631   3.151   1.533  2.1928 -0.6987  1.2287
  339G2     H0N 4757   5.490   3.180   1.652 -0.9577 -1.0569  0.8484
  340G2     C00 4758   5.036   4.842   3.623  1.0711 -0.3152 -0.6615
  340G2     O01 4759   5.080   4.970   3.578  0.5395 -0.7949 -0.4864
  340G2     C02 4760   4.982   5.050   3.512  0.4479  0.8979  0.0445
  340G2     C03 4761   5.036   5.192   3.487  0.1836 -0.0564  0.8523
  340G2     O04 4762   5.141   5.170   3.391 -0.1707  0.1604 -0.2269
  340G2     C05 4763   5.249   5.269   3.393 -1.0145  0.1232  0.1878
  340G2     C06 4764   5.342   5.247   3.279  0.6870 -0.0109  0.2927
  340G2     O07 4765   5.387   5.111   3.283 -0.6878  0.0713  0.3447
  340G2     C08 4766   5.491   5.091   3.187  0.4111 -0.5768  0.5558
  340G2     H09 4767   4.980   4.791   3.544 -1.3352 -1.2080 -0.8892
  340G2     H0A 4768   5.114   4.781   3.658  0.6175 -2.4658 -1.7160
  340G2     H0B 4769   4.969   4.848   3.710  0.6486  1.7293  1.3332
  340G2     H0C 4770   4.942   5.011   3.421 -1.7687 -0.4139  2.2073
  340G2     H0D 4771   4.891   5.066   3.572  3.3643 -0.3956  3.6648
  340G2     H0E 4772   4.963   5.253   3.438 -0.2658 -1.4144  0.5880
  340G2     H0F 4773   5.072   5.237   3.580  1.4751 -0.3538 -0.4776
  340G2     H0G 4774   5.209   5.370   3.406  0.2172  1.8929 -0.2145
  340G2     H0H 4775   5.309   5.254   3.483  0.1504  0.4099  0.2079
  340G2     H0I 4776   5.283   5.266   3.186  0.4253 -0.0197  0.9492
  340G2     H0J 4777   5.424   5.320   3.288 -0.0306 -1.3414 -0.7399
  340G2     H0K 4778   5.456   5.080   3.082 -0.5292 -0.4094 -0.8302
  340G2     H0M 4779   5.560   5.174   3.190 -0.5105  2.2583  1.4805
  340G2     H0N 4780   5.543   5.002   3.219 -2.9641  0.0061 -0.1934
  341G2     C00 4781   0.335   3.119   4.140 -0.3931  0.6514  0.6208
  341G2     O01 4782   0.368   3.173   4.012  0.7992 -0.7546  0.9138
  341G2     C02 4783   0.422   3.308   4.010 -0.6086 -0.1918  0.5353
  341G2     C03 4784   0.311   3.409   4.003 -0.2635 -0.7649  0.4335
  341G2     O04 4785   0.363   3.538   3.960  0.5838  0.2113  0.3615
  341G2     C05 4786   0.408   3.545   3.824  0.7510 -0.1401 -0.5081
  341G2     C06 4787   0.460   3.676   3.803 -0.7770  0.3804  0.8669
  341G2     O07 4788   0.509   3.710   3.675  0.1760 -0.0731 -0.0070
  341G2     C08 4789   0.432   3.799   3.585 -0.0098  0.2737 -0.7504
  341G2     H09 4790   0.407   3.133   4.215 -1.2997 -3.4540 -0.9751
  341G2     H0A 4791   0.238   3.163   4.170  0.0899  1.5282  2.1930
  341G2     H0B 4792   0.321   3.013   4.130 -1.8596  1.9864  1.2387
  341G2     H0C 4793   0.491   3.321   4.090 -1.6528  0.3654 -0.7658
  341G2     H0D 4794   0.493   3.315   3.929  0.8451 -1.0637 -0.9465
  341G2     H0E 4795   0.231   3.386   3.927 -1.8097  0.1811  0.1901
  341G2     H0F 4796   0.259   3.423   4.099  0.0986 -1.6724 -0.7796
  341G2     H0G 4797   0.493   3.483   3.815  1.2377  0.2636  1.7323
  341G2     H0H 4798   0.319   3.516   3.768  0.3176 -2.4405 -1.0054
  341G2     H0I 4799   0.395   3.753   3.837  0.3394  2.7904  0.0993
  341G2     H0J 4800   0.552   3.687   3.872  1.6687  2.4150  3.8718
  341G2     H0K 4801   0.430   3.895   3.631  0.4600  0.4705 -0.6827
  341G2     H0M 4802   0.485   3.808   3.488  1.0251  1.9219  0.1139
  341G2     H0N 4803   0.331   3.769   3.555  0.8773 -0.9730 -0.9934
  342G2     C00 4804   2.447   0.064   0.464 -0.1900 -0.6340  0.2003
  342G2     O01 4805   2.470   0.067   0.610 -0.3058  1.1552  0.2066
  342G2     C02 4806   2.409   0.179   0.670  0.6528 -0.0789  0.6448
  342G2     C03 4807   2.476   0.183   0.806  0.7303 -0.8814  0.3542
  342G2     O04 4808   2.482   0.054   0.865  0.5827  0.1608  0.1920
  342G2     C05 4809   2.500   0.052   1.006  0.3194 -0.0028 -0.2899
  342G2     C06 4810   2.479  -0.095   1.042 -0.6387 -1.1948  0.7851
  342G2     O07 4811   2.347  -0.136   1.014 -0.3167  0.1888 -0.1656
  342G2     C08 4812   2.309  -0.257   1.066  1.0392  0.0065 -1.2303
  342G2     H09 4813   2.517  -0.008   0.416  0.0195 -0.5759  2.4901
  342G2     H0A 4814   2.340   0.055   0.425 -2.8303 -1.2233  0.3563
  342G2     H0B 4815   2.476   0.159   0.423  0.3539  0.9415  1.8496
  342G2     H0C 4816   2.427   0.273   0.617 -1.4043 -0.3215  2.1759
  342G2     H0D 4817   2.304   0.170   0.673  1.6706  0.4682 -2.5946
  342G2     H0E 4818   2.570   0.223   0.786 -1.5230  0.2821 -0.5077
  342G2     H0F 4819   2.425   0.253   0.871 -0.1126  0.1540  2.3622
  342G2     H0G 4820   2.596   0.091   1.028 -1.4727 -0.2312  0.6735
  342G2     H0H 4821   2.422   0.108   1.055 -0.4251 -4.2453  1.2624
  342G2     H0I 4822   2.562  -0.149   1.001  1.6670 -0.0743 -0.0899
  342G2     H0J 4823   2.484  -0.093   1.149 -1.9965  1.6814  1.7974
  342G2     H0K 4824   2.220  -0.303   1.026  1.3115 -0.7372 -2.3299
  342G2     H0M 4825   2.393  -0.329   1.061 -0.4661  0.1965  1.4545
  342G2     H0N 4826   2.296  -0.248   1.176 -2.4364 -1.8193 -3.9800
  343G2     C00 4827   3.102   1.345   0.625 -0.2932  0.4222  0.1074
  343G2     O01 4828   3.147   1.220   0.673 -0.4422 -0.4184  0.2565
  343G2     C02 4829   3.283   1.233   0.718 -0.1407  0.4247 -0.0580
  343G2     C03 4830   3.340   1.103   0.791  0.0256  0.1404 -0.2021
  343G2     O04 4831   3.479   1.100   0.817 -0.3036 -0.7825  0.4510
  343G2     C05 4832   3.525   1.199   0.911 -0.4867  0.4129  0.3288
  343G2     C06 4833   3.680   1.206   0.911 -0.0341  0.5247  0.7511
  343G2     O07 4834   3.736   1.080   0.946  0.1217 -0.5430 -0.2828
  343G2     C08 4835   3.881   1.081   0.937  0.2156 -0.4128 -0.2838
  343G2     H09 4836   3.156   1.376   0.532 -2.3505  0.4216  0.0783
  343G2     H0A 4837   2.996   1.322   0.607  0.6269  0.0499 -0.5845
  343G2     H0B 4838   3.114   1.412   0.709  0.6597 -0.8771  1.6672
  343G2     H0C 4839   3.359   1.269   0.643  0.6663 -0.0360 -0.4948
  343G2     H0D 4840   3.281   1.306   0.794  0.3087 -1.9457  1.7367
  343G2     H0E 4841   3.279   1.083   0.884 -0.0903 -0.8688 -1.3856
  343G2     H0F 4842   3.321   1.020   0.722  0.1272 -0.6973 -0.0389
  343G2     H0G 4843   3.481   1.296   0.904  0.8890  1.1610 -0.2609
  343G2     H0H 4844   3.503   1.156   1.009  1.4400 -0.0096 -0.4864
  343G2     H0I 4845   3.721   1.244   0.814 -0.9200 -0.4297  0.1090
  343G2     H0J 4846   3.709   1.285   0.973  1.4720 -0.3128 -0.2370
  343G2     H0K 4847   3.916   1.063   0.837  0.7496 -0.8533  1.3542
  343G2     H0M 4848   3.926   1.183   0.952 -0.6093  0.7569  1.2445
  343G2     H0N 4849   3.924   1.011   1.009  4.5106 -1.8913  1.6227
  344G2     C00 4850   2.787   2.661   2.302  0.6689 -0.7634  0.0194
  344G2     O01 4851   2.715   2.716   2.194 -0.1191 -0.2179  0.8144
  344G2     C02 4852   2.661   2.847   2.233 -0.6207  0.2006 -0.2221
  344G2     C03 4853   2.563   2.915   2.128 -0.7205 -0.0219  0.3490
  344G2     O04 4854   2.461   2.991   2.196 -0.2390 -0.3691  0.2558
  344G2     C05 4855   2.380   3.076   2.118  0.3317  0.1595 -0.0221
  344G2     C06 4856   2.266   3.155   2.186 -0.0855 -1.1092 -0.3275
  344G2     O07 4857   2.166   3.072   2.257 -0.2269 -0.0506  0.7110
  344G2     C08 4858   2.106   2.970   2.187  0.2539  0.8196 -0.0900
  344G2     H09 4859   2.734   2.665   2.396  0.0858  1.3708 -1.0695
  344G2     H0A 4860   2.792   2.554   2.295  0.2667  1.5022  0.5986
  344G2     H0B 4861   2.893   2.691   2.302  1.3605 -0.9130 -0.0905
  344G2     H0C 4862   2.604   2.829   2.333 -0.1977 -2.4943  1.4458
  344G2     H0D 4863   2.738   2.927   2.258  1.5429 -1.1637  1.7491
  344G2     H0E 4864   2.625   2.970   2.057 -0.6728  1.3180  2.4853
  344G2     H0F 4865   2.516   2.837   2.071  0.9323  0.7604  1.4910
  344G2     H0G 4866   2.435   3.148   2.059  2.5355  1.6495 -1.8893
  344G2     H0H 4867   2.347   3.013   2.030 -0.5057 -0.8799  0.8549
  344G2     H0I 4868   2.309   3.228   2.255  0.1553 -1.5577 -2.0495
  344G2     H0J 4869   2.214   3.208   2.108  3.0076  1.8563 -0.0218
  344G2     H0K 4870   1.997   2.962   2.216  1.0807  1.0967  1.2942
  344G2     H0M 4871   2.128   2.976   2.084  0.9995  0.6022 -0.1272
  344G2     H0N 4872   2.153   2.882   2.225  1.7170  0.6494 -1.0383
  345G2     C00 4873   0.203   3.574   4.782 -0.0516  0.4478  0.2134
  345G2     O01 4874   0.164   3.450   4.839 -0.1518 -0.5421  0.0373
  345G2     C02 4875   0.156   3.476   4.981 -0.0263  0.2629  0.4288
  345G2     C03 4876   0.128   3.329   5.015  0.3166 -0.1037  0.1658
  345G2     O04 4877   0.119   3.297   5.155  0.2381  0.3135 -0.0552
  345G2     C05 4878   0.020   3.363   5.224  0.2374  0.4081  0.0548
  345G2     C06 4879   0.070   3.423   5.353 -0.2411 -0.3060 -0.0299
  345G2     O07 4880   0.178   3.511   5.324  0.3834  0.0528  0.0067
  345G2     C08 4881   0.242   3.562   5.442  0.1133  0.0950 -0.0919
  345G2     H09 4882   0.121   3.650   4.788 -2.4208  1.0692 -0.1434
  345G2     H0A 4883   0.283   3.628   4.823  3.6554 -3.6083  1.1925
  345G2     H0B 4884   0.224   3.562   4.677 -1.4744  1.3882  2.5900
  345G2     H0C 4885   0.243   3.529   5.016  0.9591 -0.3552  1.3402
  345G2     H0D 4886   0.075   3.548   5.002 -1.0470  1.1176  3.3599
  345G2     H0E 4887   0.042   3.292   4.969 -1.6467 -2.0237  2.3946
  345G2     H0F 4888   0.205   3.267   4.976  3.7397  2.8894  0.8335
  345G2     H0G 4889  -0.027   3.445   5.174 -2.8992 -0.9475  1.9695
  345G2     H0H 4890  -0.053   3.289   5.243  2.8122 -1.8213 -0.1932
  345G2     H0I 4891  -0.010   3.473   5.403  0.0076 -2.0960 -1.3184
  345G2     H0J 4892   0.097   3.348   5.426 -0.9298 -0.4849  0.7122
  345G2     H0K 4893   0.173   3.607   5.509 -0.0832  0.9196 -2.1363
  345G2     H0M 4894   0.305   3.486   5.498 -2.6460 -0.9235  0.4234
  345G2     H0N 4895   0.301   3.640   5.397 -2.5502  0.6045  2.6697
  346G2     C00 4896   4.204   5.046   0.206  0.8015  0.3187  0.0133
  346G2     O01 4897   4.163   5.036   0.075  0.2290  0.8679  0.0677
  346G2     C02 4898   4.250   5.092  -0.017 -0.3332  0.4979  0.0706
  346G2     C03 4899   4.152   5.148  -0.121 -0.6523 -0.6615 -0.9899
  346G2     O04 4900   4.069   5.242  -0.051  0.5417 -0.5480  0.4215
  346G2     C05 4901   4.042   5.353  -0.138 -0.1199 -0.4683  0.5742
  346G2     C06 4902   3.918   5.412  -0.080 -0.1781 -0.3475  0.0121
  346G2     O07 4903   3.883   5.526  -0.158  0.0431 -0.1656  0.9742
  346G2     C08 4904   3.821   5.632  -0.089  0.5215 -0.0128  0.2015
  346G2     H09 4905   4.210   5.147   0.235  1.0428 -0.3012  2.2634
  346G2     H0A 4906   4.133   4.999   0.267  1.5089  3.7423 -0.3175
  346G2     H0B 4907   4.305   5.000   0.208  0.2233  1.1427 -1.9508
  346G2     H0C 4908   4.323   5.163   0.023 -4.2130  2.0610  1.2797
  346G2     H0D 4909   4.305   5.013  -0.071  1.9318  0.9535 -0.8580
  346G2     H0E 4910   4.205   5.182  -0.211 -1.1033 -2.4888 -0.2027
  346G2     H0F 4911   4.074   5.075  -0.145 -1.1252  0.2237  1.0261
  346G2     H0G 4912   4.125   5.423  -0.144  2.2748 -1.2802 -3.8273
  346G2     H0H 4913   4.035   5.315  -0.236  1.1172 -0.4974 -0.3064
  346G2     H0I 4914   3.834   5.349  -0.069  1.0140  2.5752  1.7722
  346G2     H0J 4915   3.948   5.440   0.023 -1.2159  2.3788  0.8786
  346G2     H0K 4916   3.880   5.681  -0.011  1.1735  0.8297  1.5626
  346G2     H0M 4917   3.800   5.704  -0.166 -0.7379 -2.5289  0.2641
  346G2     H0N 4918   3.739   5.589  -0.033  1.9277  1.9365  1.6566
  347G2     C00 4919   4.463   0.605   3.479  0.4794  0.5827 -0.5047
  347G2     O01 4920   4.522   0.691   3.575  0.6564  0.3689 -0.3054
  347G2     C02 4921   4.412   0.764   3.634 -0.0447  0.1436 -0.4760
  347G2     C03 4922   4.337   0.676   3.737 -0.4250  0.0095  0.5482
  347G2     O04 4923   4.437   0.614   3.816  0.1320 -0.7367 -0.1880
  347G2     C05 4924   4.404   0.533   3.932 -0.5119 -0.2650 -0.2975
  347G2     C06 4925   4.523   0.429   3.958  0.3072 -0.3105  0.0776
  347G2     O07 4926   4.562   0.340   3.853 -0.4537  0.0100  0.2855
  347G2     C08 4927   4.451   0.252   3.821  0.5707 -1.0183  0.6061
  347G2     H09 4928   4.524   0.610   3.390  2.4803  0.9282 -1.4477
  347G2     H0A 4929   4.458   0.502   3.517 -0.9988 -0.3438  1.5484
  347G2     H0B 4930   4.361   0.628   3.445 -1.9994  0.5138 -0.0614
  347G2     H0C 4931   4.459   0.853   3.679  0.0739  2.0748 -0.8489
  347G2     H0D 4932   4.347   0.808   3.559  0.0850  0.6898 -0.0652
  347G2     H0E 4933   4.258   0.733   3.799  1.7597 -1.6516 -1.0735
  347G2     H0F 4934   4.280   0.600   3.684 -1.6825 -1.4476 -1.2073
  347G2     H0G 4935   4.396   0.605   4.014 -0.6511  2.8790 -0.1994
  347G2     H0H 4936   4.309   0.475   3.920 -0.5514 -3.0710  0.5118
  347G2     H0I 4937   4.607   0.490   3.976  0.3059 -0.6856 -0.2017
  347G2     H0J 4938   4.510   0.379   4.053 -0.0508 -1.1038  1.1187
  347G2     H0K 4939   4.492   0.166   3.767  0.5260 -0.9554  0.7736
  347G2     H0M 4940   4.399   0.209   3.910 -0.0944  0.7836 -0.0451
  347G2     H0N 4941   4.375   0.307   3.758 -2.2401 -1.9178  0.7996
  348G2     C00 4942   2.376   4.462   1.077  0.0901 -0.1892  0.1861
  348G2     O01 4943   2.385   4.342   1.008 -0.0402 -0.1255 -1.3242
  348G2     C02 4944   2.284   4.256   1.058 -0.1110 -0.2630 -0.5155
  348G2     C03 4945   2.263   4.159   0.943 -0.3328 -0.3554 -0.2873
  348G2     O04 4946   2.156   4.081   0.985 -0.4493  0.2883  0.1151
  348G2     C05 4947   2.121   3.991   0.881 -0.6267 -0.4903 -0.2225
  348G2     C06 4948   2.054   3.871   0.949  0.6258 -0.0525  0.2410
  348G2     O07 4949   1.947   3.829   0.863  0.8144 -0.1362 -0.0389
  348G2     C08 4950   1.991   3.731   0.769 -0.3466  0.8551 -0.6745
  348G2     H09 4951   2.459   4.525   1.071 -1.7527 -2.3881 -0.4779
  348G2     H0A 4952   2.292   4.513   1.038  1.0850  0.3392  0.3964
  348G2     H0B 4953   2.359   4.449   1.180 -1.0219  0.5170 -1.3887
  348G2     H0C 4954   2.310   4.195   1.147 -2.0407  2.3525  0.1120
  348G2     H0D 4955   2.196   4.302   1.077 -0.0241  0.8309 -0.9891
  348G2     H0E 4956   2.249   4.195   0.839  0.2249  2.3471  0.3464
  348G2     H0F 4957   2.350   4.098   0.947  0.6748  3.1046 -3.2381
  348G2     H0G 4958   2.055   4.044   0.816  0.6875 -0.0482 -0.6233
  348G2     H0H 4959   2.210   3.951   0.832 -3.5960 -0.7404 -0.3493
  348G2     H0I 4960   2.129   3.793   0.984 -0.2394  0.7762  2.5979
  348G2     H0J 4961   2.012   3.908   1.045  0.9968 -0.1100 -0.9646
  348G2     H0K 4962   2.006   3.637   0.811  0.8038 -0.8630 -1.1530
  348G2     H0M 4963   1.907   3.720   0.706  1.3133  1.4280  3.1584
  348G2     H0N 4964   2.078   3.764   0.704 -0.9351  1.0002 -1.6330
  349G2     C00 4965   1.534   4.522   1.274 -0.3246 -0.0117 -0.1933
  349G2     O01 4966   1.397   4.532   1.235 -0.4105 -0.1180 -0.0461
  349G2     C02 4967   1.354   4.664   1.236  0.6487  0.1707 -0.1752
  349G2     C03 4968   1.300   4.684   1.376  0.4093  0.1947 -0.1952
  349G2     O04 4969   1.252   4.817   1.388  0.5237 -0.6858 -0.3266
  349G2     C05 4970   1.145   4.842   1.480 -0.0734  0.4983 -0.0105
  349G2     C06 4971   1.163   4.774   1.614 -0.5461  0.0705  0.9959
  349G2     O07 4972   1.275   4.833   1.672  0.7367 -0.3804 -0.4273
  349G2     C08 4973   1.303   4.765   1.797 -0.0977  0.8003  0.7026
  349G2     H09 4974   1.550   4.419   1.297  0.6570 -2.0965  1.9579
  349G2     H0A 4975   1.597   4.563   1.197 -0.0273 -1.9772  1.3527
  349G2     H0B 4976   1.558   4.589   1.363 -1.4999  2.0028 -0.6348
  349G2     H0C 4977   1.429   4.741   1.196  1.1417  0.9451  0.4899
  349G2     H0D 4978   1.266   4.679   1.170  0.4175  0.6338  1.1174
  349G2     H0E 4979   1.231   4.602   1.396  1.4784  0.2442 -1.5896
  349G2     H0F 4980   1.377   4.669   1.452  1.1538 -1.0758 -1.2594
  349G2     H0G 4981   1.137   4.949   1.486 -2.1198 -0.7048 -0.8319
  349G2     H0H 4982   1.059   4.816   1.424  2.1910  0.9166 -2.2136
  349G2     H0I 4983   1.071   4.781   1.666  1.1676  1.0870 -2.1682
  349G2     H0J 4984   1.172   4.667   1.610  0.8595 -0.0796  1.8107
  349G2     H0K 4985   1.394   4.799   1.842 -0.9092  2.1767  0.0567
  349G2     H0M 4986   1.216   4.786   1.851  0.9129  2.9548 -1.5889
  349G2     H0N 4987   1.319   4.655   1.784  0.3168 -1.0484  0.4297
  350G2     C00 4988   0.697   0.542   5.225 -0.0964  0.3461 -0.1157
  350G2     O01 4989   0.707   0.594   5.356  0.3378 -0.4104  0.5226
  350G2     C02 4990   0.805   0.533   5.443 -0.0704 -0.0500  0.0041
  350G2     C03 4991   0.809   0.610   5.575  0.7651  0.2950 -0.2359
  350G2     O04 4992   0.851   0.734   5.540  0.0944  0.0475  0.1000
  350G2     C05 4993   0.853   0.832   5.637  1.3971 -0.0092  0.0014
  350G2     C06 4994   0.903   0.969   5.578  0.3438 -0.0640  0.4358
  350G2     O07 4995   1.035   0.967   5.554  0.3229 -0.5625 -0.0509
  350G2     C08 4996   1.093   1.073   5.475 -0.3158 -1.0372 -0.2142
  350G2     H09 4997   0.639   0.614   5.166  0.8483 -1.3588 -0.6971
  350G2     H0A 4998   0.789   0.533   5.165 -1.4378 -3.6095  0.3556
  350G2     H0B 4999   0.656   0.443   5.218  1.7537 -0.6895  1.6421
  350G2     H0C 5000   0.790   0.434   5.469  0.1064 -0.7472 -0.5420
  350G2     H0D 5001   0.899   0.527   5.395  0.3421 -1.1552 -0.0718
  350G2     H0E 5002   0.714   0.616   5.631  1.6160  1.2287 -0.3996
  350G2     H0F 5003   0.880   0.563   5.650 -1.8210 -1.0142  1.3165
  350G2     H0G 5004   0.756   0.841   5.684  1.9855 -1.3681 -0.3707
  350G2     H0H 5005   0.920   0.812   5.722  2.6082  0.8907  0.3218
  350G2     H0I 5006   0.849   0.994   5.488  1.2372 -1.3121 -1.9676
  350G2     H0J 5007   0.889   1.059   5.646 -1.2757 -0.5750  1.8170
  350G2     H0K 5008   1.056   1.085   5.373 -1.9514  4.1048  0.3958
  350G2     H0M 5009   1.077   1.172   5.528  0.7250 -0.4176  1.4820
  350G2     H0N 5010   1.201   1.066   5.470 -0.9202 -1.0589 -0.9535
  351G2     C00 5011   0.763   4.922   0.331  0.1116 -0.8822 -0.4126
  351G2     O01 5012   0.720   5.035   0.406  0.0498 -0.5431 -0.0741
  351G2     C02 5013   0.811   5.147   0.436  0.0567  0.1232  0.4415
  351G2     C03 5014   0.849   5.240   0.322  0.7404  0.2675  0.2391
  351G2     O04 5015   0.920   5.174   0.216  0.0462  0.0029  0.2716
  351G2     C05 5016   1.056   5.148   0.251  0.1622 -0.5545  0.2014
  351G2     C06 5017   1.121   5.086   0.136  0.1911 -0.4803 -0.0099
  351G2     O07 5018   1.079   4.954   0.123 -0.8225  0.7109  0.4870
  351G2     C08 5019   1.121   4.888   0.007  0.0310  0.8228  0.3121
  351G2     H09 5020   0.763   4.940   0.227 -1.7568 -1.4473  2.8089
  351G2     H0A 5021   0.870   4.893   0.350  1.3568  1.1831  0.5235
  351G2     H0B 5022   0.696   4.841   0.347  2.2613 -0.8281  2.1902
  351G2     H0C 5023   0.761   5.208   0.513 -1.1009 -0.4410  2.4101
  351G2     H0D 5024   0.895   5.113   0.499 -0.3262 -0.4244  0.2790
  351G2     H0E 5025   0.760   5.285   0.282  1.5169 -0.9988 -0.4893
  351G2     H0F 5026   0.910   5.321   0.365 -0.8893 -0.1656 -0.9747
  351G2     H0G 5027   1.101   5.238   0.288  1.4329  0.3773  1.8132
  351G2     H0H 5028   1.053   5.071   0.328  1.0698 -0.6915  0.5016
  351G2     H0I 5029   1.090   5.137   0.047 -0.5867 -2.0350  0.1660
  351G2     H0J 5030   1.234   5.095   0.153  2.6448  1.8634  1.4783
  351G2     H0K 5031   1.104   4.783   0.015 -0.3461 -1.9385  0.1249
  351G2     H0M 5032   1.063   4.926  -0.078  0.5936 -1.0046 -1.2240
  351G2     H0N 5033   1.228   4.892  -0.022  1.5279 -2.9068  0.5863
  352G2     C00 5034   1.135   0.693   1.422 -0.8413  0.2395  0.3698
  352G2     O01 5035   1.047   0.622   1.338 -0.6506  0.5170  0.6397
  352G2     C02 5036   0.990   0.695   1.230 -0.2692 -0.2917 -0.2770
  352G2     C03 5037   0.912   0.604   1.139  0.0249 -0.3565  0.5959
  352G2     O04 5038   0.988   0.492   1.104  0.2192  0.5793  0.5218
  352G2     C05 5039   0.929   0.407   0.997 -1.0620  0.4586 -0.1660
  352G2     C06 5040   0.977   0.274   1.026 -0.6980  0.3569 -0.1667
  352G2     O07 5041   0.977   0.228   1.161 -0.5698  0.4473 -0.4622
  352G2     C08 5042   1.047   0.106   1.173  0.3881  0.1871 -0.3076
  352G2     H09 5043   1.189   0.781   1.389 -0.0998  2.3673 -0.0500
  352G2     H0A 5044   1.069   0.725   1.500 -0.0245  0.6097 -0.3142
  352G2     H0B 5045   1.198   0.622   1.473 -2.7790  0.0403 -0.0771
  352G2     H0C 5046   0.918   0.770   1.265  0.4193 -1.7648  0.6589
  352G2     H0D 5047   1.059   0.761   1.182  0.8887 -1.1187  0.2396
  352G2     H0E 5048   0.831   0.575   1.200  1.9534  0.2458  0.0653
  352G2     H0F 5049   0.864   0.646   1.050  0.3611  0.8204  1.7238
  352G2     H0G 5050   0.821   0.407   0.987 -2.0786  1.2313  0.2218
  352G2     H0H 5051   0.961   0.435   0.895 -1.5256 -0.3849 -0.2909
  352G2     H0I 5052   0.929   0.198   0.967 -0.3912 -2.2434 -2.4287
  352G2     H0J 5053   1.078   0.285   0.996  0.8907  0.1180  2.5217
  352G2     H0K 5054   1.008   0.033   1.107 -0.2457  1.6579 -0.8519
  352G2     H0M 5055   1.149   0.115   1.146 -0.8504  0.1668 -1.0087
  352G2     H0N 5056   1.038   0.066   1.274 -0.4248 -0.8651 -2.2141
  353G2     C00 5057   1.241   1.595   3.119  0.2426 -1.3830  0.0721
  353G2     O01 5058   1.307   1.565   3.246 -0.4008 -0.3754  0.2245
  353G2     C02 5059   1.427   1.490   3.247 -0.4842 -0.3438  0.1099
  353G2     C03 5060   1.547   1.567   3.189 -0.0186  0.0748 -0.1986
  353G2     O04 5061   1.660   1.478   3.179  0.1381 -0.4393  0.3814
  353G2     C05 5062   1.785   1.531   3.208 -0.3550 -0.3523 -0.2570
  353G2     C06 5063   1.812   1.511   3.358  0.0624  0.7424  0.5775
  353G2     O07 5064   1.723   1.599   3.423  0.2444  0.3871 -0.6738
  353G2     C08 5065   1.678   1.545   3.543  0.8653 -0.6563 -0.6684
  353G2     H09 5066   1.163   1.670   3.148  2.2631 -0.5532  1.9011
  353G2     H0A 5067   1.303   1.649   3.050  0.1326 -1.8815  1.4333
  353G2     H0B 5068   1.194   1.507   3.067 -3.1683  0.0804  0.6786
  353G2     H0C 5069   1.447   1.464   3.352 -0.3238  0.8730 -2.0864
  353G2     H0D 5070   1.397   1.397   3.199 -0.8888  1.7428  1.6613
  353G2     H0E 5071   1.515   1.604   3.093  0.5555 -0.5146  0.8569
  353G2     H0F 5072   1.581   1.652   3.245  0.6485 -2.0972  3.4607
  353G2     H0G 5073   1.858   1.467   3.160  0.1195 -5.1029  1.7239
  353G2     H0H 5074   1.797   1.636   3.178  2.4584  0.5249  0.9120
  353G2     H0I 5075   1.786   1.409   3.389 -0.5433 -0.5569  0.4384
  353G2     H0J 5076   1.918   1.529   3.383  1.3682  0.4718 -1.8482
  353G2     H0K 5077   1.622   1.624   3.598 -0.6594 -0.7299 -1.0439
  353G2     H0M 5078   1.612   1.457   3.527 -2.3124  0.8605 -1.8959
  353G2     H0N 5079   1.759   1.518   3.613  1.0481 -0.4278 -1.5905
  354G2     C00 5080   1.271   2.891   3.560  0.2445 -0.3026 -1.2964
  354G2     O01 5081   1.315   2.992   3.656  0.1005  0.3690  0.2738
  354G2     C02 5082   1.221   3.075   3.711  0.4642  0.2164  0.5431
  354G2     C03 5083   1.285   3.163   3.830  0.0030 -0.0618  0.4894
  354G2     O04 5084   1.342   3.283   3.780 -0.0540  0.0258  0.5343
  354G2     C05 5085   1.387   3.380   3.873  0.2845 -0.3635  0.6664
  354G2     C06 5086   1.468   3.492   3.817 -0.8635  0.0915 -0.3432
  354G2     O07 5087   1.483   3.607   3.900 -0.7796  0.8566  0.1383
  354G2     C08 5088   1.602   3.610   3.978  0.2109  0.6134 -0.1748
  354G2     H09 5089   1.263   2.937   3.467  0.2433  2.6397  3.4714
  354G2     H0A 5090   1.356   2.822   3.555 -2.1506  0.4535  1.6380
  354G2     H0B 5091   1.187   2.829   3.584  3.4113  0.7652  0.6565
  354G2     H0C 5092   1.176   3.137   3.631  0.1261 -2.4191  0.4861
  354G2     H0D 5093   1.144   3.004   3.757  0.8802  0.6733 -0.2242
  354G2     H0E 5094   1.208   3.206   3.893  3.0770 -1.1050  0.8193
  354G2     H0F 5095   1.357   3.111   3.897 -3.0424  0.7648  1.1515
  354G2     H0G 5096   1.302   3.431   3.927 -0.4192  1.9191  1.4087
  354G2     H0H 5097   1.448   3.326   3.954  1.6494 -1.2646  0.7680
  354G2     H0I 5098   1.563   3.447   3.784 -1.2032 -0.4921  0.7289
  354G2     H0J 5099   1.425   3.524   3.719 -1.2733  1.5576 -0.7982
  354G2     H0K 5100   1.598   3.693   4.056  1.1397  5.6951  0.1840
  354G2     H0M 5101   1.618   3.516   4.034  0.1526 -0.9009  0.1420
  354G2     H0N 5102   1.692   3.646   3.925 -0.5282  3.8602 -0.4218
  355G2     C00 5103   4.684   5.718   5.040  0.3192  0.3977 -0.3323
  355G2     O01 5104   4.556   5.703   4.981  0.2491  0.5042  0.4002
  355G2     C02 5105   4.455   5.648   5.069 -0.3003  0.7003  0.5153
  355G2     C03 5106   4.348   5.632   4.967  0.2083 -0.7156  0.1285
  355G2     O04 5107   4.380   5.524   4.876 -0.6414 -0.1052 -0.8380
  355G2     C05 5108   4.285   5.511   4.777 -0.1230  0.2296 -0.0686
  355G2     C06 5109   4.299   5.367   4.724  0.0045  0.1991 -0.0333
  355G2     O07 5110   4.434   5.349   4.690  0.1718  0.1356 -0.1242
  355G2     C08 5111   4.457   5.243   4.589 -0.2339 -0.6662  0.0321
  355G2     H09 5112   4.696   5.776   5.127 -0.1777 -2.5110  1.5379
  355G2     H0A 5113   4.720   5.624   5.072 -0.8089 -2.4569 -0.6580
  355G2     H0B 5114   4.759   5.747   4.960 -0.3615 -1.2684 -0.1762
  355G2     H0C 5115   4.475   5.554   5.108 -2.3970 -0.4694 -3.8184
  355G2     H0D 5116   4.446   5.714   5.152  1.4641 -1.0184  1.1859
  355G2     H0E 5117   4.253   5.614   5.017  0.2085  0.7582  1.2775
  355G2     H0F 5118   4.348   5.727   4.914 -0.6579 -1.6018  1.7529
  355G2     H0G 5119   4.184   5.517   4.809  0.8243 -1.2656 -0.6039
  355G2     H0H 5120   4.289   5.574   4.690 -2.8869  0.4744  0.0719
  355G2     H0I 5121   4.280   5.298   4.811  0.8639  0.0207  2.0061
  355G2     H0J 5122   4.238   5.352   4.638  2.2378  0.4690 -1.8090
  355G2     H0K 5123   4.441   5.282   4.492  2.1276 -1.3170 -0.6421
  355G2     H0M 5124   4.562   5.202   4.595 -0.9867  1.4865  2.6104
  355G2     H0N 5125   4.389   5.158   4.597 -1.6779 -1.2291  1.0749
  356G2     C00 5126   1.719   4.755   3.187  0.0677 -0.1992  0.7943
  356G2     O01 5127   1.836   4.791   3.257 -0.0445 -0.6565  0.2428
  356G2     C02 5128   1.831   4.758   3.395 -0.0707  0.5056  0.1551
  356G2     C03 5129   1.947   4.826   3.474 -0.9168 -0.1589 -0.1217
  356G2     O04 5130   2.072   4.761   3.450 -0.3193  0.3116 -0.4411
  356G2     C05 5131   2.187   4.843   3.478 -0.4950 -0.5418 -0.4537
  356G2     C06 5132   2.196   4.900   3.626 -0.0511  0.8931  0.3986
  356G2     O07 5133   2.097   4.998   3.654  0.0421 -0.0024 -0.4122
  356G2     C08 5134   2.134   5.104   3.736  0.1032 -0.6665 -1.1330
  356G2     H09 5135   1.627   4.799   3.222 -1.3827  1.7104  1.8957
  356G2     H0A 5136   1.728   4.798   3.086  0.2053  1.5752  1.0367
  356G2     H0B 5137   1.722   4.645   3.180  0.2538  2.6103 -0.0826
  356G2     H0C 5138   1.729   4.779   3.434 -1.2629 -2.4498 -0.7039
  356G2     H0D 5139   1.854   4.657   3.394  1.8099 -0.0341 -1.3026
  356G2     H0E 5140   1.945   4.931   3.451  0.3658  1.8862 -0.2020
  356G2     H0F 5141   1.930   4.811   3.580 -0.4464  0.5379 -0.9450
  356G2     H0G 5142   2.273   4.791   3.454  3.0594  0.7253  0.3718
  356G2     H0H 5143   2.179   4.929   3.407  0.0712  3.6715 -0.4032
  356G2     H0I 5144   2.192   4.827   3.702  0.6557 -0.5159 -2.4121
  356G2     H0J 5145   2.293   4.948   3.630 -1.1328  0.1952 -1.9895
  356G2     H0K 5146   2.042   5.146   3.786 -2.2369  1.8845 -0.9348
  356G2     H0M 5147   2.211   5.083   3.817 -0.8345  0.0905  1.1753
  356G2     H0N 5148   2.152   5.195   3.681 -0.7795 -0.8326  0.9490
  357G2     C00 5149   2.665   3.236   5.489 -0.2070  0.4335  0.4659
  357G2     O01 5150   2.525   3.219   5.492  0.0337 -0.1660  0.2882
  357G2     C02 5151   2.454   3.330   5.546 -0.8404 -0.3250 -0.2232
  357G2     C03 5152   2.310   3.275   5.542 -0.3518  0.7506 -0.6076
  357G2     O04 5153   2.262   3.282   5.406  0.0189 -0.2149 -0.6000
  357G2     C05 5154   2.127   3.247   5.387 -0.4707 -0.1124 -0.1326
  357G2     C06 5155   2.111   3.229   5.239  0.0077 -0.0614  0.2939
  357G2     O07 5156   2.203   3.126   5.198 -0.3648  0.0729  0.1307
  357G2     C08 5157   2.200   3.110   5.057  0.2376 -0.1551 -0.3550
  357G2     H09 5158   2.698   3.251   5.589 -0.0113 -0.9103  2.1300
  357G2     H0A 5159   2.714   3.145   5.454  0.6055 -0.1107 -1.8933
  357G2     H0B 5160   2.701   3.321   5.434 -0.8381 -0.2400 -0.9650
  357G2     H0C 5161   2.491   3.359   5.650 -0.8507 -0.6557  3.1833
  357G2     H0D 5162   2.467   3.424   5.483 -1.6599  0.8308 -0.2363
  357G2     H0E 5163   2.299   3.173   5.585 -0.8089 -0.9402 -1.1667
  357G2     H0F 5164   2.256   3.337   5.609 -0.8170 -0.9200 -0.6806
  357G2     H0G 5165   2.108   3.146   5.428  1.5314 -0.4707 -0.4758
  357G2     H0H 5166   2.049   3.315   5.430 -0.9822  1.3970 -3.4095
  357G2     H0I 5167   2.005   3.213   5.208 -0.7935  2.6595  1.3107
  357G2     H0J 5168   2.140   3.320   5.188 -1.1749 -0.6633  0.1729
  357G2     H0K 5169   2.212   3.001   5.033  1.1032 -1.7647  1.2821
  357G2     H0M 5170   2.105   3.143   5.010 -0.3507  1.6542 -0.2912
  357G2     H0N 5171   2.286   3.156   5.010  0.0124 -2.2194 -0.3439
  358G2     C00 5172   2.145   0.060   1.985 -0.0353  0.3057 -0.1533
  358G2     O01 5173   2.012   0.008   1.966  0.2244 -0.2691  0.0594
  358G2     C02 5174   1.984  -0.114   2.032 -0.9169  0.6000  0.1335
  358G2     C03 5175   1.991  -0.217   1.919 -0.0139  0.2085  0.2666
  358G2     O04 5176   1.954  -0.350   1.944 -0.2753 -0.0221 -0.1622
  358G2     C05 5177   1.809  -0.365   1.966 -0.2071  0.7900 -0.4317
  358G2     C06 5178   1.779  -0.406   2.111 -0.1952  1.3500  0.0355
  358G2     O07 5179   1.877  -0.492   2.162 -0.3519 -0.1639 -0.0074
  358G2     C08 5180   1.846  -0.544   2.289 -0.8822 -0.0949  0.1237
  358G2     H09 5181   2.216  -0.016   1.956 -2.2816 -0.1101  3.2904
  358G2     H0A 5182   2.155   0.149   1.923 -2.8862 -0.4698  0.3165
  358G2     H0B 5183   2.167   0.066   2.090 -1.0636  2.6679  2.0114
  358G2     H0C 5184   2.061  -0.142   2.106  0.6055 -0.3827  0.7924
  358G2     H0D 5185   1.880  -0.122   2.070  0.2400 -0.0564 -1.9091
  358G2     H0E 5186   1.942  -0.183   1.827 -0.6623 -0.3670 -0.7158
  358G2     H0F 5187   2.097  -0.229   1.896  0.8136  1.1342  0.8752
  358G2     H0G 5188   1.758  -0.278   1.936  2.3575 -0.0245  0.0485
  358G2     H0H 5189   1.783  -0.444   1.896  0.5198  0.8059  0.9796
  358G2     H0I 5190   1.767  -0.321   2.177  0.1937 -2.8324  0.9342
  358G2     H0J 5191   1.688  -0.468   2.108 -0.8768  0.2877 -0.5012
  358G2     H0K 5192   1.939  -0.569   2.343 -0.6271  0.6186 -4.2691
  358G2     H0M 5193   1.796  -0.467   2.347 -0.0631 -1.5515  1.2646
  358G2     H0N 5194   1.793  -0.633   2.282 -0.9042  3.0283 -0.1365
  359G2     C00 5195   1.715   2.620   1.303 -0.1636 -0.1470 -0.3929
  359G2     O01 5196   1.759   2.493   1.352 -0.2359 -0.4457 -0.2136
  359G2     C02 5197   1.666   2.437   1.442  0.0547 -0.3512  0.2513
  359G2     C03 5198   1.570   2.341   1.369  0.1871  0.2894  0.1446
  359G2     O04 5199   1.491   2.408   1.278  0.2877 -0.0530  0.1659
  359G2     C05 5200   1.468   2.356   1.150 -0.9411  0.3227  0.3709
  359G2     C06 5201   1.432   2.208   1.159  0.7839 -0.4383  0.4208
  359G2     O07 5202   1.315   2.180   1.233 -0.3272  0.4570  0.0283
  359G2     C08 5203   1.306   2.049   1.294 -0.4783 -0.8413 -0.7205
  359G2     H09 5204   1.727   2.696   1.377  0.1526 -0.9539 -2.5787
  359G2     H0A 5205   1.768   2.644   1.211  1.0018 -1.2911  3.8550
  359G2     H0B 5206   1.608   2.620   1.287  1.0320  3.0252  0.1631
  359G2     H0C 5207   1.735   2.379   1.508 -0.2363 -0.2978 -0.7634
  359G2     H0D 5208   1.615   2.513   1.499  1.3468 -1.6530  0.6500
  359G2     H0E 5209   1.632   2.260   1.331 -2.2874 -3.0091  0.3841
  359G2     H0F 5210   1.503   2.285   1.439 -2.0413 -0.0796 -0.3379
  359G2     H0G 5211   1.386   2.411   1.108  2.8948  1.6471  3.2076
  359G2     H0H 5212   1.552   2.375   1.083  0.4927 -0.2382 -3.2671
  359G2     H0I 5213   1.408   2.181   1.060  0.0148 -0.9337  0.5336
  359G2     H0J 5214   1.514   2.143   1.189  2.2477  1.2809  0.6234
  359G2     H0K 5215   1.216   2.010   1.340  0.2998 -1.4625  0.7337
  359G2     H0M 5216   1.346   1.967   1.237  0.8928  0.2601 -0.2287
  359G2     H0N 5217   1.355   2.070   1.384  3.5043 -2.2056 -0.5194
  360G2     C00 5218   3.743   0.904   1.722 -0.0954 -0.0971  0.1320
  360G2     O01 5219   3.738   1.043   1.702  0.2136  0.3983 -0.3084
  360G2     C02 5220   3.809   1.127   1.793  0.8846 -0.1131 -0.0753
  360G2     C03 5221   3.846   1.259   1.729 -0.1555 -0.4280 -0.1460
  360G2     O04 5222   3.853   1.359   1.825  0.2355 -0.0094  0.0151
  360G2     C05 5223   3.884   1.496   1.787  1.1901 -0.0226 -0.1141
  360G2     C06 5224   3.863   1.585   1.911 -0.4411 -0.3536 -0.5641
  360G2     O07 5225   3.988   1.611   1.978 -0.3536  0.2962  0.5364
  360G2     C08 5226   3.986   1.680   2.098 -0.5442 -0.5534  0.1286
  360G2     H09 5227   3.845   0.869   1.704 -0.5906  0.2528 -1.4230
  360G2     H0A 5228   3.714   0.872   1.824  0.5419  1.9516  1.0821
  360G2     H0B 5229   3.687   0.843   1.645 -0.5494 -1.2264 -0.2705
  360G2     H0C 5230   3.744   1.143   1.881  0.5303  1.1995  0.5415
  360G2     H0D 5231   3.894   1.077   1.847  0.1803  1.4081 -0.3552
  360G2     H0E 5232   3.944   1.240   1.680 -0.8687  0.2057 -2.0911
  360G2     H0F 5233   3.766   1.277   1.658 -0.5025  1.7597 -0.2090
  360G2     H0G 5234   3.986   1.509   1.756  1.6799 -2.9758  1.6879
  360G2     H0H 5235   3.814   1.531   1.711  2.5268 -2.9195  0.6086
  360G2     H0I 5236   3.820   1.683   1.881  1.0367  0.0383 -2.2768
  360G2     H0J 5237   3.783   1.544   1.976 -1.2357 -2.5199 -0.5789
  360G2     H0K 5238   3.887   1.664   2.152 -0.5891 -2.0479 -0.8748
  360G2     H0M 5239   4.072   1.661   2.157 -0.6218  0.7527 -1.7454
  360G2     H0N 5240   3.985   1.789   2.084 -3.6717  0.7129 -0.3076
  361G2     C00 5241   0.065   5.472   2.453  0.6471  1.0090  0.4626
  361G2     O01 5242   0.017   5.524   2.332  0.4814  0.0009  0.1623
  361G2     C02 5243   0.130   5.564   2.249  0.3279 -0.1164  0.6852
  361G2     C03 5244   0.102   5.625   2.108 -0.2802  0.6983  0.8325
  361G2     O04 5245  -0.016   5.580   2.044  0.0554  0.8522  0.0230
  361G2     C05 5246  -0.025   5.446   2.016 -0.0032 -0.3646 -0.4853
  361G2     C06 5247  -0.145   5.416   1.928  0.0163  1.0611  0.6864
  361G2     O07 5248  -0.139   5.492   1.811 -0.3189 -0.3764  0.3897
  361G2     C08 5249  -0.054   5.439   1.707 -0.0208  0.3107  0.3244
  361G2     H09 5250   0.147   5.520   2.495  1.1257 -1.2417  0.8349
  361G2     H0A 5251  -0.011   5.466   2.525  0.1485 -0.9237 -2.6745
  361G2     H0B 5252   0.095   5.369   2.424  0.6886  0.3332 -1.1254
  361G2     H0C 5253   0.190   5.634   2.296  1.3941  2.9395 -0.3394
  361G2     H0D 5254   0.197   5.477   2.225  1.7706 -0.3459  0.9319
  361G2     H0E 5255   0.089   5.731   2.098 -0.5051 -1.0470 -1.3732
  361G2     H0F 5256   0.189   5.609   2.042 -1.0823  2.2072  0.2434
  361G2     H0G 5257   0.063   5.397   1.981  1.1421  0.0119  0.0052
  361G2     H0H 5258  -0.053   5.399   2.111  0.4502  2.3210  0.4721
  361G2     H0I 5259  -0.144   5.312   1.913 -0.9517  1.2329  1.1540
  361G2     H0J 5260  -0.239   5.430   1.979  1.2535  1.4403  0.5209
  361G2     H0K 5261  -0.069   5.495   1.617 -0.7314 -2.9756 -1.4485
  361G2     H0M 5262   0.053   5.440   1.727  1.2956 -0.0169  0.6400
  361G2     H0N 5263  -0.082   5.332   1.687 -0.4166 -1.7642  0.3542
  362G2     C00 5264   0.381   3.400   1.752  0.3822 -0.2714 -0.4067
  362G2     O01 5265   0.271   3.411   1.841 -0.0182 -0.2449  0.1437
  362G2     C02 5266   0.225   3.283   1.896  0.5896 -0.4450 -0.2432
  362G2     C03 5267   0.142   3.303   2.020 -0.3563 -0.5610  0.2894
  362G2     O04 5268   0.228   3.328   2.134  0.1352 -0.1432  0.1431
  362G2     C05 5269   0.147   3.345   2.251 -0.5672 -0.3580 -0.3771
  362G2     C06 5270   0.144   3.218   2.328  0.5955 -0.3358  0.3543
  362G2     O07 5271   0.069   3.223   2.451  0.3681  0.1302 -0.0182
  362G2     C08 5272   0.147   3.259   2.568 -0.2268 -0.2039  0.0059
  362G2     H09 5273   0.446   3.485   1.760  1.0427 -0.0703 -2.3964
  362G2     H0A 5274   0.441   3.310   1.778  2.9611  1.4910  1.6950
  362G2     H0B 5275   0.344   3.414   1.649  1.1915  0.8314 -0.8732
  362G2     H0C 5276   0.165   3.236   1.814 -0.0780  0.1471 -2.7579
  362G2     H0D 5277   0.307   3.222   1.926  1.1423 -0.9142  0.9698
  362G2     H0E 5278   0.074   3.383   2.011  3.3528  0.6762  0.3544
  362G2     H0F 5279   0.080   3.219   2.043 -2.4909  1.5746  1.1893
  362G2     H0G 5280   0.188   3.422   2.312 -0.3772 -0.1068 -1.7478
  362G2     H0H 5281   0.054   3.386   2.228 -0.6878  1.0102 -1.9500
  362G2     H0I 5282   0.105   3.135   2.269  1.7434 -0.5663  0.8873
  362G2     H0J 5283   0.241   3.176   2.346  3.1548  2.0576  1.1225
  362G2     H0K 5284   0.197   3.356   2.548  0.8522  0.5920  1.7265
  362G2     H0M 5285   0.080   3.273   2.658 -0.0558 -1.4914 -0.5772
  362G2     H0N 5286   0.222   3.187   2.597  0.9204 -0.8561 -0.8139
  363G2     C00 5287   3.348   3.174   2.660  0.4579  0.0357  0.2173
  363G2     O01 5288   3.451   3.075   2.671 -0.4363  0.4688 -0.2155
  363G2     C02 5289   3.544   3.075   2.565  0.3748  0.4881 -0.5608
  363G2     C03 5290   3.636   2.958   2.610  0.3783  0.2240 -0.4090
  363G2     O04 5291   3.573   2.857   2.691  0.0879  0.5022 -0.0080
  363G2     C05 5292   3.635   2.727   2.692  0.1486  0.5250 -0.5815
  363G2     C06 5293   3.532   2.634   2.751 -0.7749  0.7082 -0.3110
  363G2     O07 5294   3.491   2.678   2.874  0.6712  0.5674 -0.4450
  363G2     C08 5295   3.581   2.654   2.983  0.3958  0.6700 -0.1561
  363G2     H09 5296   3.295   3.188   2.756  1.9884 -1.1871 -0.2948
  363G2     H0A 5297   3.400   3.270   2.649 -1.4827  0.7860  1.6113
  363G2     H0B 5298   3.279   3.161   2.577  4.2899  1.3484  0.0671
  363G2     H0C 5299   3.491   3.046   2.471 -0.8457 -0.3606 -2.6863
  363G2     H0D 5300   3.599   3.161   2.539  0.6465 -0.6409 -2.8781
  363G2     H0E 5301   3.688   2.930   2.524 -1.1095 -0.1207  0.1776
  363G2     H0F 5302   3.715   2.999   2.667 -1.2533  1.9476  0.3776
  363G2     H0G 5303   3.650   2.705   2.583 -3.0445 -0.0656 -0.8314
  363G2     H0H 5304   3.724   2.718   2.752 -0.0965  0.3696  0.0603
  363G2     H0I 5305   3.445   2.624   2.683  0.6752  0.9740 -2.1874
  363G2     H0J 5306   3.567   2.532   2.759 -0.7442 -0.7605 -1.5599
  363G2     H0K 5307   3.557   2.716   3.074  0.0778  0.3874  0.3934
  363G2     H0M 5308   3.570   2.555   3.026 -1.3677  4.0255 -3.4810
  363G2     H0N 5309   3.685   2.665   2.952  0.4475  1.1202  1.6482
  364G2     C00 5310   1.020   0.366   2.935 -0.2056  0.1648 -1.0450
  364G2     O01 5311   1.118   0.278   2.989 -0.1366  0.0729 -0.2947
  364G2     C02 5312   1.225   0.247   2.899  0.2644  0.9827 -0.1720
  364G2     C03 5313   1.356   0.314   2.937  0.6275 -0.2999  0.3562
  364G2     O04 5314   1.337   0.463   2.949  0.8858  0.8293 -0.5962
  364G2     C05 5315   1.329   0.519   2.814 -0.0715  0.7123 -0.3112
  364G2     C06 5316   1.375   0.661   2.797  0.3757 -0.2179 -0.3767
  364G2     O07 5317   1.511   0.671   2.846  0.4882  0.3357  0.1351
  364G2     C08 5318   1.550   0.808   2.853  0.8815  0.0288  0.7546
  364G2     H09 5319   1.008   0.368   2.824 -2.0454  2.0826 -2.0662
  364G2     H0A 5320   0.921   0.343   2.986 -2.7540 -1.5966 -0.2797
  364G2     H0B 5321   1.048   0.471   2.963 -0.2887  0.1517 -1.7652
  364G2     H0C 5322   1.235   0.145   2.906 -2.2246  2.5719  1.1012
  364G2     H0D 5323   1.201   0.271   2.796  0.7382  2.3398 -1.8915
  364G2     H0E 5324   1.390   0.271   3.031 -0.1513  3.9781 -0.1634
  364G2     H0F 5325   1.433   0.282   2.865  0.1958  1.9273 -2.5532
  364G2     H0G 5326   1.385   0.470   2.741  2.9480  0.6523 -0.9515
  364G2     H0H 5327   1.223   0.513   2.778 -2.2155 -0.0683  0.9930
  364G2     H0I 5328   1.384   0.681   2.690  0.8624  2.3534  1.2688
  364G2     H0J 5329   1.306   0.737   2.842 -0.6975  2.2163  0.2370
  364G2     H0K 5330   1.480   0.865   2.912 -1.0023  0.7527 -1.8937
  364G2     H0M 5331   1.647   0.834   2.895 -0.1084 -0.4273  1.5274
  364G2     H0N 5332   1.543   0.863   2.759 -1.9698 -0.8893  0.9394
  365G2     C00 5333   2.272   5.314   5.509 -0.0867  0.0033 -0.6037
  365G2     O01 5334   2.313   5.448   5.503 -0.1586  0.1871 -0.6913
  365G2     C02 5335   2.413   5.469   5.410 -0.2240 -0.4596 -0.0126
  365G2     C03 5336   2.481   5.609   5.428  0.4651 -0.5747  0.2382
  365G2     O04 5337   2.371   5.698   5.447 -0.9242  0.6409 -0.2885
  365G2     C05 5338   2.402   5.834   5.447  0.0221 -0.3573  0.1303
  365G2     C06 5339   2.295   5.908   5.529  0.1946  0.1128  1.3346
  365G2     O07 5340   2.170   5.871   5.472  0.3646  0.0156 -0.0128
  365G2     C08 5341   2.049   5.919   5.526  0.3734  0.1853 -0.2736
  365G2     H09 5342   2.351   5.241   5.542  0.9273 -0.2831  1.8076
  365G2     H0A 5343   2.185   5.296   5.583 -0.5787  3.3450 -2.4209
  365G2     H0B 5344   2.231   5.289   5.409  0.4947 -0.6764 -2.1833
  365G2     H0C 5345   2.479   5.385   5.404  0.2341  1.0031  0.8570
  365G2     H0D 5346   2.357   5.476   5.313  0.2125 -0.1472 -1.9648
  365G2     H0E 5347   2.547   5.601   5.515 -1.1517  0.2037 -0.1196
  365G2     H0F 5348   2.543   5.631   5.341 -0.7083 -0.5102  0.0558
  365G2     H0G 5349   2.507   5.851   5.480  0.6417 -0.5609 -2.6412
  365G2     H0H 5350   2.395   5.863   5.346  0.0743 -1.6844 -0.3624
  365G2     H0I 5351   2.298   5.876   5.638 -2.2352  1.3561 -0.4337
  365G2     H0J 5352   2.305   6.017   5.513  1.9963  3.1397  1.6778
  365G2     H0K 5353   2.041   6.022   5.505 -2.8372 -2.4881 -0.2390
  365G2     H0M 5354   1.964   5.868   5.480 -1.2608 -3.6742  1.6969
  365G2     H0N 5355   2.042   5.899   5.630 -0.5116  0.3407 -1.2781
  366G2     C00 5356   1.479   2.352   4.518 -0.3280  0.3970 -0.3832
  366G2     O01 5357   1.418   2.461   4.451 -0.2426  0.0047 -0.5565
  366G2     C02 5358   1.283   2.484   4.493 -0.5501  0.3610 -0.3467
  366G2     C03 5359   1.167   2.435   4.407 -0.5476  0.7912 -0.2382
  366G2     O04 5360   1.126   2.538   4.316  0.0568  0.3517  0.0425
  366G2     C05 5361   1.003   2.513   4.254 -0.2923 -0.1235  0.1175
  366G2     C06 5362   0.883   2.544   4.349 -0.0900  0.0633 -0.0244
  366G2     O07 5363   0.910   2.638   4.453  0.4638 -0.2019  0.4199
  366G2     C08 5364   0.816   2.625   4.558 -0.0931  0.6247 -0.1552
  366G2     H09 5365   1.498   2.362   4.625  3.8077  0.9703  0.4016
  366G2     H0A 5366   1.429   2.258   4.495 -0.6188  0.0349  1.1791
  366G2     H0B 5367   1.575   2.340   4.475  0.0209 -0.5696  0.8643
  366G2     H0C 5368   1.265   2.436   4.594  0.8253 -1.5063  2.1670
  366G2     H0D 5369   1.273   2.594   4.519  0.8447  0.4225  2.1327
  366G2     H0E 5370   1.206   2.346   4.351 -0.2674  3.0511 -3.1399
  366G2     H0F 5371   1.080   2.410   4.467  1.2713  0.7661 -1.5184
  366G2     H0G 5372   0.985   2.582   4.169  1.2661  0.2401  3.1737
  366G2     H0H 5373   0.983   2.417   4.199 -0.0360  0.5632 -0.5475
  366G2     H0I 5374   0.790   2.563   4.303  1.3705  0.1797 -1.4148
  366G2     H0J 5375   0.856   2.452   4.401  1.1491 -1.7417  2.2936
  366G2     H0K 5376   0.834   2.704   4.634 -1.1078  1.2181  1.7486
  366G2     H0M 5377   0.711   2.636   4.530 -0.7633  1.0159 -0.5175
  366G2     H0N 5378   0.823   2.533   4.610 -4.7810  1.5946  0.5916
  367G2     C00 5379   5.693   1.322   0.008 -0.2460 -0.3140  0.1996
  367G2     O01 5380   5.599   1.282  -0.089 -0.2719 -0.4182  0.0196
  367G2     C02 5381   5.581   1.143  -0.091  0.2957 -0.3615 -1.1119
  367G2     C03 5382   5.507   1.098  -0.215  0.6566 -0.2627 -0.0542
  367G2     O04 5383   5.588   1.136  -0.323  0.1222  0.1299  0.0727
  367G2     C05 5384   5.543   1.104  -0.451 -0.9509  0.5701 -0.4475
  367G2     C06 5385   5.585   1.213  -0.553  0.2027 -0.4137  0.1206
  367G2     O07 5386   5.534   1.333  -0.507  0.1439 -0.5943 -0.0130
  367G2     C08 5387   5.404   1.355  -0.553  0.6033  0.2354  0.1200
  367G2     H09 5388   5.799   1.299  -0.008  0.0077 -1.7302  0.0789
  367G2     H0A 5389   5.687   1.428   0.009  0.6869  0.8361 -0.9411
  367G2     H0B 5390   5.660   1.289   0.105 -0.0562  0.6150 -0.1319
  367G2     H0C 5391   5.681   1.096  -0.093 -0.2794  1.9165  2.0323
  367G2     H0D 5392   5.521   1.128  -0.002  1.7240 -0.1904  0.8196
  367G2     H0E 5393   5.508   0.986  -0.209  0.7607  2.2130  1.7665
  367G2     H0F 5394   5.409   1.150  -0.223  3.8293  0.3140  2.4940
  367G2     H0G 5395   5.580   1.002  -0.478 -1.0524 -4.4429  0.5915
  367G2     H0H 5396   5.436   1.091  -0.445  1.2715  1.8750  1.1488
  367G2     H0I 5397   5.690   1.221  -0.553 -0.9389 -2.3261 -1.1696
  367G2     H0J 5398   5.553   1.195  -0.658  2.0392  0.7941 -1.3915
  367G2     H0K 5399   5.384   1.464  -0.543  1.8500 -0.8882  0.1792
  367G2     H0M 5400   5.387   1.348  -0.662 -1.3577  0.7523 -1.2764
  367G2     H0N 5401   5.334   1.297  -0.490  2.2321  1.9764  0.8296
  368G2     C00 5402   4.402   0.151   2.560 -0.4152 -0.7587  0.4441
  368G2     O01 5403   4.299   0.091   2.639  0.0255 -0.8791 -0.0568
  368G2     C02 5404   4.291   0.141   2.769 -0.8638  0.3130  0.5051
  368G2     C03 5405   4.142   0.187   2.795 -0.3462 -0.8656 -0.2242
  368G2     O04 5406   4.147   0.264   2.914 -0.1389  0.0680 -0.6282
  368G2     C05 5407   4.022   0.249   2.986  0.2227  0.3137  0.1599
  368G2     C06 5408   4.025   0.341   3.104 -0.2800 -0.6111 -0.0563
  368G2     O07 5409   4.137   0.314   3.191  0.2435 -0.5318  0.1231
  368G2     C08 5410   4.167   0.437   3.256 -0.6880 -0.3254  0.0623
  368G2     H09 5411   4.404   0.102   2.461 -0.7313 -0.0429  0.1617
  368G2     H0A 5412   4.383   0.259   2.550 -0.3415  0.4433  2.0323
  368G2     H0B 5413   4.501   0.134   2.607 -3.0158  0.1737  1.8062
  368G2     H0C 5414   4.319   0.066   2.840 -0.2669  1.1917  0.9085
  368G2     H0D 5415   4.362   0.225   2.781 -1.9089  1.2254  1.8111
  368G2     H0E 5416   4.116   0.257   2.713 -2.3300 -1.9489  1.3003
  368G2     H0F 5417   4.076   0.094   2.793 -0.2709 -5.9219  1.7420
  368G2     H0G 5418   3.936   0.271   2.920 -0.9822  0.1636 -0.4455
  368G2     H0H 5419   3.997   0.147   3.023  0.0393 -1.7219  0.0312
  368G2     H0I 5420   4.018   0.437   3.060  2.1367 -1.2939 -3.4292
  368G2     H0J 5421   3.941   0.328   3.168  1.0858 -0.2925  0.6473
  368G2     H0K 5422   4.232   0.485   3.193 -0.5445  1.2577  0.0578
  368G2     H0M 5423   4.089   0.514   3.283 -1.5815  2.0568  0.5356
  368G2     H0N 5424   4.222   0.414   3.355  0.5368  2.0855  2.1397
  369G2     C00 5425   4.394   2.967   3.704 -0.0296 -0.4414 -0.1107
  369G2     O01 5426   4.290   3.061   3.735 -0.5294  0.3457 -0.4358
  369G2     C02 5427   4.218   3.039   3.859  0.0339  0.5440  0.0323
  369G2     C03 5428   4.118   3.152   3.861  0.5219  0.1552 -0.4959
  369G2     O04 5429   4.061   3.176   3.734  0.1779  0.0657  0.5235
  369G2     C05 5430   3.978   3.294   3.717  0.1145  0.3751  0.0917
  369G2     C06 5431   3.926   3.312   3.575  0.6922 -0.4281  0.1874
  369G2     O07 5432   4.038   3.310   3.486 -0.3072 -0.4696  0.3756
  369G2     C08 5433   4.011   3.341   3.355  0.1275  0.2332 -0.2517
  369G2     H09 5434   4.397   2.874   3.757 -2.6921  0.4367  1.8590
  369G2     H0A 5435   4.385   2.934   3.599 -1.0610 -1.8594 -1.6745
  369G2     H0B 5436   4.485   3.019   3.699 -4.4871 -1.8569 -0.2092
  369G2     H0C 5437   4.156   2.953   3.839 -1.7131 -1.9042  2.9956
  369G2     H0D 5438   4.270   3.012   3.950  0.6480  0.5308 -0.9592
  369G2     H0E 5439   4.043   3.144   3.939 -1.2791  0.0868 -0.3224
  369G2     H0F 5440   4.178   3.238   3.887  2.6596 -2.3967 -0.8630
  369G2     H0G 5441   3.886   3.292   3.778  0.4864 -1.1598 -0.4296
  369G2     H0H 5442   4.029   3.387   3.743 -0.1808  0.4102  1.0044
  369G2     H0I 5443   3.857   3.231   3.549  2.2633  1.2339  1.3913
  369G2     H0J 5444   3.868   3.408   3.584  0.6053  0.0874  2.2258
  369G2     H0K 5445   3.964   3.260   3.304  1.1069 -0.9037  1.6660
  369G2     H0M 5446   3.952   3.425   3.358  0.4492 -0.6734  1.1558
  369G2     H0N 5447   4.101   3.365   3.300  0.0833 -2.9572  2.4934
  370G2     C00 5448   4.296   3.001   4.568  0.0252 -0.4388  0.0084
  370G2     O01 5449   4.309   2.869   4.531  0.1802  0.1812 -0.4242
  370G2     C02 5450   4.284   2.770   4.635  0.1060  0.0912  0.1810
  370G2     C03 5451   4.140   2.767   4.692  0.0828  0.8533  0.2212
  370G2     O04 5452   4.121   2.867   4.794 -0.3901  0.1450  0.1382
  370G2     C05 5453   3.991   2.931   4.811 -0.4509  0.1589  0.7074
  370G2     C06 5454   4.005   3.039   4.914  0.1836  0.0864 -0.0656
  370G2     O07 5455   3.874   3.099   4.935 -0.4794 -0.2054  0.3062
  370G2     C08 5456   3.893   3.206   5.023 -0.2388 -0.7168  0.4452
  370G2     H09 5457   4.203   3.032   4.623  1.4291  2.5059 -0.1410
  370G2     H0A 5458   4.380   3.015   4.630  0.2506 -1.5028 -1.4951
  370G2     H0B 5459   4.307   3.066   4.472 -1.3630  0.7259  0.3571
  370G2     H0C 5460   4.310   2.670   4.596  1.9958  0.9157  1.7003
  370G2     H0D 5461   4.354   2.799   4.718 -0.1157  1.2926  0.8718
  370G2     H0E 5462   4.080   2.771   4.603 -1.1984  1.7252 -0.5100
  370G2     H0F 5463   4.115   2.660   4.730 -1.0170 -0.2985  0.4255
  370G2     H0G 5464   3.953   2.969   4.714  0.9018 -1.5221 -0.5130
  370G2     H0H 5465   3.912   2.854   4.834  1.3437 -0.9403 -0.9100
  370G2     H0I 5466   4.042   2.992   5.005 -0.8796  2.0770 -0.1918
  370G2     H0J 5467   4.079   3.106   4.865 -0.3136 -0.2599 -2.3509
  370G2     H0K 5468   3.872   3.300   4.965 -1.0312  1.8855 -2.2395
  370G2     H0M 5469   3.818   3.202   5.107 -1.0238  0.0546 -0.5403
  370G2     H0N 5470   4.002   3.217   5.062 -0.4995 -1.7221  0.0072
  371G2     C00 5471   1.830   1.974   3.058  0.0520 -0.2148 -0.2586
  371G2     O01 5472   1.717   1.999   2.981  0.2284 -0.2961 -0.3425
  371G2     C02 5473   1.747   2.016   2.850  0.1140  0.3892 -0.0218
  371G2     C03 5474   1.621   1.996   2.775  0.2750  0.2080  0.0143
  371G2     O04 5475   1.509   2.029   2.857  0.3352 -0.3175 -0.5494
  371G2     C05 5476   1.380   2.022   2.795  0.1017  0.0775 -0.8095
  371G2     C06 5477   1.265   2.068   2.887  1.1257 -0.9020 -0.6079
  371G2     O07 5478   1.309   2.184   2.963 -0.3633  0.0490 -0.0351
  371G2     C08 5479   1.212   2.267   3.020 -0.9181 -0.8521 -1.1130
  371G2     H09 5480   1.799   1.964   3.166 -1.0401 -2.4821 -0.4328
  371G2     H0A 5481   1.886   1.884   3.027  0.1333 -0.3417  0.7737
  371G2     H0B 5482   1.884   2.064   3.051 -1.6039 -0.8312 -0.3251
  371G2     H0C 5483   1.780   2.115   2.838 -0.3067 -0.0528 -0.8438
  371G2     H0D 5484   1.817   1.950   2.812 -0.2158  2.1720  3.2484
  371G2     H0E 5485   1.626   2.067   2.687  3.2958  0.2369 -0.0548
  371G2     H0F 5486   1.621   1.896   2.736  0.3058 -1.3920  2.0718
  371G2     H0G 5487   1.383   2.083   2.701  2.1280 -1.0716 -0.0407
  371G2     H0H 5488   1.362   1.921   2.763  0.1692  0.2372  1.3984
  371G2     H0I 5489   1.170   2.088   2.834  0.0377 -3.1936  0.6383
  371G2     H0J 5490   1.230   1.989   2.950 -3.4688 -1.5576 -0.0023
  371G2     H0K 5491   1.257   2.327   3.098 -2.6865 -2.6802 -1.9778
  371G2     H0M 5492   1.182   2.350   2.954 -1.0601  0.4945 -2.3805
  371G2     H0N 5493   1.125   2.224   3.070 -1.7619  0.6988 -2.3647
  372G2     C00 5494   0.790   4.674   0.056  1.0707  0.5695  0.2417
  372G2     O01 5495   0.812   4.544   0.003  0.2610  0.3233  0.0755
  372G2     C02 5496   0.921   4.461   0.050  0.2324  0.4252  0.3304
  372G2     C03 5497   0.934   4.332  -0.036 -1.0674  1.0057 -0.4929
  372G2     O04 5498   0.838   4.233  -0.015  0.1191  0.2932 -0.4143
  372G2     C05 5499   0.839   4.126  -0.108  0.5483  0.3045 -0.4500
  372G2     C06 5500   0.765   4.004  -0.052  0.5133 -0.4016 -0.5316
  372G2     O07 5501   0.769   3.987   0.092 -0.3043  0.2255  0.4249
  372G2     C08 5502   0.898   3.958   0.140 -0.3893  0.1144 -0.2882
  372G2     H09 5503   0.710   4.725   0.003  0.2784 -0.0946 -0.2750
  372G2     H0A 5504   0.752   4.657   0.157  0.1779 -1.4607  0.0542
  372G2     H0B 5505   0.889   4.728   0.047 -0.2284 -1.4565  1.2022
  372G2     H0C 5506   1.014   4.521   0.037  0.2172 -1.3119 -3.0098
  372G2     H0D 5507   0.907   4.428   0.148  0.1976 -2.3258 -1.6898
  372G2     H0E 5508   0.934   4.353  -0.143 -1.1542  1.2949 -0.8627
  372G2     H0F 5509   1.036   4.300  -0.016  1.7379 -0.7500 -0.1229
  372G2     H0G 5510   0.794   4.156  -0.202 -4.3281 -0.4633  0.8321
  372G2     H0H 5511   0.943   4.101  -0.132  1.4713 -0.8175 -1.7225
  372G2     H0I 5512   0.658   4.031  -0.075  0.4925  1.5718 -1.7458
  372G2     H0J 5513   0.781   3.914  -0.108  0.7127  0.9351  0.7024
  372G2     H0K 5514   0.962   4.028   0.092 -0.8539  0.7843  0.8801
  372G2     H0M 5515   0.901   3.985   0.244  0.2171 -2.0770 -1.6325
  372G2     H0N 5516   0.938   3.858   0.139  3.1111 -0.0623  0.4324
  373G2     C00 5517   3.459   1.623   3.003 -1.3478  0.1655 -0.0249
  373G2     O01 5518   3.482   1.732   2.924 -0.3791  0.0066  0.1845
  373G2     C02 5519   3.362   1.787   2.882  0.1261  0.2091 -0.1054
  373G2     C03 5520   3.311   1.900   2.970 -0.4034  0.0664 -0.1517
  373G2     O04 5521   3.269   1.866   3.101 -0.4810 -0.8061 -0.1747
  373G2     C05 5522   3.345   1.909   3.216 -0.4748 -0.0948  0.4528
  373G2     C06 5523   3.290   1.846   3.348  0.1341 -0.2809  0.1140
  373G2     O07 5524   3.277   1.709   3.336 -0.1201 -0.1969 -0.1706
  373G2     C08 5525   3.384   1.628   3.392  0.6101 -0.0217 -0.1788
  373G2     H09 5526   3.409   1.648   3.099 -1.0437  0.0839 -1.3455
  373G2     H0A 5527   3.401   1.544   2.953 -2.1863  1.2951  0.1426
  373G2     H0B 5528   3.557   1.575   3.033 -0.0411 -0.5352 -2.7886
  373G2     H0C 5529   3.376   1.823   2.781  0.1866  0.8696  0.4497
  373G2     H0D 5530   3.282   1.717   2.871 -1.3352  1.6360 -0.7935
  373G2     H0E 5531   3.392   1.968   2.981 -0.9687  1.6285 -0.2779
  373G2     H0F 5532   3.240   1.957   2.921  0.8898 -0.1568  4.1977
  373G2     H0G 5533   3.449   1.893   3.207 -1.3569  2.7820 -0.5475
  373G2     H0H 5534   3.342   2.021   3.234 -0.7452 -1.6359  1.8687
  373G2     H0I 5535   3.349   1.873   3.433 -2.0219  0.5363  3.8686
  373G2     H0J 5536   3.190   1.884   3.349 -1.8420 -0.4939  1.4972
  373G2     H0K 5537   3.410   1.663   3.495  0.8885 -1.8011 -0.6438
  373G2     H0M 5538   3.340   1.531   3.416  2.5863  0.1069 -0.5768
  373G2     H0N 5539   3.476   1.629   3.338 -1.4388  0.9215 -0.2432
  374G2     C00 5540   4.833   2.279   3.472  0.5102 -0.3254 -0.0113
  374G2     O01 5541   4.805   2.143   3.451  0.0647 -0.1788 -0.8083
  374G2     C02 5542   4.674   2.104   3.490 -0.2227 -0.7919 -0.5922
  374G2     C03 5543   4.660   1.955   3.476 -0.2555 -0.2484  0.0442
  374G2     O04 5544   4.701   1.906   3.606 -0.1810  0.0871 -0.2175
  374G2     C05 5545   4.594   1.894   3.704  0.2865  1.1938 -0.1448
  374G2     C06 5546   4.636   1.776   3.792  0.4347  0.2756  0.1349
  374G2     O07 5547   4.545   1.757   3.900  1.1396  0.1520 -0.2692
  374G2     C08 5548   4.601   1.690   4.003 -0.1641  0.2753 -0.2543
  374G2     H09 5549   4.822   2.306   3.575  3.2600 -0.7044 -0.1773
  374G2     H0A 5550   4.939   2.304   3.442 -1.6676 -2.0982  0.3442
  374G2     H0B 5551   4.760   2.347   3.428  0.2312  1.4821  0.6481
  374G2     H0C 5552   4.644   2.141   3.591  2.0822  0.2476  0.5040
  374G2     H0D 5553   4.607   2.148   3.418 -1.7440  0.0180 -0.8971
  374G2     H0E 5554   4.562   1.925   3.452 -0.2128 -1.1262 -2.8470
  374G2     H0F 5555   4.727   1.917   3.397  0.7377  0.5727  0.0185
  374G2     H0G 5556   4.588   1.980   3.759 -1.0834 -1.2302  2.0267
  374G2     H0H 5557   4.495   1.877   3.660  1.9648  0.9491  1.7921
  374G2     H0I 5558   4.642   1.682   3.729  0.6389 -2.0956  2.3507
  374G2     H0J 5559   4.737   1.801   3.829  1.1702 -3.9032 -0.4915
  374G2     H0K 5560   4.527   1.674   4.080  0.2222 -1.5374  2.4459
  374G2     H0M 5561   4.642   1.600   3.965  0.2342  1.5940 -0.8459
  374G2     H0N 5562   4.676   1.748   4.049  0.0227 -0.4867 -2.4394
  375G2     C00 5563   1.305   2.709   4.045 -0.3750  0.2733  0.3491
  375G2     O01 5564   1.316   2.612   3.946 -0.7790  0.2292  0.5530
  375G2     C02 5565   1.269   2.661   3.823  0.5363  0.0405 -0.5101
  375G2     C03 5566   1.121   2.629   3.799 -0.4461  0.4759  0.5866
  375G2     O04 5567   1.036   2.687   3.894  0.3666  1.0048  0.0471
  375G2     C05 5568   0.898   2.696   3.861 -0.4106  0.9374  0.1951
  375G2     C06 5569   0.837   2.807   3.943 -0.4526  0.0111 -0.0762
  375G2     O07 5570   0.691   2.789   3.944 -0.2682  0.0767 -0.2189
  375G2     C08 5571   0.634   2.845   4.065 -0.4911  0.0889 -0.0005
  375G2     H09 5572   1.347   2.683   4.145  0.4307 -0.5903  0.1190
  375G2     H0A 5573   1.363   2.797   4.021  0.2498 -1.2236 -1.9818
  375G2     H0B 5574   1.200   2.737   4.071  2.1528  3.4694 -2.2026
  375G2     H0C 5575   1.297   2.766   3.813  0.1689  1.8648 -0.1753
  375G2     H0D 5576   1.324   2.623   3.742  1.8216  0.9333 -2.5833
  375G2     H0E 5577   1.096   2.666   3.699  0.7477 -1.7992  1.1870
  375G2     H0F 5578   1.102   2.524   3.790  1.3250  1.7218  2.3745
  375G2     H0G 5579   0.886   2.718   3.758 -0.0114  1.4399 -2.1189
  375G2     H0H 5580   0.848   2.603   3.877 -0.1516  2.3481 -1.8135
  375G2     H0I 5581   0.880   2.819   4.043  0.7160  0.6714 -0.7742
  375G2     H0J 5582   0.864   2.898   3.890  1.1823 -2.8940 -1.3349
  375G2     H0K 5583   0.660   2.787   4.160 -0.0212 -0.4413  0.7992
  375G2     H0M 5584   0.670   2.949   4.077 -0.4185  0.6945 -0.5369
  375G2     H0N 5585   0.523   2.857   4.070  0.7884  1.8995  0.1901
  376G2     C00 5586   1.921   1.028   2.598  0.0242 -0.3113  0.7537
  376G2     O01 5587   1.868   1.129   2.520 -0.2816  0.2931 -0.0766
  376G2     C02 5588   1.926   1.126   2.390  0.8666 -0.5040 -0.5735
  376G2     C03 5589   1.820   1.145   2.285 -0.1859 -0.6360  0.2412
  376G2     O04 5590   1.882   1.150   2.162  0.6972 -0.4765  0.4877
  376G2     C05 5591   1.794   1.166   2.053  1.2758 -0.3766 -0.8930
  376G2     C06 5592   1.881   1.146   1.930  0.2269 -1.0036 -0.6555
  376G2     O07 5593   1.799   1.136   1.815  0.8475 -0.0098 -0.1317
  376G2     C08 5594   1.769   1.251   1.745  0.1162  0.3552 -0.5790
  376G2     H09 5595   1.860   1.019   2.690 -0.0272  0.5025 -0.3362
  376G2     H0A 5596   1.923   0.933   2.545  0.6311 -0.2048 -0.6686
  376G2     H0B 5597   2.026   1.068   2.611  1.5601 -0.0099 -1.6166
  376G2     H0C 5598   2.006   1.204   2.396 -1.3637 -0.5131  0.0660
  376G2     H0D 5599   1.978   1.030   2.366 -0.1156 -0.3227  2.0736
  376G2     H0E 5600   1.755   1.061   2.297 -1.9865  1.2141  2.8574
  376G2     H0F 5601   1.767   1.237   2.309 -1.8425  0.7840  0.7416
  376G2     H0G 5602   1.716   1.090   2.055 -1.2310 -2.5865 -3.9126
  376G2     H0H 5603   1.738   1.259   2.049 -1.4964 -0.6832 -1.9904
  376G2     H0I 5604   1.960   1.221   1.916 -0.0634 -0.5846 -0.7677
  376G2     H0J 5605   1.928   1.052   1.935 -2.3699  1.4789  0.2067
  376G2     H0K 5606   1.756   1.332   1.820  0.2573  0.6513 -0.2545
  376G2     H0M 5607   1.859   1.287   1.692 -0.3041 -0.9257 -0.3041
  376G2     H0N 5608   1.684   1.242   1.683 -3.0961  0.1127  2.7588
  377G2     C00 5609   2.738   1.284   2.385 -0.5100 -0.1059 -0.4039
  377G2     O01 5610   2.628   1.201   2.419  0.0540  0.2185  0.6219
  377G2     C02 5611   2.623   1.152   2.553 -0.0705  0.2601  0.2216
  377G2     C03 5612   2.481   1.108   2.575 -0.1049 -0.3558 -0.3945
  377G2     O04 5613   2.498   1.038   2.701  0.3767  0.9025  0.6812
  377G2     C05 5614   2.376   1.013   2.757 -0.7046 -0.0143 -0.2208
  377G2     C06 5615   2.389   0.943   2.893 -0.3215  0.5243 -0.4240
  377G2     O07 5616   2.455   0.818   2.874 -1.0742 -0.6264  0.0489
  377G2     C08 5617   2.467   0.748   2.999 -0.9030 -0.8588 -0.2845
  377G2     H09 5618   2.823   1.221   2.362  1.5699 -1.3128 -0.8504
  377G2     H0A 5619   2.713   1.346   2.295 -2.1766  1.1702  0.4939
  377G2     H0B 5620   2.757   1.347   2.471  0.1891  1.6934  0.5346
  377G2     H0C 5621   2.696   1.070   2.564  0.1296  0.1360 -3.0762
  377G2     H0D 5622   2.660   1.213   2.627 -1.0710 -4.1264 -3.4790
  377G2     H0E 5623   2.421   1.196   2.591  0.1654 -2.3988 -2.0717
  377G2     H0F 5624   2.437   1.044   2.494  0.6608  2.0452 -2.9798
  377G2     H0G 5625   2.315   1.103   2.767 -1.6058 -1.2010  0.1914
  377G2     H0H 5626   2.327   0.944   2.687  0.2535 -0.0717  1.5722
  377G2     H0I 5627   2.452   1.006   2.954  2.2171  1.7818  2.0329
  377G2     H0J 5628   2.291   0.928   2.931  0.5671  0.5914 -0.3068
  377G2     H0K 5629   2.511   0.647   2.975 -1.4370 -0.7609 -1.3705
  377G2     H0M 5630   2.530   0.790   3.081 -1.7813  2.8166  1.5787
  377G2     H0N 5631   2.362   0.736   3.032  0.7588 -2.2165 -1.0488
  378G2     C00 5632   3.203   2.123   4.339 -0.3154 -1.0344  0.2699
  378G2     O01 5633   3.176   2.238   4.262 -0.0359 -0.0127  0.0267
  378G2     C02 5634   3.071   2.218   4.164  0.3527 -0.1252  0.4271
  378G2     C03 5635   2.936   2.221   4.223 -0.6259  0.3068  0.0231
  378G2     O04 5636   2.945   2.328   4.312 -0.1470 -0.1704  0.1910
  378G2     C05 5637   2.836   2.353   4.397  0.6813 -0.2581  0.2835
  378G2     C06 5638   2.825   2.505   4.405  0.0179 -0.4130  0.1087
  378G2     O07 5639   2.947   2.564   4.443  0.0466 -0.3570  0.1768
  378G2     C08 5640   2.934   2.700   4.458 -0.2073 -0.1052 -0.6768
  378G2     H09 5641   3.234   2.042   4.274  0.3440 -4.0004  0.9655
  378G2     H0A 5642   3.279   2.147   4.421  1.1163  2.9291  2.4785
  378G2     H0B 5643   3.111   2.088   4.386 -1.0881  0.1486  1.7637
  378G2     H0C 5644   3.079   2.302   4.095 -0.7481  0.2046  2.0626
  378G2     H0D 5645   3.083   2.138   4.090  0.9591  0.6156 -0.5169
  378G2     H0E 5646   2.876   2.266   4.145  0.4180  0.3293 -1.5330
  378G2     H0F 5647   2.906   2.127   4.265  0.2481  2.1474  0.7903
  378G2     H0G 5648   2.744   2.314   4.358  0.4825 -0.4047  0.0146
  378G2     H0H 5649   2.870   2.301   4.487  1.9448  0.4318  0.9456
  378G2     H0I 5650   2.796   2.545   4.312  0.3255 -2.3795  0.0828
  378G2     H0J 5651   2.745   2.538   4.475 -0.8122 -1.1324  1.3122
  378G2     H0K 5652   3.028   2.745   4.492 -2.5307  0.3618 -2.1819
  378G2     H0M 5653   2.898   2.742   4.362  0.1133  1.2062 -0.9299
  378G2     H0N 5654   2.864   2.722   4.540 -1.7140  1.9739  0.7659
  379G2     C00 5655   4.472   4.334   5.040  0.8669 -0.6698 -0.0881
  379G2     O01 5656   4.518   4.470   5.019 -0.7499 -0.5309  0.2935
  379G2     C02 5657   4.656   4.487   5.070  0.7329 -0.2215  0.5072
  379G2     C03 5658   4.651   4.505   5.221  0.1121 -0.1336 -0.0410
  379G2     O04 5659   4.587   4.630   5.244 -1.6655  0.0918  0.1716
  379G2     C05 5660   4.580   4.659   5.377  0.6258 -0.1193  0.3073
  379G2     C06 5661   4.534   4.808   5.388 -0.5355 -0.8107  0.7045
  379G2     O07 5662   4.638   4.904   5.409  0.2542 -0.6866  0.2951
  379G2     C08 5663   4.599   5.040   5.396 -0.4983 -0.2380  0.5095
  379G2     H09 5664   4.529   4.267   4.986  0.2970  2.4906 -0.4310
  379G2     H0A 5665   4.486   4.297   5.146  0.9769 -0.7927  0.1853
  379G2     H0B 5666   4.371   4.325   5.012 -0.6202 -1.0782  0.6977
  379G2     H0C 5667   4.723   4.412   5.030 -0.3500  0.0739  1.2946
  379G2     H0D 5668   4.698   4.580   5.019 -2.8698  0.2015  2.1390
  379G2     H0E 5669   4.599   4.422   5.274  1.2929 -1.1367 -1.3706
  379G2     H0F 5670   4.760   4.517   5.244 -0.1632 -0.1443 -0.2620
  379G2     H0G 5671   4.500   4.601   5.425  2.3982 -0.2712  0.0727
  379G2     H0H 5672   4.673   4.637   5.442  1.8742 -0.6617 -0.9508
  379G2     H0I 5673   4.480   4.831   5.300  1.0253 -0.9855 -2.5930
  379G2     H0J 5674   4.464   4.823   5.466  1.0481  2.4232 -0.2562
  379G2     H0K 5675   4.523   5.071   5.473  0.8432 -0.2000  1.5822
  379G2     H0M 5676   4.683   5.108   5.410 -3.0959 -0.3464 -0.5733
  379G2     H0N 5677   4.563   5.058   5.293  3.0138 -0.0197 -1.6514
  380G2     C00 5678   3.869   2.461   2.700 -0.6917  0.1323 -0.2959
  380G2     O01 5679   3.850   2.375   2.591  0.0595 -0.6388 -0.0181
  380G2     C02 5680   3.746   2.405   2.504 -0.2680 -0.1021  0.2966
  380G2     C03 5681   3.786   2.338   2.374  0.0338  0.5136  0.0536
  380G2     O04 5682   3.703   2.223   2.353  0.2708  0.4328 -0.0290
  380G2     C05 5683   3.578   2.248   2.301  0.3295  0.0484  1.0549
  380G2     C06 5684   3.496   2.119   2.296  0.4179  0.6000 -0.7309
  380G2     O07 5685   3.524   2.048   2.170 -0.0914  0.8721 -0.3263
  380G2     C08 5686   3.426   1.960   2.128 -0.2777  0.9356 -0.5322
  380G2     H09 5687   3.796   2.442   2.779  1.0956 -0.9309 -2.1764
  380G2     H0A 5688   3.964   2.438   2.739 -1.5875 -1.1125  1.1505
  380G2     H0B 5689   3.872   2.567   2.667  0.8044 -1.2723 -0.1801
  380G2     H0C 5690   3.659   2.370   2.551 -0.6643 -1.5988 -0.2530
  380G2     H0D 5691   3.732   2.512   2.492  0.8329  1.2654 -0.8090
  380G2     H0E 5692   3.781   2.413   2.287  1.0854  0.7381 -2.4769
  380G2     H0F 5693   3.893   2.306   2.377  3.1236  0.6153  3.1451
  380G2     H0G 5694   3.523   2.327   2.361  0.2944  0.3312  0.5220
  380G2     H0H 5695   3.594   2.277   2.194  0.9770 -1.4412  2.5278
  380G2     H0I 5696   3.515   2.060   2.387 -0.5925 -0.2937  2.4370
  380G2     H0J 5697   3.388   2.140   2.301  0.9232 -4.2622  1.0920
  380G2     H0K 5698   3.425   1.870   2.195 -0.4691 -0.4058 -1.0373
  380G2     H0M 5699   3.326   2.018   2.138  0.2040  2.3596 -0.5081
  380G2     H0N 5700   3.445   1.923   2.029  2.1153  1.6661 -0.2918
  381G2     C00 5701   0.474   1.627   5.391 -0.5341 -0.7163  0.0060
  381G2     O01 5702   0.418   1.728   5.314 -0.6776  0.3269 -0.1023
  381G2     C02 5703   0.442   1.724   5.178  0.0081  0.1452 -0.3898
  381G2     C03 5704   0.379   1.847   5.116  0.3369  0.1328  0.3718
  381G2     O04 5705   0.418   1.966   5.180  0.5999  0.2517 -0.0867
  381G2     C05 5706   0.328   2.077   5.172  1.3049  0.4075 -0.4196
  381G2     C06 5707   0.382   2.200   5.241  0.0478 -0.5979  0.0934
  381G2     O07 5708   0.468   2.155   5.346  0.1563 -0.1856 -0.1690
  381G2     C08 5709   0.481   2.242   5.456  0.2472 -0.5228 -0.2133
  381G2     H09 5710   0.449   1.638   5.501 -1.9018  0.1261  1.0863
  381G2     H0A 5711   0.444   1.522   5.362 -2.5228 -1.9287 -0.6426
  381G2     H0B 5712   0.581   1.632   5.385  0.2457  2.1838 -2.8668
  381G2     H0C 5713   0.554   1.714   5.162 -1.5501  0.0797 -0.1158
  381G2     H0D 5714   0.390   1.631   5.134 -1.8108  0.2571 -1.7654
  381G2     H0E 5715   0.390   1.854   5.006  0.4586 -2.6690  1.4116
  381G2     H0F 5716   0.275   1.836   5.136  1.0077 -3.8727  0.7153
  381G2     H0G 5717   0.305   2.091   5.067  1.5302  0.2269 -0.9882
  381G2     H0H 5718   0.236   2.053   5.223 -0.5701  0.4785  1.2977
  381G2     H0I 5719   0.447   2.255   5.178  1.1762  1.9758  1.3015
  381G2     H0J 5720   0.304   2.270   5.264 -2.6497 -0.0219 -0.7625
  381G2     H0K 5721   0.571   2.217   5.517  3.7989  1.7192 -2.9440
  381G2     H0M 5722   0.494   2.349   5.431 -0.5894 -1.4443  1.7536
  381G2     H0N 5723   0.394   2.238   5.520 -2.8049 -1.5521  0.1300
  382G2     C00 5724   0.913   5.128   4.577 -0.1517 -1.1165 -0.3870
  382G2     O01 5725   0.830   5.184   4.481  0.2706 -0.4071 -0.3100
  382G2     C02 5726   0.703   5.127   4.485  0.4223  0.0802 -0.1449
  382G2     C03 5727   0.604   5.184   4.375 -0.6376 -0.1464 -0.2831
  382G2     O04 5728   0.464   5.165   4.416  0.1150 -0.3028  0.5719
  382G2     C05 5729   0.365   5.216   4.324 -0.3173 -0.3653 -0.0299
  382G2     C06 5730   0.227   5.250   4.391 -0.3097 -0.1434 -0.0818
  382G2     O07 5731   0.247   5.352   4.490  0.9366 -0.4113  0.7964
  382G2     C08 5732   0.138   5.415   4.548  0.1142 -0.1273  0.6082
  382G2     H09 5733   0.874   5.130   4.679 -1.5309 -1.0555  0.0438
  382G2     H0A 5734   0.933   5.022   4.559  1.0145 -1.1340  0.0152
  382G2     H0B 5735   1.004   5.188   4.580  1.7729  0.5288 -1.4513
  382G2     H0C 5736   0.709   5.019   4.481 -3.9303  2.1593  0.3750
  382G2     H0D 5737   0.666   5.143   4.581  0.2245 -1.8781 -2.3630
  382G2     H0E 5738   0.617   5.291   4.357  1.2275 -3.1976  1.0079
  382G2     H0F 5739   0.618   5.141   4.283  1.5970 -2.3019 -1.5196
  382G2     H0G 5740   0.395   5.300   4.271  1.0420 -1.5974 -2.7290
  382G2     H0H 5741   0.360   5.137   4.253 -2.4510 -0.4891  2.1258
  382G2     H0I 5742   0.157   5.300   4.318 -1.4334  0.6546  1.9207
  382G2     H0J 5743   0.182   5.166   4.443 -0.0118 -2.3345  1.5431
  382G2     H0K 5744   0.171   5.474   4.626 -3.5341  0.3191 -0.8361
  382G2     H0M 5745   0.084   5.482   4.479 -0.1641  1.5203  1.8220
  382G2     H0N 5746   0.065   5.347   4.587 -3.3627  0.5726 -0.7730
  383G2     C00 5747   2.513   4.895   0.475  0.1659 -0.6738  0.2608
  383G2     O01 5748   2.604   4.937   0.381 -0.5842 -0.0049 -0.8049
  383G2     C02 5749   2.547   4.937   0.253  0.2070 -0.6567 -0.5359
  383G2     C03 5750   2.453   5.052   0.224  1.3569  0.0828 -0.6340
  383G2     O04 5751   2.323   5.026   0.276 -0.9511 -0.7174 -0.0544
  383G2     C05 5752   2.239   5.135   0.253  0.4210 -0.1999 -0.2151
  383G2     C06 5753   2.109   5.096   0.319 -0.1691  0.1700 -0.9201
  383G2     O07 5754   2.126   5.084   0.459  0.1935 -0.0075 -0.0436
  383G2     C08 5755   2.125   4.956   0.511  0.0027 -0.1775 -0.4206
  383G2     H09 5756   2.563   4.887   0.572 -0.8578 -1.1654  0.7335
  383G2     H0A 5757   2.424   4.961   0.483 -1.7797 -0.0646 -1.2095
  383G2     H0B 5758   2.482   4.793   0.447 -0.5481  1.3865 -2.0113
  383G2     H0C 5759   2.631   4.941   0.192 -1.5018 -2.5496 -1.5823
  383G2     H0D 5760   2.498   4.850   0.223  0.9627  1.4670  0.0369
  383G2     H0E 5761   2.499   5.147   0.254  1.3187 -1.3773 -0.8024
  383G2     H0F 5762   2.450   5.067   0.117 -0.2213  1.1828 -2.2815
  383G2     H0G 5763   2.282   5.232   0.284  0.4311 -2.6440  1.3780
  383G2     H0H 5764   2.231   5.147   0.147  1.0913 -2.3769 -1.9960
  383G2     H0I 5765   2.032   5.169   0.307  1.1903  2.9888 -1.1676
  383G2     H0J 5766   2.071   5.001   0.283 -2.9184 -1.4556  0.6183
  383G2     H0K 5767   2.166   4.954   0.609  2.4014  0.7072 -3.5702
  383G2     H0M 5768   2.024   4.914   0.514  2.3910 -1.3655 -2.3398
  383G2     H0N 5769   2.175   4.877   0.451 -1.8203 -1.1377  1.1886
  384G2     C00 5770   2.768   1.902   2.752 -0.4684 -0.5167 -0.0594
  384G2     O01 5771   2.719   1.803   2.842 -0.2040  0.6715  0.2396
  384G2     C02 5772   2.586   1.826   2.883  0.4588  0.4123  0.0023
  384G2     C03 5773   2.548   1.935   2.988  0.1070  0.7745 -0.3833
  384G2     O04 5774   2.515   1.873   3.109 -0.5253 -0.0277 -0.1935
  384G2     C05 5775   2.490   1.969   3.216 -0.2490  0.3779 -0.8049
  384G2     C06 5776   2.340   2.015   3.220 -0.3060 -0.2109 -0.3410
  384G2     O07 5777   2.265   1.897   3.228 -0.0482  0.6639 -1.0209
  384G2     C08 5778   2.129   1.912   3.255  0.4103 -0.2291 -0.2509
  384G2     H09 5779   2.773   1.994   2.800 -0.6122  2.5072  0.2006
  384G2     H0A 5780   2.870   1.877   2.717  0.8302 -1.9613 -0.0034
  384G2     H0B 5781   2.710   1.908   2.664  1.4121 -1.2837 -0.4636
  384G2     H0C 5782   2.523   1.848   2.795  0.0881 -2.6588 -0.6776
  384G2     H0D 5783   2.553   1.728   2.909  2.1026  1.1526  1.5352
  384G2     H0E 5784   2.618   2.018   2.999 -0.8650 -1.8030 -0.6560
  384G2     H0F 5785   2.463   1.992   2.948  0.8189 -1.1571  1.9594
  384G2     H0G 5786   2.507   1.910   3.312 -0.7530 -1.8921  0.5489
  384G2     H0H 5787   2.569   2.050   3.233 -0.2087 -0.6814  0.3486
  384G2     H0I 5788   2.324   2.082   3.305  1.1858 -0.5776  0.4911
  384G2     H0J 5789   2.313   2.068   3.123  0.2583  0.7344 -0.0614
  384G2     H0K 5790   2.086   1.966   3.170 -3.6809 -2.2494  1.6663
  384G2     H0M 5791   2.079   1.814   3.269 -0.1397 -1.7266 -1.2265
  384G2     H0N 5792   2.114   1.973   3.345  0.3106  2.7624  2.0008
  385G2     C00 5793   0.318   4.533   2.932 -0.0286  0.5822 -0.0691
  385G2     O01 5794   0.361   4.413   2.997  0.2421 -0.0825 -0.2938
  385G2     C02 5795   0.496   4.388   3.000 -0.0087  0.3565  0.1903
  385G2     C03 5796   0.533   4.296   2.877  0.3332 -0.8185 -0.4586
[truncated: 761,516 more chars]
