# Supplementary material for: Enhanced sodium storage in hard carbon via solvent co-intercalation electrolyte enabling Ah-level pouch cells at low temperatures
Source: Nat Commun. 2026 Feb 6;17:1478. doi: 10.1038/s41467-026-69237-y (PMC12886996; doi:10.1038/s41467-026-69237-y)
Supplement: Supplementary file 2 — Supplementary Data 1 [file 41467_2026_69237_MOESM2_ESM.zip › Supplementary Data 1/MD simulation structures/CCE_before MD.gro]

Built with Packmol
16832
    1        Na    1   1.416   0.384   4.719
    2        Na    2   3.963   1.074   2.598
    3        Na    3   2.372   0.773   3.972
    4        Na    4   0.996   2.939   1.217
    5        Na    5   4.886   3.186   0.827
    6        Na    6   0.897   4.073   5.354
    7        Na    7   6.922   6.481   5.605
    8        Na    8   2.493   0.858   3.694
    9        Na    9   3.389   4.188   4.360
   10        Na   10   5.293   0.275   2.324
   11        Na   11   5.760   6.089   6.783
   12        Na   12   1.171   5.226   5.355
   13        Na   13   0.108   3.073   6.375
   14        Na   14   4.998   3.941   0.062
   15        Na   15   4.915   4.708   0.067
   16        Na   16   3.183   2.984   2.423
   17        Na   17   0.445   6.861   5.681
   18        Na   18   2.342   4.668   3.431
   19        Na   19   0.732   0.016   3.852
   20        Na   20   4.829   1.333   5.183
   21        Na   21   4.215   0.968   5.722
   22        Na   22   0.436   4.740   0.048
   23        Na   23   6.150   6.445   5.827
   24        Na   24   1.880   3.946   1.054
   25        Na   25   5.796   5.195   0.655
   26        Na   26   2.562   6.565   0.036
   27        Na   27   0.822   2.465   3.482
   28        Na   28   2.885   4.556   3.865
   29        Na   29   5.111   4.572   4.056
   30        Na   30   2.711   6.216   4.278
   31        Na   31   4.014   0.937   2.434
   32        Na   32   5.207   1.221   6.440
   33        Na   33   0.764   4.326   4.715
   34        Na   34   5.233   2.066   0.723
   35        Na   35   6.757   2.435   1.100
   36        Na   36   1.932   2.426   0.964
   37        Na   37   3.836   4.396   6.096
   38        Na   38   1.230   0.487   0.577
   39        Na   39   0.228   4.082   6.264
   40        Na   40   1.684   0.827   6.255
   41        Na   41   4.657   6.551   3.800
   42        Na   42   2.593   0.210   1.306
   43        Na   43   4.725   2.419   5.279
   44        Na   44   6.418   3.731   2.179
   45        Na   45   6.754   2.411   5.638
   46        Na   46   5.865   5.535   0.548
   47        Na   47   4.199   5.867   3.150
   48        Na   48   5.081   0.035   4.156
   49        Na   49   3.766   3.976   1.774
   50        Na   50   0.392   6.353   5.125
   51        Na   51   2.654   2.477   3.216
   52        Na   52   3.605   0.206   3.482
   53        Na   53   0.056   4.020   0.769
   54        Na   54   5.862   4.052   5.393
   55        Na   55   0.489   1.759   3.309
   56        Na   56   5.010   4.588   1.414
   57        Na   57   0.309   4.978   1.504
   58        Na   58   1.315   4.667   2.089
   59        Na   59   2.523   2.904   4.265
   60        Na   60   2.901   3.107   2.561
   61        Na   61   0.451   3.082   6.422
   62        Na   62   0.063   6.530   2.544
   63        Na   63   1.048   5.985   5.616
   64        Na   64   0.238   0.100   1.944
   65        Na   65   3.090   1.278   6.227
   66        Na   66   1.967   1.069   4.739
   67        Na   67   3.717   4.408   0.945
   68        Na   68   1.896   4.172   5.596
   69        Na   69   4.304   3.092   1.547
   70        Na   70   6.632   3.744   6.419
   71        Na   71   1.577   4.296   3.425
   72        Na   72   3.570   3.221   2.833
   73        Na   73   0.703   1.985   1.392
   74        Na   74   5.574   5.352   2.091
   75        Na   75   0.159   2.958   2.184
   76        Na   76   2.432   5.796   6.318
   77        Na   77   1.240   1.100   3.005
   78        Na   78   0.688   0.433   0.179
   79        Na   79   1.186   4.078   5.432
   80        Na   80   4.978   1.172   0.855
    1         P   81   2.070   2.463   4.944
    1         F   82   1.985   2.538   5.063
    1         F   83   2.163   2.388   5.057
    1         F   84   2.175   2.589   4.939
    1         F   85   2.154   2.387   4.824
    1         F   86   1.976   2.537   4.830
    1         F   87   1.964   2.337   4.948
    2         P   88   5.358   1.562   1.519
    2         F   89   5.285   1.694   1.585
    2         F   90   5.385   1.502   1.670
    2         F   91   5.503   1.640   1.524
    2         F   92   5.431   1.430   1.453
    2         F   93   5.331   1.623   1.368
    2         F   94   5.213   1.485   1.514
    3         P   95   2.143   3.708   1.029
    3         F   96   2.174   3.553   1.072
    3         F   97   2.059   3.730   1.169
    3         F   98   2.005   3.660   0.954
    3         F   99   2.112   3.864   0.986
    3         F  100   2.227   3.687   0.889
    3         F  101   2.281   3.757   1.105
    4         P  102   0.693   5.647   3.567
    4         F  103   0.635   5.611   3.417
    4         F  104   0.584   5.770   3.578
    4         F  105   0.802   5.750   3.500
    4         F  106   0.750   5.683   3.717
    4         F  107   0.801   5.524   3.555
    4         F  108   0.583   5.544   3.633
    5         P  109   2.965   6.656   5.474
    5         F  110   2.951   6.612   5.316
    5         F  111   2.815   6.596   5.505
    5         F  112   2.899   6.803   5.439
    5         F  113   2.980   6.700   5.632
    5         F  114   3.115   6.716   5.444
    5         F  115   3.031   6.509   5.509
    6         P  116   0.474   3.184   3.341
    6         F  117   0.341   3.234   3.257
    6         F  118   0.570   3.268   3.238
    6         F  119   0.485   3.052   3.243
    6         F  120   0.606   3.133   3.424
    6         F  121   0.377   3.099   3.444
    6         F  122   0.462   3.315   3.439
    7         P  123   4.132   2.063   3.922
    7         F  124   4.111   1.900   3.924
    7         F  125   4.294   2.043   3.934
    7         F  126   4.119   2.068   4.086
    7         F  127   4.153   2.227   3.919
    7         F  128   3.969   2.084   3.909
    7         F  129   4.144   2.059   3.758
    8         P  130   4.925   4.598   4.843
    8         F  131   4.963   4.755   4.812
    8         F  132   5.065   4.581   4.928
    8         F  133   5.004   4.552   4.705
    8         F  134   4.887   4.440   4.873
    8         F  135   4.786   4.615   4.757
    8         F  136   4.847   4.643   4.980
    9         P  137   0.635   5.298   5.629
    9         F  138   0.633   5.299   5.464
    9         F  139   0.479   5.246   5.630
    9         F  140   0.583   5.455   5.630
    9         F  141   0.637   5.298   5.793
    9         F  142   0.791   5.351   5.627
    9         F  143   0.687   5.142   5.628
   10         P  144   0.485   3.000   6.025
   10         F  145   0.476   3.043   5.866
   10         F  146   0.572   3.137   6.056
   10         F  147   0.625   2.919   5.995
   10         F  148   0.494   2.958   6.183
   10         F  149   0.399   2.864   5.993
   10         F  150   0.345   3.082   6.055
   11         P  151   5.921   5.853   3.823
   11         F  152   6.006   5.990   3.855
   11         F  153   6.056   5.763   3.851
   11         F  154   5.961   5.864   3.664
   11         F  155   5.835   5.716   3.791
   11         F  156   5.786   5.943   3.795
   11         F  157   5.880   5.841   3.982
   12         P  158   5.080   4.394   6.337
   12         F  159   5.099   4.370   6.175
   12         F  160   5.217   4.486   6.339
   12         F  161   5.170   4.259   6.367
   12         F  162   5.062   4.418   6.499
   12         F  163   4.944   4.302   6.334
   12         F  164   4.990   4.528   6.306
   13         P  165   6.736   1.427   3.375
   13         F  166   6.787   1.475   3.524
   13         F  167   6.800   1.278   3.401
   13         F  168   6.878   1.477   3.310
   13         F  169   6.685   1.379   3.227
   13         F  170   6.672   1.576   3.349
   13         F  171   6.593   1.377   3.441
   14         P  172   4.032   6.094   5.605
   14         F  173   3.961   6.198   5.499
   14         F  174   4.138   6.213   5.649
   14         F  175   4.136   6.045   5.488
   14         F  176   4.103   5.991   5.712
   14         F  177   3.926   5.976   5.561
   14         F  178   3.928   6.144   5.723
   15         P  179   4.629   5.501   0.140
   15         F  180   4.611   5.393   0.262
   15         F  181   4.792   5.476   0.141
   15         F  182   4.647   5.623   0.249
   15         F  183   4.647   5.610   0.017
   15         F  184   4.466   5.527   0.138
   15         F  185   4.611   5.380   0.030
   16         P  186   6.098   5.068   1.547
   16         F  187   6.043   5.182   1.442
   16         F  188   5.967   5.095   1.644
   16         F  189   6.182   5.184   1.629
   16         F  190   6.153   4.954   1.653
   16         F  191   6.228   5.041   1.451
   16         F  192   6.014   4.952   1.466
   17         P  193   2.671   4.463   5.993
   17         F  194   2.710   4.345   6.101
   17         F  195   2.624   4.560   6.117
   17         F  196   2.519   4.403   5.982
   17         F  197   2.632   4.581   5.886
   17         F  198   2.719   4.366   5.869
   17         F  199   2.824   4.523   6.004
   18         P  200   3.986   5.841   2.279
   18         F  201   3.988   5.940   2.148
   18         F  202   3.954   5.970   2.376
   18         F  203   4.148   5.865   2.300
   18         F  204   3.984   5.742   2.411
   18         F  205   4.019   5.712   2.183
   18         F  206   3.825   5.816   2.258
   19         P  207   4.068   4.065   4.101
   19         F  208   4.088   4.033   3.941
   19         F  209   3.921   3.991   4.098
   19         F  210   3.996   4.208   4.063
   19         F  211   4.048   4.098   4.261
   19         F  212   4.215   4.140   4.104
   19         F  213   4.140   3.922   4.139
   20         P  214   3.194   6.051   2.619
   20         F  215   3.119   5.974   2.744
   20         F  216   3.275   5.913   2.583
   20         F  217   3.316   6.096   2.720
   20         F  218   3.269   6.128   2.495
   20         F  219   3.112   6.189   2.656
   20         F  220   3.072   6.006   2.518
   21         P  221   2.960   6.790   1.538
   21         F  222   3.005   6.769   1.381
   21         F  223   3.098   6.875   1.566
   21         F  224   3.038   6.651   1.579
   21         F  225   2.915   6.812   1.695
   21         F  226   2.822   6.705   1.510
   21         F  227   2.883   6.930   1.497
   22         P  228   3.144   2.102   2.362
   22         F  229   3.065   2.204   2.260
   22         F  230   3.266   2.087   2.252
   22         F  231   3.067   1.974   2.294
   22         F  232   3.224   2.000   2.464
   22         F  233   3.023   2.118   2.471
   22         F  234   3.222   2.231   2.430
   23         P  235   3.402   1.862   2.711
   23         F  236   3.431   1.870   2.873
   23         F  237   3.300   1.991   2.722
   23         F  238   3.275   1.760   2.739
   23         F  239   3.372   1.853   2.549
   23         F  240   3.503   1.733   2.699
   23         F  241   3.528   1.964   2.683
   24         P  242   4.371   5.823   4.931
   24         F  243   4.303   5.790   4.785
   24         F  244   4.322   5.676   4.988
   24         F  245   4.228   5.889   4.982
   24         F  246   4.438   5.856   5.078
   24         F  247   4.419   5.970   4.876
   24         F  248   4.512   5.757   4.881
   25         P  249   6.089   1.892   2.258
   25         F  250   6.018   1.956   2.392
   25         F  251   6.032   1.743   2.298
   25         F  252   6.226   1.863   2.345
   25         F  253   6.161   1.828   2.124
   25         F  254   6.147   2.041   2.218
   25         F  255   5.952   1.921   2.171
   26         P  256   5.044   0.173   1.395
   26         F  257   4.945   0.304   1.394
   26         F  258   4.960   0.108   1.269
   26         F  259   4.942   0.098   1.501
   26         F  260   5.142   0.041   1.397
   26         F  261   5.127   0.237   1.522
   26         F  262   5.145   0.248   1.290
   27         P  263   4.790   0.997   5.286
   27         F  264   4.721   1.146   5.277
   27         F  265   4.928   1.064   5.344
   27         F  266   4.846   1.013   5.133
   27         F  267   4.858   0.848   5.296
   27         F  268   4.651   0.929   5.228
   27         F  269   4.733   0.981   5.440
   28         P  270   1.483   1.045   5.217
   28         F  271   1.483   1.044   5.053
   28         F  272   1.331   1.106   5.218
   28         F  273   1.545   1.197   5.217
   28         F  274   1.484   1.045   5.382
   28         F  275   1.636   0.984   5.217
   28         F  276   1.422   0.892   5.218
   29         P  277   5.479   0.534   6.580
   29         F  278   5.457   0.589   6.734
   29         F  279   5.534   0.682   6.535
   29         F  280   5.325   0.579   6.542
   29         F  281   5.501   0.479   6.426
   29         F  282   5.424   0.385   6.625
   29         F  283   5.632   0.488   6.618
   30         P  284   1.791   6.024   2.464
   30         F  285   1.891   5.893   2.451
   30         F  286   1.787   6.004   2.627
   30         F  287   1.661   5.925   2.448
   30         F  288   1.691   6.154   2.476
   30         F  289   1.796   6.043   2.300
   30         F  290   1.922   6.123   2.479
   31         P  291   5.100   6.320   5.778
   31         F  292   5.161   6.329   5.931
   31         F  293   5.023   6.464   5.801
   31         F  294   4.968   6.240   5.836
   31         F  295   5.038   6.312   5.626
   31         F  296   5.177   6.176   5.755
   31         F  297   5.232   6.400   5.721
   32         P  298   2.283   1.643   6.764
   32         F  299   2.210   1.535   6.663
   32         F  300   2.232   1.766   6.668
   32         F  301   2.422   1.631   6.676
   32         F  302   2.355   1.750   6.865
   32         F  303   2.333   1.519   6.860
   32         F  304   2.144   1.654   6.852
   33         P  305   0.475   1.178   6.545
   33         F  306   0.480   1.169   6.381
   33         F  307   0.461   1.342   6.536
   33         F  308   0.639   1.192   6.549
   33         F  309   0.470   1.187   6.709
   33         F  310   0.489   1.014   6.555
   33         F  311   0.311   1.163   6.541
   34         P  312   1.180   6.312   1.796
   34         F  313   1.288   6.260   1.910
   34         F  314   1.123   6.159   1.780
   34         F  315   1.291   6.283   1.678
   34         F  316   1.073   6.364   1.683
   34         F  317   1.237   6.466   1.813
   34         F  318   1.070   6.341   1.915
   35         P  319   2.057   4.538   1.831
   35         F  320   1.991   4.502   1.685
   35         F  321   1.922   4.483   1.907
   35         F  322   1.992   4.689   1.824
   35         F  323   2.124   4.574   1.977
   35         F  324   2.193   4.594   1.756
   35         F  325   2.123   4.387   1.838
   36         P  326   4.141   6.754   1.794
   36         F  327   4.265   6.705   1.698
   36         F  328   4.174   6.633   1.900
   36         F  329   4.038   6.655   1.713
   36         F  330   4.016   6.804   1.890
   36         F  331   4.107   6.876   1.689
   36         F  332   4.243   6.853   1.876
   37         P  333   4.412   0.501   2.985
   37         F  334   4.420   0.452   3.142
   37         F  335   4.252   0.537   3.004
   37         F  336   4.372   0.348   2.939
   37         F  337   4.403   0.550   2.828
   37         F  338   4.571   0.465   2.965
   37         F  339   4.452   0.654   3.030
   38         P  340   0.167   5.725   4.952
   38         F  341   0.169   5.570   4.895
   38         F  342   0.189   5.669   5.105
   38         F  343   0.004   5.715   4.971
   38         F  344   0.164   5.879   5.009
   38         F  345   0.145   5.781   4.798
   38         F  346   0.330   5.734   4.932
   39         P  347   3.760   4.222   4.741
   39         F  348   3.740   4.167   4.894
   39         F  349   3.832   4.080   4.699
   39         F  350   3.907   4.284   4.782
   39         F  351   3.780   4.277   4.587
   39         F  352   3.688   4.364   4.782
   39         F  353   3.613   4.160   4.700
   40         P  354   1.883   5.835   3.324
   40         F  355   1.825   5.935   3.206
   40         F  356   1.825   5.705   3.243
   40         F  357   1.741   5.848   3.405
   40         F  358   1.942   5.737   3.441
   40         F  359   1.942   5.966   3.405
   40         F  360   2.026   5.823   3.242
   41         P  361   1.616   2.448   6.326
   41         F  362   1.654   2.478   6.169
   41         F  363   1.722   2.563   6.374
   41         F  364   1.735   2.334   6.333
   41         F  365   1.577   2.417   6.483
   41         F  366   1.509   2.332   6.277
   41         F  367   1.496   2.561   6.319
   42         P  368   5.433   3.216   4.954
   42         F  369   5.477   3.111   5.073
   42         F  370   5.487   3.342   5.046
   42         F  371   5.284   3.231   5.023
   42         F  372   5.388   3.322   4.836
   42         F  373   5.378   3.091   4.863
   42         F  374   5.582   3.202   4.885
   43         P  375   0.329   1.018   0.368
   43         F  376   0.337   1.023   0.204
   43         F  377   0.458   0.916   0.372
   43         F  378   0.227   0.890   0.360
   43         F  379   0.321   1.014   0.533
   43         F  380   0.200   1.121   0.365
   43         F  381   0.431   1.147   0.377
   44         P  382   4.338   3.249   6.424
   44         F  383   4.334   3.263   6.588
   44         F  384   4.236   3.378   6.411
   44         F  385   4.209   3.147   6.430
   44         F  386   4.342   3.235   6.260
   44         F  387   4.440   3.121   6.438
   44         F  388   4.467   3.351   6.419
   45         P  389   4.875   6.040   3.715
   45         F  390   4.780   6.098   3.836
   45         F  391   4.945   6.188   3.698
   45         F  392   4.760   6.081   3.604
   45         F  393   4.970   5.982   3.594
   45         F  394   4.806   5.892   3.732
   45         F  395   4.990   5.999   3.825
   46         P  396   4.765   2.908   0.854
   46         F  397   4.768   2.906   1.019
   46         F  398   4.825   2.756   0.851
   46         F  399   4.918   2.969   0.853
   46         F  400   4.762   2.911   0.690
   46         F  401   4.704   3.062   0.858
   46         F  402   4.612   2.848   0.856
   47         P  403   5.888   3.307   4.635
   47         F  404   5.989   3.247   4.519
   47         F  405   6.005   3.411   4.683
   47         F  406   5.944   3.195   4.742
   47         F  407   5.787   3.367   4.750
   47         F  408   5.771   3.202   4.586
   47         F  409   5.832   3.418   4.527
   48         P  410   0.682   4.454   0.130
   48         F  411   0.750   4.603   0.124
   48         F  412   0.592   4.499   0.259
   48         F  413   0.802   4.403   0.231
   48         F  414   0.614   4.304   0.135
   48         F  415   0.773   4.408  -0.000
   48         F  416   0.563   4.504   0.029
   49         P  417   6.050   1.979   6.343
   49         F  418   6.081   2.008   6.502
   49         F  419   6.183   2.065   6.300
   49         F  420   5.959   2.116   6.335
   49         F  421   6.018   1.950   6.184
   49         F  422   5.916   1.893   6.385
   49         F  423   6.141   1.842   6.350
   50         P  424   3.320   2.906   2.783
   50         F  425   3.303   3.070   2.787
   50         F  426   3.253   2.895   2.933
   50         F  427   3.470   2.920   2.851
   50         F  428   3.338   2.743   2.778
   50         F  429   3.388   2.918   2.633
   50         F  430   3.171   2.893   2.715
   51         P  431   4.357   1.648   3.861
   51         F  432   4.294   1.623   4.011
   51         F  433   4.274   1.517   3.805
   51         F  434   4.485   1.551   3.898
   51         F  435   4.420   1.673   3.711
   51         F  436   4.440   1.778   3.918
   51         F  437   4.229   1.745   3.824
   52         P  438   2.821   6.780   5.959
   52         F  439   2.840   6.787   6.123
   52         F  440   2.667   6.836   5.975
   52         F  441   2.766   6.625   5.973
   52         F  442   2.802   6.773   5.796
   52         F  443   2.975   6.724   5.944
   52         F  444   2.876   6.935   5.946
   53         P  445   0.358   5.834   3.781
   53         F  446   0.487   5.920   3.725
   53         F  447   0.374   5.729   3.655
   53         F  448   0.257   5.927   3.691
   53         F  449   0.229   5.748   3.837
   53         F  450   0.343   5.939   3.907
   53         F  451   0.460   5.740   3.871
   54         P  452   1.261   3.181   6.006
   54         F  453   1.275   3.134   6.163
   54         F  454   1.118   3.100   5.994
   54         F  455   1.342   3.045   5.959
   54         F  456   1.248   3.227   5.848
   54         F  457   1.404   3.262   6.017
   54         F  458   1.180   3.316   6.052
   55         P  459   6.853   3.966   4.548
   55         F  460   6.947   3.930   4.678
   55         F  461   6.905   3.829   4.473
   55         F  462   6.977   4.050   4.481
   55         F  463   6.759   4.001   4.418
   55         F  464   6.801   4.103   4.623
   55         F  465   6.728   3.882   4.615
   56         P  466   3.674   1.306   5.602
   56         F  467   3.647   1.148   5.639
   56         F  468   3.523   1.344   5.656
   56         F  469   3.613   1.281   5.451
   56         F  470   3.701   1.464   5.566
   56         F  471   3.825   1.268   5.548
   56         F  472   3.735   1.331   5.753
   57         P  473   3.156   4.689   6.272
   57         F  474   3.163   4.663   6.110
   57         F  475   2.992   4.690   6.265
   57         F  476   3.158   4.852   6.246
   57         F  477   3.149   4.715   6.435
   57         F  478   3.321   4.688   6.279
   57         F  479   3.154   4.527   6.298
   58         P  480   1.514   1.271   0.210
   58         F  481   1.522   1.409   0.300
   58         F  482   1.600   1.191   0.326
   58         F  483   1.654   1.312   0.135
   58         F  484   1.506   1.133   0.121
   58         F  485   1.428   1.352   0.095
   58         F  486   1.374   1.230   0.286
   59         P  487   0.131   4.354   1.224
   59         F  488   0.262   4.450   1.197
   59         F  489   0.143   4.384   1.385
   59         F  490   0.229   4.223   1.240
   59         F  491  -0.000   4.259   1.251
   59         F  492   0.119   4.325   1.062
   59         F  493   0.032   4.485   1.207
   60         P  494   5.679   5.434   6.304
   60         F  495   5.675   5.299   6.211
   60         F  496   5.825   5.388   6.365
   60         F  497   5.603   5.352   6.426
   60         F  498   5.683   5.569   6.398
   60         F  499   5.533   5.480   6.244
   60         F  500   5.755   5.515   6.183
   61         P  501   2.595   2.612   1.239
   61         F  502   2.655   2.495   1.140
   61         F  503   2.481   2.649   1.126
   61         F  504   2.698   2.722   1.170
   61         F  505   2.536   2.730   1.337
   61         F  506   2.709   2.576   1.351
   61         F  507   2.493   2.503   1.307
   62         P  508   4.262   2.203   6.546
   62         F  509   4.232   2.260   6.697
   62         F  510   4.421   2.188   6.582
   62         F  511   4.288   2.356   6.493
   62         F  512   4.291   2.145   6.394
   62         F  513   4.102   2.217   6.509
   62         F  514   4.235   2.049   6.599
   63         P  515   3.781   5.602   5.882
   63         F  516   3.916   5.666   5.812
   63         F  517   3.760   5.741   5.968
   63         F  518   3.874   5.541   6.004
   63         F  519   3.647   5.538   5.952
   63         F  520   3.803   5.463   5.796
   63         F  521   3.689   5.663   5.760
   64         P  522   5.758   2.429   5.161
   64         F  523   5.806   2.376   5.013
   64         F  524   5.751   2.583   5.102
   64         F  525   5.915   2.453   5.203
   64         F  526   5.710   2.483   5.309
   64         F  527   5.766   2.276   5.219
   64         F  528   5.601   2.405   5.118
   65         P  529   4.603   0.328   1.133
   65         F  530   4.650   0.342   1.290
   65         F  531   4.735   0.415   1.086
   65         F  532   4.516   0.467   1.147
   65         F  533   4.555   0.315   0.976
   65         F  534   4.471   0.242   1.180
   65         F  535   4.689   0.189   1.119
   66         P  536   0.207   4.189   2.125
   66         F  537   0.252   4.033   2.095
   66         F  538   0.286   4.238   1.990
   66         F  539   0.344   4.212   2.214
   66         F  540   0.162   4.344   2.155
   66         F  541   0.127   4.139   2.260
   66         F  542   0.070   4.166   2.036
   67         P  543   2.848   3.236   3.299
   67         F  544   2.805   3.268   3.144
   67         F  545   3.005   3.221   3.253
   67         F  546   2.825   3.075   3.272
   67         F  547   2.891   3.203   3.455
   67         F  548   2.690   3.250   3.346
   67         F  549   2.870   3.396   3.326
   68         P  550   5.772   1.031   2.408
   68         F  551   5.798   1.095   2.557
   68         F  552   5.865   1.148   2.341
   68         F  553   5.639   1.127   2.390
   68         F  554   5.745   0.966   2.259
   68         F  555   5.678   0.914   2.475
   68         F  556   5.905   0.935   2.426
   69         P  557   4.771   5.928   4.718
   69         F  558   4.807   5.791   4.802
   69         F  559   4.611   5.907   4.753
   69         F  560   4.752   5.840   4.581
   69         F  561   4.735   6.065   4.635
   69         F  562   4.931   5.949   4.683
   69         F  563   4.790   6.017   4.856
   70         P  564   6.154   5.234   4.098
   70         F  565   6.232   5.340   4.196
   70         F  566   6.026   5.337   4.088
   70         F  567   6.085   5.162   4.229
   70         F  568   6.076   5.128   3.999
   70         F  569   6.282   5.131   4.108
   70         F  570   6.222   5.306   3.966
   71         P  571   3.451   4.378   0.913
   71         F  572   3.567   4.299   0.826
   71         F  573   3.368   4.237   0.931
   71         F  574   3.368   4.409   0.774
   71         F  575   3.336   4.457   0.999
   71         F  576   3.534   4.519   0.894
   71         F  577   3.534   4.348   1.051
   72         P  578   4.661   1.302   4.674
   72         F  579   4.761   1.228   4.783
   72         F  580   4.541   1.197   4.714
   72         F  581   4.713   1.198   4.557
   72         F  582   4.562   1.375   4.565
   72         F  583   4.782   1.406   4.635
   72         F  584   4.610   1.406   4.791
   73         P  585   4.432   0.212   5.811
   73         F  586   4.529   0.319   5.890
   73         F  587   4.457   0.100   5.929
   73         F  588   4.562   0.155   5.728
   73         F  589   4.335   0.105   5.731
   73         F  590   4.406   0.324   5.693
   73         F  591   4.301   0.269   5.893
   74         P  592   1.620   4.712   5.545
   74         F  593   1.457   4.736   5.544
   74         F  594   1.637   4.832   5.657
   74         F  595   1.636   4.823   5.424
   74         F  596   1.783   4.688   5.545
   74         F  597   1.602   4.593   5.432
   74         F  598   1.603   4.601   5.665
   75         P  599   2.366   1.288   4.826
   75         F  600   2.328   1.444   4.788
   75         F  601   2.320   1.241   4.675
   75         F  602   2.213   1.264   4.880
   75         F  603   2.404   1.132   4.863
   75         F  604   2.412   1.336   4.976
   75         F  605   2.519   1.313   4.771
   76         P  606   5.781   6.867   4.614
   76         F  607   5.791   6.952   4.473
   76         F  608   5.733   6.734   4.529
   76         F  609   5.623   6.913   4.630
   76         F  610   5.770   6.782   4.754
   76         F  611   5.828   7.000   4.698
   76         F  612   5.938   6.821   4.597
   77         P  613   6.113   0.266   0.995
   77         F  614   6.018   0.342   0.884
   77         F  615   6.130   0.407   1.077
   77         F  616   6.246   0.302   0.905
   77         F  617   6.208   0.190   1.106
   77         F  618   6.096   0.124   0.912
   77         F  619   5.980   0.229   1.085
   78         P  620   3.080   4.512   1.447
   78         F  621   3.182   4.573   1.334
   78         F  622   2.968   4.482   1.330
   78         F  623   3.016   4.661   1.471
   78         F  624   2.977   4.450   1.561
   78         F  625   3.192   4.541   1.564
   78         F  626   3.144   4.362   1.424
   79         P  627   5.580   6.238   3.863
   79         F  628   5.438   6.290   3.798
   79         F  629   5.649   6.383   3.829
   79         F  630   5.627   6.181   3.715
   79         F  631   5.722   6.185   3.927
   79         F  632   5.511   6.092   3.896
   79         F  633   5.533   6.294   4.010
   80         P  634   6.372   6.666   5.969
   80         F  635   6.446   6.647   5.823
   80         F  636   6.518   6.686   6.041
   80         F  637   6.381   6.504   5.996
   80         F  638   6.298   6.685   6.115
   80         F  639   6.225   6.646   5.897
   80         F  640   6.362   6.828   5.943
    1         C  641   5.001   2.479   5.561
    1         O  642   4.931   2.512   5.442
    1         C  643   5.010   2.588   5.351
    1         C  644   4.925   2.617   5.229
    1         O  645   5.004   2.692   5.138
    1         C  646   4.935   2.726   5.019
    1         C  647   5.030   2.806   4.931
    1         O  648   4.961   2.840   4.812
    1         C  649   5.041   2.915   4.722
    1         H  650   4.932   2.422   5.624
    1         H  651   5.089   2.418   5.539
    1         H  652   5.032   2.569   5.615
    1         H  653   5.043   2.682   5.398
    1         H  654   5.100   2.531   5.323
    1         H  655   4.892   2.523   5.182
    1         H  656   4.835   2.674   5.258
    1         H  657   4.903   2.635   4.966
    1         H  658   4.846   2.786   5.042
    1         H  659   5.063   2.897   4.984
    1         H  660   5.120   2.746   4.908
    1         H  661   4.980   2.936   4.634
    1         H  662   5.073   3.010   4.768
    1         H  663   5.131   2.858   4.692
    2         C  664   6.877   6.379   6.588
    2         O  665   6.791   6.294   6.662
    2         C  666   6.655   6.337   6.656
    2         C  667   6.573   6.239   6.739
    2         O  668   6.437   6.281   6.733
    2         C  669   6.350   6.197   6.807
    2         C  670   6.209   6.253   6.792
    2         O  671   6.122   6.169   6.866
    2         C  672   5.986   6.212   6.859
    2         H  673   6.978   6.339   6.598
    2         H  674   6.850   6.380   6.481
    2         H  675   6.875   6.482   6.626
    2         H  676   6.645   6.438   6.696
    2         H  677   6.620   6.337   6.552
    2         H  678   6.583   6.137   6.699
    2         H  679   6.608   6.239   6.843
    2         H  680   6.354   6.094   6.768
    2         H  681   6.379   6.196   6.913
    2         H  682   6.205   6.356   6.830
    2         H  683   6.180   6.255   6.686
    2         H  684   5.928   6.142   6.919
    2         H  685   5.975   6.313   6.900
    2         H  686   5.950   6.212   6.755
    3         C  687   5.432   4.922   2.622
    3         O  688   5.336   4.932   2.518
    3         C  689   5.297   4.806   2.467
    3         C  690   5.195   4.829   2.357
    3         O  691   5.157   4.702   2.306
    3         C  692   5.061   4.711   2.202
    3         C  693   5.028   4.570   2.157
    3         O  694   4.932   4.579   2.052
    3         C  695   4.894   4.451   2.002
    3         H  696   5.455   5.024   2.654
    3         H  697   5.392   4.865   2.707
    3         H  698   5.524   4.873   2.586
    3         H  699   5.385   4.752   2.427
    3         H  700   5.254   4.744   2.547
    3         H  701   5.108   4.882   2.397
    3         H  702   5.239   4.891   2.277
    3         H  703   4.969   4.761   2.238
    3         H  704   5.101   4.770   2.118
    3         H  705   5.119   4.520   2.120
    3         H  706   4.988   4.511   2.241
    3         H  707   4.821   4.469   1.923
    3         H  708   4.981   4.398   1.960
    3         H  709   4.849   4.390   2.081
    4         C  710   3.449   3.296   1.133
    4         O  711   3.423   3.220   1.015
    4         C  712   3.536   3.145   0.973
    4         C  713   3.497   3.069   0.848
    4         O  714   3.610   2.995   0.805
    4         C  715   3.585   2.918   0.688
    4         C  716   3.713   2.844   0.653
    4         O  717   3.688   2.768   0.535
    4         C  718   3.802   2.694   0.493
    4         H  719   3.357   3.349   1.158
    4         H  720   3.477   3.230   1.217
    4         H  721   3.530   3.368   1.116
    4         H  722   3.621   3.213   0.951
    4         H  723   3.568   3.075   1.051
    4         H  724   3.413   3.002   0.869
    4         H  725   3.465   3.139   0.769
    4         H  726   3.503   2.847   0.705
    4         H  727   3.556   2.984   0.605
    4         H  728   3.795   2.916   0.635
    4         H  729   3.742   2.778   0.736
    4         H  730   3.773   2.639   0.404
    4         H  731   3.886   2.761   0.470
    4         H  732   3.833   2.623   0.571
    5         C  733   0.968   1.183   5.623
    5         O  734   1.021   1.232   5.501
    5         C  735   1.147   1.295   5.518
    5         C  736   1.194   1.343   5.382
    5         O  737   1.320   1.406   5.399
    5         C  738   1.374   1.456   5.278
    5         C  739   1.508   1.520   5.310
    5         O  740   1.563   1.570   5.189
    5         C  741   1.689   1.633   5.207
    5         H  742   0.872   1.137   5.599
    5         H  743   1.034   1.107   5.668
    5         H  744   0.952   1.264   5.695
    5         H  745   1.139   1.380   5.588
    5         H  746   1.220   1.224   5.560
    5         H  747   1.203   1.258   5.313
    5         H  748   1.121   1.414   5.340
    5         H  749   1.388   1.374   5.206
    5         H  750   1.306   1.530   5.233
    5         H  751   1.495   1.602   5.382
    5         H  752   1.576   1.446   5.355
    5         H  753   1.722   1.667   5.109
    5         H  754   1.681   1.719   5.275
    5         H  755   1.762   1.562   5.248
    6         C  756   4.503   4.530   4.924
    6         O  757   4.503   4.635   5.019
    6         C  758   4.373   4.669   5.064
    6         C  759   4.386   4.782   5.164
    6         O  760   4.256   4.816   5.209
    6         C  761   4.256   4.921   5.304
    6         C  762   4.111   4.947   5.344
    6         O  763   4.111   5.053   5.439
    6         C  764   3.980   5.085   5.483
    6         H  765   4.607   4.511   4.896
    6         H  766   4.460   4.438   4.967
    6         H  767   4.445   4.557   4.834
    6         H  768   4.310   4.701   4.979
    6         H  769   4.325   4.582   5.111
    6         H  770   4.449   4.751   5.249
    6         H  771   4.434   4.869   5.117
    6         H  772   4.315   4.893   5.393
    6         H  773   4.300   5.012   5.261
    6         H  774   4.052   4.975   5.255
    6         H  775   4.067   4.856   5.387
    6         H  776   3.990   5.167   5.555
    6         H  777   3.917   5.119   5.399
    6         H  778   3.932   4.999   5.532
    7         C  779   5.313   1.204   1.743
    7         O  780   5.442   1.145   1.760
    7         C  781   5.546   1.230   1.714
    7         C  782   5.678   1.157   1.737
    7         O  783   5.782   1.242   1.691
    7         C  784   5.911   1.184   1.707
    7         C  785   6.013   1.284   1.656
    7         O  786   6.142   1.226   1.671
    7         C  787   6.246   1.312   1.626
    7         H  788   5.240   1.132   1.781
    7         H  789   5.305   1.297   1.801
    7         H  790   5.293   1.226   1.638
    7         H  791   5.533   1.253   1.608
    7         H  792   5.545   1.325   1.770
    7         H  793   5.690   1.134   1.843
    7         H  794   5.678   1.063   1.681
    7         H  795   5.930   1.162   1.813
    7         H  796   5.918   1.090   1.650
    7         H  797   5.994   1.307   1.550
    7         H  798   6.006   1.378   1.712
    7         H  799   6.340   1.259   1.642
    7         H  800   6.234   1.334   1.519
    7         H  801   6.247   1.406   1.682
    8         C  802   2.195   6.165   2.574
    8         O  803   2.213   6.113   2.443
    8         C  804   2.204   5.971   2.439
    8         C  805   2.225   5.927   2.295
    8         O  806   2.216   5.785   2.292
    8         C  807   2.234   5.732   2.161
    8         C  808   2.222   5.581   2.171
    8         O  809   2.240   5.527   2.041
    8         C  810   2.231   5.386   2.039
    8         H  811   2.203   6.274   2.566
    8         H  812   2.096   6.139   2.614
    8         H  813   2.272   6.127   2.642
    8         H  814   2.281   5.926   2.504
    8         H  815   2.105   5.938   2.475
    8         H  816   2.148   5.972   2.231
    8         H  817   2.323   5.960   2.259
    8         H  818   2.157   5.772   2.093
    8         H  819   2.332   5.760   2.122
    8         H  820   2.299   5.541   2.240
    8         H  821   2.123   5.553   2.211
    8         H  822   2.246   5.354   1.935
    8         H  823   2.308   5.340   2.102
    8         H  824   2.132   5.352   2.073
    9         C  825   6.522   2.990   4.568
    9         O  826   6.395   3.048   4.541
    9         C  827   6.296   2.952   4.511
    9         C  828   6.166   3.026   4.484
    9         O  829   6.067   2.929   4.453
    9         C  830   5.940   2.986   4.426
    9         C  831   5.843   2.873   4.395
    9         O  832   5.717   2.930   4.368
    9         C  833   5.618   2.833   4.337
    9         H  834   6.591   3.072   4.590
    9         H  835   6.516   2.922   4.655
    9         H  836   6.559   2.934   4.481
    9         H  837   6.326   2.893   4.422
    9         H  838   6.283   2.882   4.595
    9         H  839   6.137   3.084   4.572
    9         H  840   6.179   3.095   4.399
    9         H  841   5.904   3.043   4.513
    9         H  842   5.947   3.055   4.340
    9         H  843   5.879   2.816   4.308
    9         H  844   5.837   2.804   4.481
    9         H  845   5.525   2.886   4.318
    9         H  846   5.646   2.775   4.248
    9         H  847   5.604   2.763   4.422
   10         C  848   1.453   3.976   1.779
   10         O  849   1.332   3.993   1.851
   10         C  850   1.283   4.126   1.846
   10         C  851   1.155   4.132   1.926
   10         O  852   1.106   4.266   1.921
   10         C  853   0.985   4.283   1.993
   10         C  854   0.944   4.429   1.979
   10         O  855   0.823   4.447   2.051
   10         C  856   0.776   4.581   2.045
   10         H  857   1.482   3.871   1.789
   10         H  858   1.439   4.000   1.672
   10         H  859   1.533   4.040   1.819
   10         H  860   1.358   4.196   1.888
   10         H  861   1.264   4.156   1.741
   10         H  862   1.080   4.063   1.884
   10         H  863   1.174   4.103   2.030
   10         H  864   0.906   4.218   1.952
   10         H  865   1.000   4.258   2.099
   10         H  866   1.023   4.495   2.020
   10         H  867   0.930   4.455   1.873
   10         H  868   0.683   4.585   2.103
   10         H  869   0.849   4.651   2.089
   10         H  870   0.755   4.611   1.941
   11         C  871   1.296   4.692   5.837
   11         O  872   1.176   4.646   5.776
   11         C  873   1.157   4.698   5.646
   11         C  874   1.027   4.641   5.591
   11         O  875   1.008   4.694   5.460
   11         C  876   0.889   4.648   5.399
   11         C  877   0.881   4.712   5.261
   11         O  878   0.762   4.665   5.199
   11         C  879   0.744   4.719   5.069
   11         H  880   1.301   4.647   5.936
   11         H  881   1.384   4.663   5.778
   11         H  882   1.294   4.802   5.847
   11         H  883   1.152   4.808   5.649
   11         H  884   1.241   4.670   5.580
   11         H  885   1.033   4.532   5.587
   11         H  886   0.943   4.670   5.656
   11         H  887   0.891   4.538   5.390
   11         H  888   0.802   4.676   5.459
   11         H  889   0.879   4.821   5.270
   11         H  890   0.969   4.683   5.201
   11         H  891   0.651   4.678   5.030
   11         H  892   0.737   4.828   5.072
   11         H  893   0.827   4.690   5.003
   12         C  894   3.843   3.147   4.894
   12         O  895   3.922   3.031   4.918
   12         C  896   3.845   2.919   4.957
   12         C  897   3.940   2.802   4.980
   12         O  898   3.861   2.690   5.019
   12         C  899   3.940   2.574   5.044
   12         C  900   3.845   2.462   5.084
   12         O  901   3.923   2.346   5.109
   12         C  902   3.845   2.235   5.148
   12         H  903   3.912   3.227   4.865
   12         H  904   3.771   3.129   4.813
   12         H  905   3.789   3.176   4.985
   12         H  906   3.789   2.941   5.050
   12         H  907   3.772   2.894   4.879
   12         H  908   3.995   2.780   4.888
   12         H  909   4.012   2.828   5.059
   12         H  910   3.995   2.546   4.953
   12         H  911   4.013   2.593   5.124
   12         H  912   3.790   2.491   5.175
   12         H  913   3.772   2.444   5.004
   12         H  914   3.913   2.151   5.164
   12         H  915   3.790   2.256   5.241
   12         H  916   3.772   2.208   5.069
   13         C  917   0.987   4.997   3.552
   13         O  918   1.081   5.094   3.508
   13         C  919   1.018   5.213   3.463
   13         C  920   1.128   5.308   3.418
   13         O  921   1.066   5.428   3.373
   13         C  922   1.159   5.525   3.328
   13         C  923   1.080   5.647   3.283
   13         O  924   1.173   5.745   3.239
   13         C  925   1.110   5.864   3.194
   13         H  926   1.043   4.909   3.585
   13         H  927   0.928   5.035   3.637
   13         H  928   0.918   4.968   3.472
   13         H  929   0.950   5.192   3.379
   13         H  930   0.960   5.259   3.544
   13         H  931   1.196   5.330   3.501
   13         H  932   1.186   5.263   3.336
   13         H  933   1.228   5.552   3.409
   13         H  934   1.218   5.485   3.244
   13         H  935   1.011   5.620   3.202
   13         H  936   1.021   5.687   3.367
   13         H  937   1.189   5.932   3.162
   13         H  938   1.043   5.843   3.109
   13         H  939   1.052   5.911   3.275
   14         C  940   5.031   3.466   2.206
   14         O  941   5.144   3.508   2.130
   14         C  942   5.215   3.400   2.073
   14         C  943   5.332   3.457   1.995
   14         O  944   5.403   3.348   1.938
   14         C  945   5.516   3.390   1.862
   14         C  946   5.583   3.265   1.806
   14         O  947   5.695   3.306   1.730
   14         C  948   5.766   3.197   1.673
   14         H  949   4.984   3.556   2.246
   14         H  950   4.960   3.411   2.143
   14         H  951   5.062   3.401   2.289
   14         H  952   5.252   3.332   2.152
   14         H  953   5.150   3.342   2.006
   14         H  954   5.296   3.525   1.916
   14         H  955   5.398   3.515   2.062
   14         H  956   5.484   3.456   1.779
   14         H  957   5.587   3.446   1.925
   14         H  958   5.614   3.199   1.889
   14         H  959   5.512   3.209   1.743
   14         H  960   5.850   3.239   1.618
   14         H  961   5.804   3.130   1.752
   14         H  962   5.702   3.140   1.605
   15         C  963   3.702   4.809   5.998
   15         O  964   3.637   4.686   5.969
   15         C  965   3.579   4.627   6.085
   15         C  966   3.513   4.497   6.042
   15         O  967   3.455   4.438   6.157
   15         C  968   3.390   4.314   6.129
   15         C  969   3.333   4.262   6.260
   15         O  970   3.268   4.139   6.233
   15         C  971   3.210   4.081   6.348
   15         H  972   3.743   4.846   5.904
   15         H  973   3.631   4.882   6.039
   15         H  974   3.784   4.794   6.070
   15         H  975   3.657   4.607   6.160
   15         H  976   3.505   4.694   6.129
   15         H  977   3.436   4.517   5.966
   15         H  978   3.588   4.429   5.997
   15         H  979   3.309   4.330   6.056
   15         H  980   3.462   4.242   6.087
   15         H  981   3.414   4.247   6.333
   15         H  982   3.262   4.335   6.302
   15         H  983   3.163   3.987   6.317
   15         H  984   3.287   4.059   6.424
   15         H  985   3.135   4.147   6.393
   16         C  986   3.791   3.576   4.239
   16         O  987   3.896   3.588   4.145
   16         C  988   3.919   3.468   4.072
   16         C  989   4.034   3.493   3.975
   16         O  990   4.056   3.374   3.903
   16         C  991   4.162   3.385   3.809
   16         C  992   4.176   3.251   3.738
   16         O  993   4.281   3.263   3.644
   16         C  994   4.303   3.142   3.572
   16         H  995   3.781   3.672   4.289
   16         H  996   3.696   3.551   4.189
   16         H  997   3.813   3.497   4.313
   16         H  998   3.945   3.386   4.141
   16         H  999   3.829   3.439   4.017
   16         H 1000   4.008   3.575   3.907
   16         H 1001   4.124   3.523   4.031
   16         H 1002   4.139   3.464   3.735
   16         H 1003   4.256   3.411   3.859
   16         H 1004   4.198   3.172   3.812
   16         H 1005   4.082   3.225   3.688
   16         H 1006   4.385   3.161   3.503
   16         H 1007   4.331   3.060   3.640
   16         H 1008   4.214   3.113   3.515
   17         C 1009   1.703   0.108   5.071
   17         O 1010   1.572   0.106   5.016
   17         C 1011   1.573   0.110   4.874
   17         C 1012   1.428   0.108   4.827
   17         O 1013   1.429   0.112   4.685
   17         C 1014   1.298   0.110   4.629
   17         C 1015   1.313   0.115   4.478
   17         O 1016   1.183   0.113   4.422
   17         C 1017   1.184   0.117   4.280
   17         H 1018   1.692   0.104   5.180
   17         H 1019   1.761   0.021   5.037
   17         H 1020   1.757   0.200   5.043
   17         H 1021   1.623   0.202   4.839
   17         H 1022   1.627   0.024   4.833
   17         H 1023   1.378   0.016   4.863
   17         H 1024   1.374   0.194   4.868
   17         H 1025   1.245   0.019   4.659
   17         H 1026   1.240   0.197   4.665
   17         H 1027   1.366   0.207   4.448
   17         H 1028   1.371   0.028   4.443
   17         H 1029   1.080   0.116   4.247
   17         H 1030   1.233   0.209   4.244
   17         H 1031   1.237   0.031   4.239
   18         C 1032   0.178   1.283   1.197
   18         O 1033   0.222   1.151   1.170
   18         C 1034   0.356   1.128   1.212
   18         C 1035   0.392   0.985   1.177
   18         O 1036   0.526   0.962   1.220
   18         C 1037   0.571   0.831   1.193
   18         C 1038   0.714   0.820   1.242
   18         O 1039   0.760   0.688   1.215
   18         C 1040   0.893   0.666   1.258
   18         H 1041   0.075   1.290   1.161
   18         H 1042   0.181   1.303   1.305
   18         H 1043   0.240   1.357   1.145
   18         H 1044   0.425   1.198   1.161
   18         H 1045   0.365   1.144   1.321
   18         H 1046   0.324   0.915   1.228
   18         H 1047   0.383   0.968   1.069
   18         H 1048   0.507   0.757   1.244
   18         H 1049   0.567   0.810   1.085
   18         H 1050   0.778   0.893   1.191
   18         H 1051   0.719   0.840   1.351
   18         H 1052   0.919   0.563   1.233
   18         H 1053   0.963   0.735   1.207
   18         H 1054   0.903   0.681   1.367
   19         C 1055   2.894   2.213   3.278
   19         O 1056   2.962   2.331   3.237
   19         C 1057   3.093   2.304   3.191
   19         C 1058   3.156   2.437   3.150
   19         O 1059   3.288   2.410   3.105
   19         C 1060   3.356   2.527   3.063
   19         C 1061   3.495   2.485   3.017
   19         O 1062   3.564   2.602   2.976
   19         C 1063   3.696   2.575   2.931
   19         H 1064   2.794   2.243   3.311
   19         H 1065   2.885   2.141   3.195
   19         H 1066   2.946   2.164   3.362
   19         H 1067   3.153   2.258   3.272
   19         H 1068   3.092   2.235   3.106
   19         H 1069   3.096   2.483   3.070
   19         H 1070   3.158   2.506   3.235
   19         H 1071   3.302   2.576   2.980
   19         H 1072   3.364   2.599   3.146
   19         H 1073   3.549   2.437   3.100
   19         H 1074   3.488   2.414   2.934
   19         H 1075   3.740   2.670   2.901
   19         H 1076   3.756   2.530   3.011
   19         H 1077   3.695   2.507   2.844
   20         C 1078   3.517   5.860   5.592
   20         O 1079   3.456   5.987   5.611
   20         C 1080   3.455   6.065   5.493
   20         C 1081   3.388   6.198   5.526
   20         O 1082   3.386   6.276   5.407
   20         C 1083   3.326   6.403   5.426
   20         C 1084   3.331   6.477   5.293
   20         O 1085   3.270   6.603   5.311
   20         C 1086   3.269   6.681   5.192
   20         H 1087   3.513   5.808   5.688
   20         H 1088   3.463   5.802   5.516
   20         H 1089   3.622   5.871   5.561
   20         H 1090   3.557   6.083   5.458
   20         H 1091   3.399   6.014   5.413
   20         H 1092   3.285   6.181   5.561
   20         H 1093   3.443   6.250   5.606
   20         H 1094   3.221   6.391   5.459
   20         H 1095   3.379   6.460   5.503
   20         H 1096   3.435   6.488   5.260
   20         H 1097   3.277   6.419   5.216
   20         H 1098   3.221   6.776   5.216
   20         H 1099   3.372   6.700   5.157
   20         H 1100   3.213   6.631   5.113
   21         C 1101   6.448   3.731   4.348
   21         O 1102   6.396   3.721   4.479
   21         C 1103   6.254   3.707   4.480
   21         C 1104   6.210   3.697   4.625
   21         O 1105   6.068   3.684   4.626
   21         C 1106   6.015   3.674   4.757
   21         C 1107   5.864   3.660   4.745
   21         O 1108   5.810   3.650   4.876
   21         C 1109   5.668   3.637   4.876
   21         H 1110   6.557   3.741   4.358
   21         H 1111   6.425   3.641   4.289
   21         H 1112   6.408   3.819   4.296
   21         H 1113   6.207   3.795   4.432
   21         H 1114   6.224   3.617   4.425
   21         H 1115   6.256   3.610   4.673
   21         H 1116   6.240   3.787   4.681
   21         H 1117   6.056   3.586   4.809
   21         H 1118   6.040   3.763   4.816
   21         H 1119   5.822   3.748   4.693
   21         H 1120   5.839   3.571   4.686
   21         H 1121   5.637   3.630   4.980
   21         H 1122   5.621   3.724   4.829
   21         H 1123   5.637   3.546   4.821
   22         C 1124   5.120   3.144   1.414
   22         O 1125   5.230   3.059   1.442
   22         C 1126   5.194   2.922   1.449
   22         C 1127   5.319   2.842   1.480
   22         O 1128   5.282   2.705   1.487
   22         C 1129   5.392   2.620   1.515
   22         C 1130   5.340   2.477   1.520
   22         O 1131   5.449   2.391   1.548
   22         C 1132   5.412   2.255   1.554
   22         H 1133   5.158   3.246   1.411
   22         H 1134   5.075   3.118   1.316
   22         H 1135   5.043   3.136   1.492
   22         H 1136   5.118   2.906   1.528
   22         H 1137   5.150   2.889   1.353
   22         H 1138   5.394   2.858   1.401
   22         H 1139   5.362   2.875   1.576
   22         H 1140   5.469   2.629   1.437
   22         H 1141   5.437   2.646   1.612
   22         H 1142   5.262   2.467   1.597
   22         H 1143   5.294   2.450   1.423
   22         H 1144   5.502   2.197   1.577
   22         H 1145   5.337   2.238   1.634
   22         H 1146   5.370   2.221   1.459
   23         C 1147   6.265   0.690   4.524
   23         O 1148   6.192   0.582   4.468
   23         C 1149   6.178   0.594   4.327
   23         C 1150   6.099   0.473   4.279
   23         O 1151   6.085   0.485   4.138
   23         C 1152   6.012   0.377   4.081
   23         C 1153   6.003   0.401   3.931
   23         O 1154   5.931   0.294   3.874
   23         C 1155   5.917   0.306   3.733
   23         H 1156   6.271   0.673   4.632
   23         H 1157   6.367   0.695   4.483
   23         H 1158   6.215   0.786   4.506
   23         H 1159   6.125   0.687   4.302
   23         H 1160   6.277   0.596   4.279
   23         H 1161   6.152   0.380   4.305
   23         H 1162   6.000   0.471   4.327
   23         H 1163   6.062   0.282   4.101
   23         H 1164   5.911   0.373   4.124
   23         H 1165   5.953   0.497   3.911
   23         H 1166   6.105   0.407   3.888
   23         H 1167   5.860   0.220   3.699
   23         H 1168   5.863   0.398   3.707
   23         H 1169   6.015   0.307   3.684
   24         C 1170   5.366   6.369   2.378
   24         O 1171   5.442   6.287   2.290
   24         C 1172   5.581   6.292   2.318
   24         C 1173   5.651   6.201   2.218
   24         O 1174   5.790   6.206   2.246
   24         C 1175   5.867   6.124   2.158
   24         C 1176   6.013   6.137   2.198
   24         O 1177   6.089   6.056   2.111
   24         C 1178   6.228   6.061   2.140
   24         H 1179   5.261   6.359   2.349
   24         H 1180   5.378   6.337   2.483
   24         H 1181   5.396   6.475   2.370
   24         H 1182   5.619   6.395   2.308
   24         H 1183   5.601   6.258   2.421
   24         H 1184   5.613   6.098   2.228
   24         H 1185   5.631   6.235   2.115
   24         H 1186   5.835   6.019   2.167
   24         H 1187   5.853   6.156   2.054
   24         H 1188   6.044   6.243   2.191
   24         H 1189   6.027   6.106   2.303
   24         H 1190   6.278   5.996   2.068
   24         H 1191   6.267   6.164   2.129
   24         H 1192   6.249   6.026   2.242
   25         C 1193   1.512   4.428   4.335
   25         O 1194   1.595   4.532   4.385
   25         C 1195   1.522   4.650   4.413
   25         C 1196   1.621   4.753   4.466
   25         O 1197   1.548   4.872   4.494
   25         C 1198   1.630   4.977   4.544
   25         C 1199   1.541   5.097   4.570
   25         O 1200   1.623   5.202   4.620
   25         C 1201   1.550   5.320   4.648
   25         H 1202   1.576   4.341   4.317
   25         H 1203   1.435   4.400   4.409
   25         H 1204   1.463   4.458   4.242
   25         H 1205   1.473   4.688   4.323
   25         H 1206   1.445   4.631   4.489
   25         H 1207   1.670   4.716   4.557
   25         H 1208   1.699   4.773   4.390
   25         H 1209   1.680   4.945   4.637
   25         H 1210   1.708   5.002   4.470
   25         H 1211   1.492   5.128   4.477
   25         H 1212   1.463   5.071   4.643
   25         H 1213   1.621   5.394   4.685
   25         H 1214   1.501   5.359   4.557
   25         H 1215   1.473   5.301   4.724
   26         C 1216   2.218   2.779   1.745
   26         O 1217   2.245   2.796   1.883
   26         C 1218   2.198   2.687   1.961
   26         C 1219   2.232   2.717   2.106
   26         O 1220   2.185   2.608   2.185
   26         C 1221   2.212   2.625   2.323
   26         C 1222   2.157   2.502   2.395
   26         O 1223   2.184   2.519   2.534
   26         C 1224   2.137   2.409   2.612
   26         H 1225   2.257   2.867   1.693
   26         H 1226   2.267   2.689   1.706
   26         H 1227   2.110   2.771   1.726
   26         H 1228   2.089   2.676   1.950
   26         H 1229   2.246   2.594   1.929
   26         H 1230   2.341   2.729   2.118
   26         H 1231   2.184   2.811   2.138
   26         H 1232   2.320   2.634   2.341
   26         H 1233   2.163   2.716   2.361
   26         H 1234   2.049   2.493   2.378
   26         H 1235   2.206   2.411   2.358
   26         H 1236   2.161   2.431   2.716
   26         H 1237   2.028   2.398   2.602
   26         H 1238   2.185   2.315   2.581
   27         C 1239   1.748   2.879   2.534
   27         O 1240   1.745   3.007   2.471
   27         C 1241   1.652   3.095   2.530
   27         C 1242   1.658   3.227   2.455
   27         O 1243   1.565   3.316   2.515
   27         C 1244   1.562   3.443   2.452
   27         C 1245   1.459   3.528   2.525
   27         O 1246   1.455   3.655   2.462
   27         C 1247   1.362   3.743   2.522
   27         H 1248   1.822   2.819   2.482
   27         H 1249   1.776   2.888   2.640
   27         H 1250   1.649   2.830   2.528
   27         H 1251   1.550   3.053   2.525
   27         H 1252   1.676   3.111   2.636
   27         H 1253   1.760   3.269   2.461
   27         H 1254   1.633   3.211   2.349
   27         H 1255   1.661   3.491   2.458
   27         H 1256   1.534   3.433   2.346
   27         H 1257   1.360   3.480   2.519
   27         H 1258   1.486   3.538   2.631
   27         H 1259   1.367   3.838   2.468
   27         H 1260   1.260   3.703   2.516
   27         H 1261   1.386   3.761   2.628
   28         C 1262   2.785   6.244   3.494
   28         O 1263   2.663   6.172   3.506
   28         C 1264   2.550   6.250   3.468
   28         C 1265   2.426   6.163   3.485
   28         O 1266   2.314   6.241   3.447
   28         C 1267   2.191   6.170   3.459
   28         C 1268   2.079   6.264   3.416
   28         O 1269   1.957   6.193   3.428
   28         C 1270   1.845   6.272   3.390
   28         H 1271   2.865   6.176   3.524
   28         H 1272   2.802   6.275   3.390
   28         H 1273   2.785   6.332   3.559
   28         H 1274   2.543   6.339   3.532
   28         H 1275   2.559   6.283   3.364
   28         H 1276   2.434   6.074   3.421
   28         H 1277   2.417   6.130   3.589
   28         H 1278   2.193   6.081   3.395
   28         H 1279   2.176   6.137   3.563
   28         H 1280   2.078   6.353   3.481
   28         H 1281   2.095   6.297   3.312
   28         H 1282   1.756   6.209   3.402
   28         H 1283   1.836   6.361   3.454
   28         H 1284   1.853   6.304   3.285
   29         C 1285   5.592   5.510   0.909
   29         O 1286   5.507   5.414   0.971
   29         C 1287   5.382   5.468   1.009
   29         C 1288   5.301   5.357   1.074
   29         O 1289   5.176   5.411   1.112
   29         C 1290   5.091   5.315   1.174
   29         C 1291   4.961   5.385   1.210
   29         O 1292   4.876   5.290   1.272
   29         C 1293   4.751   5.345   1.310
   29         H 1294   5.685   5.459   0.883
   29         H 1295   5.545   5.550   0.818
   29         H 1296   5.613   5.594   0.978
   29         H 1297   5.396   5.551   1.081
   29         H 1298   5.329   5.508   0.922
   29         H 1299   5.287   5.274   1.002
   29         H 1300   5.354   5.317   1.161
   29         H 1301   5.071   5.232   1.105
   29         H 1302   5.138   5.274   1.264
   29         H 1303   4.981   5.469   1.279
   29         H 1304   4.913   5.426   1.119
   29         H 1305   4.693   5.265   1.356
   29         H 1306   4.764   5.426   1.382
   29         H 1307   4.696   5.384   1.222
   30         C 1308   3.701   2.283   3.775
   30         O 1309   3.697   2.419   3.816
   30         C 1310   3.730   2.435   3.953
   30         C 1311   3.724   2.584   3.984
   30         O 1312   3.757   2.600   4.122
   30         C 1313   3.754   2.736   4.163
   30         C 1314   3.790   2.740   4.311
   30         O 1315   3.788   2.875   4.352
   30         C 1316   3.821   2.891   4.490
   30         H 1317   3.674   2.281   3.669
   30         H 1318   3.801   2.240   3.788
   30         H 1319   3.628   2.223   3.832
   30         H 1320   3.659   2.380   4.016
   30         H 1321   3.831   2.397   3.973
   30         H 1322   3.795   2.639   3.921
   30         H 1323   3.623   2.623   3.964
   30         H 1324   3.826   2.796   4.105
   30         H 1325   3.654   2.779   4.148
   30         H 1326   3.718   2.680   4.369
   30         H 1327   3.891   2.697   4.326
   30         H 1328   3.816   2.998   4.512
   30         H 1329   3.749   2.837   4.554
   30         H 1330   3.922   2.854   4.510
   31         C 1331   2.056   4.852   5.164
   31         O 1332   1.977   4.954   5.104
   31         C 1333   1.847   4.909   5.071
   31         C 1334   1.772   5.027   5.009
   31         O 1335   1.642   4.982   4.975
   31         C 1336   1.562   5.084   4.916
   31         C 1337   1.426   5.024   4.885
   31         O 1338   1.347   5.125   4.826
   31         C 1339   1.216   5.080   4.793
   31         H 1340   2.154   4.895   5.186
   31         H 1341   2.010   4.816   5.257
   31         H 1342   2.068   4.766   5.095
   31         H 1343   1.852   4.826   5.000
   31         H 1344   1.794   4.875   5.161
   31         H 1345   1.767   5.110   5.080
   31         H 1346   1.825   5.061   4.919
   31         H 1347   1.552   5.169   4.985
   31         H 1348   1.610   5.120   4.824
   31         H 1349   1.437   4.938   4.817
   31         H 1350   1.379   4.987   4.978
   31         H 1351   1.163   5.164   4.748
   31         H 1352   1.220   4.997   4.721
   31         H 1353   1.162   5.046   4.883
   32         C 1354   5.855   6.319   4.472
   32         O 1355   5.938   6.204   4.472
   32         C 1356   6.076   6.236   4.471
   32         C 1357   6.154   6.105   4.471
   32         O 1358   6.292   6.137   4.471
   32         C 1359   6.376   6.022   4.471
   32         C 1360   6.520   6.070   4.471
   32         O 1361   6.603   5.955   4.471
   32         C 1362   6.742   5.988   4.470
   32         H 1363   5.752   6.285   4.472
   32         H 1364   5.874   6.381   4.561
   32         H 1365   5.873   6.381   4.382
   32         H 1366   6.102   6.295   4.382
   32         H 1367   6.102   6.295   4.561
   32         H 1368   6.129   6.046   4.561
   32         H 1369   6.128   6.046   4.382
   32         H 1370   6.356   5.961   4.560
   32         H 1371   6.356   5.961   4.382
   32         H 1372   6.540   6.131   4.382
   32         H 1373   6.540   6.132   4.560
   32         H 1374   6.797   5.894   4.470
   32         H 1375   6.768   6.046   4.381
   32         H 1376   6.768   6.046   4.560
   33         C 1377   6.222   1.859   3.916
   33         O 1378   6.327   1.866   4.012
   33         C 1379   6.339   1.748   4.088
   33         C 1380   6.454   1.768   4.186
   33         O 1381   6.466   1.649   4.263
   33         C 1382   6.571   1.656   4.359
   33         C 1383   6.574   1.523   4.433
   33         O 1384   6.679   1.530   4.529
   33         C 1385   6.690   1.411   4.605
   33         H 1386   6.220   1.954   3.863
   33         H 1387   6.239   1.777   3.845
   33         H 1388   6.125   1.843   3.965
   33         H 1389   6.246   1.727   4.143
   33         H 1390   6.360   1.662   4.023
   33         H 1391   6.547   1.788   4.131
   33         H 1392   6.433   1.854   4.252
   33         H 1393   6.668   1.673   4.308
   33         H 1394   6.554   1.738   4.429
   33         H 1395   6.477   1.506   4.483
   33         H 1396   6.591   1.440   4.363
   33         H 1397   6.773   1.425   4.675
   33         H 1398   6.598   1.390   4.661
   33         H 1399   6.712   1.324   4.541
   34         C 1400   3.146   5.376   0.865
   34         O 1401   3.233   5.369   0.752
   34         C 1402   3.268   5.497   0.703
   34         C 1403   3.361   5.477   0.584
   34         O 1404   3.396   5.605   0.535
   34         C 1405   3.483   5.599   0.422
   34         C 1406   3.513   5.742   0.380
   34         O 1407   3.600   5.735   0.267
   34         C 1408   3.635   5.864   0.219
   34         H 1409   3.124   5.273   0.895
   34         H 1410   3.194   5.430   0.948
   34         H 1411   3.052   5.427   0.839
   34         H 1412   3.178   5.553   0.672
   34         H 1413   3.320   5.555   0.781
   34         H 1414   3.450   5.421   0.614
   34         H 1415   3.309   5.419   0.506
   34         H 1416   3.576   5.547   0.449
   34         H 1417   3.435   5.544   0.340
   34         H 1418   3.420   5.794   0.353
   34         H 1419   3.561   5.796   0.462
   34         H 1420   3.701   5.849   0.133
   34         H 1421   3.546   5.920   0.186
   34         H 1422   3.688   5.923   0.296
   35         C 1423   3.352   1.130   4.755
   35         O 1424   3.487   1.166   4.728
   35         C 1425   3.548   1.235   4.837
   35         C 1426   3.691   1.268   4.796
   35         O 1427   3.752   1.336   4.904
   35         C 1428   3.887   1.372   4.878
   35         C 1429   3.940   1.444   5.001
   35         O 1430   4.075   1.480   4.975
   35         C 1431   4.135   1.549   5.084
   35         H 1432   3.314   1.079   4.667
   35         H 1433   3.347   1.063   4.842
   35         H 1434   3.291   1.219   4.775
   35         H 1435   3.493   1.327   4.860
   35         H 1436   3.548   1.171   4.926
   35         H 1437   3.746   1.175   4.773
   35         H 1438   3.691   1.331   4.706
   35         H 1439   3.947   1.283   4.857
   35         H 1440   3.892   1.439   4.790
   35         H 1441   3.879   1.533   5.022
   35         H 1442   3.935   1.378   5.089
   35         H 1443   4.237   1.572   5.054
   35         H 1444   4.081   1.642   5.107
   35         H 1445   4.137   1.485   5.174
   36         C 1446   0.434   1.816   5.830
   36         O 1447   0.433   1.729   5.942
   36         C 1448   0.556   1.660   5.960
   36         C 1449   0.543   1.571   6.082
   36         O 1450   0.666   1.503   6.099
   36         C 1451   0.666   1.415   6.211
   36         C 1452   0.802   1.349   6.219
   36         O 1453   0.802   1.262   6.331
   36         C 1454   0.926   1.194   6.347
   36         H 1455   0.336   1.863   5.825
   36         H 1456   0.512   1.893   5.841
   36         H 1457   0.453   1.760   5.737
   36         H 1458   0.580   1.600   5.871
   36         H 1459   0.638   1.732   5.975
   36         H 1460   0.520   1.631   6.171
   36         H 1461   0.461   1.499   6.067
   36         H 1462   0.646   1.472   6.304
   36         H 1463   0.587   1.339   6.200
   36         H 1464   0.822   1.293   6.126
   36         H 1465   0.881   1.426   6.230
   36         H 1466   0.915   1.130   6.435
   36         H 1467   0.949   1.132   6.260
   36         H 1468   1.008   1.265   6.364
   37         C 1469   0.673   2.315   5.022
   37         O 1470   0.654   2.455   5.039
   37         C 1471   0.776   2.525   5.052
   37         C 1472   0.744   2.672   5.069
   37         O 1473   0.866   2.743   5.082
   37         C 1474   0.848   2.882   5.099
   37         C 1475   0.986   2.946   5.112
   37         O 1476   0.968   3.085   5.128
   37         C 1477   1.091   3.155   5.142
   37         H 1478   0.574   2.270   5.013
   37         H 1479   0.731   2.293   4.931
   37         H 1480   0.725   2.271   5.109
   37         H 1481   0.833   2.488   5.139
   37         H 1482   0.839   2.510   4.963
   37         H 1483   0.688   2.709   4.982
   37         H 1484   0.681   2.687   5.159
   37         H 1485   0.795   2.925   5.012
   37         H 1486   0.789   2.903   5.189
   37         H 1487   1.039   2.903   5.198
   37         H 1488   1.046   2.925   5.022
   37         H 1489   1.067   3.261   5.154
   37         H 1490   1.147   3.120   5.229
   37         H 1491   1.154   3.142   5.052
   38         C 1492   4.621   5.231   5.159
   38         O 1493   4.639   5.141   5.050
   38         C 1494   4.518   5.119   4.978
   38         C 1495   4.549   5.023   4.865
   38         O 1496   4.428   5.001   4.793
   38         C 1497   4.445   4.911   4.684
   38         C 1498   4.310   4.897   4.616
   38         O 1499   4.326   4.807   4.507
   38         C 1500   4.205   4.786   4.435
   38         H 1501   4.719   5.241   5.208
   38         H 1502   4.587   5.329   5.124
   38         H 1503   4.548   5.192   5.231
   38         H 1504   4.441   5.077   5.044
   38         H 1505   4.480   5.214   4.938
   38         H 1506   4.626   5.065   4.799
   38         H 1507   4.587   4.928   4.906
   38         H 1508   4.519   4.951   4.613
   38         H 1509   4.480   4.813   4.720
   38         H 1510   4.235   4.857   4.687
   38         H 1511   4.274   4.995   4.580
   38         H 1512   4.227   4.716   4.354
   38         H 1513   4.128   4.742   4.501
   38         H 1514   4.167   4.880   4.393
   39         C 1515   0.807   4.235   5.534
   39         O 1516   0.715   4.208   5.429
   39         C 1517   0.663   4.326   5.370
   39         C 1518   0.566   4.285   5.261
   39         O 1519   0.515   4.403   5.201
   39         C 1520   0.423   4.377   5.097
   39         C 1521   0.375   4.510   5.042
   39         O 1522   0.283   4.484   4.938
   39         C 1523   0.232   4.603   4.879
   39         H 1524   0.841   4.139   5.573
   39         H 1525   0.894   4.291   5.496
   39         H 1526   0.759   4.293   5.615
   39         H 1527   0.611   4.387   5.445
   39         H 1528   0.745   4.386   5.328
   39         H 1529   0.618   4.223   5.185
   39         H 1530   0.485   4.224   5.303
   39         H 1531   0.471   4.318   5.017
   39         H 1532   0.337   4.319   5.135
   39         H 1533   0.327   4.569   5.122
   39         H 1534   0.461   4.568   5.004
   39         H 1535   0.162   4.573   4.800
   39         H 1536   0.179   4.664   4.953
   39         H 1537   0.313   4.663   4.835
   40         C 1538   2.630   3.553   0.924
   40         O 1539   2.573   3.560   1.054
   40         C 1540   2.453   3.485   1.064
   40         C 1541   2.401   3.501   1.207
   40         O 1542   2.281   3.426   1.217
   40         C 1543   2.223   3.433   1.347
   40         C 1544   2.096   3.349   1.345
   40         O 1545   2.038   3.356   1.475
   40         C 1546   1.918   3.281   1.485
   40         H 1547   2.721   3.613   0.925
   40         H 1548   2.655   3.449   0.897
   40         H 1549   2.561   3.593   0.848
   40         H 1550   2.378   3.523   0.993
   40         H 1551   2.471   3.379   1.042
   40         H 1552   2.476   3.463   1.278
   40         H 1553   2.383   3.607   1.229
   40         H 1554   2.293   3.393   1.422
   40         H 1555   2.200   3.537   1.373
   40         H 1556   2.026   3.389   1.270
   40         H 1557   2.119   3.245   1.319
   40         H 1558   1.881   3.292   1.587
   40         H 1559   1.842   3.319   1.414
   40         H 1560   1.936   3.175   1.464
   41         C 1561   1.186   6.172   2.174
   41         O 1562   1.127   6.044   2.155
   41         C 1563   0.986   6.050   2.145
   41         C 1564   0.935   5.908   2.125
   41         O 1565   0.793   5.914   2.115
   41         C 1566   0.734   5.786   2.095
   41         C 1567   0.583   5.806   2.086
   41         O 1568   0.524   5.679   2.067
   41         C 1569   0.382   5.686   2.057
   41         H 1570   1.294   6.157   2.180
   41         H 1571   1.163   6.239   2.089
   41         H 1572   1.149   6.219   2.267
   41         H 1573   0.942   6.093   2.236
   41         H 1574   0.956   6.113   2.060
   41         H 1575   0.978   5.865   2.033
   41         H 1576   0.965   5.845   2.209
   41         H 1577   0.771   5.740   2.003
   41         H 1578   0.758   5.720   2.179
   41         H 1579   0.546   5.853   2.179
   41         H 1580   0.559   5.873   2.002
   41         H 1581   0.346   5.584   2.043
   41         H 1582   0.338   5.727   2.149
   41         H 1583   0.352   5.748   1.972
   42         C 1584   6.111   2.497   4.354
   42         O 1585   6.219   2.566   4.292
   42         C 1586   6.189   2.701   4.264
   42         C 1587   6.311   2.763   4.198
   42         O 1588   6.280   2.899   4.170
   42         C 1589   6.388   2.968   4.108
   42         C 1590   6.343   3.111   4.083
   42         O 1591   6.451   3.180   4.021
   42         C 1592   6.420   3.316   3.993
   42         H 1593   6.143   2.395   4.371
   42         H 1594   6.084   2.544   4.450
   42         H 1595   6.022   2.497   4.289
   42         H 1596   6.102   2.708   4.196
   42         H 1597   6.164   2.755   4.357
   42         H 1598   6.398   2.757   4.265
   42         H 1599   6.335   2.710   4.105
   42         H 1600   6.477   2.967   4.173
   42         H 1601   6.415   2.920   4.012
   42         H 1602   6.254   3.112   4.018
   42         H 1603   6.317   3.159   4.179
   42         H 1604   6.508   3.360   3.946
   42         H 1605   6.334   3.323   3.925
   42         H 1606   6.396   3.371   4.086
   43         C 1607   5.838   0.802   5.514
   43         O 1608   5.817   0.886   5.627
   43         C 1609   5.930   0.966   5.656
   43         C 1610   5.896   1.051   5.778
   43         O 1611   6.010   1.132   5.807
   43         C 1612   5.990   1.216   5.920
   43         C 1613   6.117   1.296   5.941
   43         O 1614   6.097   1.380   6.053
   43         C 1615   6.211   1.460   6.082
   43         H 1616   5.746   0.745   5.499
   43         H 1617   5.858   0.862   5.424
   43         H 1618   5.922   0.733   5.531
   43         H 1619   6.018   0.903   5.677
   43         H 1620   5.955   1.031   5.571
   43         H 1621   5.809   1.115   5.757
   43         H 1622   5.872   0.987   5.864
   43         H 1623   5.905   1.284   5.903
   43         H 1624   5.968   1.156   6.009
   43         H 1625   6.202   1.228   5.958
   43         H 1626   6.139   1.356   5.851
   43         H 1627   6.187   1.521   6.169
   43         H 1628   6.299   1.398   6.104
   43         H 1629   6.236   1.526   5.997
   44         C 1630   5.709   5.246   1.825
   44         O 1631   5.609   5.214   1.729
   44         C 1632   5.605   5.075   1.699
   44         C 1633   5.495   5.054   1.595
   44         O 1634   5.491   4.915   1.565
   44         C 1635   5.392   4.883   1.469
   44         C 1636   5.397   4.733   1.446
   44         O 1637   5.298   4.700   1.350
   44         C 1638   5.294   4.561   1.320
   44         H 1639   5.705   5.353   1.841
   44         H 1640   5.690   5.193   1.920
   44         H 1641   5.809   5.218   1.789
   44         H 1642   5.702   5.041   1.659
   44         H 1643   5.583   5.017   1.789
   44         H 1644   5.399   5.088   1.635
   44         H 1645   5.517   5.112   1.504
   44         H 1646   5.292   4.912   1.506
   44         H 1647   5.411   4.936   1.375
   44         H 1648   5.497   4.704   1.409
   44         H 1649   5.378   4.679   1.540
   44         H 1650   5.215   4.546   1.246
   44         H 1651   5.390   4.527   1.279
   44         H 1652   5.271   4.502   1.410
   45         C 1653   4.171   6.719   3.874
   45         O 1654   4.242   6.619   3.945
   45         C 1655   4.337   6.674   4.035
   45         C 1656   4.407   6.559   4.105
   45         O 1657   4.502   6.614   4.195
   45         C 1658   4.574   6.515   4.267
   45         C 1659   4.671   6.586   4.359
   45         O 1660   4.743   6.488   4.431
   45         C 1661   4.838   6.543   4.521
   45         H 1662   4.101   6.667   3.807
   45         H 1663   4.115   6.784   3.942
   45         H 1664   4.239   6.781   3.813
   45         H 1665   4.411   6.735   3.981
   45         H 1666   4.287   6.739   4.109
   45         H 1667   4.333   6.498   4.160
   45         H 1668   4.457   6.494   4.032
   45         H 1669   4.504   6.453   4.326
   45         H 1670   4.628   6.449   4.198
   45         H 1671   4.740   6.649   4.300
   45         H 1672   4.616   6.652   4.429
   45         H 1673   4.887   6.460   4.572
   45         H 1674   4.912   6.604   4.468
   45         H 1675   4.788   6.607   4.596
   46         C 1676   5.315   2.349   1.161
   46         O 1677   5.369   2.480   1.179
   46         C 1678   5.340   2.565   1.069
   46         C 1679   5.402   2.701   1.099
   46         O 1680   5.373   2.786   0.990
   46         C 1681   5.426   2.917   1.007
   46         C 1682   5.389   2.998   0.883
   46         O 1683   5.442   3.129   0.900
   46         C 1684   5.413   3.214   0.790
   46         H 1685   5.342   2.291   1.250
   46         H 1686   5.206   2.352   1.151
   46         H 1687   5.358   2.301   1.072
   46         H 1688   5.383   2.524   0.976
   46         H 1689   5.232   2.575   1.055
   46         H 1690   5.359   2.742   1.192
   46         H 1691   5.510   2.691   1.113
   46         H 1692   5.384   2.964   1.097
   46         H 1693   5.535   2.913   1.018
   46         H 1694   5.431   2.951   0.793
   46         H 1695   5.280   3.002   0.872
   46         H 1696   5.457   3.311   0.812
   46         H 1697   5.456   3.174   0.697
   46         H 1698   5.304   3.225   0.776
   47         C 1699   0.669   2.352   3.678
   47         O 1700   0.719   2.258   3.583
   47         C 1701   0.851   2.215   3.614
   47         C 1702   0.893   2.115   3.507
   47         O 1703   1.025   2.072   3.538
   47         C 1704   1.075   1.978   3.444
   47         C 1705   1.216   1.940   3.488
   47         O 1706   1.266   1.846   3.394
   47         C 1707   1.398   1.803   3.426
   47         H 1708   0.569   2.379   3.646
   47         H 1709   0.665   2.308   3.778
   47         H 1710   0.732   2.442   3.681
   47         H 1711   0.920   2.300   3.616
   47         H 1712   0.853   2.166   3.713
   47         H 1713   0.824   2.030   3.505
   47         H 1714   0.891   2.164   3.408
   47         H 1715   1.011   1.889   3.440
   47         H 1716   1.078   2.023   3.343
   47         H 1717   1.280   2.029   3.492
   47         H 1718   1.213   1.896   3.589
   47         H 1719   1.428   1.732   3.349
   47         H 1720   1.468   1.888   3.427
   47         H 1721   1.401   1.754   3.524
   48         C 1722   2.336   0.144   2.604
   48         O 1723   2.328   0.190   2.738
   48         C 1724   2.456   0.208   2.797
   48         C 1725   2.435   0.258   2.939
   48         O 1726   2.563   0.276   2.998
   48         C 1727   2.556   0.322   3.132
   48         C 1728   2.698   0.337   3.183
   48         O 1729   2.691   0.384   3.317
   48         C 1730   2.820   0.401   3.375
   48         H 1731   2.234   0.133   2.567
   48         H 1732   2.390   0.215   2.540
   48         H 1733   2.387   0.046   2.599
   48         H 1734   2.511   0.113   2.798
   48         H 1735   2.515   0.281   2.739
   48         H 1736   2.380   0.353   2.938
   48         H 1737   2.376   0.185   2.996
   48         H 1738   2.504   0.419   3.136
   48         H 1739   2.500   0.251   3.194
   48         H 1740   2.750   0.240   3.179
   48         H 1741   2.754   0.408   3.120
   48         H 1742   2.804   0.437   3.477
   48         H 1743   2.875   0.306   3.378
   48         H 1744   2.879   0.475   3.319
   49         C 1745   5.234   3.250   4.572
   49         O 1746   5.197   3.385   4.593
   49         C 1747   5.085   3.423   4.515
   49         C 1748   5.055   3.569   4.546
   49         O 1749   4.942   3.607   4.468
   49         C 1750   4.904   3.743   4.488
   49         C 1751   4.783   3.770   4.400
   49         O 1752   4.746   3.906   4.420
   49         C 1753   4.633   3.943   4.342
   49         H 1754   5.321   3.230   4.635
   49         H 1755   5.153   3.181   4.600
   49         H 1756   5.261   3.232   4.466
   49         H 1757   5.106   3.411   4.408
   49         H 1758   4.998   3.361   4.540
   49         H 1759   5.033   3.582   4.653
   49         H 1760   5.141   3.632   4.520
   49         H 1761   4.879   3.760   4.594
   49         H 1762   4.987   3.810   4.461
   49         H 1763   4.809   3.753   4.294
   49         H 1764   4.701   3.703   4.427
   49         H 1765   4.611   4.048   4.365
   49         H 1766   4.654   3.932   4.235
   49         H 1767   4.545   3.882   4.368
   50         C 1768   5.001   4.998   5.919
   50         O 1769   4.869   5.038   5.952
   50         C 1770   4.770   4.955   5.893
   50         C 1771   4.634   5.007   5.936
   50         O 1772   4.535   4.924   5.877
   50         C 1773   4.403   4.963   5.909
   50         C 1774   4.307   4.867   5.840
   50         O 1775   4.175   4.906   5.873
   50         C 1776   4.077   4.822   5.813
   50         H 1777   5.069   5.068   5.969
   50         H 1778   5.021   4.896   5.955
   50         H 1779   5.017   5.002   5.811
   50         H 1780   4.779   4.957   5.784
   50         H 1781   4.783   4.851   5.927
   50         H 1782   4.625   5.005   6.045
   50         H 1783   4.621   5.111   5.902
   50         H 1784   4.388   4.960   6.018
   50         H 1785   4.384   5.066   5.875
   50         H 1786   4.323   4.870   5.731
   50         H 1787   4.327   4.764   5.875
   50         H 1788   3.980   4.860   5.844
   50         H 1789   4.085   4.824   5.704
   50         H 1790   4.088   4.718   5.848
   51         C 1791   0.405   3.206   1.125
   51         O 1792   0.409   3.099   1.219
   51         C 1793   0.528   3.098   1.296
   51         C 1794   0.520   2.980   1.392
   51         O 1795   0.640   2.980   1.469
   51         C 1796   0.644   2.873   1.563
   51         C 1797   0.775   2.884   1.639
   51         O 1798   0.780   2.777   1.732
   51         C 1799   0.900   2.778   1.809
   51         H 1800   0.311   3.198   1.071
   51         H 1801   0.410   3.303   1.176
   51         H 1802   0.489   3.199   1.054
   51         H 1803   0.616   3.088   1.231
   51         H 1804   0.538   3.192   1.352
   51         H 1805   0.432   2.990   1.457
   51         H 1806   0.511   2.886   1.336
   51         H 1807   0.559   2.881   1.633
   51         H 1808   0.638   2.776   1.511
   51         H 1809   0.860   2.877   1.569
   51         H 1810   0.782   2.981   1.690
   51         H 1811   0.894   2.693   1.878
   51         H 1812   0.988   2.766   1.745
   51         H 1813   0.909   2.871   1.867
   52         C 1814   5.576   4.697   5.565
   52         O 1815   5.697   4.624   5.551
   52         C 1816   5.687   4.492   5.602
   52         C 1817   5.821   4.424   5.581
   52         O 1818   5.811   4.292   5.633
   52         C 1819   5.931   4.218   5.619
   52         C 1820   5.907   4.079   5.677
   52         O 1821   6.028   4.005   5.663
   52         C 1822   6.017   3.873   5.715
   52         H 1823   5.594   4.796   5.523
   52         H 1824   5.494   4.648   5.511
   52         H 1825   5.549   4.707   5.671
   52         H 1826   5.662   4.494   5.710
   52         H 1827   5.608   4.436   5.550
   52         H 1828   5.846   4.421   5.474
   52         H 1829   5.900   4.479   5.633
   52         H 1830   5.959   4.209   5.512
   52         H 1831   6.014   4.268   5.672
   52         H 1832   5.880   4.088   5.784
   52         H 1833   5.825   4.029   5.624
   52         H 1834   6.113   3.825   5.700
   52         H 1835   5.993   3.875   5.823
   52         H 1836   5.938   3.817   5.663
   53         C 1837   2.670   1.954   2.239
   53         O 1838   2.531   1.939   2.216
   53         C 1839   2.451   2.023   2.298
   53         C 1840   2.306   1.997   2.264
   53         O 1841   2.227   2.082   2.346
   53         C 1842   2.087   2.067   2.323
   53         C 1843   2.014   2.162   2.416
   53         O 1844   1.875   2.147   2.394
   53         C 1845   1.797   2.232   2.476
   53         H 1846   2.722   1.886   2.172
   53         H 1847   2.702   2.058   2.218
   53         H 1848   2.695   1.930   2.343
   53         H 1849   2.470   2.002   2.404
   53         H 1850   2.477   2.129   2.279
   53         H 1851   2.287   2.019   2.158
   53         H 1852   2.280   1.892   2.282
   53         H 1853   2.063   2.090   2.218
   53         H 1854   2.056   1.963   2.343
   53         H 1855   2.039   2.139   2.521
   53         H 1856   2.046   2.266   2.396
   53         H 1857   1.692   2.213   2.451
   53         H 1858   1.814   2.210   2.583
   53         H 1859   1.820   2.338   2.457
   54         C 1860   4.105   2.325   6.254
   54         O 1861   4.032   2.204   6.238
   54         C 1862   3.892   2.224   6.236
   54         C 1863   3.825   2.089   6.218
   54         O 1864   3.685   2.109   6.216
   54         C 1865   3.612   1.989   6.200
   54         C 1866   3.464   2.025   6.199
   54         O 1867   3.390   1.904   6.183
   54         C 1868   3.250   1.926   6.181
   54         H 1869   4.211   2.299   6.254
   54         H 1870   4.085   2.394   6.171
   54         H 1871   4.079   2.374   6.349
   54         H 1872   3.859   2.271   6.330
   54         H 1873   3.864   2.291   6.153
   54         H 1874   3.859   2.042   6.124
   54         H 1875   3.853   2.022   6.301
   54         H 1876   3.639   1.940   6.105
   54         H 1877   3.634   1.919   6.282
   54         H 1878   3.436   2.074   6.294
   54         H 1879   3.442   2.094   6.117
   54         H 1880   3.203   1.828   6.169
   54         H 1881   3.216   1.971   6.276
   54         H 1882   3.221   1.992   6.098
   55         C 1883   0.460   4.995   5.111
   55         O 1884   0.483   4.885   5.199
   55         C 1885   0.362   4.829   5.249
   55         C 1886   0.399   4.714   5.341
   55         O 1887   0.278   4.658   5.391
   55         C 1888   0.300   4.549   5.479
   55         C 1889   0.164   4.498   5.524
   55         O 1890   0.186   4.389   5.612
   55         C 1891   0.065   4.334   5.661
   55         H 1892   0.558   5.031   5.079
   55         H 1893   0.401   4.963   5.024
   55         H 1894   0.406   5.076   5.162
   55         H 1895   0.304   4.905   5.304
   55         H 1896   0.300   4.793   5.166
   55         H 1897   0.457   4.639   5.286
   55         H 1898   0.461   4.751   5.424
   55         H 1899   0.355   4.469   5.427
   55         H 1900   0.360   4.581   5.565
   55         H 1901   0.109   4.579   5.576
   55         H 1902   0.105   4.466   5.437
   55         H 1903   0.092   4.251   5.727
   55         H 1904   0.007   4.409   5.718
   55         H 1905   0.003   4.296   5.579
   56         C 1906   1.339   3.940   3.077
   56         O 1907   1.306   4.006   3.198
   56         C 1908   1.408   3.994   3.296
   56         C 1909   1.362   4.069   3.420
   56         O 1910   1.464   4.056   3.518
   56         C 1911   1.432   4.122   3.640
   56         C 1912   1.548   4.102   3.736
   56         O 1913   1.516   4.168   3.857
   56         C 1914   1.619   4.155   3.955
   56         H 1915   1.256   3.955   3.008
   56         H 1916   1.431   3.982   3.032
   56         H 1917   1.354   3.832   3.093
   56         H 1918   1.426   3.888   3.320
   56         H 1919   1.503   4.037   3.259
   56         H 1920   1.344   4.174   3.396
   56         H 1921   1.268   4.025   3.457
   56         H 1922   1.416   4.230   3.622
   56         H 1923   1.340   4.081   3.683
   56         H 1924   1.564   3.994   3.753
   56         H 1925   1.641   4.143   3.692
   56         H 1926   1.585   4.208   4.044
   56         H 1927   1.636   4.049   3.980
   56         H 1928   1.713   4.199   3.919
   57         C 1929   3.595   3.161   0.070
   57         O 1930   3.492   3.080   0.126
   57         C 1931   3.543   2.980   0.212
   57         C 1932   3.424   2.901   0.265
   57         O 1933   3.475   2.800   0.352
   57         C 1934   3.373   2.719   0.408
   57         C 1935   3.440   2.617   0.498
   57         O 1936   3.338   2.535   0.555
   57         C 1937   3.390   2.435   0.641
   57         H 1938   3.546   3.235   0.005
   57         H 1939   3.651   3.213   0.149
   57         H 1940   3.665   3.101   0.011
   57         H 1941   3.612   2.914   0.158
   57         H 1942   3.598   3.026   0.296
   57         H 1943   3.356   2.967   0.320
   57         H 1944   3.369   2.855   0.182
   57         H 1945   3.303   2.781   0.467
   57         H 1946   3.317   2.668   0.329
   57         H 1947   3.511   2.555   0.440
   57         H 1948   3.497   2.668   0.578
   57         H 1949   3.305   2.378   0.679
   57         H 1950   3.458   2.368   0.587
   57         H 1951   3.444   2.480   0.726
   58         C 1952   0.832   2.862   0.257
   58         O 1953   0.792   2.990   0.302
   58         C 1954   0.654   3.015   0.282
   58         C 1955   0.624   3.155   0.333
   58         O 1956   0.486   3.180   0.313
   58         C 1957   0.445   3.308   0.358
   58         C 1958   0.296   3.322   0.330
   58         O 1959   0.256   3.451   0.375
   58         C 1960   0.118   3.475   0.354
   58         H 1961   0.939   2.852   0.277
   58         H 1962   0.777   2.783   0.311
   58         H 1963   0.813   2.850   0.149
   58         H 1964   0.629   3.008   0.175
   58         H 1965   0.594   2.941   0.336
   58         H 1966   0.649   3.162   0.440
   58         H 1967   0.685   3.229   0.279
   58         H 1968   0.465   3.319   0.465
   58         H 1969   0.501   3.387   0.304
   58         H 1970   0.277   3.311   0.223
   58         H 1971   0.241   3.244   0.384
   58         H 1972   0.096   3.575   0.391
   58         H 1973   0.092   3.469   0.247
   58         H 1974   0.056   3.402   0.409
   59         C 1975   0.531   3.994   2.168
   59         O 1976   0.614   3.932   2.070
   59         C 1977   0.645   3.797   2.102
   59         C 1978   0.733   3.742   1.991
   59         O 1979   0.763   3.607   2.023
   59         C 1980   0.846   3.545   1.926
   59         C 1981   0.871   3.402   1.972
   59         O 1982   0.954   3.339   1.875
   59         C 1983   0.984   3.204   1.908
   59         H 1984   0.514   4.096   2.135
   59         H 1985   0.435   3.941   2.177
   59         H 1986   0.581   3.995   2.266
   59         H 1987   0.697   3.792   2.199
   59         H 1988   0.552   3.738   2.110
   59         H 1989   0.681   3.748   1.895
   59         H 1990   0.825   3.802   1.984
   59         H 1991   0.797   3.545   1.828
   59         H 1992   0.942   3.599   1.917
   59         H 1993   0.920   3.402   2.070
   59         H 1994   0.775   3.348   1.981
   59         H 1995   1.047   3.165   1.828
   59         H 1996   1.037   3.198   2.004
   59         H 1997   0.892   3.144   1.914
   60         C 1998   3.193   6.299   5.941
   60         O 1999   3.197   6.398   6.043
   60         C 2000   3.279   6.360   6.153
   60         C 2001   3.275   6.472   6.255
   60         O 2002   3.357   6.434   6.364
   60         C 2003   3.361   6.532   6.467
   60         C 2004   3.452   6.480   6.577
   60         O 2005   3.456   6.578   6.680
   60         C 2006   3.539   6.539   6.789
   60         H 2007   3.128   6.337   5.862
   60         H 2008   3.293   6.281   5.900
   60         H 2009   3.152   6.205   5.979
   60         H 2010   3.242   6.266   6.198
   60         H 2011   3.382   6.343   6.119
   60         H 2012   3.312   6.566   6.210
   60         H 2013   3.172   6.490   6.289
   60         H 2014   3.401   6.627   6.427
   60         H 2015   3.260   6.551   6.506
   60         H 2016   3.412   6.385   6.616
   60         H 2017   3.553   6.461   6.538
   60         H 2018   3.536   6.620   6.862
   60         H 2019   3.501   6.446   6.835
   60         H 2020   3.642   6.523   6.756
   61         C 2021   1.321   6.326   2.931
   61         O 2022   1.309   6.286   3.067
   61         C 2023   1.175   6.255   3.103
   61         C 2024   1.175   6.213   3.249
   61         O 2025   1.041   6.182   3.285
   61         C 2026   1.028   6.142   3.421
   61         C 2027   0.881   6.112   3.446
   61         O 2028   0.868   6.071   3.582
   61         C 2029   0.734   6.041   3.617
   61         H 2030   1.426   6.347   2.913
   61         H 2031   1.287   6.246   2.863
   61         H 2032   1.261   6.416   2.912
   61         H 2033   1.110   6.343   3.089
   61         H 2034   1.136   6.173   3.040
   61         H 2035   1.239   6.125   3.263
   61         H 2036   1.213   6.295   3.312
   61         H 2037   1.089   6.052   3.440
   61         H 2038   1.063   6.221   3.488
   61         H 2039   0.820   6.202   3.427
   61         H 2040   0.846   6.032   3.379
   61         H 2041   0.734   6.011   3.722
   61         H 2042   0.669   6.128   3.604
   61         H 2043   0.695   5.958   3.555
   62         C 2044   0.222   4.034   5.574
   62         O 2045   0.323   4.016   5.673
   62         C 2046   0.312   4.109   5.779
   62         C 2047   0.424   4.079   5.878
   62         O 2048   0.413   4.172   5.985
   62         C 2049   0.513   4.154   6.084
   62         C 2050   0.490   4.259   6.192
   62         O 2051   0.590   4.242   6.291
   62         C 2052   0.579   4.335   6.397
   62         H 2053   0.239   3.958   5.497
   62         H 2054   0.122   4.021   5.617
   62         H 2055   0.229   4.134   5.529
   62         H 2056   0.321   4.212   5.741
   62         H 2057   0.214   4.099   5.829
   62         H 2058   0.414   3.976   5.916
   62         H 2059   0.521   4.089   5.828
   62         H 2060   0.506   4.054   6.128
   62         H 2061   0.613   4.166   6.040
   62         H 2062   0.497   4.360   6.148
   62         H 2063   0.390   4.248   6.235
   62         H 2064   0.659   4.314   6.468
   62         H 2065   0.589   4.438   6.360
   62         H 2066   0.482   4.325   6.448
   63         C 2067   4.836   4.957   5.020
   63         O 2068   4.959   4.906   4.972
   63         C 2069   5.049   5.010   4.935
   63         C 2070   5.177   4.944   4.885
   63         O 2071   5.267   5.048   4.849
   63         C 2072   5.391   4.998   4.800
   63         C 2073   5.478   5.118   4.765
   63         O 2074   5.602   5.069   4.716
   63         C 2075   5.692   5.173   4.680
   63         H 2076   4.774   4.870   5.045
   63         H 2077   4.850   5.019   5.109
   63         H 2078   4.785   5.016   4.943
   63         H 2079   5.006   5.072   4.856
   63         H 2080   5.071   5.074   5.021
   63         H 2081   5.221   4.882   4.965
   63         H 2082   5.156   4.879   4.799
   63         H 2083   5.441   4.937   4.878
   63         H 2084   5.376   4.935   4.712
   63         H 2085   5.429   5.179   4.688
   63         H 2086   5.494   5.181   4.853
   63         H 2087   5.783   5.125   4.644
   63         H 2088   5.649   5.235   4.600
   63         H 2089   5.715   5.237   4.766
   64         C 2090   2.913   2.266   2.065
   64         O 2091   3.054   2.277   2.053
   64         C 2092   3.097   2.411   2.034
   64         C 2093   3.248   2.411   2.022
   64         O 2094   3.291   2.545   2.004
   64         C 2095   3.432   2.557   1.991
   64         C 2096   3.464   2.704   1.973
   64         O 2097   3.605   2.716   1.960
   64         C 2098   3.647   2.851   1.942
   64         H 2099   2.890   2.160   2.079
   64         H 2100   2.877   2.323   2.152
   64         H 2101   2.862   2.303   1.975
   64         H 2102   3.052   2.454   1.944
   64         H 2103   3.066   2.473   2.120
   64         H 2104   3.293   2.368   2.113
   64         H 2105   3.279   2.349   1.936
   64         H 2106   3.482   2.518   2.081
   64         H 2107   3.467   2.499   1.905
   64         H 2108   3.414   2.743   1.883
   64         H 2109   3.428   2.762   2.059
   64         H 2110   3.756   2.850   1.933
   64         H 2111   3.603   2.894   1.850
   64         H 2112   3.618   2.913   2.027
   65         C 2113   4.291   6.446   5.187
   65         O 2114   4.431   6.424   5.192
   65         C 2115   4.500   6.524   5.265
   65         C 2116   4.648   6.489   5.264
   65         O 2117   4.717   6.589   5.337
   65         C 2118   4.857   6.567   5.342
   65         C 2119   4.918   6.680   5.423
   65         O 2120   5.058   6.658   5.429
   65         C 2121   5.127   6.759   5.502
   65         H 2122   4.247   6.365   5.129
   65         H 2123   4.247   6.447   5.288
   65         H 2124   4.268   6.542   5.139
   65         H 2125   4.484   6.623   5.220
   65         H 2126   4.463   6.527   5.369
   65         H 2127   4.664   6.390   5.309
   65         H 2128   4.685   6.485   5.160
   65         H 2129   4.878   6.470   5.390
   65         H 2130   4.899   6.565   5.241
   65         H 2131   4.896   6.777   5.375
   65         H 2132   4.876   6.682   5.525
   65         H 2133   5.233   6.733   5.501
   65         H 2134   5.112   6.858   5.456
   65         H 2135   5.091   6.762   5.606
   66         C 2136   0.877   4.974   5.459
   66         O 2137   0.884   5.079   5.554
   66         C 2138   0.929   5.034   5.681
   66         C 2139   0.933   5.155   5.773
   66         O 2140   0.978   5.110   5.900
   66         C 2141   0.986   5.215   5.996
   66         C 2142   1.035   5.155   6.127
   66         O 2143   1.043   5.259   6.222
   66         C 2144   1.088   5.214   6.349
   66         H 2145   0.842   5.017   5.365
   66         H 2146   0.975   4.928   5.443
   66         H 2147   0.806   4.896   5.491
   66         H 2148   0.861   4.958   5.721
   66         H 2149   1.030   4.990   5.673
   66         H 2150   1.002   5.231   5.733
   66         H 2151   0.833   5.200   5.782
   66         H 2152   1.056   5.293   5.962
   66         H 2153   0.887   5.261   6.010
   66         H 2154   0.965   5.077   6.161
   66         H 2155   1.134   5.108   6.112
   66         H 2156   1.091   5.301   6.415
   66         H 2157   1.020   5.138   6.391
   66         H 2158   1.189   5.170   6.342
   67         C 2159   0.179   3.715   1.237
   67         O 2160   0.207   3.579   1.266
   67         C 2161   0.200   3.550   1.405
   67         C 2162   0.231   3.403   1.423
   67         O 2163   0.224   3.374   1.562
   67         C 2164   0.252   3.238   1.592
   67         C 2165   0.241   3.221   1.743
   67         O 2166   0.268   3.085   1.773
   67         C 2167   0.261   3.057   1.912
   67         H 2168   0.187   3.727   1.129
   67         H 2169   0.078   3.743   1.269
   67         H 2170   0.252   3.782   1.286
   67         H 2171   0.272   3.612   1.461
   67         H 2172   0.099   3.573   1.443
   67         H 2173   0.159   3.341   1.368
   67         H 2174   0.332   3.380   1.385
   67         H 2175   0.180   3.172   1.541
   67         H 2176   0.353   3.211   1.559
   67         H 2177   0.313   3.287   1.794
   67         H 2178   0.140   3.248   1.777
   67         H 2179   0.283   2.952   1.925
   67         H 2180   0.334   3.118   1.968
   67         H 2181   0.160   3.079   1.951
   68         C 2182   0.495   2.613   4.253
   68         O 2183   0.405   2.510   4.292
   68         C 2184   0.471   2.388   4.319
   68         C 2185   0.366   2.286   4.359
   68         O 2186   0.432   2.163   4.386
   68         C 2187   0.343   2.060   4.425
   68         C 2188   0.426   1.935   4.451
   68         O 2189   0.337   1.832   4.490
   68         C 2190   0.404   1.709   4.517
   68         H 2191   0.435   2.703   4.234
   68         H 2192   0.568   2.634   4.332
   68         H 2193   0.549   2.586   4.161
   68         H 2194   0.525   2.353   4.229
   68         H 2195   0.544   2.401   4.400
   68         H 2196   0.312   2.321   4.449
   68         H 2197   0.293   2.273   4.278
   68         H 2198   0.288   2.089   4.516
   68         H 2199   0.269   2.041   4.346
   68         H 2200   0.480   1.906   4.360
   68         H 2201   0.499   1.954   4.530
   68         H 2202   0.328   1.636   4.546
   68         H 2203   0.457   1.673   4.427
   68         H 2204   0.476   1.721   4.599
   69         C 2205   1.354   2.748   5.899
   69         O 2206   1.266   2.681   5.989
   69         C 2207   1.335   2.593   6.077
   69         C 2208   1.231   2.527   6.167
   69         O 2209   1.299   2.439   6.254
   69         C 2210   1.212   2.372   6.344
   69         C 2211   1.297   2.281   6.432
   69         O 2212   1.210   2.214   6.521
   69         C 2213   1.279   2.126   6.609
   69         H 2214   1.293   2.813   5.837
   69         H 2215   1.427   2.809   5.955
   69         H 2216   1.408   2.676   5.836
   69         H 2217   1.389   2.516   6.019
   69         H 2218   1.408   2.648   6.137
   69         H 2219   1.177   2.604   6.224
   69         H 2220   1.158   2.472   6.106
   69         H 2221   1.158   2.445   6.406
   69         H 2222   1.138   2.312   6.288
   69         H 2223   1.352   2.209   6.370
   69         H 2224   1.371   2.341   6.488
   69         H 2225   1.204   2.079   6.673
   69         H 2226   1.332   2.048   6.552
   69         H 2227   1.352   2.181   6.671
   70         C 2228   1.224   1.677   4.174
   70         O 2229   1.159   1.801   4.198
   70         C 2230   1.032   1.810   4.135
   70         C 2231   0.974   1.946   4.168
   70         O 2232   0.846   1.954   4.105
   70         C 2233   0.781   2.079   4.129
   70         C 2234   0.648   2.075   4.057
   70         O 2235   0.582   2.198   4.080
   70         C 2236   0.455   2.206   4.017
   70         H 2237   1.320   1.680   4.226
   70         H 2238   1.164   1.593   4.213
   70         H 2239   1.241   1.661   4.067
   70         H 2240   1.043   1.798   4.026
   70         H 2241   0.966   1.730   4.172
   70         H 2242   0.963   1.958   4.277
   70         H 2243   1.040   2.026   4.131
   70         H 2244   0.766   2.094   4.237
   70         H 2245   0.842   2.162   4.091
   70         H 2246   0.663   2.059   3.949
   70         H 2247   0.586   1.991   4.095
   70         H 2248   0.413   2.304   4.041
   70         H 2249   0.465   2.196   3.908
   70         H 2250   0.388   2.128   4.054
   71         C 2251   5.438   6.022   0.465
   71         O 2252   5.338   5.980   0.556
   71         C 2253   5.221   6.059   0.549
   71         C 2254   5.122   6.004   0.651
   71         O 2255   5.004   6.084   0.643
   71         C 2256   4.903   6.042   0.734
   71         C 2257   4.784   6.135   0.717
   71         O 2258   4.683   6.093   0.808
   71         C 2259   4.566   6.174   0.800
   71         H 2260   5.524   5.955   0.478
   71         H 2261   5.402   6.016   0.361
   71         H 2262   5.469   6.126   0.486
   71         H 2263   5.244   6.164   0.572
   71         H 2264   5.177   6.055   0.448
   71         H 2265   5.098   5.899   0.628
   71         H 2266   5.165   6.009   0.752
   71         H 2267   4.874   5.938   0.714
   71         H 2268   4.941   6.048   0.838
   71         H 2269   4.814   6.239   0.737
   71         H 2270   4.747   6.130   0.613
   71         H 2271   4.495   6.134   0.873
   71         H 2272   4.589   6.279   0.824
   71         H 2273   4.522   6.169   0.699
   72         C 2274   5.955   2.810   5.001
   72         O 2275   5.940   2.938   5.059
   72         C 2276   5.809   2.961   5.109
   72         C 2277   5.805   3.101   5.168
   72         O 2278   5.674   3.122   5.218
   72         C 2279   5.658   3.251   5.276
   72         C 2280   5.515   3.262   5.325
   72         O 2281   5.498   3.390   5.383
   72         C 2282   5.367   3.412   5.433
   72         H 2283   6.058   2.802   4.966
   72         H 2284   5.936   2.730   5.075
   72         H 2285   5.887   2.796   4.916
   72         H 2286   5.735   2.952   5.028
   72         H 2287   5.784   2.886   5.186
   72         H 2288   5.879   3.109   5.249
   72         H 2289   5.830   3.175   5.091
   72         H 2290   5.728   3.264   5.360
   72         H 2291   5.679   3.330   5.202
   72         H 2292   5.445   3.249   5.241
   72         H 2293   5.494   3.183   5.399
   72         H 2294   5.365   3.512   5.475
   72         H 2295   5.293   3.404   5.352
   72         H 2296   5.342   3.338   5.511
   73         C 2297   5.500   3.094   0.382
   73         O 2298   5.379   3.051   0.442
   73         C 2299   5.389   2.921   0.498
   73         C 2300   5.253   2.887   0.559
   73         O 2301   5.264   2.757   0.616
   73         C 2302   5.142   2.713   0.676
   73         C 2303   5.166   2.574   0.732
   73         O 2304   5.045   2.531   0.792
   73         C 2305   5.056   2.401   0.848
   73         H 2306   5.483   3.194   0.342
   73         H 2307   5.581   3.098   0.456
   73         H 2308   5.530   3.026   0.301
   73         H 2309   5.415   2.848   0.421
   73         H 2310   5.466   2.919   0.576
   73         H 2311   5.227   2.960   0.636
   73         H 2312   5.176   2.889   0.481
   73         H 2313   5.113   2.782   0.756
   73         H 2314   5.062   2.711   0.601
   73         H 2315   5.196   2.505   0.651
   73         H 2316   5.247   2.577   0.806
   73         H 2317   4.959   2.376   0.892
   73         H 2318   5.081   2.326   0.771
   73         H 2319   5.133   2.398   0.927
   74         C 2320   3.642   5.278   5.263
   74         O 2321   3.694   5.186   5.168
   74         C 2322   3.653   5.216   5.036
   74         C 2323   3.714   5.111   4.944
   74         O 2324   3.673   5.141   4.811
   74         C 2325   3.724   5.049   4.716
   74         C 2326   3.674   5.092   4.579
   74         O 2327   3.725   5.001   4.483
   74         C 2328   3.683   5.031   4.351
   74         H 2329   3.679   5.247   5.361
   74         H 2330   3.677   5.380   5.242
   74         H 2331   3.532   5.277   5.263
   74         H 2332   3.543   5.214   5.028
   74         H 2333   3.687   5.316   5.007
   74         H 2334   3.824   5.114   4.951
   74         H 2335   3.680   5.011   4.973
   74         H 2336   3.834   5.050   4.717
   74         H 2337   3.690   4.947   4.739
   74         H 2338   3.563   5.091   4.577
   74         H 2339   3.707   5.194   4.556
   74         H 2340   3.727   4.956   4.285
   74         H 2341   3.574   5.028   4.342
   74         H 2342   3.718   5.131   4.321
   75         C 2343   3.015   2.225   0.653
   75         O 2344   3.079   2.346   0.616
   75         C 2345   2.988   2.455   0.607
   75         C 2346   3.068   2.578   0.566
   75         O 2347   2.977   2.687   0.557
   75         C 2348   3.040   2.808   0.519
   75         C 2349   2.934   2.916   0.514
   75         O 2350   2.997   3.038   0.476
   75         C 2351   2.905   3.146   0.467
   75         H 2352   3.092   2.148   0.657
   75         H 2353   2.968   2.235   0.752
   75         H 2354   2.938   2.196   0.580
   75         H 2355   2.910   2.434   0.532
   75         H 2356   2.940   2.472   0.704
   75         H 2357   3.146   2.599   0.640
   75         H 2358   3.117   2.561   0.469
   75         H 2359   3.118   2.836   0.593
   75         H 2360   3.089   2.797   0.421
   75         H 2361   2.856   2.889   0.440
   75         H 2362   2.885   2.927   0.612
   75         H 2363   2.963   3.234   0.438
   75         H 2364   2.828   3.126   0.392
   75         H 2365   2.857   3.165   0.564
   76         C 2366   2.780   6.799   6.533
   76         O 2367   2.759   6.766   6.396
   76         C 2368   2.656   6.671   6.378
   76         C 2369   2.643   6.643   6.229
   76         O 2370   2.539   6.548   6.212
   76         C 2371   2.518   6.514   6.075
   76         C 2372   2.405   6.412   6.070
   76         O 2373   2.384   6.379   5.934
   76         C 2374   2.280   6.283   5.917
   76         H 2375   2.861   6.872   6.536
   76         H 2376   2.689   6.843   6.577
   76         H 2377   2.808   6.710   6.591
   76         H 2378   2.679   6.578   6.432
   76         H 2379   2.560   6.710   6.418
   76         H 2380   2.619   6.736   6.176
   76         H 2381   2.738   6.604   6.190
   76         H 2382   2.491   6.604   6.018
   76         H 2383   2.610   6.472   6.032
   76         H 2384   2.433   6.323   6.128
   76         H 2385   2.314   6.455   6.114
   76         H 2386   2.271   6.264   5.810
   76         H 2387   2.304   6.189   5.969
   76         H 2388   2.185   6.322   5.955
   77         C 2389   5.654   4.357   6.461
   77         O 2390   5.623   4.463   6.371
   77         C 2391   5.714   4.469   6.261
   77         C 2392   5.671   4.584   6.172
   77         O 2393   5.761   4.590   6.063
   77         C 2394   5.731   4.695   5.972
   77         C 2395   5.835   4.691   5.861
   77         O 2396   5.805   4.795   5.770
   77         C 2397   5.896   4.801   5.661
   77         H 2398   5.580   4.361   6.541
   77         H 2399   5.649   4.260   6.411
   77         H 2400   5.754   4.371   6.504
   77         H 2401   5.817   4.485   6.298
   77         H 2402   5.712   4.374   6.205
   77         H 2403   5.568   4.568   6.136
   77         H 2404   5.673   4.678   6.229
   77         H 2405   5.630   4.682   5.931
   77         H 2406   5.735   4.792   6.023
   77         H 2407   5.936   4.704   5.903
   77         H 2408   5.831   4.593   5.810
   77         H 2409   5.865   4.884   5.597
   77         H 2410   5.998   4.818   5.696
   77         H 2411   5.894   4.707   5.603
   78         C 2412   1.837   5.363   3.847
   78         O 2413   1.846   5.484   3.921
   78         C 2414   1.750   5.491   4.025
   78         C 2415   1.769   5.624   4.097
   78         O 2416   1.673   5.632   4.200
   78         C 2417   1.681   5.752   4.275
   78         C 2418   1.573   5.748   4.382
   78         O 2419   1.582   5.869   4.457
   78         C 2420   1.485   5.876   4.560
   78         H 2421   1.914   5.366   3.770
   78         H 2422   1.853   5.275   3.912
   78         H 2423   1.738   5.353   3.799
   78         H 2424   1.648   5.485   3.983
   78         H 2425   1.762   5.408   4.096
   78         H 2426   1.871   5.630   4.138
   78         H 2427   1.756   5.707   4.026
   78         H 2428   1.780   5.762   4.321
   78         H 2429   1.666   5.839   4.209
   78         H 2430   1.474   5.739   4.335
   78         H 2431   1.589   5.661   4.448
   78         H 2432   1.499   5.971   4.611
   78         H 2433   1.383   5.871   4.519
   78         H 2434   1.498   5.793   4.632
   79         C 2435   2.871   0.856   3.087
   79         O 2436   2.874   0.885   2.948
   79         C 2437   3.002   0.931   2.906
   79         C 2438   2.993   0.959   2.756
   79         O 2439   3.121   1.005   2.714
   79         C 2440   3.125   1.035   2.575
   79         C 2441   3.266   1.082   2.543
   79         O 2442   3.271   1.112   2.404
   79         C 2443   3.399   1.158   2.362
   79         H 2444   2.770   0.821   3.110
   79         H 2445   2.943   0.776   3.112
   79         H 2446   2.893   0.945   3.147
   79         H 2447   3.030   1.023   2.960
   79         H 2448   3.079   0.855   2.926
   79         H 2449   2.966   0.867   2.702
   79         H 2450   2.917   1.035   2.737
   79         H 2451   3.101   0.945   2.516
   79         H 2452   3.052   1.113   2.550
   79         H 2453   3.290   1.172   2.602
   79         H 2454   3.339   1.004   2.568
   79         H 2455   3.392   1.178   2.255
   79         H 2456   3.426   1.250   2.415
   79         H 2457   3.476   1.082   2.381
   80         C 2458   0.063   5.446   5.660
   80         O 2459   0.119   5.336   5.590
   80         C 2460   0.203   5.256   5.672
   80         C 2461   0.257   5.142   5.587
   80         O 2462   0.341   5.063   5.669
   80         C 2463   0.397   4.953   5.599
   80         C 2464   0.485   4.877   5.698
   80         O 2465   0.541   4.766   5.628
   80         C 2466   0.626   4.687   5.711
   80         H 2467   0.000   5.501   5.589
   80         H 2468   0.002   5.412   5.745
   80         H 2469   0.142   5.513   5.697
   80         H 2470   0.287   5.317   5.711
   80         H 2471   0.147   5.217   5.758
   80         H 2472   0.173   5.082   5.548
   80         H 2473   0.313   5.182   5.501
   80         H 2474   0.318   4.887   5.561
   80         H 2475   0.457   4.987   5.514
   80         H 2476   0.565   4.942   5.736
   80         H 2477   0.425   4.842   5.783
   80         H 2478   0.664   4.605   5.650
   80         H 2479   0.710   4.747   5.749
   80         H 2480   0.570   4.646   5.797
   81         C 2481   1.307   5.847   6.621
   81         O 2482   1.178   5.827   6.564
   81         C 2483   1.156   5.908   6.450
   81         C 2484   1.016   5.878   6.398
   81         O 2485   0.994   5.960   6.284
   81         C 2486   0.865   5.941   6.227
   81         C 2487   0.854   6.033   6.107
   81         O 2488   0.726   6.014   6.049
   81         C 2489   0.704   6.096   5.935
   81         H 2490   1.315   5.780   6.707
   81         H 2491   1.386   5.822   6.548
   81         H 2492   1.320   5.951   6.654
   81         H 2493   1.164   6.015   6.477
   81         H 2494   1.230   5.887   6.372
   81         H 2495   1.008   5.772   6.371
   81         H 2496   0.941   5.900   6.476
   81         H 2497   0.853   5.836   6.195
   81         H 2498   0.787   5.964   6.300
   81         H 2499   0.867   6.138   6.138
   81         H 2500   0.933   6.010   6.033
   81         H 2501   0.604   6.074   5.898
   81         H 2502   0.711   6.203   5.961
   81         H 2503   0.778   6.074   5.856
   82         C 2504   6.216   3.575   1.055
   82         O 2505   6.149   3.664   0.966
   82         C 2506   6.212   3.790   0.957
   82         C 2507   6.132   3.875   0.860
   82         O 2508   6.196   4.002   0.850
   82         C 2509   6.129   4.091   0.762
   82         C 2510   6.207   4.222   0.761
   82         O 2511   6.140   4.311   0.673
   82         C 2512   6.205   4.437   0.664
   82         H 2513   6.160   3.482   1.055
   82         H 2514   6.319   3.556   1.021
   82         H 2515   6.219   3.617   1.157
   82         H 2516   6.216   3.839   1.055
   82         H 2517   6.315   3.779   0.920
   82         H 2518   6.128   3.827   0.761
   82         H 2519   6.029   3.887   0.896
   82         H 2520   6.126   4.048   0.660
   82         H 2521   6.026   4.108   0.796
   82         H 2522   6.210   4.264   0.862
   82         H 2523   6.310   4.204   0.727
   82         H 2524   6.147   4.498   0.594
   82         H 2525   6.207   4.487   0.762
   82         H 2526   6.307   4.426   0.626
   83         C 2527   2.520   4.994   4.172
   83         O 2528   2.444   5.110   4.199
   83         C 2529   2.305   5.083   4.209
   83         C 2530   2.234   5.215   4.238
   83         O 2531   2.095   5.187   4.249
   83         C 2532   2.018   5.304   4.276
   83         C 2533   1.872   5.261   4.284
   83         O 2534   1.795   5.377   4.311
   83         C 2535   1.656   5.349   4.321
   83         H 2536   2.625   5.025   4.166
   83         H 2537   2.509   4.920   4.252
   83         H 2538   2.490   4.948   4.077
   83         H 2539   2.267   5.040   4.116
   83         H 2540   2.286   5.011   4.291
   83         H 2541   2.272   5.258   4.332
   83         H 2542   2.253   5.287   4.157
   83         H 2543   2.050   5.349   4.371
   83         H 2544   2.031   5.378   4.195
   83         H 2545   1.841   5.215   4.189
   83         H 2546   1.859   5.187   4.364
   83         H 2547   1.606   5.443   4.342
   83         H 2548   1.618   5.307   4.227
   83         H 2549   1.636   5.278   4.403
   84         C 2550   2.102   4.048   0.624
   84         O 2551   2.069   3.910   0.632
   84         C 2552   2.183   3.828   0.651
   84         C 2553   2.135   3.684   0.659
   84         O 2554   2.250   3.602   0.678
   84         C 2555   2.218   3.463   0.686
   84         C 2556   2.348   3.387   0.707
   84         O 2557   2.316   3.249   0.715
   84         C 2558   2.431   3.168   0.734
   84         H 2559   2.008   4.102   0.609
   84         H 2560   2.150   4.082   0.716
   84         H 2561   2.169   4.067   0.539
   84         H 2562   2.254   3.840   0.568
   84         H 2563   2.235   3.855   0.744
   84         H 2564   2.065   3.671   0.742
   84         H 2565   2.084   3.656   0.565
   84         H 2566   2.149   3.445   0.770
   84         H 2567   2.168   3.430   0.594
   84         H 2568   2.416   3.406   0.623
   84         H 2569   2.397   3.421   0.799
   84         H 2570   2.396   3.064   0.739
   84         H 2571   2.501   3.178   0.651
   84         H 2572   2.482   3.194   0.828
   85         C 2573   3.619   6.168   5.845
   85         O 2574   3.742   6.097   5.846
   85         C 2575   3.759   6.018   5.963
   85         C 2576   3.892   5.947   5.952
   85         O 2577   3.909   5.869   6.069
   85         C 2578   4.032   5.797   6.070
   85         C 2579   4.037   5.717   6.200
   85         O 2580   4.160   5.646   6.202
   85         C 2581   4.176   5.567   6.319
   85         H 2582   3.615   6.225   5.752
   85         H 2583   3.533   6.099   5.849
   85         H 2584   3.613   6.237   5.931
   85         H 2585   3.757   6.082   6.052
   85         H 2586   3.677   5.945   5.972
   85         H 2587   3.894   5.883   5.863
   85         H 2588   3.974   6.021   5.943
   85         H 2589   4.037   5.729   5.984
   85         H 2590   4.117   5.866   6.065
   85         H 2591   4.032   5.786   6.286
   85         H 2592   3.952   5.648   6.206
   85         H 2593   4.272   5.516   6.311
   85         H 2594   4.175   5.631   6.409
   85         H 2595   4.095   5.493   6.328
   86         C 2596   2.491   3.554   2.468
   86         O 2597   2.457   3.426   2.519
   86         C 2598   2.563   3.332   2.505
   86         C 2599   2.515   3.200   2.562
   86         O 2600   2.621   3.106   2.549
   86         C 2601   2.588   2.978   2.599
   86         C 2602   2.708   2.888   2.579
   86         O 2603   2.675   2.759   2.629
   86         C 2604   2.782   2.666   2.615
   86         H 2605   2.404   3.619   2.483
   86         H 2606   2.577   3.596   2.523
   86         H 2607   2.516   3.549   2.361
   86         H 2608   2.591   3.320   2.399
   86         H 2609   2.652   3.367   2.560
   86         H 2610   2.487   3.212   2.668
   86         H 2611   2.426   3.165   2.507
   86         H 2612   2.562   2.984   2.706
   86         H 2613   2.501   2.937   2.545
   86         H 2614   2.734   2.882   2.472
   86         H 2615   2.795   2.928   2.633
   86         H 2616   2.747   2.571   2.656
   86         H 2617   2.809   2.653   2.510
   86         H 2618   2.871   2.699   2.671
   87         C 2619   0.310   2.457   5.336
   87         O 2620   0.440   2.421   5.379
   87         C 2621   0.540   2.511   5.334
   87         C 2622   0.674   2.462   5.386
   87         O 2623   0.773   2.553   5.341
   87         C 2624   0.904   2.516   5.384
   87         C 2625   1.001   2.621   5.330
   87         O 2626   1.131   2.585   5.372
   87         C 2627   1.230   2.676   5.327
   87         H 2628   0.241   2.382   5.375
   87         H 2629   0.282   2.556   5.375
   87         H 2630   0.303   2.459   5.227
   87         H 2631   0.541   2.515   5.224
   87         H 2632   0.519   2.612   5.372
   87         H 2633   0.673   2.458   5.496
   87         H 2634   0.694   2.361   5.348
   87         H 2635   0.909   2.514   5.494
   87         H 2636   0.930   2.417   5.346
   87         H 2637   0.995   2.623   5.220
   87         H 2638   0.974   2.720   5.367
   87         H 2639   1.326   2.640   5.364
   87         H 2640   1.233   2.680   5.217
   87         H 2641   1.211   2.777   5.365
   88         C 2642   5.460   2.863   3.998
   88         O 2643   5.393   2.738   3.997
   88         C 2644   5.296   2.728   3.894
   88         C 2645   5.232   2.591   3.903
   88         O 2646   5.135   2.582   3.799
   88         C 2647   5.067   2.457   3.798
   88         C 2648   4.967   2.460   3.683
   88         O 2649   4.900   2.335   3.682
   88         C 2650   4.803   2.327   3.578
   88         H 2651   5.532   2.860   4.080
   88         H 2652   5.514   2.879   3.903
   88         H 2653   5.389   2.946   4.013
   88         H 2654   5.220   2.807   3.905
   88         H 2655   5.344   2.741   3.795
   88         H 2656   5.308   2.513   3.891
   88         H 2657   5.184   2.579   4.001
   88         H 2658   5.139   2.375   3.783
   88         H 2659   5.015   2.441   3.893
   88         H 2660   4.896   2.543   3.697
   88         H 2661   5.020   2.477   3.588
   88         H 2662   4.757   2.228   3.585
   88         H 2663   4.726   2.405   3.589
   88         H 2664   4.850   2.339   3.479
   89         C 2665   2.288   1.137   1.681
   89         O 2666   2.428   1.118   1.694
   89         C 2667   2.467   0.983   1.675
   89         C 2668   2.618   0.976   1.691
   89         O 2669   2.657   0.841   1.672
   89         C 2670   2.797   0.821   1.685
   89         C 2671   2.826   0.674   1.662
   89         O 2672   2.966   0.654   1.675
   89         C 2673   3.004   0.519   1.655
   89         H 2674   2.268   1.243   1.698
   89         H 2675   2.254   1.109   1.580
   89         H 2676   2.233   1.077   1.755
   89         H 2677   2.418   0.918   1.748
   89         H 2678   2.439   0.949   1.574
   89         H 2679   2.668   1.041   1.618
   89         H 2680   2.647   1.010   1.792
   89         H 2681   2.852   0.882   1.611
   89         H 2682   2.831   0.851   1.786
   89         H 2683   2.771   0.613   1.735
   89         H 2684   2.792   0.644   1.561
   89         H 2685   3.112   0.514   1.667
   89         H 2686   2.956   0.453   1.729
   89         H 2687   2.977   0.485   1.554
   90         C 2688   3.903   2.366   0.302
   90         O 2689   3.810   2.300   0.387
   90         C 2690   3.829   2.159   0.388
   90         C 2691   3.725   2.099   0.481
   90         O 2692   3.743   1.958   0.482
   90         C 2693   3.651   1.891   0.566
   90         C 2694   3.681   1.742   0.559
   90         O 2695   3.589   1.675   0.643
   90         C 2696   3.608   1.534   0.644
   90         H 2697   3.881   2.473   0.308
   90         H 2698   4.007   2.348   0.336
   90         H 2699   3.894   2.332   0.198
   90         H 2700   3.818   2.118   0.287
   90         H 2701   3.930   2.134   0.424
   90         H 2702   3.737   2.140   0.582
   90         H 2703   3.624   2.124   0.445
   90         H 2704   3.661   1.927   0.670
   90         H 2705   3.548   1.910   0.533
   90         H 2706   3.672   1.707   0.455
   90         H 2707   3.785   1.723   0.592
   90         H 2708   3.533   1.492   0.710
   90         H 2709   3.596   1.492   0.543
   90         H 2710   3.709   1.508   0.680
   91         C 2711   6.449   6.716   4.197
   91         O 2712   6.385   6.690   4.073
   91         C 2713   6.385   6.552   4.039
   91         C 2714   6.314   6.538   3.905
   91         O 2715   6.314   6.400   3.871
   91         C 2716   6.250   6.374   3.747
   91         C 2717   6.257   6.224   3.722
   91         O 2718   6.193   6.198   3.598
   91         C 2719   6.193   6.060   3.565
   91         H 2720   6.444   6.823   4.214
   91         H 2721   6.398   6.663   4.279
   91         H 2722   6.554   6.684   4.195
   91         H 2723   6.488   6.514   4.032
   91         H 2724   6.332   6.494   4.116
   91         H 2725   6.211   6.576   3.912
   91         H 2726   6.367   6.596   3.828
   91         H 2727   6.145   6.407   3.750
   91         H 2728   6.301   6.428   3.665
   91         H 2729   6.361   6.190   3.719
   91         H 2730   6.206   6.170   3.804
   91         H 2731   6.142   6.049   3.469
   91         H 2732   6.296   6.021   3.556
   91         H 2733   6.140   6.001   3.641
   92         C 2734   6.130   5.089   3.242
   92         O 2735   6.173   5.191   3.153
   92         C 2736   6.155   5.321   3.206
   92         C 2737   6.204   5.421   3.102
   92         O 2738   6.185   5.551   3.155
   92         C 2739   6.228   5.654   3.067
   92         C 2740   6.202   5.787   3.135
   92         O 2741   6.245   5.890   3.047
   92         C 2742   6.226   6.020   3.101
   92         H 2743   6.149   4.994   3.193
   92         H 2744   6.187   5.093   3.336
   92         H 2745   6.023   5.099   3.264
   92         H 2746   6.048   5.339   3.228
   92         H 2747   6.211   5.333   3.299
   92         H 2748   6.310   5.404   3.080
   92         H 2749   6.147   5.410   3.009
   92         H 2750   6.335   5.643   3.044
   92         H 2751   6.172   5.649   2.972
   92         H 2752   6.095   5.799   3.158
   92         H 2753   6.259   5.793   3.230
   92         H 2754   6.261   6.091   3.026
   92         H 2755   6.120   6.039   3.122
   92         H 2756   6.283   6.033   3.194
   93         C 2757   4.598   4.208   3.505
   93         O 2758   4.656   4.267   3.621
   93         C 2759   4.696   4.402   3.599
   93         C 2760   4.756   4.453   3.729
   93         O 2761   4.796   4.588   3.707
   93         C 2762   4.854   4.648   3.822
   93         C 2763   4.892   4.790   3.786
   93         O 2764   4.950   4.850   3.901
   93         C 2765   4.990   4.985   3.878
   93         H 2766   4.571   4.106   3.531
   93         H 2767   4.508   4.263   3.474
   93         H 2768   4.669   4.207   3.421
   93         H 2769   4.770   4.407   3.518
   93         H 2770   4.609   4.463   3.570
   93         H 2771   4.682   4.448   3.809
   93         H 2772   4.843   4.392   3.757
   93         H 2773   4.782   4.648   3.905
   93         H 2774   4.943   4.591   3.853
   93         H 2775   4.964   4.790   3.702
   93         H 2776   4.803   4.847   3.754
   93         H 2777   5.033   5.022   3.971
   93         H 2778   5.065   4.991   3.798
   93         H 2779   4.903   5.047   3.851
   94         C 2780   2.121   5.824   4.963
   94         O 2781   2.134   5.845   4.823
   94         C 2782   2.212   5.744   4.761
   94         C 2783   2.219   5.776   4.612
   94         O 2784   2.297   5.675   4.550
   94         C 2785   2.310   5.694   4.410
   94         C 2786   2.395   5.581   4.355
   94         O 2787   2.409   5.600   4.215
   94         C 2788   2.487   5.499   4.154
   94         H 2789   2.060   5.906   5.002
   94         H 2790   2.071   5.728   4.985
   94         H 2791   2.219   5.826   5.012
   94         H 2792   2.313   5.742   4.804
   94         H 2793   2.166   5.645   4.776
   94         H 2794   2.117   5.778   4.569
   94         H 2795   2.264   5.875   4.597
   94         H 2796   2.211   5.694   4.361
   94         H 2797   2.359   5.791   4.389
   94         H 2798   2.494   5.581   4.404
   94         H 2799   2.347   5.484   4.376
   94         H 2800   2.492   5.522   4.047
   94         H 2801   2.589   5.497   4.195
   94         H 2802   2.442   5.400   4.168
   95         C 2803   0.618   1.560   1.682
   95         O 2804   0.752   1.525   1.653
   95         C 2805   0.787   1.549   1.518
   95         C 2806   0.932   1.508   1.498
   95         O 2807   0.966   1.532   1.363
   95         C 2808   1.101   1.497   1.333
   95         C 2809   1.124   1.527   1.186
   95         O 2810   1.259   1.493   1.156
   95         C 2811   1.292   1.517   1.020
   95         H 2812   0.601   1.538   1.788
   95         H 2813   0.600   1.667   1.664
   95         H 2814   0.548   1.501   1.621
   95         H 2815   0.722   1.490   1.450
   95         H 2816   0.774   1.655   1.493
   95         H 2817   0.997   1.566   1.565
   95         H 2818   0.945   1.401   1.523
   95         H 2819   1.170   1.555   1.395
   95         H 2820   1.118   1.390   1.353
   95         H 2821   1.055   1.469   1.123
   95         H 2822   1.107   1.634   1.166
   95         H 2823   1.396   1.487   1.006
   95         H 2824   1.229   1.458   0.952
   95         H 2825   1.281   1.624   0.995
   96         C 2826   5.210   2.969   6.563
   96         O 2827   5.174   3.074   6.476
   96         C 2828   5.057   3.044   6.400
   96         C 2829   5.028   3.164   6.310
   96         O 2830   4.912   3.133   6.235
   96         C 2831   4.874   3.238   6.147
   96         C 2832   4.749   3.194   6.072
   96         O 2833   4.712   3.299   5.984
   96         C 2834   4.596   3.268   5.909
   96         H 2835   5.300   3.001   6.617
   96         H 2836   5.130   2.949   6.636
   96         H 2837   5.232   2.877   6.508
   96         H 2838   5.073   2.954   6.339
   96         H 2839   4.972   3.026   6.467
   96         H 2840   5.012   3.254   6.371
   96         H 2841   5.114   3.182   6.243
   96         H 2842   4.854   3.330   6.203
   96         H 2843   4.956   3.259   6.075
   96         H 2844   4.770   3.102   6.016
   96         H 2845   4.668   3.173   6.144
   96         H 2846   4.575   3.353   5.845
   96         H 2847   4.611   3.178   5.847
   96         H 2848   4.510   3.250   5.975
   97         C 2849   5.926   5.150   6.283
   97         O 2850   5.795   5.164   6.337
   97         C 2851   5.713   5.051   6.309
   97         C 2852   5.576   5.077   6.372
   97         O 2853   5.494   4.964   6.344
   97         C 2854   5.363   4.977   6.398
   97         C 2855   5.286   4.851   6.361
   97         O 2856   5.155   4.864   6.415
   97         C 2857   5.074   4.751   6.387
   97         H 2858   5.981   5.241   6.309
   97         H 2859   5.977   5.063   6.326
   97         H 2860   5.922   5.140   6.174
   97         H 2861   5.702   5.037   6.201
   97         H 2862   5.757   4.960   6.352
   97         H 2863   5.587   5.091   6.480
   97         H 2864   5.532   5.168   6.329
   97         H 2865   5.368   4.989   6.507
   97         H 2866   5.313   5.066   6.356
   97         H 2867   5.282   4.840   6.252
   97         H 2868   5.336   4.763   6.403
   97         H 2869   4.976   4.770   6.431
   97         H 2870   5.062   4.737   6.278
   97         H 2871   5.117   4.660   6.430
   98         C 2872   4.899   4.141   5.558
   98         O 2873   5.037   4.173   5.549
   98         C 2874   5.119   4.058   5.533
   98         C 2875   5.264   4.105   5.525
   98         O 2876   5.345   3.990   5.509
   98         C 2877   5.484   4.022   5.499
   98         C 2878   5.560   3.891   5.483
   98         O 2879   5.698   3.923   5.473
   98         C 2880   5.779   3.807   5.458
   98         H 2881   4.845   4.235   5.570
   98         H 2882   4.865   4.090   5.468
   98         H 2883   4.880   4.076   5.645
   98         H 2884   5.107   3.990   5.619
   98         H 2885   5.092   4.004   5.442
   98         H 2886   5.276   4.173   5.439
   98         H 2887   5.291   4.160   5.616
   98         H 2888   5.502   4.088   5.413
   98         H 2889   5.517   4.074   5.590
   98         H 2890   5.541   3.826   5.569
   98         H 2891   5.526   3.839   5.392
   98         H 2892   5.882   3.841   5.451
   98         H 2893   5.768   3.739   5.544
   98         H 2894   5.753   3.753   5.366
   99         C 2895   4.629   3.103   3.667
   99         O 2896   4.694   3.131   3.790
   99         C 2897   4.605   3.128   3.901
   99         C 2898   4.686   3.159   4.026
   99         O 2899   4.597   3.157   4.137
   99         C 2900   4.661   3.184   4.260
   99         C 2901   4.556   3.178   4.370
   99         O 2902   4.621   3.205   4.493
   99         C 2903   4.531   3.203   4.603
   99         H 2904   4.705   3.107   3.589
   99         H 2905   4.583   3.004   3.668
   99         H 2906   4.551   3.178   3.647
   99         H 2907   4.526   3.204   3.888
   99         H 2908   4.557   3.030   3.910
   99         H 2909   4.765   3.083   4.039
   99         H 2910   4.734   3.257   4.017
   99         H 2911   4.740   3.109   4.280
   99         H 2912   4.709   3.283   4.258
   99         H 2913   4.478   3.253   4.350
   99         H 2914   4.509   3.079   4.372
   99         H 2915   4.589   3.225   4.693
   99         H 2916   4.452   3.279   4.591
   99         H 2917   4.483   3.104   4.613
  100         C 2918   5.414   1.710   0.720
  100         O 2919   5.554   1.719   0.744
  100         C 2920   5.617   1.591   0.748
  100         C 2921   5.765   1.613   0.774
  100         O 2922   5.827   1.486   0.778
  100         C 2923   5.967   1.494   0.801
  100         C 2924   6.022   1.352   0.803
  100         O 2925   6.162   1.360   0.827
  100         C 2926   6.223   1.232   0.831
  100         H 2927   5.376   1.812   0.719
  100         H 2928   5.393   1.661   0.624
  100         H 2929   5.364   1.653   0.800
  100         H 2930   5.573   1.530   0.828
  100         H 2931   5.602   1.538   0.653
  100         H 2932   5.808   1.675   0.693
  100         H 2933   5.780   1.666   0.869
  100         H 2934   6.016   1.552   0.721
  100         H 2935   5.987   1.544   0.897
  100         H 2936   5.973   1.294   0.883
  100         H 2937   6.002   1.302   0.707
  100         H 2938   6.330   1.248   0.849
  100         H 2939   6.181   1.170   0.912
  100         H 2940   6.210   1.179   0.735
  101         C 2941   5.119   1.878   4.745
  101         O 2942   5.213   1.908   4.847
  101         C 2943   5.203   2.042   4.893
  101         C 2944   5.308   2.062   5.001
  101         O 2945   5.298   2.196   5.047
  101         C 2946   5.392   2.227   5.149
  101         C 2947   5.370   2.371   5.190
  101         O 2948   5.464   2.402   5.291
  101         C 2949   5.453   2.536   5.337
  101         H 2950   5.135   1.774   4.716
  101         H 2951   5.016   1.890   4.783
  101         H 2952   5.132   1.943   4.658
  101         H 2953   5.219   2.113   4.811
  101         H 2954   5.102   2.060   4.935
  101         H 2955   5.292   1.991   5.083
  101         H 2956   5.409   2.044   4.959
  101         H 2957   5.378   2.160   5.235
  101         H 2958   5.494   2.213   5.111
  101         H 2959   5.384   2.438   5.103
  101         H 2960   5.267   2.385   5.227
  101         H 2961   5.529   2.550   5.414
  101         H 2962   5.470   2.608   5.255
  101         H 2963   5.353   2.555   5.380
  102         C 2964   0.832   1.737   0.385
  102         O 2965   0.747   1.636   0.439
  102         C 2966   0.819   1.537   0.511
  102         C 2967   0.719   1.436   0.564
  102         O 2968   0.791   1.337   0.635
  102         C 2969   0.706   1.236   0.690
  102         C 2970   0.795   1.137   0.764
  102         O 2971   0.711   1.036   0.818
  102         C 2972   0.784   0.938   0.890
  102         H 2973   0.768   1.808   0.332
  102         H 2974   0.887   1.789   0.465
  102         H 2975   0.904   1.693   0.314
  102         H 2976   0.892   1.487   0.445
  102         H 2977   0.874   1.583   0.594
  102         H 2978   0.646   1.486   0.630
  102         H 2979   0.663   1.390   0.480
  102         H 2980   0.634   1.281   0.759
  102         H 2981   0.651   1.185   0.610
  102         H 2982   0.868   1.093   0.694
  102         H 2983   0.851   1.188   0.844
  102         H 2984   0.711   0.865   0.928
  102         H 2985   0.856   0.886   0.824
  102         H 2986   0.839   0.982   0.974
  103         C 2987   2.456   3.267   6.104
  103         O 2988   2.402   3.141   6.143
  103         C 2989   2.499   3.037   6.138
  103         C 2990   2.430   2.908   6.181
  103         O 2991   2.527   2.804   6.176
  103         C 2992   2.474   2.678   6.214
  103         C 2993   2.586   2.576   6.205
  103         O 2994   2.534   2.450   6.243
  103         C 2995   2.631   2.346   6.238
  103         H 2996   2.375   3.340   6.111
  103         H 2997   2.538   3.297   6.171
  103         H 2998   2.494   3.263   6.001
  103         H 2999   2.539   3.026   6.036
  103         H 3000   2.583   3.059   6.205
  103         H 3001   2.391   2.919   6.283
  103         H 3002   2.346   2.886   6.114
  103         H 3003   2.435   2.682   6.317
  103         H 3004   2.391   2.649   6.148
  103         H 3005   2.625   2.572   6.102
  103         H 3006   2.669   2.605   6.271
  103         H 3007   2.582   2.254   6.269
  103         H 3008   2.670   2.334   6.136
  103         H 3009   2.715   2.368   6.306
  104         C 3010   2.920   3.775   3.170
  104         O 3011   2.784   3.734   3.154
  104         C 3012   2.761   3.605   3.207
  104         C 3013   2.614   3.572   3.185
  104         O 3014   2.590   3.443   3.239
  104         C 3015   2.455   3.401   3.224
  104         C 3016   2.443   3.262   3.284
  104         O 3017   2.308   3.220   3.269
  104         C 3018   2.285   3.090   3.323
  104         H 3019   2.928   3.875   3.126
  104         H 3020   2.948   3.779   3.276
  104         H 3021   2.988   3.707   3.117
  104         H 3022   2.824   3.530   3.157
  104         H 3023   2.784   3.602   3.315
  104         H 3024   2.550   3.646   3.236
  104         H 3025   2.590   3.574   3.078
  104         H 3026   2.388   3.470   3.276
  104         H 3027   2.427   3.398   3.117
  104         H 3028   2.511   3.192   3.232
  104         H 3029   2.471   3.264   3.391
  104         H 3030   2.180   3.067   3.307
  104         H 3031   2.348   3.015   3.272
  104         H 3032   2.308   3.087   3.430
  105         C 3033   2.168   5.865   3.597
  105         O 3034   2.049   5.943   3.595
  105         C 3035   1.949   5.893   3.684
  105         C 3036   1.828   5.984   3.673
  105         O 3037   1.729   5.934   3.761
  105         C 3038   1.610   6.012   3.760
  105         C 3039   1.513   5.949   3.858
  105         O 3040   1.394   6.026   3.857
  105         C 3041   1.295   5.976   3.945
  105         H 3042   2.237   5.911   3.527
  105         H 3043   2.212   5.863   3.698
  105         H 3044   2.147   5.761   3.566
  105         H 3045   1.922   5.790   3.656
  105         H 3046   1.987   5.892   3.787
  105         H 3047   1.856   6.087   3.701
  105         H 3048   1.791   5.986   3.570
  105         H 3049   1.632   6.116   3.790
  105         H 3050   1.567   6.014   3.659
  105         H 3051   1.491   5.845   3.828
  105         H 3052   1.556   5.946   3.959
  105         H 3053   1.208   6.041   3.938
  105         H 3054   1.266   5.873   3.918
  105         H 3055   1.331   5.975   4.049
  106         C 3056   4.170   3.828   2.937
  106         O 3057   4.307   3.796   2.958
  106         C 3058   4.379   3.783   2.836
  106         C 3059   4.523   3.749   2.871
  106         O 3060   4.595   3.736   2.749
  106         C 3061   4.732   3.704   2.770
  106         C 3062   4.797   3.693   2.633
  106         O 3063   4.934   3.661   2.653
  106         C 3064   5.005   3.648   2.531
  106         H 3065   4.123   3.836   3.035
  106         H 3066   4.160   3.924   2.884
  106         H 3067   4.119   3.750   2.878
  106         H 3068   4.335   3.704   2.774
  106         H 3069   4.375   3.877   2.779
  106         H 3070   4.566   3.828   2.934
  106         H 3071   4.526   3.655   2.928
  106         H 3072   4.781   3.782   2.829
  106         H 3073   4.741   3.609   2.824
  106         H 3074   4.748   3.615   2.573
  106         H 3075   4.788   3.789   2.579
  106         H 3076   5.109   3.624   2.556
  106         H 3077   4.963   3.568   2.468
  106         H 3078   5.003   3.743   2.474
  107         C 3079   6.383   5.561   0.238
  107         O 3080   6.353   5.689   0.186
  107         C 3081   6.449   5.787   0.223
  107         C 3082   6.406   5.920   0.162
  107         O 3083   6.502   6.017   0.199
  107         C 3084   6.473   6.146   0.147
  107         C 3085   6.582   6.241   0.194
  107         O 3086   6.553   6.370   0.142
  107         C 3087   6.650   6.467   0.180
  107         H 3088   6.304   5.493   0.205
  107         H 3089   6.480   5.525   0.202
  107         H 3090   6.385   5.563   0.349
  107         H 3091   6.454   5.796   0.333
  107         H 3092   6.548   5.759   0.187
  107         H 3093   6.401   5.911   0.052
  107         H 3094   6.306   5.948   0.199
  107         H 3095   6.470   6.143   0.038
  107         H 3096   6.375   6.181   0.184
  107         H 3097   6.585   6.244   0.304
  107         H 3098   6.680   6.206   0.158
  107         H 3099   6.619   6.562   0.136
  107         H 3100   6.654   6.477   0.290
  107         H 3101   6.749   6.440   0.143
  108         C 3102   3.716   1.315   1.587
  108         O 3103   3.797   1.424   1.629
  108         C 3104   3.721   1.533   1.678
  108         C 3105   3.818   1.643   1.720
  108         O 3106   3.741   1.752   1.768
  108         C 3107   3.822   1.861   1.811
  108         C 3108   3.728   1.971   1.860
  108         O 3109   3.809   2.080   1.902
  108         C 3110   3.731   2.189   1.951
  108         H 3111   3.783   1.237   1.552
  108         H 3112   3.656   1.277   1.671
  108         H 3113   3.649   1.345   1.506
  108         H 3114   3.653   1.571   1.600
  108         H 3115   3.660   1.502   1.764
  108         H 3116   3.886   1.606   1.798
  108         H 3117   3.879   1.674   1.633
  108         H 3118   3.890   1.830   1.891
  108         H 3119   3.882   1.898   1.727
  108         H 3120   3.660   2.002   1.780
  108         H 3121   3.667   1.933   1.944
  108         H 3122   3.801   2.267   1.981
  108         H 3123   3.664   2.227   1.873
  108         H 3124   3.671   2.158   2.038
  109         C 3125   3.859   5.352   0.235
  109         O 3126   3.993   5.401   0.236
  109         C 3127   4.000   5.543   0.226
  109         C 3128   4.146   5.582   0.228
  109         O 3129   4.153   5.724   0.219
  109         C 3130   4.286   5.773   0.220
  109         C 3131   4.279   5.925   0.209
  109         O 3132   4.412   5.974   0.210
  109         C 3133   4.418   6.116   0.200
  109         H 3134   3.865   5.244   0.242
  109         H 3135   3.803   5.392   0.320
  109         H 3136   3.808   5.380   0.141
  109         H 3137   3.952   5.577   0.133
  109         H 3138   3.947   5.589   0.311
  109         H 3139   4.194   5.548   0.321
  109         H 3140   4.199   5.536   0.144
  109         H 3141   4.337   5.744   0.313
  109         H 3142   4.343   5.732   0.135
  109         H 3143   4.228   5.954   0.116
  109         H 3144   4.222   5.966   0.294
  109         H 3145   4.523   6.144   0.202
  109         H 3146   4.372   6.151   0.107
  109         H 3147   4.366   6.163   0.285
  110         C 3148   5.860   0.476   4.939
  110         O 3149   5.730   0.495   4.885
  110         C 3150   5.648   0.380   4.902
  110         C 3151   5.512   0.411   4.842
  110         O 3152   5.430   0.297   4.859
  110         C 3153   5.299   0.314   4.806
  110         C 3154   5.222   0.186   4.830
  110         O 3155   5.091   0.203   4.777
  110         C 3156   5.010   0.088   4.794
  110         H 3157   5.916   0.569   4.921
  110         H 3158   5.856   0.456   5.047
  110         H 3159   5.912   0.393   4.889
  110         H 3160   5.692   0.293   4.852
  110         H 3161   5.637   0.356   5.009
  110         H 3162   5.467   0.498   4.892
  110         H 3163   5.523   0.435   4.735
  110         H 3164   5.249   0.399   4.855
  110         H 3165   5.304   0.336   4.698
  110         H 3166   5.272   0.101   4.781
  110         H 3167   5.217   0.164   4.938
  110         H 3168   4.912   0.111   4.751
  110         H 3169   5.053   0.001   4.743
  110         H 3170   4.997   0.064   4.901
  111         C 3171   5.113   2.181   3.971
  111         O 3172   5.195   2.064   3.975
  111         C 3173   5.119   1.944   3.971
  111         C 3174   5.217   1.828   3.976
  111         O 3175   5.141   1.708   3.972
  111         C 3176   5.222   1.591   3.976
  111         C 3177   5.129   1.471   3.971
  111         O 3178   5.210   1.354   3.975
  111         C 3179   5.134   1.235   3.971
  111         H 3180   5.180   2.267   3.975
  111         H 3181   5.054   2.184   3.879
  111         H 3182   5.045   2.184   4.058
  111         H 3183   5.051   1.940   4.057
  111         H 3184   5.059   1.940   3.879
  111         H 3185   5.286   1.833   3.890
  111         H 3186   5.277   1.832   4.068
  111         H 3187   5.291   1.590   3.890
  111         H 3188   5.282   1.589   4.068
  111         H 3189   5.061   1.473   4.057
  111         H 3190   5.069   1.473   3.879
  111         H 3191   5.204   1.151   3.974
  111         H 3192   5.066   1.229   4.057
  111         H 3193   5.074   1.229   3.879
  112         C 3194   4.214   1.353   2.083
  112         O 3195   4.214   1.235   2.162
  112         C 3196   4.286   1.250   2.284
  112         C 3197   4.278   1.118   2.359
  112         O 3198   4.350   1.134   2.480
  112         C 3199   4.350   1.016   2.560
  112         C 3200   4.430   1.046   2.686
  112         O 3201   4.430   0.928   2.766
  112         C 3202   4.502   0.945   2.887
  112         H 3203   4.157   1.331   1.993
  112         H 3204   4.167   1.436   2.137
  112         H 3205   4.317   1.382   2.056
  112         H 3206   4.391   1.276   2.263
  112         H 3207   4.242   1.331   2.344
  112         H 3208   4.174   1.092   2.379
  112         H 3209   4.323   1.038   2.298
  112         H 3210   4.247   0.987   2.586
  112         H 3211   4.396   0.933   2.505
  112         H 3212   4.533   1.075   2.660
  112         H 3213   4.384   1.129   2.741
  112         H 3214   4.496   0.850   2.941
  112         H 3215   4.607   0.969   2.867
  112         H 3216   4.457   1.024   2.949
  113         C 3217   2.915   4.683   4.499
  113         O 3218   3.034   4.756   4.470
  113         C 3219   3.140   4.673   4.426
  113         C 3220   3.260   4.762   4.399
  113         O 3221   3.366   4.679   4.354
  113         C 3222   3.485   4.751   4.326
  113         C 3223   3.590   4.652   4.280
  113         O 3224   3.709   4.724   4.251
  113         C 3225   3.815   4.640   4.207
  113         H 3226   2.840   4.754   4.532
  113         H 3227   2.879   4.630   4.409
  113         H 3228   2.933   4.609   4.578
  113         H 3229   3.165   4.598   4.503
  113         H 3230   3.111   4.620   4.334
  113         H 3231   3.236   4.837   4.322
  113         H 3232   3.289   4.815   4.491
  113         H 3233   3.466   4.826   4.247
  113         H 3234   3.520   4.804   4.416
  113         H 3235   3.609   4.577   4.359
  113         H 3236   3.555   4.598   4.190
  113         H 3237   3.901   4.704   4.188
  113         H 3238   3.841   4.566   4.284
  113         H 3239   3.787   4.587   4.115
  114         C 3240   3.673   5.724   5.286
  114         O 3241   3.788   5.806   5.288
  114         C 3242   3.909   5.731   5.287
  114         C 3243   4.025   5.830   5.290
  114         O 3244   4.145   5.755   5.289
  114         C 3245   4.261   5.837   5.291
  114         C 3246   4.382   5.745   5.289
  114         O 3247   4.498   5.827   5.291
  114         C 3248   4.619   5.751   5.291
  114         H 3249   3.586   5.790   5.287
  114         H 3250   3.670   5.661   5.196
  114         H 3251   3.670   5.658   5.375
  114         H 3252   3.914   5.665   5.375
  114         H 3253   3.914   5.668   5.197
  114         H 3254   4.020   5.896   5.201
  114         H 3255   4.019   5.893   5.380
  114         H 3256   4.263   5.903   5.202
  114         H 3257   4.262   5.900   5.381
  114         H 3258   4.381   5.679   5.378
  114         H 3259   4.381   5.682   5.199
  114         H 3260   4.701   5.822   5.292
  114         H 3261   4.625   5.686   5.379
  114         H 3262   4.625   5.689   5.200
  115         C 3263   2.540   4.009   4.117
  115         O 3264   2.543   3.868   4.127
  115         C 3265   2.588   3.823   4.254
  115         C 3266   2.588   3.671   4.253
  115         O 3267   2.632   3.627   4.380
  115         C 3268   2.636   3.486   4.391
  115         C 3269   2.685   3.451   4.531
  115         O 3270   2.689   3.310   4.542
  115         C 3271   2.733   3.266   4.670
  115         H 3272   2.505   4.034   4.016
  115         H 3273   2.471   4.052   4.191
  115         H 3274   2.640   4.053   4.132
  115         H 3275   2.689   3.861   4.275
  115         H 3276   2.521   3.861   4.333
  115         H 3277   2.486   3.634   4.233
  115         H 3278   2.655   3.634   4.174
  115         H 3279   2.536   3.443   4.375
  115         H 3280   2.704   3.443   4.316
  115         H 3281   2.785   3.494   4.548
  115         H 3282   2.616   3.494   4.607
  115         H 3283   2.733   3.157   4.669
  115         H 3284   2.835   3.303   4.691
  115         H 3285   2.666   3.302   4.749
  116         C 3286   5.727   1.318   3.267
  116         O 3287   5.624   1.330   3.364
  116         C 3288   5.574   1.204   3.406
  116         C 3289   5.466   1.229   3.510
  116         O 3290   5.416   1.103   3.551
  116         C 3291   5.313   1.114   3.649
  116         C 3292   5.269   0.973   3.685
  116         O 3293   5.166   0.984   3.782
  116         C 3294   5.117   0.857   3.824
  116         H 3295   5.759   1.419   3.241
  116         H 3296   5.813   1.262   3.306
  116         H 3297   5.690   1.267   3.176
  116         H 3298   5.533   1.148   3.320
  116         H 3299   5.655   1.143   3.450
  116         H 3300   5.508   1.284   3.595
  116         H 3301   5.385   1.289   3.466
  116         H 3302   5.351   1.166   3.738
  116         H 3303   5.228   1.171   3.609
  116         H 3304   5.231   0.921   3.595
  116         H 3305   5.354   0.915   3.725
  116         H 3306   5.039   0.876   3.898
  116         H 3307   5.074   0.802   3.739
  116         H 3308   5.196   0.796   3.869
  117         C 3309   5.668   6.701   3.314
  117         O 3310   5.748   6.753   3.419
  117         C 3311   5.766   6.660   3.525
  117         C 3312   5.853   6.726   3.630
  117         O 3313   5.872   6.633   3.736
  117         C 3314   5.952   6.684   3.841
  117         C 3315   5.964   6.576   3.947
  117         O 3316   6.044   6.627   4.053
  117         C 3317   6.062   6.533   4.158
  117         H 3318   5.659   6.779   3.238
  117         H 3319   5.714   6.611   3.270
  117         H 3320   5.567   6.674   3.351
  117         H 3321   5.669   6.631   3.568
  117         H 3322   5.815   6.568   3.487
  117         H 3323   5.950   6.755   3.587
  117         H 3324   5.804   6.817   3.668
  117         H 3325   6.051   6.712   3.804
  117         H 3326   5.905   6.774   3.884
  117         H 3327   5.864   6.549   3.985
  117         H 3328   6.010   6.486   3.904
  117         H 3329   6.124   6.582   4.234
  117         H 3330   5.965   6.505   4.203
  117         H 3331   6.112   6.442   4.122
  118         C 3332   4.057   3.316   5.081
  118         O 3333   3.917   3.335   5.068
  118         C 3334   3.881   3.472   5.067
  118         C 3335   3.729   3.480   5.053
  118         O 3336   3.693   3.618   5.051
  118         C 3337   3.553   3.638   5.038
  118         C 3338   3.528   3.788   5.038
  118         O 3339   3.388   3.808   5.025
  118         C 3340   3.353   3.946   5.024
  118         H 3341   4.074   3.208   5.081
  118         H 3342   4.111   3.362   4.997
  118         H 3343   4.094   3.359   5.175
  118         H 3344   3.912   3.522   5.160
  118         H 3345   3.929   3.524   4.983
  118         H 3346   3.697   3.431   4.960
  118         H 3347   3.681   3.429   5.137
  118         H 3348   3.517   3.593   4.945
  118         H 3349   3.500   3.591   5.122
  118         H 3350   3.565   3.833   5.132
  118         H 3351   3.582   3.835   4.954
  118         H 3352   3.245   3.951   5.014
  118         H 3353   3.384   3.995   5.117
  118         H 3354   3.401   3.998   4.939
  119         C 3355   0.682   0.702   4.982
  119         O 3356   0.557   0.769   4.983
  119         C 3357   0.571   0.910   4.978
  119         C 3358   0.432   0.971   4.980
  119         O 3359   0.446   1.112   4.974
  119         C 3360   0.322   1.181   4.975
  119         C 3361   0.351   1.330   4.969
  119         O 3362   0.226   1.398   4.970
  119         C 3363   0.242   1.539   4.965
  119         H 3364   0.660   0.595   4.987
  119         H 3365   0.738   0.724   4.890
  119         H 3366   0.743   0.731   5.069
  119         H 3367   0.629   0.947   5.064
  119         H 3368   0.624   0.940   4.886
  119         H 3369   0.373   0.935   4.893
  119         H 3370   0.379   0.942   5.071
  119         H 3371   0.261   1.150   4.889
  119         H 3372   0.266   1.157   5.067
  119         H 3373   0.412   1.360   5.055
  119         H 3374   0.407   1.354   4.877
  119         H 3375   0.141   1.583   4.966
  119         H 3376   0.299   1.576   5.051
  119         H 3377   0.293   1.570   4.872
  120         C 3378   0.988   4.252   4.395
  120         O 3379   1.038   4.359   4.317
  120         C 3380   1.149   4.321   4.237
  120         C 3381   1.194   4.443   4.158
  120         O 3382   1.305   4.404   4.078
  120         C 3383   1.356   4.511   3.999
  120         C 3384   1.473   4.457   3.919
  120         O 3385   1.524   4.563   3.840
  120         C 3386   1.635   4.524   3.760
  120         H 3387   0.904   4.291   4.453
  120         H 3388   0.953   4.169   4.331
  120         H 3389   1.065   4.214   4.464
  120         H 3390   1.231   4.284   4.300
  120         H 3391   1.120   4.240   4.168
  120         H 3392   1.112   4.479   4.095
  120         H 3393   1.223   4.523   4.227
  120         H 3394   1.278   4.549   3.932
  120         H 3395   1.389   4.593   4.064
  120         H 3396   1.551   4.418   3.987
  120         H 3397   1.440   4.374   3.854
  120         H 3398   1.667   4.612   3.704
  120         H 3399   1.718   4.488   3.823
  120         H 3400   1.607   4.444   3.690
  121         C 3401   1.298   1.987   3.091
  121         O 3402   1.413   2.070   3.076
  121         C 3403   1.530   2.012   3.132
  121         C 3404   1.645   2.109   3.110
  121         O 3405   1.761   2.050   3.168
  121         C 3406   1.876   2.132   3.153
  121         C 3407   1.993   2.059   3.218
  121         O 3408   2.108   2.141   3.203
  121         C 3409   2.224   2.082   3.260
  121         H 3410   1.215   2.040   3.044
  121         H 3411   1.313   1.890   3.041
  121         H 3412   1.276   1.970   3.197
  121         H 3413   1.515   1.994   3.240
  121         H 3414   1.552   1.915   3.085
  121         H 3415   1.660   2.126   3.003
  121         H 3416   1.623   2.205   3.158
  121         H 3417   1.897   2.150   3.046
  121         H 3418   1.861   2.230   3.202
  121         H 3419   1.972   2.041   3.324
  121         H 3420   2.009   1.962   3.169
  121         H 3421   2.307   2.152   3.244
  121         H 3422   2.211   2.066   3.368
  121         H 3423   2.248   1.986   3.212
  122         C 3424   3.955   5.013   0.421
  122         O 3425   3.930   4.932   0.535
  122         C 3426   3.935   5.006   0.656
  122         C 3427   3.908   4.909   0.771
  122         O 3428   3.912   4.983   0.892
  122         C 3429   3.888   4.903   1.006
  122         C 3430   3.896   4.993   1.128
  122         O 3431   3.871   4.913   1.243
  122         C 3432   3.876   4.988   1.364
  122         H 3433   3.949   4.948   0.334
  122         H 3434   3.880   5.093   0.412
  122         H 3435   4.055   5.059   0.426
  122         H 3436   4.034   5.052   0.669
  122         H 3437   3.860   5.086   0.656
  122         H 3438   3.809   4.863   0.758
  122         H 3439   3.983   4.829   0.772
  122         H 3440   3.788   4.856   1.000
  122         H 3441   3.963   4.823   1.014
  122         H 3442   3.995   5.040   1.135
  122         H 3443   3.821   5.074   1.121
  122         H 3444   3.856   4.918   1.446
  122         H 3445   3.975   5.033   1.378
  122         H 3446   3.800   5.067   1.364
  123         C 3447   4.308   6.389   5.698
  123         O 3448   4.200   6.372   5.788
  123         C 3449   4.234   6.292   5.900
  123         C 3450   4.110   6.280   5.988
  123         O 3451   4.145   6.200   6.100
  123         C 3452   4.036   6.182   6.190
  123         C 3453   4.086   6.095   6.305
  123         O 3454   3.978   6.077   6.395
  123         C 3455   4.013   5.997   6.507
  123         H 3456   4.273   6.451   5.616
  123         H 3457   4.392   6.440   5.748
  123         H 3458   4.343   6.293   5.659
  123         H 3459   4.267   6.192   5.868
  123         H 3460   4.316   6.338   5.957
  123         H 3461   4.077   6.380   6.021
  123         H 3462   4.028   6.233   5.932
  123         H 3463   4.002   6.279   6.229
  123         H 3464   3.952   6.133   6.140
  123         H 3465   4.121   5.998   6.267
  123         H 3466   4.170   6.145   6.356
  123         H 3467   3.924   5.989   6.570
  123         H 3468   4.045   5.897   6.476
  123         H 3469   4.095   6.044   6.565
  124         C 3470   4.945   5.902   5.822
  124         O 3471   4.828   5.879   5.899
  124         C 3472   4.798   5.987   5.987
  124         C 3473   4.672   5.951   6.064
  124         O 3474   4.643   6.058   6.152
  124         C 3475   4.526   6.036   6.229
  124         C 3476   4.506   6.157   6.319
  124         O 3477   4.389   6.135   6.396
  124         C 3478   4.360   6.243   6.484
  124         H 3479   4.959   5.815   5.758
  124         H 3480   4.933   5.992   5.760
  124         H 3481   5.033   5.915   5.887
  124         H 3482   4.882   6.003   6.057
  124         H 3483   4.783   6.080   5.930
  124         H 3484   4.589   5.934   5.994
  124         H 3485   4.688   5.858   6.121
  124         H 3486   4.438   6.022   6.164
  124         H 3487   4.537   5.945   6.291
  124         H 3488   4.593   6.171   6.384
  124         H 3489   4.494   6.248   6.257
  124         H 3490   4.270   6.217   6.539
  124         H 3491   4.443   6.259   6.555
  124         H 3492   4.343   6.336   6.428
  125         C 3493   3.459   4.317   2.113
  125         O 3494   3.532   4.228   2.029
  125         C 3495   3.508   4.092   2.061
  125         C 3496   3.590   4.007   1.965
  125         O 3497   3.566   3.870   1.997
  125         C 3498   3.638   3.781   1.913
  125         C 3499   3.604   3.639   1.957
  125         O 3500   3.676   3.550   1.874
  125         C 3501   3.651   3.414   1.906
  125         H 3502   3.484   4.418   2.081
  125         H 3503   3.351   4.301   2.103
  125         H 3504   3.488   4.304   2.218
  125         H 3505   3.537   4.071   2.165
  125         H 3506   3.401   4.068   2.050
  125         H 3507   3.560   4.028   1.861
  125         H 3508   3.697   4.030   1.975
  125         H 3509   3.609   3.796   1.808
  125         H 3510   3.746   3.799   1.922
  125         H 3511   3.632   3.625   2.063
  125         H 3512   3.496   3.622   1.948
  125         H 3513   3.710   3.353   1.837
  125         H 3514   3.682   3.392   2.010
  125         H 3515   3.545   3.389   1.895
  126         C 3516   4.976   2.272   5.212
  126         O 3517   4.903   2.293   5.332
  126         C 3518   4.801   2.196   5.352
  126         C 3519   4.731   2.229   5.482
  126         O 3520   4.629   2.132   5.502
  126         C 3521   4.556   2.153   5.622
  126         C 3522   4.451   2.043   5.631
  126         O 3523   4.377   2.064   5.751
  126         C 3524   4.276   1.967   5.770
  126         H 3525   5.051   2.351   5.205
  126         H 3526   5.026   2.174   5.213
  126         H 3527   4.910   2.277   5.124
  126         H 3528   4.730   2.198   5.268
  126         H 3529   4.845   2.095   5.357
  126         H 3530   4.802   2.227   5.565
  126         H 3531   4.687   2.330   5.477
  126         H 3532   4.623   2.149   5.709
  126         H 3533   4.507   2.252   5.620
  126         H 3534   4.384   2.048   5.544
  126         H 3535   4.499   1.945   5.632
  126         H 3536   4.225   1.991   5.863
  126         H 3537   4.203   1.969   5.687
  126         H 3538   4.319   1.865   5.776
  127         C 3539   3.263   6.178   3.570
  127         O 3540   3.230   6.041   3.580
  127         C 3541   3.090   6.018   3.578
  127         C 3542   3.067   5.868   3.589
  127         O 3543   2.927   5.846   3.587
  127         C 3544   2.893   5.708   3.596
  127         C 3545   2.741   5.698   3.594
  127         O 3546   2.707   5.560   3.603
  127         C 3547   2.567   5.539   3.602
  127         H 3548   3.372   6.186   3.572
  127         H 3549   3.225   6.222   3.477
  127         H 3550   3.222   6.235   3.655
  127         H 3551   3.042   6.069   3.663
  127         H 3552   3.046   6.057   3.485
  127         H 3553   3.115   5.817   3.504
  127         H 3554   3.111   5.829   3.682
  127         H 3555   2.936   5.652   3.512
  127         H 3556   2.932   5.665   3.690
  127         H 3557   2.698   5.754   3.679
  127         H 3558   2.702   5.741   3.501
  127         H 3559   2.551   5.431   3.609
  127         H 3560   2.518   5.589   3.687
  127         H 3561   2.522   5.576   3.509
  128         C 3562   4.303   4.341   2.495
  128         O 3563   4.292   4.471   2.439
  128         C 3564   4.412   4.546   2.453
  128         C 3565   4.388   4.682   2.389
  128         O 3566   4.508   4.758   2.404
  128         C 3567   4.498   4.888   2.348
  128         C 3568   4.631   4.957   2.369
  128         O 3569   4.622   5.088   2.313
  128         C 3570   4.742   5.162   2.328
  128         H 3571   4.207   4.291   2.479
  128         H 3572   4.383   4.283   2.446
  128         H 3573   4.324   4.346   2.603
  128         H 3574   4.437   4.558   2.559
  128         H 3575   4.496   4.495   2.403
  128         H 3576   4.363   4.670   2.283
  128         H 3577   4.305   4.733   2.439
  128         H 3578   4.476   4.881   2.240
  128         H 3579   4.417   4.944   2.396
  128         H 3580   4.654   4.964   2.477
  128         H 3581   4.712   4.901   2.321
  128         H 3582   4.725   5.260   2.282
  128         H 3583   4.767   5.176   2.434
  128         H 3584   4.826   5.113   2.278
  129         C 3585   3.191   5.565   6.552
  129         O 3586   3.270   5.448   6.541
  129         C 3587   3.409   5.477   6.530
  129         C 3588   3.483   5.345   6.518
  129         O 3589   3.622   5.375   6.508
  129         C 3590   3.702   5.258   6.496
  129         C 3591   3.847   5.303   6.486
  129         O 3592   3.928   5.186   6.474
  129         C 3593   4.066   5.217   6.464
  129         H 3594   3.087   5.533   6.560
  129         H 3595   3.218   5.622   6.643
  129         H 3596   3.203   5.630   6.465
  129         H 3597   3.429   5.540   6.442
  129         H 3598   3.443   5.532   6.620
  129         H 3599   3.464   5.283   6.607
  129         H 3600   3.449   5.291   6.429
  129         H 3601   3.689   5.193   6.584
  129         H 3602   3.674   5.201   6.407
  129         H 3603   3.861   5.368   6.398
  129         H 3604   3.875   5.360   6.576
  129         H 3605   4.119   5.122   6.456
  129         H 3606   4.087   5.278   6.375
  129         H 3607   4.101   5.270   6.554
  130         C 3608   6.771   3.565   6.547
  130         O 3609   6.658   3.511   6.479
  130         C 3610   6.691   3.456   6.353
  130         C 3611   6.563   3.401   6.291
  130         O 3612   6.597   3.346   6.165
  130         C 3613   6.485   3.292   6.097
  130         C 3614   6.534   3.236   5.964
  130         O 3615   6.422   3.182   5.896
  130         C 3616   6.456   3.126   5.770
  130         H 3617   6.735   3.605   6.642
  130         H 3618   6.846   3.488   6.566
  130         H 3619   6.817   3.646   6.488
  130         H 3620   6.735   3.533   6.288
  130         H 3621   6.765   3.375   6.365
  130         H 3622   6.519   3.325   6.357
  130         H 3623   6.490   3.482   6.279
  130         H 3624   6.439   3.212   6.157
  130         H 3625   6.409   3.370   6.080
  130         H 3626   6.580   3.316   5.904
  130         H 3627   6.609   3.158   5.982
  130         H 3628   6.364   3.087   5.726
  130         H 3629   6.499   3.203   5.704
  130         H 3630   6.529   3.044   5.781
  131         C 3631   2.226   6.040   0.691
  131         O 3632   2.240   6.181   0.693
  131         C 3633   2.114   6.248   0.694
  131         C 3634   2.142   6.398   0.696
  131         O 3635   2.017   6.465   0.697
  131         C 3636   2.030   6.606   0.698
  131         C 3637   1.890   6.665   0.699
  131         O 3638   1.903   6.807   0.701
  131         C 3639   1.777   6.873   0.702
  131         H 3640   2.326   5.998   0.690
  131         H 3641   2.172   6.004   0.780
  131         H 3642   2.171   6.006   0.601
  131         H 3643   2.056   6.221   0.605
  131         H 3644   2.056   6.220   0.783
  131         H 3645   2.201   6.424   0.785
  131         H 3646   2.200   6.426   0.607
  131         H 3647   2.085   6.638   0.788
  131         H 3648   2.085   6.640   0.609
  131         H 3649   1.834   6.633   0.610
  131         H 3650   1.835   6.631   0.788
  131         H 3651   1.797   6.980   0.703
  131         H 3652   1.718   6.848   0.613
  131         H 3653   1.719   6.845   0.791
  132         C 3654   5.275   6.266   4.823
  132         O 3655   5.288   6.281   4.682
  132         C 3656   5.190   6.367   4.627
  132         C 3657   5.214   6.375   4.477
  132         O 3658   5.116   6.461   4.422
  132         C 3659   5.129   6.477   4.281
  132         C 3660   5.019   6.571   4.235
  132         O 3661   5.031   6.586   4.095
  132         C 3662   4.932   6.673   4.040
  132         H 3663   5.354   6.198   4.856
  132         H 3664   5.286   6.363   4.874
  132         H 3665   5.177   6.223   4.849
  132         H 3666   5.089   6.328   4.647
  132         H 3667   5.197   6.467   4.672
  132         H 3668   5.315   6.414   4.457
  132         H 3669   5.207   6.275   4.432
  132         H 3670   5.227   6.519   4.256
  132         H 3671   5.119   6.379   4.231
  132         H 3672   4.920   6.529   4.260
  132         H 3673   5.028   6.668   4.285
  132         H 3674   4.950   6.678   3.933
  132         H 3675   4.831   6.634   4.058
  132         H 3676   4.940   6.773   4.084
  133         C 3677   5.962   5.302   0.859
  133         O 3678   5.982   5.191   0.773
  133         C 3679   5.941   5.069   0.831
  133         C 3680   5.968   4.958   0.730
  133         O 3681   5.927   4.835   0.788
  133         C 3682   5.947   4.724   0.702
  133         C 3683   5.899   4.600   0.776
  133         O 3684   5.920   4.489   0.690
  133         C 3685   5.878   4.366   0.749
  133         H 3686   5.996   5.391   0.806
  133         H 3687   5.855   5.313   0.884
  133         H 3688   6.019   5.291   0.952
  133         H 3689   5.997   5.049   0.924
  133         H 3690   5.834   5.072   0.855
  133         H 3691   5.912   4.977   0.637
  133         H 3692   6.075   4.955   0.705
  133         H 3693   5.891   4.737   0.609
  133         H 3694   6.054   4.714   0.677
  133         H 3695   5.956   4.587   0.869
  133         H 3696   5.793   4.610   0.801
  133         H 3697   5.898   4.287   0.676
  133         H 3698   5.935   4.346   0.841
  133         H 3699   5.771   4.368   0.773
  134         C 3700   5.336   6.783   3.160
  134         O 3701   5.353   6.856   3.039
  134         C 3702   5.391   6.773   2.931
  134         C 3703   5.407   6.861   2.808
  134         O 3704   5.445   6.778   2.699
  134         C 3705   5.463   6.850   2.578
  134         C 3706   5.503   6.750   2.471
  134         O 3707   5.521   6.822   2.350
  134         C 3708   5.559   6.738   2.242
  134         H 3709   5.307   6.855   3.237
  134         H 3710   5.257   6.707   3.149
  134         H 3711   5.429   6.734   3.190
  134         H 3712   5.486   6.722   2.953
  134         H 3713   5.315   6.696   2.912
  134         H 3714   5.312   6.912   2.786
  134         H 3715   5.483   6.938   2.826
  134         H 3716   5.369   6.900   2.550
  134         H 3717   5.540   6.927   2.590
  134         H 3718   5.597   6.700   2.499
  134         H 3719   5.425   6.674   2.459
  134         H 3720   5.570   6.802   2.154
  134         H 3721   5.655   6.688   2.263
  134         H 3722   5.483   6.662   2.222
  135         C 3723   1.544   4.308   2.949
  135         O 3724   1.409   4.350   2.966
  135         C 3725   1.347   4.291   3.079
  135         C 3726   1.205   4.344   3.086
  135         O 3727   1.143   4.285   3.200
  135         C 3728   1.008   4.327   3.217
  135         C 3729   0.954   4.257   3.341
  135         O 3730   0.820   4.299   3.359
  135         C 3731   0.758   4.240   3.473
  135         H 3732   1.582   4.358   2.860
  135         H 3733   1.605   4.335   3.036
  135         H 3734   1.549   4.199   2.935
  135         H 3735   1.347   4.181   3.070
  135         H 3736   1.402   4.318   3.171
  135         H 3737   1.205   4.453   3.096
  135         H 3738   1.150   4.317   2.995
  135         H 3739   1.004   4.436   3.230
  135         H 3740   0.948   4.300   3.129
  135         H 3741   0.959   4.148   3.328
  135         H 3742   1.015   4.284   3.429
  135         H 3743   0.656   4.277   3.477
  135         H 3744   0.756   4.130   3.463
  135         H 3745   0.812   4.266   3.565
  136         C 3746   2.736   2.880   1.814
  136         O 3747   2.763   2.741   1.803
  136         C 3748   2.646   2.662   1.815
  136         C 3749   2.687   2.516   1.802
  136         O 3750   2.570   2.437   1.814
  136         C 3751   2.596   2.297   1.804
  136         C 3752   2.463   2.224   1.818
  136         O 3753   2.489   2.085   1.807
  136         C 3754   2.372   2.007   1.819
  136         H 3755   2.831   2.932   1.804
  136         H 3756   2.667   2.913   1.734
  136         H 3757   2.691   2.904   1.911
  136         H 3758   2.597   2.679   1.912
  136         H 3759   2.574   2.688   1.736
  136         H 3760   2.735   2.499   1.705
  136         H 3761   2.759   2.490   1.881
  136         H 3762   2.642   2.274   1.706
  136         H 3763   2.665   2.266   1.883
  136         H 3764   2.417   2.248   1.915
  136         H 3765   2.394   2.256   1.738
  136         H 3766   2.401   1.902   1.810
  136         H 3767   2.323   2.022   1.917
  136         H 3768   2.300   2.031   1.740
  137         C 3769   1.866   6.340   4.718
  137         O 3770   1.790   6.221   4.710
  137         C 3771   1.871   6.104   4.710
  137         C 3772   1.779   5.984   4.702
  137         O 3773   1.861   5.867   4.701
  137         C 3774   1.785   5.747   4.694
  137         C 3775   1.883   5.631   4.694
  137         O 3776   1.808   5.511   4.687
  137         C 3777   1.890   5.395   4.686
  137         H 3778   1.796   6.424   4.718
  137         H 3779   1.926   6.344   4.810
  137         H 3780   1.934   6.350   4.631
  137         H 3781   1.939   6.106   4.623
  137         H 3782   1.932   6.100   4.801
  137         H 3783   1.711   5.982   4.788
  137         H 3784   1.718   5.988   4.610
  137         H 3785   1.717   5.740   4.780
  137         H 3786   1.725   5.746   4.602
  137         H 3787   1.951   5.639   4.608
  137         H 3788   1.944   5.633   4.786
  137         H 3789   1.824   5.309   4.680
  137         H 3790   1.958   5.395   4.599
  137         H 3791   1.950   5.389   4.778
  138         C 3792   6.435   4.418   0.081
  138         O 3793   6.534   4.520   0.087
  138         C 3794   6.494   4.629   0.169
  138         C 3795   6.606   4.731   0.168
  138         O 3796   6.566   4.840   0.249
  138         C 3797   6.664   4.943   0.256
  138         C 3798   6.609   5.053   0.345
  138         O 3799   6.706   5.156   0.352
  138         C 3800   6.665   5.265   0.433
  138         H 3801   6.475   4.339   0.017
  138         H 3802   6.415   4.376   0.181
  138         H 3803   6.341   4.456   0.038
  138         H 3804   6.401   4.674   0.129
  138         H 3805   6.474   4.595   0.271
  138         H 3806   6.698   4.686   0.207
  138         H 3807   6.626   4.765   0.065
  138         H 3808   6.758   4.904   0.298
  138         H 3809   6.685   4.983   0.155
  138         H 3810   6.515   5.093   0.303
  138         H 3811   6.588   5.014   0.445
  138         H 3812   6.746   5.338   0.433
  138         H 3813   6.574   5.311   0.394
  138         H 3814   6.647   5.232   0.537
  139         C 3815   5.633   0.774   6.002
  139         O 3816   5.536   0.795   5.900
  139         C 3817   5.594   0.820   5.773
  139         C 3818   5.482   0.842   5.673
  139         O 3819   5.541   0.867   5.547
  139         C 3820   5.444   0.889   5.444
  139         C 3821   5.519   0.914   5.315
  139         O 3822   5.423   0.936   5.213
  139         C 3823   5.483   0.961   5.086
  139         H 3824   5.578   0.755   6.094
  139         H 3825   5.695   0.686   5.978
  139         H 3826   5.697   0.862   6.014
  139         H 3827   5.658   0.910   5.778
  139         H 3828   5.657   0.735   5.742
  139         H 3829   5.418   0.752   5.669
  139         H 3830   5.419   0.927   5.704
  139         H 3831   5.379   0.800   5.434
  139         H 3832   5.381   0.975   5.469
  139         H 3833   5.584   1.002   5.326
  139         H 3834   5.583   0.828   5.290
  139         H 3835   5.402   0.976   5.015
  139         H 3836   5.546   1.051   5.090
  139         H 3837   5.544   0.876   5.054
  140         C 3838   6.144   5.129   1.153
  140         O 3839   6.117   5.000   1.101
  140         C 3840   6.073   4.910   1.202
  140         C 3841   6.047   4.775   1.136
  140         O 3842   6.003   4.685   1.236
  140         C 3843   5.976   4.555   1.186
  140         C 3844   5.930   4.469   1.303
  140         O 3845   5.903   4.339   1.252
  140         C 3846   5.859   4.250   1.354
  140         H 3847   6.177   5.191   1.069
  140         H 3848   6.053   5.174   1.197
  140         H 3849   6.223   5.126   1.229
  140         H 3850   6.149   4.899   1.280
  140         H 3851   5.980   4.947   1.249
  140         H 3852   5.971   4.786   1.057
  140         H 3853   6.140   4.738   1.089
  140         H 3854   5.898   4.560   1.109
  140         H 3855   6.067   4.512   1.140
  140         H 3856   6.009   4.465   1.380
  140         H 3857   5.840   4.512   1.348
  140         H 3858   5.841   4.153   1.306
  140         H 3859   5.936   4.238   1.432
  140         H 3860   5.766   4.286   1.400
  141         C 3861   5.264   2.888   0.090
  141         O 3862   5.200   3.014   0.090
  141         C 3863   5.292   3.122   0.090
  141         C 3864   5.212   3.251   0.090
  141         O 3865   5.304   3.359   0.089
  141         C 3866   5.241   3.486   0.089
  141         C 3867   5.350   3.592   0.089
  141         O 3868   5.286   3.719   0.089
  141         C 3869   5.380   3.826   0.089
  141         H 3870   5.185   2.812   0.090
  141         H 3871   5.327   2.875   0.000
  141         H 3872   5.327   2.875   0.179
  141         H 3873   5.356   3.117   0.179
  141         H 3874   5.356   3.117   0.000
  141         H 3875   5.148   3.256   0.000
  141         H 3876   5.148   3.256   0.179
  141         H 3877   5.177   3.497   0.000
  141         H 3878   5.177   3.497   0.178
  141         H 3879   5.413   3.581   0.179
  141         H 3880   5.413   3.581   0.000
  141         H 3881   5.322   3.919   0.089
  141         H 3882   5.444   3.823   0.179
  141         H 3883   5.444   3.823  -0.000
  142         C 3884   1.690   3.018   1.656
  142         O 3885   1.660   3.134   1.733
  142         C 3886   1.563   3.109   1.834
  142         C 3887   1.540   3.240   1.908
  142         O 3888   1.443   3.215   2.009
  142         C 3889   1.412   3.330   2.086
  142         C 3890   1.308   3.290   2.189
  142         O 3891   1.277   3.406   2.266
  142         C 3892   1.180   3.380   2.366
  142         H 3893   1.765   3.047   1.582
  142         H 3894   1.731   2.938   1.720
  142         H 3895   1.601   2.980   1.605
  142         H 3896   1.469   3.073   1.788
  142         H 3897   1.599   3.032   1.903
  142         H 3898   1.633   3.275   1.953
  142         H 3899   1.503   3.317   1.838
  142         H 3900   1.502   3.368   2.135
  142         H 3901   1.372   3.410   2.021
  142         H 3902   1.217   3.252   2.139
  142         H 3903   1.347   3.211   2.254
  142         H 3904   1.163   3.474   2.420
  142         H 3905   1.086   3.345   2.322
  142         H 3906   1.216   3.303   2.437
  143         C 3907   4.216   6.919   6.443
  143         O 3908   4.244   6.792   6.501
  143         C 3909   4.376   6.785   6.554
  143         C 3910   4.394   6.646   6.613
  143         O 3911   4.525   6.638   6.666
  143         C 3912   4.554   6.512   6.725
  143         C 3913   4.696   6.517   6.777
  143         O 3914   4.725   6.391   6.836
  143         C 3915   4.857   6.384   6.889
  143         H 3916   4.114   6.915   6.405
  143         H 3917   4.225   6.999   6.517
  143         H 3918   4.285   6.940   6.359
  143         H 3919   4.450   6.802   6.475
  143         H 3920   4.390   6.861   6.632
  143         H 3921   4.319   6.628   6.692
  143         H 3922   4.379   6.569   6.535
  143         H 3923   4.484   6.491   6.807
  143         H 3924   4.544   6.432   6.650
  143         H 3925   4.766   6.538   6.695
  143         H 3926   4.706   6.597   6.852
  143         H 3927   4.869   6.284   6.931
  143         H 3928   4.932   6.400   6.810
  143         H 3929   4.872   6.459   6.967
  144         C 3930   5.729   6.332   3.139
  144         O 3931   5.630   6.396   3.059
  144         C 3932   5.501   6.340   3.077
  144         C 3933   5.405   6.416   2.987
  144         O 3934   5.275   6.360   3.005
  144         C 3935   5.176   6.424   2.926
  144         C 3936   5.044   6.355   2.954
  144         O 3937   4.944   6.419   2.875
  144         C 3938   4.815   6.362   2.894
  144         H 3939   5.824   6.381   3.118
  144         H 3940   5.705   6.340   3.246
  144         H 3941   5.737   6.225   3.112
  144         H 3942   5.502   6.233   3.049
  144         H 3943   5.470   6.348   3.182
  144         H 3944   5.404   6.523   3.015
  144         H 3945   5.436   6.408   2.882
  144         H 3946   5.170   6.531   2.952
  144         H 3947   5.201   6.416   2.819
  144         H 3948   5.050   6.248   2.928
  144         H 3949   5.019   6.363   3.061
  144         H 3950   4.747   6.417   2.829
  144         H 3951   4.815   6.255   2.865
  144         H 3952   4.783   6.371   2.998
  145         C 3953   1.089   3.868   4.839
  145         O 3954   1.229   3.845   4.824
  145         C 3955   1.266   3.825   4.688
  145         C 3956   1.416   3.802   4.685
  145         O 3957   1.454   3.781   4.549
  145         C 3958   1.593   3.759   4.534
  145         C 3959   1.620   3.738   4.385
  145         O 3960   1.759   3.716   4.369
  145         C 3961   1.795   3.695   4.233
  145         H 3962   1.070   3.882   4.945
  145         H 3963   1.057   3.957   4.784
  145         H 3964   1.031   3.781   4.803
  145         H 3965   1.214   3.737   4.647
  145         H 3966   1.239   3.912   4.627
  145         H 3967   1.469   3.890   4.726
  145         H 3968   1.443   3.715   4.746
  145         H 3969   1.650   3.846   4.570
  145         H 3970   1.624   3.670   4.590
  145         H 3971   1.562   3.652   4.348
  145         H 3972   1.588   3.827   4.328
  145         H 3973   1.903   3.679   4.231
  145         H 3974   1.744   3.607   4.192
  145         H 3975   1.770   3.783   4.172
  146         C 3976   3.753   6.507   5.344
  146         O 3977   3.753   6.366   5.323
  146         C 3978   3.705   6.330   5.194
  146         C 3979   3.709   6.179   5.185
  146         O 3980   3.662   6.142   5.056
  146         C 3981   3.661   6.002   5.035
  146         C 3982   3.609   5.977   4.894
  146         O 3983   3.608   5.836   4.873
  146         C 3984   3.561   5.801   4.744
  146         H 3985   3.791   6.525   5.445
  146         H 3986   3.819   6.557   5.271
  146         H 3987   3.652   6.549   5.334
  146         H 3988   3.603   6.367   5.179
  146         H 3989   3.769   6.375   5.116
  146         H 3990   3.812   6.142   5.200
  146         H 3991   3.645   6.134   5.263
  146         H 3992   3.763   5.961   5.046
  146         H 3993   3.596   5.953   5.109
  146         H 3994   3.508   6.018   4.883
  146         H 3995   3.674   6.026   4.820
  146         H 3996   3.564   5.692   4.737
  146         H 3997   3.458   5.836   4.729
  146         H 3998   3.625   5.844   4.665
  147         C 3999   1.898   1.528   1.780
  147         O 4000   2.030   1.581   1.781
  147         C 4001   2.129   1.479   1.787
  147         C 4002   2.265   1.547   1.788
  147         O 4003   2.364   1.445   1.793
  147         C 4004   2.496   1.497   1.795
  147         C 4005   2.592   1.379   1.801
  147         O 4006   2.724   1.431   1.802
  147         C 4007   2.822   1.329   1.808
  147         H 4008   1.829   1.613   1.776
  147         H 4009   1.882   1.464   1.692
  147         H 4010   1.878   1.469   1.871
  147         H 4011   2.116   1.418   1.878
  147         H 4012   2.120   1.413   1.699
  147         H 4013   2.277   1.608   1.697
  147         H 4014   2.273   1.613   1.875
  147         H 4015   2.515   1.557   1.704
  147         H 4016   2.510   1.562   1.883
  147         H 4017   2.573   1.320   1.891
  147         H 4018   2.577   1.314   1.713
  147         H 4019   2.920   1.378   1.809
  147         H 4020   2.811   1.268   1.899
  147         H 4021   2.815   1.263   1.720
  148         C 4022   5.696   1.235   5.548
  148         O 4023   5.835   1.213   5.534
  148         C 4024   5.913   1.327   5.569
  148         C 4025   6.059   1.291   5.550
  148         O 4026   6.136   1.405   5.585
  148         C 4027   6.276   1.383   5.571
  148         C 4028   6.347   1.512   5.611
  148         O 4029   6.486   1.490   5.598
  148         C 4030   6.563   1.605   5.633
  148         H 4031   5.645   1.143   5.519
  148         H 4032   5.670   1.260   5.652
  148         H 4033   5.662   1.317   5.482
  148         H 4034   5.886   1.412   5.504
  148         H 4035   5.894   1.355   5.673
  148         H 4036   6.086   1.206   5.615
  148         H 4037   6.078   1.262   5.446
  148         H 4038   6.308   1.300   5.636
  148         H 4039   6.301   1.357   5.467
  148         H 4040   6.314   1.594   5.546
  148         H 4041   6.322   1.538   5.715
  148         H 4042   6.668   1.578   5.619
  148         H 4043   6.538   1.690   5.568
  148         H 4044   6.545   1.633   5.737
  149         C 4045   0.949   3.710   4.224
  149         O 4046   1.081   3.759   4.246
  149         C 4047   1.084   3.870   4.334
  149         C 4048   1.229   3.913   4.350
  149         O 4049   1.232   4.024   4.438
  149         C 4050   1.363   4.073   4.461
  149         C 4051   1.352   4.192   4.556
  149         O 4052   1.483   4.241   4.578
  149         C 4053   1.485   4.352   4.667
  149         H 4054   0.957   3.625   4.156
  149         H 4055   0.903   3.677   4.319
  149         H 4056   0.886   3.787   4.179
  149         H 4057   1.024   3.953   4.293
  149         H 4058   1.042   3.842   4.432
  149         H 4059   1.289   3.830   4.391
  149         H 4060   1.271   3.940   4.252
  149         H 4061   1.426   3.995   4.505
  149         H 4062   1.409   4.105   4.366
  149         H 4063   1.289   4.270   4.512
  149         H 4064   1.306   4.160   4.651
  149         H 4065   1.589   4.383   4.678
  149         H 4066   1.427   4.436   4.626
  149         H 4067   1.444   4.325   4.765
  150         C 4068   5.616   5.650   0.620
  150         O 4069   5.537   5.736   0.701
  150         C 4070   5.608   5.851   0.743
  150         C 4071   5.514   5.935   0.828
  150         O 4072   5.586   6.050   0.871
  150         C 4073   5.508   6.137   0.951
  150         C 4074   5.596   6.255   0.990
  150         O 4075   5.518   6.342   1.071
  150         C 4076   5.590   6.457   1.113
  150         H 4077   5.552   5.565   0.592
  150         H 4078   5.650   5.701   0.529
  150         H 4079   5.703   5.613   0.675
  150         H 4080   5.696   5.822   0.803
  150         H 4081   5.643   5.909   0.657
  150         H 4082   5.426   5.965   0.769
  150         H 4083   5.479   5.878   0.915
  150         H 4084   5.420   6.172   0.896
  150         H 4085   5.473   6.085   1.042
  150         H 4086   5.684   6.220   1.046
  150         H 4087   5.631   6.308   0.900
  150         H 4088   5.522   6.517   1.174
  150         H 4089   5.677   6.428   1.174
  150         H 4090   5.624   6.516   1.027
  151         C 4091   5.348   2.127   0.481
  151         O 4092   5.414   2.109   0.606
  151         C 4093   5.461   2.231   0.660
  151         C 4094   5.529   2.200   0.793
  151         O 4095   5.577   2.322   0.847
  151         C 4096   5.643   2.305   0.972
  151         C 4097   5.688   2.442   1.019
  151         O 4098   5.754   2.425   1.143
  151         C 4099   5.801   2.547   1.197
  151         H 4100   5.315   2.029   0.447
  151         H 4101   5.260   2.193   0.492
  151         H 4102   5.416   2.171   0.406
  151         H 4103   5.533   2.279   0.591
  151         H 4104   5.378   2.301   0.677
  151         H 4105   5.458   2.152   0.861
  151         H 4106   5.613   2.130   0.776
  151         H 4107   5.574   2.260   1.045
  151         H 4108   5.729   2.238   0.960
  151         H 4109   5.757   2.486   0.945
  151         H 4110   5.602   2.509   1.030
  151         H 4111   5.850   2.524   1.292
  151         H 4112   5.874   2.595   1.130
  151         H 4113   5.718   2.617   1.215
  152         C 4114   0.745   1.141   5.314
  152         O 4115   0.861   1.139   5.232
  152         C 4116   0.907   1.008   5.207
  152         C 4117   1.031   1.018   5.119
  152         O 4118   1.077   0.886   5.094
  152         C 4119   1.193   0.883   5.012
  152         C 4120   1.232   0.738   4.992
  152         O 4121   1.348   0.735   4.911
  152         C 4122   1.394   0.602   4.886
  152         H 4123   0.717   1.246   5.328
  152         H 4124   0.661   1.088   5.266
  152         H 4125   0.764   1.095   5.412
  152         H 4126   0.932   0.956   5.301
  152         H 4127   0.829   0.949   5.155
  152         H 4128   1.006   1.069   5.025
  152         H 4129   1.109   1.077   5.170
  152         H 4130   1.173   0.931   4.915
  152         H 4131   1.275   0.938   5.061
  152         H 4132   1.252   0.690   5.090
  152         H 4133   1.150   0.683   4.944
  152         H 4134   1.483   0.610   4.823
  152         H 4135   1.420   0.551   4.980
  152         H 4136   1.317   0.544   4.833
  153         C 4137   0.875   5.457   2.593
  153         O 4138   0.914   5.345   2.671
  153         C 4139   1.024   5.374   2.756
  153         C 4140   1.057   5.247   2.833
  153         O 4141   1.167   5.276   2.918
  153         C 4142   1.207   5.164   2.996
  153         C 4143   1.325   5.208   3.082
  153         O 4144   1.365   5.096   3.160
  153         C 4145   1.475   5.126   3.245
  153         H 4146   0.790   5.426   2.531
  153         H 4147   0.844   5.541   2.658
  153         H 4148   0.957   5.491   2.528
  153         H 4149   1.111   5.406   2.697
  153         H 4150   0.998   5.455   2.825
  153         H 4151   0.970   5.215   2.892
  153         H 4152   1.083   5.166   2.763
  153         H 4153   1.124   5.130   3.060
  153         H 4154   1.237   5.081   2.931
  153         H 4155   1.408   5.242   3.018
  153         H 4156   1.295   5.291   3.147
  153         H 4157   1.498   5.035   3.300
  153         H 4158   1.563   5.156   3.186
  153         H 4159   1.450   5.206   3.316
  154         C 4160   0.507   5.968   0.813
  154         O 4161   0.623   5.887   0.821
  154         C 4162   0.626   5.785   0.722
  154         C 4163   0.754   5.706   0.741
  154         O 4164   0.757   5.604   0.642
  154         C 4165   0.873   5.523   0.650
  154         C 4166   0.864   5.419   0.540
  154         O 4167   0.980   5.337   0.548
  154         C 4168   0.982   5.235   0.449
  154         H 4169   0.513   6.043   0.892
  154         H 4170   0.501   6.019   0.715
  154         H 4171   0.415   5.908   0.827
  154         H 4172   0.538   5.719   0.733
  154         H 4173   0.623   5.830   0.622
  154         H 4174   0.841   5.772   0.731
  154         H 4175   0.757   5.662   0.842
  154         H 4176   0.964   5.584   0.637
  154         H 4177   0.879   5.474   0.748
  154         H 4178   0.773   5.357   0.553
  154         H 4179   0.858   5.468   0.442
  154         H 4180   1.074   5.179   0.462
  154         H 4181   0.896   5.168   0.459
  154         H 4182   0.981   5.279   0.347
  155         C 4183   4.595   3.808   0.617
  155         O 4184   4.563   3.936   0.670
  155         C 4185   4.677   4.020   0.681
  155         C 4186   4.631   4.153   0.739
  155         O 4187   4.745   4.237   0.750
  155         C 4188   4.714   4.365   0.803
  155         C 4189   4.844   4.444   0.811
  155         O 4190   4.813   4.572   0.864
  155         C 4191   4.928   4.655   0.875
  155         H 4192   4.502   3.752   0.612
  155         H 4193   4.638   3.817   0.516
  155         H 4194   4.667   3.755   0.681
  155         H 4195   4.752   3.974   0.748
  155         H 4196   4.724   4.036   0.583
  155         H 4197   4.556   4.199   0.673
  155         H 4198   4.585   4.138   0.837
  155         H 4199   4.642   4.417   0.739
  155         H 4200   4.670   4.355   0.904
  155         H 4201   4.916   4.392   0.875
  155         H 4202   4.888   4.454   0.710
  155         H 4203   4.894   4.751   0.916
  155         H 4204   5.003   4.611   0.942
  155         H 4205   4.974   4.672   0.777
  156         C 4206   1.997   2.193   5.209
  156         O 4207   1.943   2.117   5.102
  156         C 4208   1.970   1.978   5.115
  156         C 4209   1.909   1.907   4.996
  156         O 4210   1.936   1.768   5.010
  156         C 4211   1.883   1.691   4.903
  156         C 4212   1.918   1.545   4.930
  156         O 4213   1.865   1.468   4.823
  156         C 4214   1.893   1.329   4.838
  156         H 4215   1.971   2.298   5.190
  156         H 4216   1.953   2.162   5.305
  156         H 4217   2.106   2.183   5.214
  156         H 4218   2.079   1.960   5.118
  156         H 4219   1.927   1.939   5.209
  156         H 4220   1.800   1.924   4.993
  156         H 4221   1.952   1.945   4.903
  156         H 4222   1.773   1.703   4.898
  156         H 4223   1.926   1.723   4.807
  156         H 4224   2.028   1.533   4.935
  156         H 4225   1.876   1.513   5.026
  156         H 4226   1.849   1.278   4.752
  156         H 4227   2.001   1.311   4.839
  156         H 4228   1.849   1.290   4.930
  157         C 4229   2.595   2.343   2.134
  157         O 4230   2.465   2.286   2.126
  157         C 4231   2.363   2.385   2.121
  157         C 4232   2.229   2.312   2.113
  157         O 4233   2.127   2.410   2.108
  157         C 4234   1.997   2.354   2.100
  157         C 4235   1.897   2.469   2.095
  157         O 4236   1.767   2.413   2.088
  157         C 4237   1.665   2.512   2.083
  157         H 4238   2.666   2.261   2.138
  157         H 4239   2.616   2.406   2.046
  157         H 4240   2.606   2.405   2.224
  157         H 4241   2.366   2.448   2.211
  157         H 4242   2.376   2.449   2.033
  157         H 4243   2.226   2.249   2.023
  157         H 4244   2.216   2.247   2.201
  157         H 4245   1.987   2.292   2.010
  157         H 4246   1.977   2.291   2.188
  157         H 4247   1.907   2.531   2.186
  157         H 4248   1.917   2.533   2.008
  157         H 4249   1.570   2.460   2.077
  157         H 4250   1.667   2.575   2.173
  157         H 4251   1.677   2.576   1.994
  158         C 4252   4.576   0.756   1.678
  158         O 4253   4.707   0.787   1.633
  158         C 4254   4.739   0.723   1.511
  158         C 4255   4.881   0.763   1.473
  158         O 4256   4.912   0.699   1.350
  158         C 4257   5.043   0.729   1.304
  158         C 4258   5.065   0.655   1.173
  158         O 4259   5.196   0.685   1.128
  158         C 4260   5.227   0.620   1.005
  158         H 4261   4.561   0.809   1.772
  158         H 4262   4.501   0.788   1.605
  158         H 4263   4.565   0.648   1.696
  158         H 4264   4.733   0.613   1.522
  158         H 4265   4.669   0.753   1.432
  158         H 4266   4.887   0.872   1.462
  158         H 4267   4.951   0.732   1.551
  158         H 4268   5.054   0.837   1.288
  158         H 4269   5.118   0.697   1.378
  158         H 4270   5.054   0.546   1.189
  158         H 4271   4.990   0.686   1.099
  158         H 4272   5.328   0.650   0.978
  158         H 4273   5.222   0.511   1.016
  158         H 4274   5.157   0.651   0.925
  159         C 4275   3.364   4.350   5.173
  159         O 4276   3.467   4.360   5.271
  159         C 4277   3.546   4.243   5.278
  159         C 4278   3.652   4.266   5.385
  159         O 4279   3.732   4.148   5.392
  159         C 4280   3.835   4.158   5.489
  159         C 4281   3.912   4.027   5.487
  159         O 4282   4.016   4.036   5.584
  159         C 4283   4.095   3.918   5.590
  159         H 4284   3.308   4.444   5.175
  159         H 4285   3.406   4.335   5.073
  159         H 4286   3.295   4.267   5.196
  159         H 4287   3.484   4.156   5.304
  159         H 4288   3.594   4.223   5.181
  159         H 4289   3.714   4.353   5.359
  159         H 4290   3.604   4.285   5.482
  159         H 4291   3.902   4.242   5.466
  159         H 4292   3.792   4.174   5.589
  159         H 4293   3.845   3.943   5.510
  159         H 4294   3.955   4.010   5.387
  159         H 4295   4.171   3.935   5.667
  159         H 4296   4.034   3.831   5.617
  159         H 4297   4.144   3.898   5.494
  160         C 4298   4.028   2.457   3.115
  160         O 4299   4.089   2.585   3.107
  160         C 4300   3.994   2.690   3.103
  160         C 4301   4.071   2.821   3.095
  160         O 4302   3.976   2.927   3.092
  160         C 4303   4.036   3.055   3.084
  160         C 4304   3.924   3.158   3.081
  160         O 4305   3.984   3.287   3.073
  160         C 4306   3.888   3.391   3.070
  160         H 4307   4.108   2.383   3.117
  160         H 4308   3.968   2.447   3.206
  160         H 4309   3.963   2.438   3.028
  160         H 4310   3.928   2.679   3.016
  160         H 4311   3.932   2.689   3.194
  160         H 4312   4.137   2.832   3.182
  160         H 4313   4.133   2.823   3.004
  160         H 4314   4.101   3.072   3.171
  160         H 4315   4.097   3.063   2.993
  160         H 4316   3.859   3.141   2.994
  160         H 4317   3.863   3.150   3.172
  160         H 4318   3.944   3.485   3.063
  160         H 4319   3.823   3.382   2.982
  160         H 4320   3.826   3.391   3.161
  161         C 4321   4.325   6.014   1.398
  161         O 4322   4.306   5.907   1.307
  161         C 4323   4.195   5.928   1.221
  161         C 4324   4.184   5.808   1.129
  161         O 4325   4.073   5.829   1.043
  161         C 4326   4.052   5.722   0.951
  161         C 4327   3.931   5.757   0.866
  161         O 4328   3.911   5.651   0.775
  161         C 4329   3.800   5.673   0.689
  161         H 4330   4.412   5.989   1.459
  161         H 4331   4.344   6.108   1.345
  161         H 4332   4.238   6.027   1.463
  161         H 4333   4.102   5.939   1.280
  161         H 4334   4.208   6.020   1.163
  161         H 4335   4.276   5.797   1.070
  161         H 4336   4.170   5.716   1.188
  161         H 4337   4.141   5.710   0.888
  161         H 4338   4.035   5.628   1.005
  161         H 4339   3.843   5.770   0.930
  161         H 4340   3.949   5.852   0.812
  161         H 4341   3.792   5.586   0.623
  161         H 4342   3.707   5.682   0.748
  161         H 4343   3.813   5.764   0.629
  162         C 4344   5.252   4.193   3.079
  162         O 4345   5.211   4.160   3.211
  162         C 4346   5.318   4.111   3.291
  162         C 4347   5.263   4.080   3.429
  162         O 4348   5.370   4.031   3.508
  162         C 4349   5.330   3.998   3.640
  162         C 4350   5.453   3.947   3.714
  162         O 4351   5.413   3.914   3.846
  162         C 4352   5.521   3.865   3.925
  162         H 4353   5.163   4.229   3.026
  162         H 4354   5.329   4.271   3.080
  162         H 4355   5.292   4.104   3.027
  162         H 4356   5.361   4.020   3.246
  162         H 4357   5.398   4.186   3.298
  162         H 4358   5.220   4.171   3.474
  162         H 4359   5.183   4.005   3.421
  162         H 4360   5.290   4.087   3.691
  162         H 4361   5.252   3.921   3.639
  162         H 4362   5.494   3.859   3.663
  162         H 4363   5.531   4.025   3.716
  162         H 4364   5.481   3.843   4.024
  162         H 4365   5.563   3.774   3.881
  162         H 4366   5.601   3.941   3.934
  163         C 4367   2.971   1.126   4.002
  163         O 4368   2.861   1.135   3.913
  163         C 4369   2.843   1.266   3.861
  163         C 4370   2.723   1.263   3.767
  163         O 4371   2.705   1.393   3.715
  163         C 4372   2.595   1.403   3.626
  163         C 4373   2.587   1.547   3.578
  163         O 4374   2.477   1.556   3.488
  163         C 4375   2.460   1.688   3.437
  163         H 4376   2.976   1.023   4.036
  163         H 4377   3.065   1.153   3.951
  163         H 4378   2.957   1.193   4.088
  163         H 4379   2.826   1.338   3.942
  163         H 4380   2.933   1.298   3.806
  163         H 4381   2.740   1.191   3.686
  163         H 4382   2.633   1.231   3.822
  163         H 4383   2.609   1.335   3.540
  163         H 4384   2.502   1.375   3.677
  163         H 4385   2.573   1.615   3.663
  163         H 4386   2.681   1.575   3.527
  163         H 4387   2.374   1.685   3.370
  163         H 4388   2.442   1.760   3.518
  163         H 4389   2.549   1.720   3.381
  164         C 4390   5.228   5.293   1.547
  164         O 4391   5.240   5.421   1.487
  164         C 4392   5.372   5.449   1.443
  164         C 4393   5.372   5.588   1.382
  164         O 4394   5.504   5.616   1.338
  164         C 4395   5.516   5.745   1.278
  164         C 4396   5.661   5.762   1.236
  164         O 4397   5.673   5.890   1.176
  164         C 4398   5.806   5.917   1.132
  164         H 4399   5.124   5.281   1.577
  164         H 4400   5.255   5.214   1.475
  164         H 4401   5.294   5.284   1.635
  164         H 4402   5.442   5.445   1.528
  164         H 4403   5.404   5.375   1.368
  164         H 4404   5.301   5.592   1.298
  164         H 4405   5.340   5.663   1.457
  164         H 4406   5.450   5.753   1.191
  164         H 4407   5.488   5.823   1.350
  164         H 4408   5.727   5.753   1.323
  164         H 4409   5.689   5.683   1.164
  164         H 4410   5.805   6.017   1.088
  164         H 4411   5.877   5.915   1.216
  164         H 4412   5.838   5.844   1.056
  165         C 4413   6.115   2.394   0.072
  165         O 4414   6.031   2.356   0.180
  165         C 4415   5.983   2.469   0.253
  165         C 4416   5.895   2.417   0.366
  165         O 4417   5.847   2.529   0.438
  165         C 4418   5.763   2.493   0.546
  165         C 4419   5.719   2.621   0.615
  165         O 4420   5.635   2.585   0.724
  165         C 4421   5.587   2.698   0.796
  165         H 4422   6.147   2.302   0.023
  165         H 4423   6.061   2.457  -0.000
  165         H 4424   6.204   2.448   0.107
  165         H 4425   6.067   2.527   0.294
  165         H 4426   5.925   2.535   0.187
  165         H 4427   5.811   2.359   0.324
  165         H 4428   5.953   2.351   0.431
  165         H 4429   5.675   2.437   0.510
  165         H 4430   5.818   2.429   0.617
  165         H 4431   5.806   2.677   0.651
  165         H 4432   5.664   2.685   0.544
  165         H 4433   5.524   2.660   0.876
  165         H 4434   5.670   2.756   0.838
  165         H 4435   5.528   2.764   0.731
  166         C 4436   5.763   3.826   3.119
  166         O 4437   5.696   3.898   3.222
  166         C 4438   5.779   3.995   3.284
  166         C 4439   5.697   4.064   3.391
  166         O 4440   5.781   4.161   3.453
  166         C 4441   5.715   4.234   3.556
  166         C 4442   5.814   4.333   3.613
  166         O 4443   5.748   4.405   3.716
  166         C 4444   5.832   4.502   3.777
  166         H 4445   5.691   3.755   3.078
  166         H 4446   5.797   3.894   3.039
  166         H 4447   5.850   3.772   3.159
  166         H 4448   5.867   3.946   3.329
  166         H 4449   5.815   4.068   3.210
  166         H 4450   5.609   4.113   3.346
  166         H 4451   5.662   3.991   3.465
  166         H 4452   5.627   4.287   3.515
  166         H 4453   5.680   4.165   3.634
  166         H 4454   5.902   4.280   3.654
  166         H 4455   5.849   4.402   3.535
  166         H 4456   5.773   4.552   3.854
  166         H 4457   5.920   4.454   3.824
  166         H 4458   5.867   4.576   3.704
  167         C 4459   5.806   1.120   5.116
  167         O 4460   5.892   1.227   5.152
  167         C 4461   5.821   1.341   5.197
  167         C 4462   5.923   1.448   5.232
  167         O 4463   5.852   1.563   5.277
  167         C 4464   5.937   1.670   5.313
  167         C 4465   5.850   1.785   5.359
  167         O 4466   5.935   1.893   5.395
  167         C 4467   5.863   2.007   5.440
  167         H 4468   5.870   1.037   5.083
  167         H 4469   5.746   1.087   5.202
  167         H 4470   5.738   1.149   5.035
  167         H 4471   5.753   1.378   5.118
  167         H 4472   5.761   1.316   5.286
  167         H 4473   5.991   1.412   5.310
  167         H 4474   5.983   1.473   5.143
  167         H 4475   6.006   1.640   5.393
  167         H 4476   5.998   1.701   5.226
  167         H 4477   5.781   1.816   5.278
  167         H 4478   5.789   1.754   5.445
  167         H 4479   5.936   2.084   5.465
  167         H 4480   5.795   2.045   5.362
  167         H 4481   5.803   1.983   5.529
  168         C 4482   0.917   6.205   5.411
  168         O 4483   0.779   6.175   5.420
  168         C 4484   0.750   6.039   5.392
  168         C 4485   0.599   6.020   5.406
  168         O 4486   0.570   5.884   5.377
  168         C 4487   0.432   5.854   5.387
  168         C 4488   0.414   5.707   5.355
  168         O 4489   0.276   5.677   5.364
  168         C 4490   0.248   5.540   5.336
  168         H 4491   0.930   6.310   5.434
  168         H 4492   0.976   6.144   5.482
  168         H 4493   0.955   6.185   5.309
  168         H 4494   0.782   6.014   5.290
  168         H 4495   0.803   5.973   5.463
  168         H 4496   0.567   6.046   5.508
  168         H 4497   0.546   6.086   5.335
  168         H 4498   0.395   5.875   5.489
  168         H 4499   0.374   5.916   5.316
  168         H 4500   0.451   5.686   5.253
  168         H 4501   0.472   5.645   5.425
  168         H 4502   0.140   5.527   5.345
  168         H 4503   0.279   5.514   5.233
  168         H 4504   0.299   5.474   5.406
  169         C 4505   3.570   2.657   3.693
  169         O 4506   3.500   2.778   3.668
  169         C 4507   3.575   2.870   3.591
  169         C 4508   3.490   2.995   3.570
  169         O 4509   3.566   3.087   3.493
  169         C 4510   3.497   3.208   3.468
  169         C 4511   3.588   3.297   3.385
  169         O 4512   3.519   3.418   3.359
  169         C 4513   3.595   3.509   3.282
  169         H 4514   3.504   2.594   3.752
  169         H 4515   3.595   2.606   3.599
  169         H 4516   3.662   2.677   3.749
  169         H 4517   3.669   2.896   3.643
  169         H 4518   3.602   2.826   3.493
  169         H 4519   3.397   2.968   3.518
  169         H 4520   3.464   3.039   3.668
  169         H 4521   3.404   3.187   3.412
  169         H 4522   3.470   3.257   3.562
  169         H 4523   3.681   3.317   3.440
  169         H 4524   3.615   3.247   3.291
  169         H 4525   3.534   3.599   3.268
  169         H 4526   3.688   3.537   3.335
  169         H 4527   3.621   3.466   3.184
  170         C 4528   2.394   4.060   1.148
  170         O 4529   2.520   4.004   1.183
  170         C 4530   2.518   3.863   1.184
  170         C 4531   2.657   3.815   1.222
  170         O 4532   2.655   3.673   1.224
  170         C 4533   2.781   3.616   1.258
  170         C 4534   2.765   3.465   1.256
  170         O 4535   2.891   3.408   1.290
  170         C 4536   2.888   3.266   1.292
  170         H 4537   2.405   4.169   1.150
  170         H 4538   2.363   4.028   1.048
  170         H 4539   2.317   4.031   1.220
  170         H 4540   2.444   3.826   1.257
  170         H 4541   2.490   3.823   1.085
  170         H 4542   2.731   3.851   1.149
  170         H 4543   2.685   3.854   1.321
  170         H 4544   2.858   3.647   1.186
  170         H 4545   2.812   3.650   1.358
  170         H 4546   2.688   3.434   1.328
  170         H 4547   2.734   3.431   1.156
  170         H 4548   2.988   3.232   1.319
  170         H 4549   2.815   3.229   1.365
  170         H 4550   2.862   3.226   1.193
  171         C 4551   3.692   0.559   6.085
  171         O 4552   3.555   0.562   6.049
  171         C 4553   3.520   0.459   5.957
  171         C 4554   3.372   0.473   5.926
  171         O 4555   3.337   0.370   5.835
  171         C 4556   3.200   0.373   5.798
  171         C 4557   3.176   0.259   5.701
  171         O 4558   3.039   0.261   5.664
  171         C 4559   3.005   0.158   5.572
  171         H 4560   3.709   0.641   6.155
  171         H 4561   3.717   0.463   6.134
  171         H 4562   3.756   0.572   5.997
  171         H 4563   3.579   0.468   5.865
  171         H 4564   3.540   0.361   6.001
  171         H 4565   3.313   0.464   6.018
  171         H 4566   3.351   0.572   5.882
  171         H 4567   3.136   0.361   5.887
  171         H 4568   3.175   0.469   5.750
  171         H 4569   3.240   0.271   5.612
  171         H 4570   3.201   0.162   5.748
  171         H 4571   2.899   0.168   5.550
  171         H 4572   3.063   0.167   5.479
  171         H 4573   3.024   0.059   5.616
  172         C 4574   5.634   2.909   6.196
  172         O 4575   5.509   2.971   6.170
  172         C 4576   5.410   2.878   6.129
  172         C 4577   5.282   2.956   6.104
  172         O 4578   5.182   2.863   6.063
  172         C 4579   5.057   2.924   6.037
  172         C 4580   4.960   2.814   5.995
  172         O 4581   4.835   2.876   5.968
  172         C 4582   4.736   2.782   5.927
  172         H 4583   5.703   2.988   6.227
  172         H 4584   5.625   2.835   6.278
  172         H 4585   5.673   2.859   6.107
  172         H 4586   5.441   2.826   6.038
  172         H 4587   5.394   2.803   6.208
  172         H 4588   5.250   3.008   6.196
  172         H 4589   5.298   3.031   6.026
  172         H 4590   5.019   2.975   6.127
  172         H 4591   5.067   2.999   5.957
  172         H 4592   4.998   2.763   5.905
  172         H 4593   4.950   2.740   6.075
  172         H 4594   4.644   2.838   5.909
  172         H 4595   4.766   2.730   5.835
  172         H 4596   4.719   2.707   6.005
  173         C 4597   5.094   4.287   0.401
  173         O 4598   4.991   4.385   0.401
  173         C 4599   4.867   4.333   0.444
  173         C 4600   4.765   4.446   0.440
  173         O 4601   4.640   4.394   0.482
  173         C 4602   4.537   4.491   0.483
  173         C 4603   4.409   4.423   0.530
  173         O 4604   4.306   4.521   0.530
  173         C 4605   4.181   4.467   0.573
  173         H 4606   5.186   4.337   0.368
  173         H 4607   5.110   4.246   0.502
  173         H 4608   5.070   4.205   0.333
  173         H 4609   4.835   4.252   0.377
  173         H 4610   4.874   4.293   0.546
  173         H 4611   4.797   4.528   0.507
  173         H 4612   4.757   4.487   0.338
  173         H 4613   4.563   4.574   0.551
  173         H 4614   4.523   4.533   0.382
  173         H 4615   4.384   4.340   0.462
  173         H 4616   4.424   4.382   0.631
  173         H 4617   4.109   4.549   0.570
  173         H 4618   4.148   4.386   0.506
  173         H 4619   4.188   4.428   0.675
  174         C 4620   0.734   5.924   4.343
  174         O 4621   0.624   5.834   4.350
  174         C 4622   0.664   5.701   4.378
  174         C 4623   0.539   5.615   4.383
  174         O 4624   0.579   5.482   4.411
  174         C 4625   0.469   5.391   4.418
  174         C 4626   0.525   5.253   4.448
  174         O 4627   0.416   5.163   4.455
  174         C 4628   0.457   5.030   4.484
  174         H 4629   0.694   6.023   4.321
  174         H 4630   0.789   5.927   4.438
  174         H 4631   0.804   5.894   4.263
  174         H 4632   0.732   5.664   4.299
  174         H 4633   0.717   5.696   4.474
  174         H 4634   0.471   5.652   4.461
  174         H 4635   0.486   5.620   4.286
  174         H 4636   0.400   5.422   4.497
  174         H 4637   0.415   5.390   4.323
  174         H 4638   0.595   5.223   4.369
  174         H 4639   0.580   5.255   4.544
  174         H 4640   0.367   4.969   4.487
  174         H 4641   0.524   4.992   4.405
  174         H 4642   0.509   5.024   4.580
  175         C 4643   1.355   2.710   6.873
  175         O 4644   1.464   2.763   6.800
  175         C 4645   1.452   2.741   6.660
  175         C 4646   1.574   2.802   6.593
  175         O 4647   1.563   2.779   6.453
  175         C 4648   1.672   2.832   6.379
  175         C 4649   1.647   2.802   6.233
  175         O 4650   1.756   2.855   6.159
  175         C 4651   1.743   2.832   6.019
  175         H 4652   1.373   2.732   6.978
  175         H 4653   1.260   2.756   6.842
  175         H 4654   1.347   2.601   6.859
  175         H 4655   1.448   2.633   6.639
  175         H 4656   1.361   2.787   6.621
  175         H 4657   1.579   2.910   6.614
  175         H 4658   1.666   2.755   6.632
  175         H 4659   1.679   2.941   6.395
  175         H 4660   1.766   2.787   6.412
  175         H 4661   1.640   2.693   6.217
  175         H 4662   1.552   2.848   6.200
  175         H 4663   1.831   2.876   5.971
  175         H 4664   1.740   2.724   5.997
  175         H 4665   1.652   2.879   5.979
  176         C 4666   6.215   2.301   4.139
  176         O 4667   6.150   2.175   4.155
  176         C 4668   6.084   2.163   4.280
  176         C 4669   6.020   2.026   4.286
  176         O 4670   5.954   2.014   4.411
  176         C 4671   5.889   1.889   4.427
  176         C 4672   5.823   1.889   4.564
  176         O 4673   5.758   1.764   4.581
  176         C 4674   5.692   1.753   4.707
  176         H 4675   6.262   2.300   4.041
  176         H 4676   6.142   2.383   4.143
  176         H 4677   6.291   2.316   4.216
  176         H 4678   6.156   2.175   4.363
  176         H 4679   6.007   2.241   4.290
  176         H 4680   5.948   2.014   4.203
  176         H 4681   6.097   1.947   4.276
  176         H 4682   5.814   1.873   4.349
  176         H 4683   5.963   1.807   4.421
  176         H 4684   5.898   1.905   4.643
  176         H 4685   5.749   1.971   4.570
  176         H 4686   5.646   1.654   4.710
  176         H 4687   5.764   1.763   4.790
  176         H 4688   5.614   1.830   4.717
  177         C 4689   4.158   5.212   5.999
  177         O 4690   4.233   5.244   5.883
  177         C 4691   4.151   5.257   5.768
  177         C 4692   4.242   5.291   5.650
  177         O 4693   4.160   5.305   5.535
  177         C 4694   4.234   5.337   5.418
  177         C 4695   4.136   5.349   5.303
  177         O 4696   4.210   5.381   5.186
  177         C 4697   4.127   5.394   5.071
  177         H 4698   4.229   5.203   6.082
  177         H 4699   4.085   5.291   6.022
  177         H 4700   4.105   5.116   5.987
  177         H 4701   4.097   5.164   5.748
  177         H 4702   4.077   5.337   5.782
  177         H 4703   4.296   5.385   5.670
  177         H 4704   4.316   5.211   5.635
  177         H 4705   4.288   5.432   5.432
  177         H 4706   4.308   5.258   5.397
  177         H 4707   4.082   5.254   5.290
  177         H 4708   4.062   5.427   5.324
  177         H 4709   4.192   5.419   4.988
  177         H 4710   4.074   5.301   5.050
  177         H 4711   4.053   5.475   5.085
  178         C 4712   1.170   2.135   3.820
  178         O 4713   1.267   2.230   3.779
  178         C 4714   1.210   2.357   3.751
  178         C 4715   1.323   2.450   3.709
  178         O 4716   1.266   2.577   3.681
  178         C 4717   1.363   2.673   3.641
  178         C 4718   1.290   2.804   3.614
  178         O 4719   1.387   2.900   3.573
  178         C 4720   1.329   3.027   3.546
  178         H 4721   1.222   2.041   3.838
  178         H 4722   1.119   2.167   3.912
  178         H 4723   1.094   2.119   3.741
  178         H 4724   1.135   2.350   3.671
  178         H 4725   1.160   2.397   3.841
  178         H 4726   1.398   2.458   3.789
  178         H 4727   1.373   2.410   3.619
  178         H 4728   1.439   2.687   3.719
  178         H 4729   1.414   2.639   3.549
  178         H 4730   1.214   2.790   3.536
  178         H 4731   1.239   2.838   3.706
  178         H 4732   1.410   3.093   3.516
  178         H 4733   1.255   3.020   3.465
  178         H 4734   1.280   3.068   3.636
  179         C 4735   5.411   3.463   0.416
  179         O 4736   5.512   3.540   0.480
  179         C 4737   5.566   3.640   0.395
  179         C 4738   5.672   3.715   0.473
  179         O 4739   5.726   3.815   0.388
  179         C 4740   5.827   3.893   0.451
  179         C 4741   5.877   3.995   0.350
  179         O 4742   5.977   4.073   0.413
  179         C 4743   6.031   4.172   0.327
  179         H 4744   5.376   3.390   0.489
  179         H 4745   5.327   3.527   0.385
  179         H 4746   5.451   3.411   0.328
  179         H 4747   5.611   3.594   0.305
  179         H 4748   5.487   3.709   0.362
  179         H 4749   5.628   3.761   0.563
  179         H 4750   5.751   3.646   0.506
  179         H 4751   5.787   3.944   0.540
  179         H 4752   5.910   3.828   0.483
  179         H 4753   5.917   3.944   0.261
  179         H 4754   5.793   4.060   0.318
  179         H 4755   6.107   4.226   0.384
  179         H 4756   6.077   4.127   0.238
  179         H 4757   5.953   4.243   0.295
  180         C 4758   4.780   2.084   1.477
  180         O 4759   4.882   2.183   1.473
  180         C 4760   4.857   2.283   1.375
  180         C 4761   4.971   2.383   1.380
  180         O 4762   4.946   2.483   1.283
  180         C 4763   5.047   2.582   1.278
  180         C 4764   5.008   2.682   1.171
  180         O 4765   5.109   2.782   1.166
  180         C 4766   5.083   2.882   1.068
  180         H 4767   4.808   2.012   1.554
  180         H 4768   4.683   2.129   1.503
  180         H 4769   4.772   2.032   1.380
  180         H 4770   4.850   2.238   1.275
  180         H 4771   4.761   2.334   1.397
  180         H 4772   4.978   2.428   1.480
  180         H 4773   5.067   2.332   1.359
  180         H 4774   5.056   2.633   1.375
  180         H 4775   5.144   2.537   1.254
  180         H 4776   4.999   2.632   1.073
  180         H 4777   4.911   2.728   1.195
  180         H 4778   5.166   2.953   1.071
  180         H 4779   5.077   2.838   0.967
  180         H 4780   4.989   2.934   1.089
  181         C 4781   6.233   4.781   0.883
  181         O 4782   6.268   4.882   0.977
  181         C 4783   6.408   4.891   0.998
  181         C 4784   6.433   5.001   1.099
  181         O 4785   6.573   5.010   1.120
  181         C 4786   6.609   5.110   1.214
  181         C 4787   6.761   5.110   1.227
  181         O 4788   6.796   5.210   1.320
  181         C 4789   6.937   5.218   1.341
  181         H 4790   6.124   4.782   0.874
  181         H 4791   6.278   4.801   0.785
  181         H 4792   6.266   4.682   0.918
  181         H 4793   6.448   4.795   1.035
  181         H 4794   6.460   4.914   0.903
  181         H 4795   6.394   5.097   1.061
  181         H 4796   6.382   4.978   1.194
  181         H 4797   6.575   5.209   1.179
  181         H 4798   6.563   5.090   1.311
  181         H 4799   6.795   5.011   1.262
  181         H 4800   6.807   5.130   1.129
  181         H 4801   6.954   5.297   1.413
  181         H 4802   6.977   5.123   1.380
  181         H 4803   6.989   5.242   1.247
  182         C 4804   1.424   0.518   6.014
  182         O 4805   1.465   0.638   5.949
  182         C 4806   1.594   0.627   5.891
  182         C 4807   1.627   0.761   5.826
  182         O 4808   1.755   0.750   5.766
  182         C 4809   1.797   0.870   5.702
  182         C 4810   1.935   0.845   5.644
  182         O 4811   1.977   0.964   5.580
  182         C 4812   2.106   0.952   5.521
  182         H 4813   1.325   0.537   6.055
  182         H 4814   1.419   0.435   5.942
  182         H 4815   1.494   0.491   6.094
  182         H 4816   1.669   0.603   5.967
  182         H 4817   1.595   0.548   5.815
  182         H 4818   1.551   0.785   5.749
  182         H 4819   1.626   0.841   5.901
  182         H 4820   1.726   0.897   5.622
  182         H 4821   1.801   0.952   5.774
  182         H 4822   2.006   0.817   5.724
  182         H 4823   1.931   0.762   5.572
  182         H 4824   2.129   1.048   5.474
  182         H 4825   2.182   0.929   5.597
  182         H 4826   2.107   0.873   5.444
  183         C 4827   2.590   0.756   2.400
  183         O 4828   2.575   0.891   2.442
  183         C 4829   2.694   0.944   2.498
  183         C 4830   2.666   1.088   2.539
  183         O 4831   2.785   1.140   2.595
  183         C 4832   2.771   1.275   2.637
  183         C 4833   2.904   1.320   2.695
  183         O 4834   2.890   1.455   2.737
  183         C 4835   3.009   1.507   2.794
  183         H 4836   2.494   0.724   2.358
  183         H 4837   2.668   0.747   2.323
  183         H 4838   2.616   0.691   2.485
  183         H 4839   2.724   0.885   2.586
  183         H 4840   2.776   0.940   2.425
  183         H 4841   2.636   1.146   2.451
  183         H 4842   2.584   1.091   2.612
  183         H 4843   2.743   1.339   2.552
  183         H 4844   2.691   1.284   2.713
  183         H 4845   2.931   1.256   2.781
  183         H 4846   2.983   1.311   2.619
  183         H 4847   2.989   1.610   2.822
  183         H 4848   3.039   1.449   2.882
  183         H 4849   3.092   1.505   2.721
  184         C 4850   1.659   2.483   4.458
  184         O 4851   1.550   2.392   4.463
  184         C 4852   1.548   2.317   4.583
  184         C 4853   1.428   2.223   4.577
  184         O 4854   1.426   2.148   4.698
  184         C 4855   1.317   2.056   4.703
  184         C 4856   1.326   1.983   4.836
  184         O 4857   1.218   1.891   4.842
  184         C 4858   1.216   1.817   4.963
  184         H 4859   1.653   2.536   4.363
  184         H 4860   1.653   2.556   4.540
  184         H 4861   1.755   2.431   4.465
  184         H 4862   1.641   2.259   4.595
  184         H 4863   1.538   2.384   4.670
  184         H 4864   1.335   2.281   4.566
  184         H 4865   1.438   2.156   4.490
  184         H 4866   1.221   2.110   4.695
  184         H 4867   1.324   1.985   4.620
  184         H 4868   1.422   1.930   4.844
  184         H 4869   1.319   2.055   4.919
  184         H 4870   1.130   1.750   4.958
  184         H 4871   1.308   1.758   4.974
  184         H 4872   1.205   1.883   5.050
  185         C 4873   6.186   1.161   4.366
  185         O 4874   6.292   1.079   4.317
  185         C 4875   6.244   0.965   4.246
  185         C 4876   6.365   0.886   4.199
  185         O 4877   6.317   0.773   4.128
  185         C 4878   6.421   0.690   4.079
  185         C 4879   6.357   0.573   4.006
  185         O 4880   6.462   0.491   3.957
  185         C 4881   6.413   0.377   3.886
  185         H 4882   6.233   1.245   4.418
  185         H 4883   6.125   1.199   4.283
  185         H 4884   6.122   1.105   4.435
  185         H 4885   6.181   0.903   4.311
  185         H 4886   6.183   0.997   4.160
  185         H 4887   6.428   0.948   4.134
  185         H 4888   6.425   0.855   4.285
  185         H 4889   6.486   0.747   4.010
  185         H 4890   6.484   0.653   4.162
  185         H 4891   6.293   0.516   4.074
  185         H 4892   6.295   0.610   3.923
  185         H 4893   6.500   0.321   3.852
  185         H 4894   6.351   0.314   3.951
  185         H 4895   6.353   0.408   3.799
  186         C 4896   3.342   6.532   4.511
  186         O 4897   3.317   6.434   4.411
  186         C 4898   3.212   6.345   4.446
  186         C 4899   3.195   6.246   4.333
  186         O 4900   3.090   6.157   4.368
  186         C 4901   3.065   6.059   4.268
  186         C 4902   2.951   5.971   4.317
  186         O 4903   2.926   5.873   4.218
  186         C 4904   2.820   5.785   4.254
  186         H 4905   3.424   6.594   4.476
  186         H 4906   3.252   6.594   4.528
  186         H 4907   3.370   6.485   4.607
  186         H 4908   3.235   6.292   4.540
  186         H 4909   3.118   6.401   4.461
  186         H 4910   3.172   6.299   4.239
  186         H 4911   3.289   6.190   4.318
  186         H 4912   3.038   6.107   4.173
  186         H 4913   3.155   5.998   4.252
  186         H 4914   2.978   5.924   4.413
  186         H 4915   2.861   6.033   4.334
  186         H 4916   2.809   5.714   4.172
  186         H 4917   2.844   5.731   4.347
  186         H 4918   2.726   5.840   4.268
  187         C 4919   0.558   6.867   3.392
  187         O 4920   0.598   6.834   3.260
  187         C 4921   0.641   6.699   3.249
  187         C 4922   0.681   6.675   3.105
  187         O 4923   0.724   6.540   3.094
  187         C 4924   0.764   6.505   2.962
  187         C 4925   0.808   6.360   2.964
  187         O 4926   0.848   6.325   2.832
  187         C 4927   0.891   6.190   2.822
  187         H 4928   0.527   6.972   3.391
  187         H 4929   0.474   6.805   3.425
  187         H 4930   0.641   6.855   3.463
  187         H 4931   0.727   6.680   3.316
  187         H 4932   0.560   6.630   3.278
  187         H 4933   0.595   6.693   3.038
  187         H 4934   0.762   6.743   3.076
  187         H 4935   0.681   6.519   2.892
  187         H 4936   0.848   6.569   2.930
  187         H 4937   0.891   6.346   3.034
  187         H 4938   0.725   6.296   2.997
  187         H 4939   0.920   6.173   2.718
  187         H 4940   0.978   6.171   2.888
  187         H 4941   0.810   6.121   2.850
  188         C 4942   4.640   3.112   5.324
  188         O 4943   4.767   3.069   5.370
  188         C 4944   4.856   3.038   5.264
  188         C 4945   4.988   2.994   5.325
  188         O 4946   5.076   2.962   5.218
  188         C 4947   5.204   2.920   5.264
  188         C 4948   5.288   2.889   5.141
  188         O 4949   5.416   2.847   5.186
  188         C 4950   5.504   2.816   5.079
  188         H 4951   4.579   3.133   5.412
  188         H 4952   4.648   3.203   5.263
  188         H 4953   4.591   3.033   5.265
  188         H 4954   4.814   2.957   5.202
  188         H 4955   4.871   3.126   5.200
  188         H 4956   5.030   3.075   5.387
  188         H 4957   4.972   2.906   5.389
  188         H 4958   5.252   2.999   5.324
  188         H 4959   5.194   2.830   5.326
  188         H 4960   5.241   2.811   5.081
  188         H 4961   5.298   2.980   5.078
  188         H 4962   5.599   2.784   5.123
  188         H 4963   5.464   2.734   5.017
  188         H 4964   5.521   2.903   5.015
  189         C 4965   2.898   1.675   5.344
  189         O 4966   2.874   1.814   5.357
  189         C 4967   2.990   1.886   5.398
  189         C 4968   2.953   2.033   5.408
  189         O 4969   3.068   2.104   5.450
  189         C 4970   3.045   2.244   5.463
  189         C 4971   3.175   2.308   5.507
  189         O 4972   3.153   2.447   5.520
  189         C 4973   3.269   2.518   5.562
  189         H 4974   2.804   1.629   5.312
  189         H 4975   2.976   1.655   5.270
  189         H 4976   2.929   1.631   5.441
  189         H 4977   3.024   1.849   5.496
  189         H 4978   3.072   1.872   5.326
  189         H 4979   2.918   2.070   5.310
  189         H 4980   2.871   2.046   5.481
  189         H 4981   3.013   2.286   5.366
  189         H 4982   2.966   2.263   5.536
  189         H 4983   3.207   2.265   5.604
  189         H 4984   3.255   2.288   5.433
  189         H 4985   3.242   2.623   5.569
  189         H 4986   3.303   2.483   5.660
  189         H 4987   3.351   2.506   5.489
  190         C 4988   6.004   1.456   2.306
  190         O 4989   5.938   1.555   2.229
  190         C 4990   5.939   1.527   2.090
  190         C 4991   5.866   1.639   2.019
  190         O 4992   5.868   1.611   1.880
  190         C 4993   5.802   1.710   1.802
  190         C 4994   5.811   1.668   1.656
  190         O 4995   5.745   1.766   1.579
  190         C 4996   5.747   1.737   1.440
  190         H 4997   5.997   1.487   2.411
  190         H 4998   5.956   1.358   2.293
  190         H 4999   6.109   1.447   2.277
  190         H 5000   6.043   1.520   2.053
  190         H 5001   5.890   1.431   2.070
  190         H 5002   5.762   1.646   2.055
  190         H 5003   5.916   1.735   2.039
  190         H 5004   5.696   1.718   1.833
  190         H 5005   5.850   1.808   1.816
  190         H 5006   5.916   1.659   1.626
  190         H 5007   5.763   1.569   1.642
  190         H 5008   5.694   1.818   1.389
  190         H 5009   5.850   1.731   1.402
  190         H 5010   5.696   1.642   1.419
  191         C 5011   1.924   3.575   3.620
  191         O 5012   1.852   3.456   3.586
  191         C 5013   1.912   3.385   3.478
  191         C 5014   1.828   3.262   3.452
  191         O 5015   1.888   3.191   3.344
  191         C 5016   1.817   3.073   3.310
  191         C 5017   1.891   3.007   3.194
  191         O 5018   1.821   2.889   3.160
  191         C 5019   1.881   2.819   3.052
  191         H 5020   1.870   3.621   3.703
  191         H 5021   2.027   3.551   3.651
  191         H 5022   1.927   3.644   3.534
  191         H 5023   1.916   3.449   3.388
  191         H 5024   2.015   3.356   3.504
  191         H 5025   1.824   3.198   3.542
  191         H 5026   1.725   3.291   3.426
  191         H 5027   1.814   3.004   3.396
  191         H 5028   1.714   3.097   3.280
  191         H 5029   1.895   3.076   3.108
  191         H 5030   1.994   2.983   3.224
  191         H 5031   1.820   2.730   3.033
  191         H 5032   1.884   2.881   2.961
  191         H 5033   1.984   2.788   3.077
  192         C 5034   5.870   1.511   6.188
  192         O 5035   5.739   1.566   6.196
  192         C 5036   5.638   1.469   6.177
  192         C 5037   5.504   1.539   6.188
  192         O 5038   5.402   1.442   6.169
  192         C 5039   5.271   1.496   6.177
  192         C 5040   5.173   1.382   6.155
  192         O 5041   5.042   1.436   6.163
  192         C 5042   4.941   1.338   6.144
  192         H 5043   5.941   1.593   6.204
  192         H 5044   5.885   1.435   6.266
  192         H 5045   5.888   1.466   6.089
  192         H 5046   5.648   1.421   6.078
  192         H 5047   5.646   1.390   6.254
  192         H 5048   5.493   1.587   6.287
  192         H 5049   5.496   1.618   6.111
  192         H 5050   5.255   1.542   6.275
  192         H 5051   5.257   1.573   6.100
  192         H 5052   5.189   1.336   6.056
  192         H 5053   5.187   1.305   6.232
  192         H 5054   4.845   1.389   6.152
  192         H 5055   4.950   1.291   6.045
  192         H 5056   4.947   1.260   6.221
  193         C 5057   4.549   3.081   1.164
  193         O 5058   4.635   3.193   1.179
  193         C 5059   4.772   3.161   1.156
  193         C 5060   4.853   3.288   1.174
  193         O 5061   4.989   3.256   1.151
  193         C 5062   5.076   3.367   1.165
  193         C 5063   5.218   3.320   1.138
  193         O 5064   5.304   3.431   1.152
  193         C 5065   5.440   3.398   1.129
  193         H 5066   4.448   3.116   1.184
  193         H 5067   4.555   3.040   1.063
  193         H 5068   4.576   3.002   1.236
  193         H 5069   4.805   3.084   1.227
  193         H 5070   4.785   3.122   1.054
  193         H 5071   4.819   3.365   1.104
  193         H 5072   4.840   3.327   1.276
  193         H 5073   5.048   3.447   1.094
  193         H 5074   5.069   3.408   1.267
  193         H 5075   5.245   3.240   1.209
  193         H 5076   5.225   3.279   1.036
  193         H 5077   5.498   3.490   1.142
  193         H 5078   5.475   3.322   1.200
  193         H 5079   5.454   3.360   1.026
  194         C 5080   5.972   5.331   6.915
  194         O 5081   6.087   5.396   6.967
  194         C 5082   6.174   5.443   6.865
  194         C 5083   6.293   5.510   6.932
  194         O 5084   6.379   5.558   6.830
  194         C 5085   6.494   5.622   6.881
  194         C 5086   6.578   5.668   6.763
  194         O 5087   6.694   5.733   6.814
  194         C 5088   6.779   5.780   6.711
  194         H 5089   5.912   5.298   7.000
  194         H 5090   5.912   5.400   6.853
  194         H 5091   5.999   5.244   6.853
  194         H 5092   6.208   5.360   6.801
  194         H 5093   6.121   5.516   6.801
  194         H 5094   6.259   5.593   6.996
  194         H 5095   6.345   5.437   6.996
  194         H 5096   6.466   5.708   6.943
  194         H 5097   6.552   5.553   6.944
  194         H 5098   6.606   5.582   6.701
  194         H 5099   6.520   5.738   6.700
  194         H 5100   6.865   5.828   6.760
  194         H 5101   6.815   5.697   6.648
  194         H 5102   6.728   5.854   6.647
  195         C 5103   5.915   2.749   6.197
  195         O 5104   5.989   2.628   6.201
  195         C 5105   6.098   2.628   6.111
  195         C 5106   6.169   2.494   6.124
  195         O 5107   6.278   2.494   6.034
  195         C 5108   6.352   2.373   6.037
  195         C 5109   6.466   2.386   5.937
  195         O 5110   6.540   2.265   5.940
  195         C 5111   6.650   2.266   5.849
  195         H 5112   5.833   2.740   6.269
  195         H 5113   5.978   2.835   6.225
  195         H 5114   5.873   2.767   6.097
  195         H 5115   6.063   2.642   6.008
  195         H 5116   6.168   2.710   6.135
  195         H 5117   6.204   2.480   6.227
  195         H 5118   6.099   2.412   6.100
  195         H 5119   6.393   2.356   6.138
  195         H 5120   6.288   2.288   6.010
  195         H 5121   6.426   2.403   5.836
  195         H 5122   6.530   2.471   5.963
  195         H 5123   6.700   2.170   5.859
  195         H 5124   6.615   2.279   5.746
  195         H 5125   6.720   2.347   5.873
  196         C 5126   5.074   4.451   5.413
  196         O 5127   5.192   4.373   5.400
  196         C 5128   5.302   4.448   5.351
  196         C 5129   5.422   4.355   5.343
  196         O 5130   5.531   4.431   5.293
  196         C 5131   5.650   4.354   5.281
  196         C 5132   5.759   4.446   5.228
  196         O 5133   5.878   4.369   5.215
  196         C 5134   5.987   4.445   5.166
  196         H 5135   4.996   4.384   5.451
  196         H 5136   5.088   4.534   5.483
  196         H 5137   5.043   4.491   5.315
  196         H 5138   5.278   4.490   5.252
  196         H 5139   5.324   4.532   5.419
  196         H 5140   5.445   4.314   5.442
  196         H 5141   5.400   4.271   5.275
  196         H 5142   5.680   4.313   5.379
  196         H 5143   5.634   4.270   5.212
  196         H 5144   5.729   4.487   5.130
  196         H 5145   5.775   4.530   5.297
  196         H 5146   6.073   4.378   5.160
  196         H 5147   5.965   4.486   5.066
  196         H 5148   6.010   4.529   5.233
  197         C 5149   1.105   6.936   1.666
  197         O 5150   1.096   6.794   1.672
  197         C 5151   0.963   6.749   1.690
  197         C 5152   0.966   6.597   1.694
  197         O 5153   0.833   6.552   1.713
  197         C 5154   0.823   6.410   1.719
  197         C 5155   0.676   6.375   1.738
  197         O 5156   0.666   6.233   1.744
  197         C 5157   0.533   6.189   1.763
  197         H 5158   1.211   6.961   1.652
  197         H 5159   1.047   6.976   1.582
  197         H 5160   1.069   6.982   1.760
  197         H 5161   0.922   6.789   1.784
  197         H 5162   0.899   6.783   1.607
  197         H 5163   1.008   6.557   1.601
  197         H 5164   1.030   6.563   1.777
  197         H 5165   0.860   6.365   1.625
  197         H 5166   0.883   6.371   1.802
  197         H 5167   0.639   6.420   1.832
  197         H 5168   0.616   6.414   1.655
  197         H 5169   0.535   6.080   1.766
  197         H 5170   0.491   6.227   1.857
  197         H 5171   0.468   6.222   1.679
  198         C 5172   1.101   6.693   2.776
  198         O 5173   1.091   6.617   2.896
  198         C 5174   1.061   6.699   3.009
  198         C 5175   1.053   6.608   3.130
  198         O 5176   1.024   6.689   3.243
  198         C 5177   1.014   6.615   3.363
  198         C 5178   0.982   6.713   3.475
  198         O 5179   0.972   6.639   3.596
  198         C 5180   0.942   6.721   3.708
  198         H 5181   1.123   6.622   2.695
  198         H 5182   1.006   6.744   2.753
  198         H 5183   1.181   6.767   2.782
  198         H 5184   1.140   6.774   3.023
  198         H 5185   0.966   6.751   2.994
  198         H 5186   0.974   6.533   3.116
  198         H 5187   1.149   6.556   3.145
  198         H 5188   0.934   6.540   3.355
  198         H 5189   1.108   6.563   3.384
  198         H 5190   1.062   6.788   3.483
  198         H 5191   0.888   6.766   3.454
  198         H 5192   0.937   6.656   3.795
  198         H 5193   1.021   6.796   3.724
  198         H 5194   0.846   6.773   3.695
  199         C 5195   6.937   5.128   2.537
  199         O 5196   6.826   5.214   2.562
  199         C 5197   6.741   5.226   2.449
  199         C 5198   6.627   5.319   2.487
  199         O 5199   6.542   5.330   2.374
  199         C 5200   6.430   5.416   2.397
  199         C 5201   6.347   5.419   2.270
  199         O 5202   6.236   5.504   2.293
  199         C 5203   6.152   5.516   2.180
  199         H 5204   6.997   5.126   2.629
  199         H 5205   6.904   5.027   2.513
  199         H 5206   6.999   5.167   2.455
  199         H 5207   6.796   5.266   2.363
  199         H 5208   6.701   5.127   2.420
  199         H 5209   6.571   5.278   2.572
  199         H 5210   6.666   5.417   2.515
  199         H 5211   6.370   5.377   2.481
  199         H 5212   6.464   5.517   2.423
  199         H 5213   6.408   5.458   2.186
  199         H 5214   6.313   5.318   2.244
  199         H 5215   6.070   5.582   2.207
  199         H 5216   6.206   5.558   2.094
  199         H 5217   6.110   5.418   2.151
  200         C 5218   4.027   2.562   3.507
  200         O 5219   3.945   2.678   3.524
  200         C 5220   4.009   2.796   3.478
  200         C 5221   3.914   2.912   3.501
  200         O 5222   3.977   3.030   3.454
  200         C 5223   3.897   3.146   3.471
  200         C 5224   3.976   3.265   3.418
  200         O 5225   3.896   3.381   3.434
  200         C 5226   3.961   3.498   3.388
  200         H 5227   3.970   2.477   3.546
  200         H 5228   4.050   2.546   3.401
  200         H 5229   4.121   2.571   3.564
  200         H 5230   4.103   2.813   3.533
  200         H 5231   4.033   2.787   3.371
  200         H 5232   3.820   2.895   3.446
  200         H 5233   3.890   2.921   3.608
  200         H 5234   3.803   3.135   3.415
  200         H 5235   3.873   3.161   3.577
  200         H 5236   4.071   3.275   3.474
  200         H 5237   4.001   3.249   3.312
  200         H 5238   3.892   3.581   3.404
  200         H 5239   4.054   3.517   3.443
  200         H 5240   3.984   3.491   3.280
  201         C 5241   6.485   5.673   4.888
  201         O 5242   6.535   5.602   4.775
  201         C 5243   6.592   5.689   4.678
  201         C 5244   6.642   5.603   4.563
  201         O 5245   6.699   5.689   4.466
  201         C 5246   6.749   5.620   4.353
  201         C 5247   6.808   5.723   4.257
  201         O 5248   6.858   5.653   4.144
  201         C 5249   6.915   5.741   4.048
  201         H 5250   6.443   5.598   4.956
  201         H 5251   6.565   5.727   4.939
  201         H 5252   6.406   5.744   4.858
  201         H 5253   6.518   5.761   4.642
  201         H 5254   6.676   5.745   4.722
  201         H 5255   6.716   5.530   4.599
  201         H 5256   6.558   5.547   4.519
  201         H 5257   6.827   5.548   4.383
  201         H 5258   6.668   5.564   4.303
  201         H 5259   6.730   5.795   4.227
  201         H 5260   6.889   5.779   4.307
  201         H 5261   6.951   5.679   3.965
  201         H 5262   6.841   5.813   4.010
  201         H 5263   7.000   5.796   4.090
  202         C 5264   0.859   3.388   4.808
  202         O 5265   0.918   3.509   4.855
  202         C 5266   0.953   3.502   4.992
  202         C 5267   1.015   3.636   5.030
  202         O 5268   1.050   3.629   5.168
  202         C 5269   1.109   3.749   5.215
  202         C 5270   1.142   3.729   5.363
  202         O 5271   1.202   3.849   5.410
  202         C 5272   1.237   3.841   5.548
  202         H 5273   0.835   3.403   4.702
  202         H 5274   0.928   3.304   4.818
  202         H 5275   0.766   3.365   4.863
  202         H 5276   0.864   3.482   5.054
  202         H 5277   1.025   3.421   5.009
  202         H 5278   1.104   3.655   4.969
  202         H 5279   0.942   3.717   5.014
  202         H 5280   1.201   3.772   5.159
  202         H 5281   1.040   3.833   5.204
  202         H 5282   1.051   3.706   5.419
  202         H 5283   1.212   3.644   5.374
  202         H 5284   1.281   3.937   5.575
  202         H 5285   1.148   3.822   5.610
  202         H 5286   1.310   3.761   5.565
  203         C 5287   0.560   2.993   2.383
  203         O 5288   0.676   3.044   2.320
  203         C 5289   0.782   2.949   2.316
  203         C 5290   0.900   3.015   2.246
  203         O 5291   1.006   2.920   2.242
  203         C 5292   1.123   2.971   2.179
  203         C 5293   1.228   2.861   2.181
  203         O 5294   1.344   2.911   2.118
  203         C 5295   1.450   2.816   2.114
  203         H 5296   0.485   3.072   2.381
  203         H 5297   0.522   2.904   2.330
  203         H 5298   0.581   2.964   2.487
  203         H 5299   0.811   2.919   2.418
  203         H 5300   0.751   2.859   2.261
  203         H 5301   0.872   3.045   2.144
  203         H 5302   0.931   3.105   2.301
  203         H 5303   1.101   3.000   2.075
  203         H 5304   1.160   3.060   2.232
  203         H 5305   1.250   2.832   2.285
  203         H 5306   1.191   2.772   2.128
  203         H 5307   1.534   2.864   2.064
  203         H 5308   1.480   2.786   2.216
  203         H 5309   1.420   2.726   2.058
  204         C 5310   5.540   2.129   4.231
  204         O 5311   5.573   2.196   4.352
  204         C 5312   5.712   2.195   4.378
  204         C 5313   5.735   2.269   4.509
  204         O 5314   5.874   2.268   4.536
  204         C 5315   5.908   2.334   4.657
  204         C 5316   6.059   2.326   4.673
  204         O 5317   6.093   2.393   4.794
  204         C 5318   6.232   2.391   4.820
  204         H 5319   5.431   2.135   4.219
  204         H 5320   5.588   2.178   4.145
  204         H 5321   5.571   2.024   4.234
  204         H 5322   5.749   2.092   4.386
  204         H 5323   5.767   2.245   4.297
  204         H 5324   5.698   2.372   4.502
  204         H 5325   5.680   2.219   4.591
  204         H 5326   5.876   2.439   4.653
  204         H 5327   5.858   2.286   4.742
  204         H 5328   6.091   2.221   4.677
  204         H 5329   6.109   2.374   4.588
  204         H 5330   6.248   2.444   4.914
  204         H 5331   6.270   2.288   4.829
  204         H 5332   6.288   2.442   4.739
  205         C 5333   6.582   1.830   6.619
  205         O 5334   6.484   1.929   6.647
  205         C 5335   6.539   2.060   6.646
  205         C 5336   6.426   2.158   6.676
  205         O 5337   6.481   2.289   6.676
  205         C 5338   6.385   2.389   6.703
  205         C 5339   6.456   2.524   6.700
  205         O 5340   6.359   2.624   6.727
  205         C 5341   6.415   2.755   6.727
  205         H 5342   6.531   1.733   6.621
  205         H 5343   6.626   1.845   6.519
  205         H 5344   6.662   1.831   6.694
  205         H 5345   6.619   2.069   6.722
  205         H 5346   6.583   2.083   6.548
  205         H 5347   6.347   2.149   6.601
  205         H 5348   6.383   2.135   6.775
  205         H 5349   6.304   2.387   6.628
  205         H 5350   6.340   2.373   6.802
  205         H 5351   6.536   2.526   6.775
  205         H 5352   6.501   2.540   6.601
  205         H 5353   6.334   2.824   6.749
  205         H 5354   6.493   2.765   6.803
  205         H 5355   6.458   2.779   6.628
  206         C 5356   3.777   1.056   3.441
  206         O 5357   3.903   0.994   3.420
  206         C 5358   3.949   0.922   3.533
  206         C 5359   4.084   0.862   3.499
  206         O 5360   4.129   0.789   3.612
  206         C 5361   4.255   0.728   3.592
  206         C 5362   4.292   0.655   3.720
  206         O 5363   4.419   0.593   3.700
  206         C 5364   4.463   0.521   3.814
  206         H 5365   3.751   1.108   3.349
  206         H 5366   3.700   0.980   3.464
  206         H 5367   3.781   1.127   3.524
  206         H 5368   3.958   0.989   3.620
  206         H 5369   3.877   0.843   3.559
  206         H 5370   4.074   0.794   3.412
  206         H 5371   4.155   0.941   3.473
  206         H 5372   4.250   0.657   3.508
  206         H 5373   4.332   0.804   3.569
  206         H 5374   4.297   0.726   3.804
  206         H 5375   4.216   0.579   3.743
  206         H 5376   4.560   0.478   3.789
  206         H 5377   4.475   0.588   3.900
  206         H 5378   4.393   0.441   3.840
  207         C 5379   2.357   2.715   3.995
  207         O 5380   2.441   2.712   4.109
  207         C 5381   2.557   2.632   4.089
  207         C 5382   2.638   2.636   4.218
  207         O 5383   2.754   2.556   4.197
  207         C 5384   2.839   2.552   4.312
  207         C 5385   2.958   2.465   4.277
  207         O 5386   3.043   2.461   4.391
  207         C 5387   3.158   2.381   4.370
  207         H 5388   2.271   2.778   4.020
  207         H 5389   2.410   2.758   3.908
  207         H 5390   2.322   2.615   3.968
  207         H 5391   2.529   2.529   4.065
  207         H 5392   2.616   2.672   4.006
  207         H 5393   2.667   2.740   4.242
  207         H 5394   2.579   2.596   4.301
  207         H 5395   2.872   2.654   4.338
  207         H 5396   2.785   2.510   4.398
  207         H 5397   2.924   2.363   4.251
  207         H 5398   3.012   2.507   4.191
  207         H 5399   3.217   2.384   4.462
  207         H 5400   3.131   2.277   4.347
  207         H 5401   3.219   2.420   4.287
  208         C 5402   0.371   6.868   4.953
  208         O 5403   0.291   6.757   4.992
  208         C 5404   0.326   6.708   5.121
  208         C 5405   0.235   6.590   5.152
  208         O 5406   0.269   6.542   5.281
  208         C 5407   0.190   6.431   5.321
  208         C 5408   0.237   6.389   5.459
  208         O 5409   0.158   6.278   5.499
  208         C 5410   0.193   6.230   5.628
  208         H 5411   0.337   6.898   4.853
  208         H 5412   0.358   6.952   5.022
  208         H 5413   0.477   6.841   4.949
  208         H 5414   0.431   6.676   5.123
  208         H 5415   0.313   6.787   5.196
  208         H 5416   0.129   6.623   5.150
  208         H 5417   0.248   6.512   5.076
  208         H 5418   0.084   6.459   5.324
  208         H 5419   0.202   6.348   5.250
  208         H 5420   0.343   6.361   5.456
  208         H 5421   0.225   6.472   5.530
  208         H 5422   0.127   6.145   5.650
  208         H 5423   0.298   6.196   5.631
  208         H 5424   0.179   6.308   5.705
  209         C 5425   4.534   6.912   4.485
  209         O 5426   4.491   6.791   4.545
  209         C 5427   4.383   6.731   4.477
  209         C 5428   4.347   6.603   4.550
  209         O 5429   4.238   6.543   4.482
  209         C 5430   4.195   6.421   4.541
  209         C 5431   4.079   6.368   4.459
  209         O 5432   4.036   6.246   4.519
  209         C 5433   3.927   6.187   4.449
  209         H 5434   4.617   6.951   4.544
  209         H 5435   4.568   6.895   4.382
  209         H 5436   4.452   6.986   4.484
  209         H 5437   4.296   6.799   4.475
  209         H 5438   4.411   6.708   4.373
  209         H 5439   4.433   6.535   4.552
  209         H 5440   4.318   6.625   4.654
  209         H 5441   4.277   6.348   4.543
  209         H 5442   4.163   6.439   4.645
  209         H 5443   3.997   6.441   4.457
  209         H 5444   4.111   6.350   4.355
  209         H 5445   3.902   6.095   4.502
  209         H 5446   3.840   6.254   4.448
  209         H 5447   3.955   6.163   4.346
  210         C 5448   0.498   6.426   1.212
  210         O 5449   0.520   6.286   1.215
  210         C 5450   0.657   6.253   1.226
  210         C 5451   0.668   6.101   1.228
  210         O 5452   0.806   6.068   1.239
  210         C 5453   0.829   5.927   1.242
  210         C 5454   0.979   5.905   1.254
  210         O 5455   1.002   5.765   1.257
  210         C 5456   1.139   5.733   1.268
  210         H 5457   0.390   6.442   1.203
  210         H 5458   0.534   6.473   1.305
  210         H 5459   0.549   6.473   1.127
  210         H 5460   0.714   6.294   1.141
  210         H 5461   0.699   6.294   1.319
  210         H 5462   0.612   6.060   1.313
  210         H 5463   0.626   6.059   1.135
  210         H 5464   0.776   5.882   1.327
  210         H 5465   0.791   5.881   1.150
  210         H 5466   1.031   5.951   1.169
  210         H 5467   1.016   5.952   1.347
  210         H 5468   1.147   5.624   1.270
  210         H 5469   1.196   5.773   1.183
  210         H 5470   1.182   5.773   1.362
  211         C 5471   3.337   0.125   3.552
  211         O 5472   3.397   0.253   3.540
  211         C 5473   3.390   0.304   3.408
  211         C 5474   3.457   0.441   3.408
  211         O 5475   3.449   0.492   3.276
  211         C 5476   3.509   0.620   3.263
  211         C 5477   3.494   0.664   3.118
  211         O 5478   3.554   0.792   3.105
  211         C 5479   3.546   0.843   2.973
  211         H 5480   3.348   0.094   3.656
  211         H 5481   3.230   0.129   3.526
  211         H 5482   3.386   0.051   3.487
  211         H 5483   3.440   0.237   3.337
  211         H 5484   3.285   0.314   3.377
  211         H 5485   3.406   0.508   3.478
  211         H 5486   3.562   0.431   3.439
  211         H 5487   3.460   0.693   3.330
  211         H 5488   3.616   0.616   3.290
  211         H 5489   3.544   0.592   3.052
  211         H 5490   3.388   0.669   3.091
  211         H 5491   3.595   0.941   2.973
  211         H 5492   3.598   0.777   2.902
  211         H 5493   3.441   0.854   2.941
  212         C 5494   3.972   4.903   3.044
  212         O 5495   4.092   4.830   3.025
  212         C 5496   4.077   4.692   3.053
  212         C 5497   4.211   4.625   3.029
  212         O 5498   4.196   4.486   3.057
  212         C 5499   4.316   4.413   3.038
  212         C 5500   4.287   4.267   3.071
  212         O 5501   4.406   4.194   3.052
  212         C 5502   4.390   4.055   3.080
  212         H 5503   3.993   5.007   3.020
  212         H 5504   3.892   4.866   2.978
  212         H 5505   3.937   4.896   3.148
  212         H 5506   4.045   4.677   3.157
  212         H 5507   4.000   4.648   2.987
  212         H 5508   4.243   4.640   2.925
  212         H 5509   4.288   4.669   3.095
  212         H 5510   4.350   4.422   2.934
  212         H 5511   4.395   4.451   3.104
  212         H 5512   4.252   4.258   3.175
  212         H 5513   4.207   4.229   3.005
  212         H 5514   4.487   4.008   3.063
  212         H 5515   4.360   4.040   3.184
  212         H 5516   4.315   4.010   3.014
  213         C 5517   2.081   1.011   2.174
  213         O 5518   2.075   1.153   2.174
  213         C 5519   1.942   1.202   2.174
  213         C 5520   1.949   1.354   2.174
  213         O 5521   1.815   1.403   2.174
  213         C 5522   1.809   1.544   2.174
  213         C 5523   1.662   1.584   2.174
  213         O 5524   1.655   1.726   2.174
  213         C 5525   1.521   1.774   2.174
  213         H 5526   2.186   0.983   2.174
  213         H 5527   2.032   0.969   2.263
  213         H 5528   2.032   0.969   2.084
  213         H 5529   1.888   1.166   2.085
  213         H 5530   1.888   1.166   2.263
  213         H 5531   2.002   1.389   2.263
  213         H 5532   2.002   1.389   2.085
  213         H 5533   1.859   1.585   2.263
  213         H 5534   1.859   1.585   2.085
  213         H 5535   1.612   1.543   2.084
  213         H 5536   1.612   1.543   2.263
  213         H 5537   1.526   1.883   2.174
  213         H 5538   1.467   1.740   2.084
  213         H 5539   1.467   1.740   2.263
  214         C 5540   1.667   5.594   6.204
  214         O 5541   1.808   5.613   6.210
  214         C 5542   1.879   5.490   6.212
  214         C 5543   2.027   5.522   6.218
  214         O 5544   2.098   5.399   6.220
  214         C 5545   2.239   5.417   6.226
  214         C 5546   2.303   5.279   6.228
  214         O 5547   2.444   5.297   6.234
  214         C 5548   2.514   5.174   6.236
  214         H 5549   1.621   5.693   6.203
  214         H 5550   1.638   5.539   6.113
  214         H 5551   1.631   5.538   6.291
  214         H 5552   1.849   5.430   6.299
  214         H 5553   1.857   5.431   6.121
  214         H 5554   2.057   5.582   6.131
  214         H 5555   2.049   5.581   6.309
  214         H 5556   2.274   5.474   6.139
  214         H 5557   2.267   5.473   6.317
  214         H 5558   2.268   5.222   6.315
  214         H 5559   2.275   5.224   6.137
  214         H 5560   2.621   5.198   6.241
  214         H 5561   2.486   5.114   6.324
  214         H 5562   2.494   5.115   6.145
  215         C 5563   5.144   3.854   4.178
  215         O 5564   5.237   3.747   4.182
  215         C 5565   5.174   3.620   4.185
  215         C 5566   5.283   3.514   4.189
  215         O 5567   5.220   3.387   4.192
  215         C 5568   5.312   3.280   4.196
  215         C 5569   5.232   3.150   4.198
  215         O 5570   5.325   3.043   4.203
  215         C 5571   5.261   2.916   4.205
  215         H 5572   5.201   3.947   4.176
  215         H 5573   5.082   3.849   4.087
  215         H 5574   5.078   3.853   4.266
  215         H 5575   5.108   3.611   4.273
  215         H 5576   5.112   3.606   4.095
  215         H 5577   5.348   3.523   4.101
  215         H 5578   5.345   3.528   4.279
  215         H 5579   5.378   3.282   4.108
  215         H 5580   5.375   3.287   4.286
  215         H 5581   5.166   3.148   4.286
  215         H 5582   5.169   3.143   4.108
  215         H 5583   5.339   2.840   4.209
  215         H 5584   5.196   2.906   4.294
  215         H 5585   5.199   2.901   4.115
  216         C 5586   2.696   6.185   2.764
  216         O 5587   2.712   6.049   2.727
  216         C 5588   2.846   6.016   2.696
  216         C 5589   2.850   5.869   2.658
  216         O 5590   2.985   5.836   2.628
  216         C 5591   3.001   5.700   2.590
  216         C 5592   3.148   5.677   2.560
  216         O 5593   3.165   5.542   2.523
  216         C 5594   3.300   5.509   2.492
  216         H 5595   2.590   6.201   2.786
  216         H 5596   2.755   6.209   2.854
  216         H 5597   2.727   6.252   2.683
  216         H 5598   2.883   6.077   2.613
  216         H 5599   2.911   6.034   2.783
  216         H 5600   2.814   5.807   2.742
  216         H 5601   2.785   5.850   2.572
  216         H 5602   2.969   5.634   2.672
  216         H 5603   2.940   5.677   2.502
  216         H 5604   3.181   5.744   2.478
  216         H 5605   3.209   5.701   2.649
  216         H 5606   3.302   5.404   2.465
  216         H 5607   3.337   5.570   2.408
  216         H 5608   3.365   5.526   2.579
  217         C 5609   1.781   1.164   4.550
  217         O 5610   1.688   1.271   4.553
  217         C 5611   1.554   1.226   4.559
  217         C 5612   1.464   1.349   4.561
  217         O 5613   1.329   1.304   4.567
  217         C 5614   1.235   1.410   4.570
  217         C 5615   1.096   1.349   4.576
  217         O 5616   1.002   1.455   4.579
  217         C 5617   0.868   1.409   4.585
  217         H 5618   1.881   1.208   4.546
  217         H 5619   1.773   1.102   4.641
  217         H 5620   1.765   1.100   4.462
  217         H 5621   1.530   1.164   4.471
  217         H 5622   1.537   1.166   4.649
  217         H 5623   1.487   1.411   4.649
  217         H 5624   1.480   1.409   4.471
  217         H 5625   1.253   1.474   4.658
  217         H 5626   1.245   1.472   4.479
  217         H 5627   1.079   1.285   4.488
  217         H 5628   1.086   1.287   4.666
  217         H 5629   0.804   1.498   4.587
  217         H 5630   0.844   1.348   4.497
  217         H 5631   0.851   1.350   4.676
  218         C 5632   2.911   4.197   0.153
  218         O 5633   3.007   4.216   0.256
  218         C 5634   2.957   4.296   0.362
  218         C 5635   3.068   4.309   0.466
  218         O 5636   3.019   4.389   0.572
  218         C 5637   3.114   4.409   0.675
  218         C 5638   3.049   4.495   0.782
  218         O 5639   3.145   4.514   0.886
  218         C 5640   3.095   4.595   0.992
  218         H 5641   2.957   4.135   0.076
  218         H 5642   2.821   4.147   0.191
  218         H 5643   2.881   4.294   0.109
  218         H 5644   2.928   4.396   0.325
  218         H 5645   2.869   4.249   0.408
  218         H 5646   3.097   4.210   0.503
  218         H 5647   3.157   4.356   0.420
  218         H 5648   3.144   4.312   0.718
  218         H 5649   3.204   4.458   0.636
  218         H 5650   3.019   4.592   0.739
  218         H 5651   2.960   4.445   0.822
  218         H 5652   3.174   4.604   1.066
  218         H 5653   3.067   4.695   0.956
  218         H 5654   3.007   4.548   1.038
  219         C 5655   0.760   3.967   4.941
  219         O 5656   0.665   4.071   4.922
  219         C 5657   0.629   4.087   4.785
  219         C 5658   0.527   4.200   4.777
  219         O 5659   0.491   4.216   4.641
  219         C 5660   0.396   4.319   4.620
  219         C 5661   0.366   4.326   4.471
  219         O 5662   0.271   4.429   4.451
  219         C 5663   0.236   4.444   4.314
  219         H 5664   0.781   3.963   5.048
  219         H 5665   0.720   3.871   4.908
  219         H 5666   0.853   3.988   4.886
  219         H 5667   0.718   4.111   4.725
  219         H 5668   0.585   3.994   4.746
  219         H 5669   0.439   4.176   4.838
  219         H 5670   0.571   4.293   4.816
  219         H 5671   0.304   4.298   4.676
  219         H 5672   0.437   4.415   4.655
  219         H 5673   0.459   4.347   4.415
  219         H 5674   0.326   4.229   4.437
  219         H 5675   0.163   4.525   4.308
  219         H 5676   0.324   4.470   4.253
  219         H 5677   0.191   4.352   4.274
  220         C 5678   4.831   4.655   5.327
  220         O 5679   4.729   4.674   5.425
  220         C 5680   4.746   4.588   5.537
  220         C 5681   4.632   4.617   5.634
  220         O 5682   4.648   4.531   5.746
  220         C 5683   4.547   4.549   5.844
  220         C 5684   4.576   4.452   5.958
  220         O 5685   4.475   4.470   6.056
  220         C 5686   4.492   4.384   6.168
  220         H 5687   4.810   4.725   5.246
  220         H 5688   4.930   4.677   5.369
  220         H 5689   4.830   4.552   5.289
  220         H 5690   4.743   4.483   5.506
  220         H 5691   4.843   4.607   5.586
  220         H 5692   4.635   4.722   5.666
  220         H 5693   4.535   4.598   5.585
  220         H 5694   4.548   4.652   5.882
  220         H 5695   4.448   4.528   5.801
  220         H 5696   4.576   4.348   5.921
  220         H 5697   4.675   4.472   6.001
  220         H 5698   4.410   4.404   6.237
  220         H 5699   4.488   4.278   6.137
  220         H 5700   4.588   4.402   6.218
  221         C 5701   5.591   5.684   2.159
  221         O 5702   5.566   5.548   2.192
  221         C 5703   5.486   5.534   2.308
  221         C 5704   5.466   5.385   2.333
  221         O 5705   5.386   5.371   2.449
  221         C 5706   5.360   5.235   2.483
  221         C 5707   5.274   5.234   2.608
  221         O 5708   5.249   5.099   2.641
  221         C 5709   5.168   5.085   2.758
  221         H 5710   5.653   5.684   2.069
  221         H 5711   5.497   5.737   2.138
  221         H 5712   5.644   5.735   2.240
  221         H 5713   5.535   5.580   2.395
  221         H 5714   5.388   5.583   2.293
  221         H 5715   5.417   5.338   2.246
  221         H 5716   5.563   5.336   2.348
  221         H 5717   5.308   5.185   2.400
  221         H 5718   5.455   5.182   2.501
  221         H 5719   5.326   5.285   2.690
  221         H 5720   5.179   5.287   2.589
  221         H 5721   5.154   4.979   2.775
  221         H 5722   5.217   5.131   2.845
  221         H 5723   5.070   5.133   2.743
  222         C 5724   5.705   2.660   1.538
  222         O 5725   5.669   2.724   1.417
  222         C 5726   5.717   2.857   1.409
  222         C 5727   5.673   2.915   1.275
  222         O 5728   5.721   3.048   1.267
  222         C 5729   5.685   3.112   1.146
  222         C 5730   5.742   3.253   1.150
  222         O 5731   5.707   3.318   1.029
  222         C 5732   5.755   3.451   1.022
  222         H 5733   5.664   2.559   1.535
  222         H 5734   5.814   2.655   1.549
  222         H 5735   5.663   2.714   1.625
  222         H 5736   5.676   2.918   1.491
  222         H 5737   5.827   2.859   1.416
  222         H 5738   5.714   2.855   1.193
  222         H 5739   5.563   2.913   1.268
  222         H 5740   5.727   3.058   1.060
  222         H 5741   5.576   3.116   1.135
  222         H 5742   5.701   3.308   1.236
  222         H 5743   5.852   3.250   1.161
  222         H 5744   5.723   3.492   0.926
  222         H 5745   5.714   3.513   1.103
  222         H 5746   5.865   3.454   1.028
  223         C 5747   3.360   3.178   6.017
  223         O 5748   3.467   3.113   5.951
  223         C 5749   3.424   3.007   5.868
  223         C 5750   3.547   2.945   5.803
  223         O 5751   3.503   2.839   5.720
  223         C 5752   3.610   2.773   5.654
  223         C 5753   3.550   2.662   5.568
  223         O 5754   3.657   2.596   5.502
  223         C 5755   3.613   2.490   5.418
  223         H 5756   3.403   3.257   6.078
  223         H 5757   3.290   3.222   5.944
  223         H 5758   3.305   3.108   6.082
  223         H 5759   3.370   2.931   5.927
  223         H 5760   3.355   3.044   5.790
  223         H 5761   3.601   3.021   5.744
  223         H 5762   3.615   2.907   5.880
  223         H 5763   3.665   2.844   5.590
  223         H 5764   3.680   2.731   5.727
  223         H 5765   3.495   2.591   5.631
  223         H 5766   3.480   2.705   5.495
  223         H 5767   3.701   2.446   5.372
  223         H 5768   3.560   2.414   5.477
  223         H 5769   3.545   2.527   5.340
  224         C 5770   5.989   4.444   1.938
  224         O 5771   5.964   4.583   1.943
  224         C 5772   5.943   4.631   2.075
  224         C 5773   5.918   4.780   2.067
  224         O 5774   5.898   4.828   2.199
  224         C 5775   5.872   4.968   2.205
  224         C 5776   5.853   5.005   2.351
  224         O 5777   5.828   5.145   2.356
  224         C 5778   5.808   5.191   2.489
  224         H 5779   6.003   4.417   1.833
  224         H 5780   6.079   4.418   1.995
  224         H 5781   5.904   4.387   1.979
  224         H 5782   5.857   4.580   2.121
  224         H 5783   6.032   4.611   2.137
  224         H 5784   6.004   4.831   2.021
  224         H 5785   5.829   4.800   2.005
  224         H 5786   5.957   5.023   2.162
  224         H 5787   5.782   4.992   2.147
  224         H 5788   5.768   4.949   2.393
  224         H 5789   5.943   4.980   2.409
  224         H 5790   5.789   5.299   2.483
  224         H 5791   5.721   5.142   2.535
  224         H 5792   5.897   5.173   2.551
  225         C 5793   6.138   2.413   1.218
  225         O 5794   6.073   2.441   1.095
  225         C 5795   6.161   2.492   0.997
  225         C 5796   6.081   2.519   0.871
  225         O 5797   6.169   2.569   0.772
  225         C 5798   6.105   2.599   0.649
  225         C 5799   6.210   2.652   0.553
  225         O 5800   6.146   2.681   0.430
  225         C 5801   6.235   2.731   0.332
  225         H 5802   6.062   2.375   1.287
  225         H 5803   6.216   2.337   1.204
  225         H 5804   6.184   2.503   1.261
  225         H 5805   6.209   2.585   1.032
  225         H 5806   6.241   2.419   0.976
  225         H 5807   6.033   2.426   0.836
  225         H 5808   6.001   2.592   0.892
  225         H 5809   6.058   2.508   0.608
  225         H 5810   6.026   2.674   0.664
  225         H 5811   6.256   2.743   0.595
  225         H 5812   6.289   2.576   0.539
  225         H 5813   6.177   2.750   0.242
  225         H 5814   6.282   2.825   0.366
  225         H 5815   6.314   2.658   0.310
  226         C 5816   4.199   2.895   4.328
  226         O 5817   4.245   2.839   4.206
  226         C 5818   4.382   2.869   4.181
  226         C 5819   4.419   2.805   4.048
  226         O 5820   4.556   2.834   4.023
  226         C 5821   4.602   2.779   3.900
  226         C 5822   4.748   2.818   3.885
  226         O 5823   4.795   2.763   3.763
  226         C 5824   4.932   2.793   3.739
  226         H 5825   4.094   2.867   4.339
  226         H 5826   4.256   2.855   4.414
  226         H 5827   4.208   3.004   4.328
  226         H 5828   4.397   2.978   4.176
  226         H 5829   4.445   2.829   4.261
  226         H 5830   4.404   2.696   4.053
  226         H 5831   4.356   2.845   3.967
  226         H 5832   4.592   2.670   3.901
  226         H 5833   4.544   2.819   3.816
  226         H 5834   4.759   2.927   3.884
  226         H 5835   4.807   2.778   3.970
  226         H 5836   4.958   2.747   3.643
  226         H 5837   4.948   2.901   3.732
  226         H 5838   4.996   2.752   3.818
  227         C 5839   3.537   6.384   0.952
  227         O 5840   3.414   6.323   0.917
  227         C 5841   3.311   6.417   0.891
  227         C 5842   3.185   6.340   0.855
  227         O 5843   3.082   6.435   0.830
  227         C 5844   2.959   6.374   0.795
  227         C 5845   2.858   6.485   0.771
  227         O 5846   2.734   6.425   0.736
  227         C 5847   2.632   6.520   0.711
  227         H 5848   3.609   6.304   0.969
  227         H 5849   3.573   6.449   0.870
  227         H 5850   3.527   6.444   1.043
  227         H 5851   3.293   6.479   0.980
  227         H 5852   3.340   6.484   0.808
  227         H 5853   3.203   6.278   0.766
  227         H 5854   3.156   6.274   0.938
  227         H 5855   2.970   6.313   0.704
  227         H 5856   2.924   6.309   0.876
  227         H 5857   2.846   6.547   0.862
  227         H 5858   2.893   6.551   0.690
  227         H 5859   2.542   6.465   0.685
  227         H 5860   2.613   6.582   0.800
  227         H 5861   2.660   6.587   0.627
  228         C 5862   1.603   3.584   1.904
  228         O 5863   1.510   3.582   2.012
  228         C 5864   1.415   3.687   2.004
  228         C 5865   1.322   3.675   2.124
  228         O 5866   1.227   3.780   2.116
  228         C 5867   1.134   3.779   2.223
  228         C 5868   1.039   3.895   2.203
  228         O 5869   0.946   3.894   2.311
  228         C 5870   0.852   4.000   2.302
  228         H 5871   1.671   3.500   1.919
  228         H 5872   1.551   3.573   1.808
  228         H 5873   1.660   3.678   1.903
  228         H 5874   1.466   3.785   2.006
  228         H 5875   1.358   3.681   1.911
  228         H 5876   1.271   3.577   2.122
  228         H 5877   1.380   3.681   2.217
  228         H 5878   1.078   3.684   2.224
  228         H 5879   1.187   3.788   2.319
  228         H 5880   1.095   3.990   2.203
  228         H 5881   0.987   3.886   2.107
  228         H 5882   0.785   3.991   2.388
  228         H 5883   0.902   4.098   2.305
  228         H 5884   0.793   3.993   2.209
  229         C 5885   1.889   4.258   1.683
  229         O 5886   1.747   4.254   1.684
  229         C 5887   1.689   4.384   1.684
  229         C 5888   1.538   4.368   1.686
  229         O 5889   1.481   4.498   1.686
  229         C 5890   1.339   4.495   1.688
  229         C 5891   1.290   4.639   1.688
  229         O 5892   1.148   4.637   1.690
  229         C 5893   1.091   4.767   1.689
  229         H 5894   1.923   4.154   1.683
  229         H 5895   1.926   4.309   1.592
  229         H 5896   1.928   4.310   1.771
  229         H 5897   1.722   4.441   1.773
  229         H 5898   1.720   4.440   1.594
  229         H 5899   1.505   4.311   1.598
  229         H 5900   1.507   4.312   1.776
  229         H 5901   1.300   4.442   1.600
  229         H 5902   1.302   4.443   1.778
  229         H 5903   1.329   4.692   1.776
  229         H 5904   1.326   4.691   1.598
  229         H 5905   0.983   4.755   1.691
  229         H 5906   1.123   4.824   1.778
  229         H 5907   1.121   4.823   1.599
  230         C 5908   2.525   1.881   5.842
  230         O 5909   2.478   1.798   5.948
  230         C 5910   2.579   1.716   6.003
  230         C 5911   2.517   1.633   6.113
  230         O 5912   2.619   1.551   6.168
  230         C 5913   2.572   1.467   6.273
  230         C 5914   2.690   1.385   6.323
  230         O 5915   2.643   1.302   6.428
  230         C 5916   2.746   1.220   6.483
  230         H 5917   2.440   1.940   5.807
  230         H 5918   2.604   1.949   5.878
  230         H 5919   2.565   1.821   5.760
  230         H 5920   2.622   1.650   5.925
  230         H 5921   2.661   1.778   6.043
  230         H 5922   2.475   1.698   6.191
  230         H 5923   2.436   1.571   6.073
  230         H 5924   2.531   1.529   6.355
  230         H 5925   2.492   1.401   6.237
  230         H 5926   2.731   1.324   6.241
  230         H 5927   2.770   1.452   6.359
  230         H 5928   2.701   1.161   6.562
  230         H 5929   2.788   1.154   6.406
  230         H 5930   2.827   1.282   6.525
  231         C 5931   6.891   1.364   5.246
  231         O 5932   6.839   1.233   5.260
  231         C 5933   6.697   1.232   5.268
  231         C 5934   6.652   1.087   5.283
  231         O 5935   6.511   1.086   5.291
  231         C 5936   6.457   0.956   5.305
  231         C 5937   6.306   0.968   5.313
  231         O 5938   6.252   0.838   5.327
  231         C 5939   6.110   0.838   5.335
  231         H 5940   7.000   1.355   5.241
  231         H 5941   6.854   1.412   5.154
  231         H 5942   6.864   1.427   5.332
  231         H 5943   6.663   1.291   5.355
  231         H 5944   6.653   1.276   5.177
  231         H 5945   6.686   1.028   5.197
  231         H 5946   6.696   1.043   5.374
  231         H 5947   6.486   0.893   5.219
  231         H 5948   6.496   0.908   5.397
  231         H 5949   6.277   1.031   5.398
  231         H 5950   6.267   1.016   5.221
  231         H 5951   6.078   0.734   5.345
  231         H 5952   6.076   0.896   5.422
  231         H 5953   6.065   0.880   5.244
  232         C 5954   2.645   3.128   4.359
  232         O 5955   2.772   3.188   4.379
  232         C 5956   2.880   3.099   4.354
  232         C 5957   3.009   3.175   4.379
  232         O 5958   3.117   3.086   4.353
  232         C 5959   3.244   3.146   4.373
  232         C 5960   3.350   3.041   4.343
  232         O 5961   3.477   3.101   4.363
  232         C 5962   3.584   3.011   4.338
  232         H 5963   2.570   3.203   4.381
  232         H 5964   2.634   3.094   4.255
  232         H 5965   2.632   3.042   4.426
  232         H 5966   2.874   3.012   4.420
  232         H 5967   2.876   3.064   4.250
  232         H 5968   3.016   3.263   4.312
  232         H 5969   3.013   3.211   4.483
  232         H 5970   3.257   3.233   4.306
  232         H 5971   3.254   3.181   4.477
  232         H 5972   3.337   2.954   4.410
  232         H 5973   3.340   3.006   4.239
  232         H 5974   3.677   3.066   4.356
  232         H 5975   3.579   2.924   4.405
  232         H 5976   3.582   2.976   4.234
  233         C 5977   3.265   3.348   0.094
  233         O 5978   3.366   3.447   0.097
  233         C 5979   3.444   3.443   0.216
  233         C 5980   3.548   3.553   0.207
  233         O 5981   3.626   3.549   0.326
  233         C 5982   3.727   3.648   0.329
  233         C 5983   3.802   3.633   0.461
  233         O 5984   3.904   3.732   0.464
  233         C 5985   3.981   3.727   0.584
  233         H 5986   3.211   3.359   0.000
  233         H 5987   3.309   3.247   0.100
  233         H 5988   3.195   3.361   0.178
  233         H 5989   3.380   3.459   0.304
  233         H 5990   3.493   3.345   0.226
  233         H 5991   3.612   3.538   0.119
  233         H 5992   3.499   3.651   0.197
  233         H 5993   3.796   3.635   0.245
  233         H 5994   3.683   3.749   0.322
  233         H 5995   3.733   3.646   0.546
  233         H 5996   3.846   3.533   0.468
  233         H 5997   4.056   3.806   0.577
  233         H 5998   3.917   3.744   0.672
  233         H 5999   4.031   3.630   0.594
  234         C 6000   1.245   6.236   3.724
  234         O 6001   1.171   6.238   3.845
  234         C 6002   1.040   6.185   3.830
  234         C 6003   0.970   6.192   3.965
  234         O 6004   0.840   6.139   3.949
  234         C 6005   0.765   6.141   4.070
  234         C 6006   0.628   6.082   4.040
  234         O 6007   0.553   6.083   4.160
  234         C 6008   0.422   6.030   4.144
  234         H 6009   1.343   6.278   3.746
  234         H 6010   1.257   6.133   3.687
  234         H 6011   1.196   6.296   3.647
  234         H 6012   0.984   6.243   3.755
  234         H 6013   1.045   6.080   3.796
  234         H 6014   1.027   6.134   4.040
  234         H 6015   0.965   6.297   3.999
  234         H 6016   0.815   6.081   4.147
  234         H 6017   0.754   6.244   4.107
  234         H 6018   0.577   6.141   3.962
  234         H 6019   0.638   5.978   4.002
  234         H 6020   0.373   6.035   4.241
  234         H 6021   0.365   6.088   4.070
  234         H 6022   0.426   5.925   4.110
  235         C 6023   4.451   5.653   5.983
  235         O 6024   4.493   5.519   5.962
  235         C 6025   4.534   5.494   5.828
  235         C 6026   4.576   5.349   5.819
  235         O 6027   4.616   5.325   5.685
  235         C 6028   4.659   5.191   5.663
  235         C 6029   4.699   5.178   5.517
  235         O 6030   4.741   5.044   5.496
  235         C 6031   4.781   5.021   5.361
  235         H 6032   4.422   5.662   6.088
  235         H 6033   4.532   5.724   5.961
  235         H 6034   4.365   5.677   5.919
  235         H 6035   4.450   5.514   5.759
  235         H 6036   4.617   5.560   5.801
  235         H 6037   4.659   5.329   5.888
  235         H 6038   4.492   5.283   5.846
  235         H 6039   4.744   5.167   5.728
  235         H 6040   4.577   5.121   5.687
  235         H 6041   4.613   5.202   5.452
  235         H 6042   4.780   5.248   5.494
  235         H 6043   4.812   4.916   5.355
  235         H 6044   4.698   5.039   5.292
  235         H 6045   4.866   5.085   5.334
  236         C 6046   3.611   2.094   5.717
  236         O 6047   3.608   2.193   5.819
  236         C 6048   3.476   2.227   5.859
  236         C 6049   3.485   2.332   5.967
  236         O 6050   3.353   2.366   6.007
  236         C 6051   3.349   2.464   6.109
  236         C 6052   3.203   2.491   6.142
  236         O 6053   3.199   2.589   6.244
  236         C 6054   3.066   2.622   6.283
  236         H 6055   3.716   2.076   5.693
  236         H 6056   3.564   2.001   5.751
  236         H 6057   3.559   2.129   5.627
  236         H 6058   3.418   2.265   5.773
  236         H 6059   3.423   2.138   5.897
  236         H 6060   3.542   2.293   6.053
  236         H 6061   3.537   2.421   5.929
  236         H 6062   3.402   2.429   6.199
  236         H 6063   3.398   2.557   6.075
  236         H 6064   3.150   2.526   6.052
  236         H 6065   3.155   2.398   6.176
  236         H 6066   3.074   2.698   6.361
  236         H 6067   3.009   2.662   6.198
  236         H 6068   3.014   2.534   6.323
  237         C 6069   5.587   1.152   3.865
  237         O 6070   5.660   1.036   3.901
  237         C 6071   5.679   1.024   4.042
  237         C 6072   5.758   0.897   4.067
  237         O 6073   5.778   0.886   4.208
  237         C 6074   5.851   0.770   4.244
  237         C 6075   5.864   0.770   4.396
  237         O 6076   5.937   0.654   4.433
  237         C 6077   5.956   0.644   4.573
  237         H 6078   5.577   1.152   3.757
  237         H 6079   5.487   1.151   3.911
  237         H 6080   5.640   1.243   3.897
  237         H 6081   5.735   1.112   4.080
  237         H 6082   5.582   1.020   4.093
  237         H 6083   5.703   0.810   4.029
  237         H 6084   5.855   0.901   4.016
  237         H 6085   5.798   0.679   4.211
  237         H 6086   5.950   0.771   4.198
  237         H 6087   5.917   0.861   4.429
  237         H 6088   5.765   0.769   4.443
  237         H 6089   6.012   0.552   4.591
  237         H 6090   6.012   0.730   4.612
  237         H 6091   5.859   0.638   4.626
  238         C 6092   0.471   0.140   6.773
  238         O 6093   0.583   0.220   6.738
  238         C 6094   0.562   0.358   6.765
  238         C 6095   0.687   0.433   6.723
  238         O 6096   0.666   0.571   6.749
  238         C 6097   0.777   0.651   6.714
  238         C 6098   0.742   0.796   6.747
  238         O 6099   0.853   0.876   6.712
  238         C 6100   0.831   1.014   6.739
  238         H 6101   0.497   0.036   6.750
  238         H 6102   0.449   0.148   6.881
  238         H 6103   0.382   0.169   6.716
  238         H 6104   0.475   0.395   6.707
  238         H 6105   0.541   0.374   6.872
  238         H 6106   0.774   0.396   6.780
  238         H 6107   0.707   0.417   6.616
  238         H 6108   0.866   0.621   6.772
  238         H 6109   0.800   0.641   6.607
  238         H 6110   0.653   0.826   6.690
  238         H 6111   0.719   0.806   6.854
  238         H 6112   0.921   1.068   6.709
  238         H 6113   0.745   1.052   6.681
  238         H 6114   0.812   1.031   6.846
  239         C 6115   5.172   1.827   1.885
  239         O 6116   5.239   1.952   1.891
  239         C 6117   5.380   1.938   1.903
  239         C 6118   5.440   2.078   1.908
  239         O 6119   5.581   2.063   1.921
  239         C 6120   5.649   2.188   1.926
  239         C 6121   5.798   2.159   1.939
  239         O 6122   5.865   2.283   1.945
  239         C 6123   6.006   2.268   1.957
  239         H 6124   5.065   1.848   1.876
  239         H 6125   5.206   1.768   1.798
  239         H 6126   5.190   1.769   1.977
  239         H 6127   5.405   1.883   1.995
  239         H 6128   5.421   1.882   1.817
  239         H 6129   5.415   2.133   1.816
  239         H 6130   5.400   2.133   1.994
  239         H 6131   5.630   2.246   1.835
  239         H 6132   5.614   2.247   2.012
  239         H 6133   5.817   2.101   2.031
  239         H 6134   5.832   2.100   1.853
  239         H 6135   6.049   2.368   1.961
  239         H 6136   6.032   2.214   2.050
  239         H 6137   6.048   2.214   1.872
  240         C 6138   0.263   5.596   2.999
  240         O 6139   0.342   5.641   3.109
  240         C 6140   0.300   5.766   3.158
  240         C 6141   0.391   5.804   3.274
  240         O 6142   0.348   5.930   3.323
  240         C 6143   0.426   5.975   3.433
  240         C 6144   0.371   6.110   3.476
  240         O 6145   0.449   6.156   3.586
  240         C 6146   0.406   6.282   3.635
  240         H 6147   0.303   5.499   2.968
  240         H 6148   0.158   5.584   3.028
  240         H 6149   0.269   5.666   2.915
  240         H 6150   0.306   5.843   3.079
  240         H 6151   0.195   5.761   3.192
  240         H 6152   0.384   5.727   3.353
  240         H 6153   0.495   5.809   3.240
  240         H 6154   0.421   5.904   3.516
  240         H 6155   0.532   5.985   3.403
  240         H 6156   0.376   6.182   3.393
  240         H 6157   0.265   6.100   3.506
  240         H 6158   0.471   6.308   3.718
  240         H 6159   0.413   6.359   3.557
  240         H 6160   0.302   6.277   3.670
  241         C 6161   1.268   0.746   0.647
  241         O 6162   1.149   0.681   0.687
  241         C 6163   1.032   0.754   0.652
  241         C 6164   0.911   0.675   0.699
  241         O 6165   0.795   0.748   0.664
  241         C 6166   0.675   0.684   0.703
  241         C 6167   0.559   0.772   0.659
  241         O 6168   0.439   0.708   0.699
  241         C 6169   0.323   0.782   0.663
  241         H 6170   1.352   0.683   0.679
  241         H 6171   1.272   0.759   0.538
  241         H 6172   1.278   0.845   0.695
  241         H 6173   1.034   0.854   0.699
  241         H 6174   1.028   0.768   0.543
  241         H 6175   0.910   0.576   0.652
  241         H 6176   0.916   0.661   0.808
  241         H 6177   0.667   0.585   0.656
  241         H 6178   0.673   0.670   0.812
  241         H 6179   0.567   0.871   0.706
  241         H 6180   0.561   0.786   0.550
  241         H 6181   0.236   0.725   0.697
  241         H 6182   0.323   0.881   0.711
  241         H 6183   0.317   0.795   0.554
  242         C 6184   5.111   1.891   1.308
  242         O 6185   5.245   1.846   1.300
  242         C 6186   5.313   1.897   1.186
  242         C 6187   5.455   1.842   1.189
  242         O 6188   5.523   1.893   1.075
  242         C 6189   5.657   1.848   1.066
  242         C 6190   5.719   1.909   0.941
  242         O 6191   5.853   1.864   0.932
  242         C 6192   5.920   1.915   0.818
  242         H 6193   5.067   1.847   1.398
  242         H 6194   5.107   2.001   1.315
  242         H 6195   5.053   1.860   1.220
  242         H 6196   5.262   1.866   1.094
  242         H 6197   5.316   2.007   1.189
  242         H 6198   5.506   1.873   1.281
  242         H 6199   5.453   1.732   1.186
  242         H 6200   5.714   1.879   1.155
  242         H 6201   5.661   1.738   1.060
  242         H 6202   5.662   1.878   0.852
  242         H 6203   5.715   2.019   0.947
  242         H 6204   6.022   1.875   0.820
  242         H 6205   5.870   1.883   0.725
  242         H 6206   5.924   2.025   0.821
  243         C 6207   4.872   4.769   4.541
  243         O 6208   4.819   4.637   4.541
  243         C 6209   4.677   4.636   4.525
  243         C 6210   4.632   4.491   4.527
  243         O 6211   4.491   4.490   4.512
  243         C 6212   4.437   4.359   4.511
  243         C 6213   4.286   4.371   4.495
  243         O 6214   4.231   4.240   4.495
  243         C 6215   4.090   4.240   4.479
  243         H 6216   4.980   4.760   4.553
  243         H 6217   4.850   4.820   4.446
  243         H 6218   4.831   4.828   4.623
  243         H 6219   4.629   4.692   4.607
  243         H 6220   4.649   4.684   4.430
  243         H 6221   4.680   4.436   4.445
  243         H 6222   4.661   4.443   4.622
  243         H 6223   4.479   4.300   4.429
  243         H 6224   4.460   4.307   4.606
  243         H 6225   4.243   4.430   4.577
  243         H 6226   4.262   4.423   4.400
  243         H 6227   4.058   4.135   4.480
  243         H 6228   4.042   4.294   4.562
  243         H 6229   4.061   4.286   4.384
  244         C 6230   0.496   4.381   1.610
  244         O 6231   0.534   4.302   1.498
  244         C 6232   0.456   4.329   1.383
  244         C 6233   0.506   4.239   1.271
  244         O 6234   0.428   4.266   1.156
  244         C 6235   0.466   4.187   1.044
  244         C 6236   0.375   4.226   0.928
  244         O 6237   0.413   4.147   0.816
  244         C 6238   0.334   4.175   0.701
  244         H 6239   0.561   4.354   1.693
  244         H 6240   0.508   4.489   1.588
  244         H 6241   0.391   4.363   1.637
  244         H 6242   0.350   4.310   1.403
  244         H 6243   0.467   4.435   1.353
  244         H 6244   0.612   4.259   1.251
  244         H 6245   0.496   4.133   1.300
  244         H 6246   0.571   4.206   1.017
  244         H 6247   0.454   4.080   1.067
  244         H 6248   0.270   4.207   0.954
  244         H 6249   0.387   4.333   0.905
  244         H 6250   0.370   4.110   0.621
  244         H 6251   0.228   4.154   0.719
  244         H 6252   0.345   4.280   0.670
  245         C 6253   3.125   0.230   0.750
  245         O 6254   3.257   0.180   0.737
  245         C 6255   3.353   0.283   0.720
  245         C 6256   3.490   0.217   0.708
  245         O 6257   3.586   0.320   0.690
  245         C 6258   3.718   0.271   0.678
  245         C 6259   3.810   0.391   0.660
  245         O 6260   3.943   0.341   0.647
  245         C 6261   4.038   0.445   0.630
  245         H 6262   3.059   0.144   0.763
  245         H 6263   3.116   0.296   0.837
  245         H 6264   3.095   0.286   0.660
  245         H 6265   3.331   0.341   0.629
  245         H 6266   3.351   0.351   0.806
  245         H 6267   3.512   0.159   0.798
  245         H 6268   3.491   0.149   0.622
  245         H 6269   3.747   0.214   0.767
  245         H 6270   3.726   0.204   0.591
  245         H 6271   3.782   0.447   0.570
  245         H 6272   3.803   0.458   0.747
  245         H 6273   4.136   0.398   0.621
  245         H 6274   4.017   0.503   0.539
  245         H 6275   4.038   0.513   0.716
  246         C 6276   3.676   3.139   5.321
  246         O 6277   3.546   3.091   5.289
  246         C 6278   3.447   3.191   5.305
  246         C 6279   3.313   3.128   5.268
  246         O 6280   3.213   3.228   5.284
  246         C 6281   3.083   3.181   5.252
  246         C 6282   2.986   3.297   5.273
  246         O 6283   2.856   3.250   5.241
  246         C 6284   2.756   3.351   5.257
  246         H 6285   3.746   3.056   5.305
  246         H 6286   3.705   3.222   5.255
  246         H 6287   3.682   3.172   5.425
  246         H 6288   3.444   3.227   5.409
  246         H 6289   3.467   3.277   5.239
  246         H 6290   3.315   3.093   5.164
  246         H 6291   3.292   3.043   5.333
  246         H 6292   3.079   3.147   5.147
  246         H 6293   3.056   3.097   5.317
  246         H 6294   2.990   3.331   5.377
  246         H 6295   3.013   3.382   5.208
  246         H 6296   2.661   3.306   5.231
  246         H 6297   2.753   3.386   5.361
  246         H 6298   2.776   3.437   5.192
  247         C 6299   0.988   5.549   6.111
  247         O 6300   1.026   5.539   5.974
  247         C 6301   0.919   5.567   5.886
  247         C 6302   0.971   5.554   5.744
  247         O 6303   0.863   5.582   5.655
  247         C 6304   0.900   5.572   5.519
  247         C 6305   0.777   5.604   5.435
  247         O 6306   0.814   5.595   5.298
  247         C 6307   0.706   5.623   5.211
  247         H 6308   1.077   5.526   6.170
  247         H 6309   0.953   5.650   6.135
  247         H 6310   0.909   5.477   6.135
  247         H 6311   0.836   5.496   5.902
  247         H 6312   0.881   5.669   5.903
  247         H 6313   1.054   5.625   5.727
  247         H 6314   1.009   5.452   5.727
  247         H 6315   0.981   5.644   5.496
  247         H 6316   0.937   5.471   5.496
  247         H 6317   0.697   5.533   5.458
  247         H 6318   0.741   5.706   5.458
  247         H 6319   0.744   5.614   5.109
  247         H 6320   0.624   5.552   5.226
  247         H 6321   0.668   5.725   5.226
  248         C 6322   4.500   0.246   3.408
  248         O 6323   4.570   0.289   3.292
  248         C 6324   4.710   0.295   3.313
  248         C 6325   4.774   0.342   3.183
  248         O 6326   4.915   0.348   3.204
  248         C 6327   4.986   0.391   3.088
  248         C 6328   5.134   0.393   3.123
  248         O 6329   5.205   0.435   3.008
  248         C 6330   5.345   0.441   3.030
  248         H 6331   4.394   0.245   3.382
  248         H 6332   4.532   0.145   3.438
  248         H 6333   4.516   0.315   3.492
  248         H 6334   4.734   0.365   3.394
  248         H 6335   4.749   0.196   3.341
  248         H 6336   4.751   0.271   3.102
  248         H 6337   4.736   0.441   3.155
  248         H 6338   4.968   0.322   3.004
  248         H 6339   4.953   0.491   3.058
  248         H 6340   5.152   0.462   3.207
  248         H 6341   5.167   0.292   3.154
  248         H 6342   5.391   0.475   2.937
  248         H 6343   5.370   0.512   3.110
  248         H 6344   5.385   0.342   3.056
  249         C 6345   3.940   6.600   4.120
  249         O 6346   3.969   6.713   4.201
  249         C 6347   3.995   6.677   4.336
  249         C 6348   4.025   6.805   4.413
  249         O 6349   4.050   6.770   4.548
  249         C 6350   4.080   6.882   4.629
  249         C 6351   4.105   6.831   4.771
  249         O 6352   4.135   6.943   4.852
  249         C 6353   4.160   6.907   4.987
  249         H 6354   3.921   6.636   4.019
  249         H 6355   4.024   6.529   4.119
  249         H 6356   3.850   6.547   4.156
  249         H 6357   3.908   6.627   4.380
  249         H 6358   4.081   6.609   4.342
  249         H 6359   4.112   6.856   4.369
  249         H 6360   3.939   6.874   4.407
  249         H 6361   4.169   6.935   4.592
  249         H 6362   3.995   6.953   4.629
  249         H 6363   4.016   6.778   4.808
  249         H 6364   4.189   6.760   4.771
  249         H 6365   4.181   6.999   5.042
  249         H 6366   4.073   6.858   5.032
  249         H 6367   4.247   6.840   4.994
  250         C 6368   0.995   1.061   1.250
  250         O 6369   0.867   1.095   1.200
  250         C 6370   0.855   1.233   1.169
  250         C 6371   0.714   1.257   1.116
  250         O 6372   0.703   1.395   1.085
  250         C 6373   0.575   1.429   1.034
  250         C 6374   0.576   1.579   1.005
  250         O 6375   0.448   1.613   0.955
  250         C 6376   0.437   1.752   0.923
  250         H 6377   0.994   0.954   1.271
  250         H 6378   1.073   1.083   1.176
  250         H 6379   1.017   1.116   1.343
  250         H 6380   0.873   1.294   1.258
  250         H 6381   0.929   1.261   1.092
  250         H 6382   0.697   1.195   1.026
  250         H 6383   0.640   1.229   1.192
  250         H 6384   0.553   1.373   0.942
  250         H 6385   0.497   1.406   1.108
  250         H 6386   0.598   1.635   1.097
  250         H 6387   0.654   1.602   0.931
  250         H 6388   0.336   1.769   0.886
  250         H 6389   0.454   1.814   1.013
  250         H 6390   0.510   1.781   0.846
  251         C 6391   6.395   4.473   1.028
  251         O 6392   6.383   4.502   1.166
  251         C 6393   6.326   4.395   1.239
  251         C 6394   6.318   4.437   1.385
  251         O 6395   6.261   4.330   1.458
  251         C 6396   6.248   4.358   1.597
  251         C 6397   6.186   4.236   1.663
  251         O 6398   6.174   4.264   1.802
  251         C 6399   6.116   4.156   1.874
  251         H 6400   6.439   4.561   0.980
  251         H 6401   6.459   4.386   1.011
  251         H 6402   6.296   4.453   0.983
  251         H 6403   6.225   4.372   1.201
  251         H 6404   6.387   4.304   1.229
  251         H 6405   6.419   4.460   1.423
  251         H 6406   6.256   4.527   1.395
  251         H 6407   6.347   4.378   1.641
  251         H 6408   6.185   4.446   1.612
  251         H 6409   6.087   4.215   1.619
  251         H 6410   6.250   4.147   1.647
  251         H 6411   6.111   4.187   1.979
  251         H 6412   6.015   4.133   1.838
  251         H 6413   6.178   4.065   1.866
  252         C 6414   5.743   3.845   5.104
  252         O 6415   5.641   3.943   5.118
  252         C 6416   5.519   3.905   5.056
  252         C 6417   5.419   4.016   5.078
  252         O 6418   5.297   3.978   5.015
  252         C 6419   5.195   4.075   5.029
  252         C 6420   5.071   4.023   4.958
  252         O 6421   4.969   4.120   4.972
  252         C 6422   4.847   4.081   4.909
  252         H 6423   5.832   3.883   5.155
  252         H 6424   5.713   3.750   5.150
  252         H 6425   5.766   3.828   4.998
  252         H 6426   5.535   3.889   4.948
  252         H 6427   5.482   3.811   5.099
  252         H 6428   5.403   4.032   5.185
  252         H 6429   5.456   4.110   5.034
  252         H 6430   5.173   4.093   5.135
  252         H 6431   5.226   4.171   4.984
  252         H 6432   5.093   4.005   4.852
  252         H 6433   5.040   3.927   5.003
  252         H 6434   4.775   4.161   4.925
  252         H 6435   4.862   4.066   4.801
  252         H 6436   4.809   3.987   4.953
  253         C 6437   1.044   2.274   3.145
  253         O 6438   1.130   2.360   3.220
  253         C 6439   1.265   2.320   3.214
  253         C 6440   1.347   2.418   3.296
  253         O 6441   1.482   2.378   3.291
  253         C 6442   1.569   2.463   3.365
  253         C 6443   1.710   2.410   3.351
  253         O 6444   1.796   2.495   3.425
  253         C 6445   1.932   2.454   3.418
  253         H 6446   0.943   2.313   3.156
  253         H 6447   1.072   2.273   3.039
  253         H 6448   1.048   2.171   3.184
  253         H 6449   1.277   2.218   3.254
  253         H 6450   1.301   2.319   3.110
  253         H 6451   1.335   2.520   3.256
  253         H 6452   1.311   2.418   3.401
  253         H 6453   1.563   2.566   3.326
  253         H 6454   1.539   2.464   3.471
  253         H 6455   1.716   2.307   3.389
  253         H 6456   1.740   2.408   3.244
  253         H 6457   1.990   2.525   3.478
  253         H 6458   1.945   2.353   3.460
  253         H 6459   1.969   2.454   3.315
  254         C 6460   1.710   5.279   2.663
  254         O 6461   1.762   5.269   2.795
  254         C 6462   1.682   5.337   2.890
  254         C 6463   1.747   5.320   3.027
  254         O 6464   1.667   5.388   3.122
  254         C 6465   1.718   5.379   3.254
  254         C 6466   1.624   5.455   3.345
  254         O 6467   1.675   5.446   3.477
  254         C 6468   1.594   5.515   3.572
  254         H 6469   1.778   5.224   2.598
  254         H 6470   1.610   5.234   2.657
  254         H 6471   1.705   5.384   2.631
  254         H 6472   1.675   5.444   2.865
  254         H 6473   1.580   5.296   2.892
  254         H 6474   1.754   5.213   3.052
  254         H 6475   1.849   5.362   3.026
  254         H 6476   1.724   5.274   3.285
  254         H 6477   1.819   5.422   3.259
  254         H 6478   1.617   5.561   3.314
  254         H 6479   1.523   5.412   3.340
  254         H 6480   1.641   5.502   3.670
  254         H 6481   1.587   5.622   3.548
  254         H 6482   1.492   5.473   3.575
  255         C 6483   2.192   5.682   3.068
  255         O 6484   2.172   5.544   3.095
  255         C 6485   2.096   5.522   3.213
  255         C 6486   2.082   5.372   3.231
  255         O 6487   2.006   5.350   3.349
  255         C 6488   1.986   5.212   3.377
  255         C 6489   1.904   5.202   3.505
  255         O 6490   1.884   5.065   3.533
  255         C 6491   1.808   5.043   3.651
  255         H 6492   2.250   5.689   2.976
  255         H 6493   2.095   5.734   3.053
  255         H 6494   2.246   5.731   3.150
  255         H 6495   2.147   5.566   3.300
  255         H 6496   1.997   5.569   3.204
  255         H 6497   2.031   5.328   3.144
  255         H 6498   2.181   5.325   3.240
  255         H 6499   1.932   5.164   3.294
  255         H 6500   2.082   5.161   3.390
  255         H 6501   1.958   5.251   3.588
  255         H 6502   1.808   5.253   3.492
  255         H 6503   1.798   4.936   3.664
  255         H 6504   1.859   5.086   3.739
  255         H 6505   1.708   5.089   3.643
  256         C 6506   0.395   1.527   3.442
  256         O 6507   0.435   1.406   3.507
  256         C 6508   0.569   1.411   3.553
  256         C 6509   0.599   1.278   3.620
  256         O 6510   0.734   1.282   3.665
  256         C 6511   0.774   1.162   3.730
  256         C 6512   0.918   1.179   3.774
  256         O 6513   0.959   1.060   3.839
  256         C 6514   1.093   1.065   3.884
  256         H 6515   0.291   1.514   3.411
  256         H 6516   0.403   1.613   3.511
  256         H 6517   0.458   1.546   3.354
  256         H 6518   0.638   1.427   3.468
  256         H 6519   0.583   1.493   3.624
  256         H 6520   0.531   1.262   3.705
  256         H 6521   0.586   1.195   3.549
  256         H 6522   0.710   1.143   3.818
  256         H 6523   0.765   1.077   3.662
  256         H 6524   0.982   1.199   3.686
  256         H 6525   0.927   1.265   3.842
  256         H 6526   1.115   0.970   3.932
  256         H 6527   1.163   1.080   3.800
  256         H 6528   1.107   1.146   3.957
  257         C 6529   2.331   3.778   3.383
  257         O 6530   2.345   3.640   3.411
  257         C 6531   2.255   3.595   3.511
  257         C 6532   2.280   3.446   3.532
  257         O 6533   2.189   3.401   3.632
  257         C 6534   2.203   3.263   3.661
  257         C 6535   2.102   3.228   3.769
  257         O 6536   2.115   3.090   3.798
  257         C 6537   2.025   3.046   3.898
  257         H 6538   2.404   3.803   3.305
  257         H 6539   2.230   3.801   3.346
  257         H 6540   2.351   3.839   3.472
  257         H 6541   2.272   3.650   3.605
  257         H 6542   2.151   3.612   3.480
  257         H 6543   2.263   3.391   3.438
  257         H 6544   2.384   3.429   3.563
  257         H 6545   2.184   3.203   3.570
  257         H 6546   2.305   3.241   3.696
  257         H 6547   2.121   3.288   3.859
  257         H 6548   2.000   3.250   3.734
  257         H 6549   2.043   2.939   3.913
  257         H 6550   2.042   3.099   3.993
  257         H 6551   1.921   3.062   3.867
  258         C 6552   1.394   1.318   3.144
  258         O 6553   1.525   1.372   3.159
  258         C 6554   1.526   1.486   3.244
  258         C 6555   1.670   1.535   3.253
  258         O 6556   1.672   1.648   3.338
  258         C 6557   1.801   1.704   3.354
  258         C 6558   1.790   1.823   3.447
  258         O 6559   1.919   1.879   3.463
  258         C 6560   1.920   1.992   3.549
  258         H 6561   1.403   1.232   3.077
  258         H 6562   1.354   1.284   3.241
  258         H 6563   1.325   1.391   3.100
  258         H 6564   1.461   1.565   3.205
  258         H 6565   1.490   1.459   3.345
  258         H 6566   1.735   1.456   3.293
  258         H 6567   1.706   1.562   3.152
  258         H 6568   1.870   1.629   3.397
  258         H 6569   1.841   1.735   3.256
  258         H 6570   1.721   1.898   3.404
  258         H 6571   1.750   1.792   3.545
  258         H 6572   2.023   2.027   3.554
  258         H 6573   1.856   2.072   3.509
  258         H 6574   1.885   1.965   3.649
  259         C 6575   6.576   3.269   4.711
  259         O 6576   6.530   3.291   4.579
  259         C 6577   6.395   3.334   4.574
  259         C 6578   6.358   3.354   4.428
  259         O 6579   6.222   3.396   4.423
  259         C 6580   6.176   3.418   4.291
  259         C 6581   6.031   3.463   4.300
  259         O 6582   5.984   3.485   4.168
  259         C 6583   5.849   3.528   4.164
  259         H 6584   6.680   3.237   4.705
  259         H 6585   6.570   3.362   4.771
  259         H 6586   6.517   3.191   4.761
  259         H 6587   6.330   3.258   4.620
  259         H 6588   6.382   3.428   4.630
  259         H 6589   6.423   3.430   4.382
  259         H 6590   6.370   3.260   4.372
  259         H 6591   6.236   3.496   4.242
  259         H 6592   6.184   3.326   4.232
  259         H 6593   5.970   3.385   4.349
  259         H 6594   6.023   3.555   4.359
  259         H 6595   5.822   3.542   4.059
  259         H 6596   5.782   3.452   4.208
  259         H 6597   5.835   3.622   4.219
  260         C 6598   4.222   3.430   0.748
  260         O 6599   4.148   3.323   0.692
  260         C 6600   4.219   3.200   0.697
  260         C 6601   4.130   3.093   0.635
  260         O 6602   4.201   2.970   0.640
  260         C 6603   4.128   2.862   0.584
  260         C 6604   4.214   2.737   0.596
  260         O 6605   4.141   2.629   0.540
  260         C 6606   4.212   2.506   0.545
  260         H 6607   4.160   3.520   0.740
  260         H 6608   4.245   3.411   0.854
  260         H 6609   4.317   3.446   0.694
  260         H 6610   4.314   3.207   0.641
  260         H 6611   4.243   3.173   0.801
  260         H 6612   4.036   3.085   0.691
  260         H 6613   4.107   3.119   0.531
  260         H 6614   4.033   2.848   0.639
  260         H 6615   4.104   2.882   0.479
  260         H 6616   4.309   2.751   0.541
  260         H 6617   4.238   2.717   0.701
  260         H 6618   4.148   2.430   0.501
  260         H 6619   4.306   2.513   0.489
  260         H 6620   4.235   2.478   0.649
  261         C 6621   1.855   6.268   3.978
  261         O 6622   1.913   6.388   3.930
  261         C 6623   1.991   6.367   3.813
  261         C 6624   2.049   6.501   3.771
  261         O 6625   2.127   6.480   3.654
  261         C 6626   2.186   6.600   3.605
  261         C 6627   2.266   6.564   3.481
  261         O 6628   2.325   6.683   3.432
  261         C 6629   2.403   6.662   3.316
  261         H 6630   1.797   6.294   4.067
  261         H 6631   1.788   6.223   3.903
  261         H 6632   1.932   6.194   4.005
  261         H 6633   2.073   6.296   3.834
  261         H 6634   1.929   6.325   3.732
  261         H 6635   1.967   6.572   3.750
  261         H 6636   2.111   6.543   3.852
  261         H 6637   2.108   6.674   3.580
  261         H 6638   2.252   6.644   3.682
  261         H 6639   2.344   6.490   3.507
  261         H 6640   2.201   6.520   3.405
  261         H 6641   2.444   6.758   3.286
  261         H 6642   2.486   6.592   3.336
  261         H 6643   2.342   6.621   3.234
  262         C 6644   5.351   3.730   2.852
  262         O 6645   5.350   3.595   2.895
  262         C 6646   5.472   3.556   2.955
  262         C 6647   5.459   3.410   2.996
  262         O 6648   5.582   3.371   3.056
  262         C 6649   5.581   3.236   3.099
  262         C 6650   5.717   3.206   3.161
  262         O 6651   5.716   3.071   3.204
  262         C 6652   5.839   3.033   3.264
  262         H 6653   5.254   3.751   2.808
  262         H 6654   5.368   3.799   2.937
  262         H 6655   5.430   3.747   2.777
  262         H 6656   5.555   3.567   2.883
  262         H 6657   5.494   3.618   3.043
  262         H 6658   5.376   3.399   3.068
  262         H 6659   5.437   3.348   2.908
  262         H 6660   5.501   3.219   3.174
  262         H 6661   5.563   3.168   3.014
  262         H 6662   5.796   3.222   3.087
  262         H 6663   5.735   3.274   3.246
  262         H 6664   5.829   2.928   3.294
  262         H 6665   5.922   3.042   3.193
  262         H 6666   5.861   3.094   3.353
  263         C 6667   2.568   3.214   3.983
  263         O 6668   2.613   3.082   4.011
  263         C 6669   2.753   3.066   3.989
  263         C 6670   2.789   2.922   4.022
  263         O 6671   2.928   2.906   4.000
  263         C 6672   2.974   2.775   4.028
  263         C 6673   3.123   2.771   4.000
  263         O 6674   3.169   2.639   4.028
  263         C 6675   3.308   2.624   4.005
  263         H 6676   2.461   3.216   4.003
  263         H 6677   2.619   3.287   4.047
  263         H 6678   2.587   3.240   3.878
  263         H 6679   2.777   3.088   3.884
  263         H 6680   2.810   3.135   4.053
  263         H 6681   2.764   2.900   4.127
  263         H 6682   2.731   2.853   3.958
  263         H 6683   2.954   2.749   4.133
  263         H 6684   2.921   2.702   3.964
  263         H 6685   3.143   2.797   3.895
  263         H 6686   3.175   2.844   4.064
  263         H 6687   3.334   2.521   4.029
  263         H 6688   3.334   2.645   3.900
  263         H 6689   3.366   2.692   4.070
  264         C 6690   1.001   3.202   0.533
  264         O 6691   0.992   3.343   0.522
  264         C 6692   1.118   3.406   0.506
  264         C 6693   1.095   3.556   0.495
  264         O 6694   1.221   3.618   0.479
  264         C 6695   1.212   3.759   0.467
  264         C 6696   1.353   3.813   0.450
  264         O 6697   1.344   3.954   0.439
  264         C 6698   1.472   4.016   0.423
  264         H 6699   0.900   3.164   0.545
  264         H 6700   1.046   3.158   0.443
  264         H 6701   1.062   3.173   0.621
  264         H 6702   1.183   3.383   0.592
  264         H 6703   1.168   3.368   0.415
  264         H 6704   1.030   3.578   0.409
  264         H 6705   1.045   3.593   0.586
  264         H 6706   1.150   3.787   0.381
  264         H 6707   1.166   3.802   0.558
  264         H 6708   1.415   3.785   0.537
  264         H 6709   1.400   3.770   0.360
  264         H 6710   1.454   4.123   0.415
  264         H 6711   1.537   3.995   0.509
  264         H 6712   1.521   3.980   0.331
  265         C 6713   2.050   0.979   3.679
  265         O 6714   2.043   0.906   3.557
  265         C 6715   1.979   0.780   3.573
  265         C 6716   1.977   0.712   3.437
  265         O 6717   1.913   0.586   3.453
  265         C 6718   1.905   0.512   3.332
  265         C 6719   1.836   0.381   3.362
  265         O 6720   1.828   0.307   3.241
  265         C 6721   1.764   0.181   3.258
  265         H 6722   2.100   1.073   3.657
  265         H 6723   1.949   0.999   3.719
  265         H 6724   2.108   0.924   3.754
  265         H 6725   2.034   0.718   3.645
  265         H 6726   1.876   0.793   3.610
  265         H 6727   1.922   0.774   3.365
  265         H 6728   2.079   0.699   3.400
  265         H 6729   1.848   0.569   3.256
  265         H 6730   2.006   0.494   3.292
  265         H 6731   1.893   0.324   3.438
  265         H 6732   1.735   0.399   3.402
  265         H 6733   1.763   0.133   3.160
  265         H 6734   1.819   0.118   3.329
  265         H 6735   1.661   0.194   3.294
  266         C 6736   6.520   0.417   4.339
  266         O 6737   6.581   0.391   4.464
  266         C 6738   6.490   0.400   4.573
  266         C 6739   6.567   0.370   4.701
  266         O 6740   6.476   0.380   4.809
  266         C 6741   6.536   0.354   4.935
  266         C 6742   6.429   0.367   5.041
  266         O 6743   6.490   0.341   5.167
  266         C 6744   6.398   0.351   5.275
  266         H 6745   6.597   0.407   4.262
  266         H 6746   6.439   0.345   4.319
  266         H 6747   6.478   0.519   4.336
  266         H 6748   6.447   0.502   4.577
  266         H 6749   6.408   0.329   4.560
  266         H 6750   6.610   0.269   4.696
  266         H 6751   6.649   0.442   4.713
  266         H 6752   6.579   0.252   4.936
  266         H 6753   6.618   0.425   4.953
  266         H 6754   6.387   0.469   5.040
  266         H 6755   6.347   0.296   5.022
  266         H 6756   6.453   0.329   5.366
  266         H 6757   6.355   0.452   5.281
  266         H 6758   6.316   0.279   5.264
  267         C 6759   3.734   5.156   6.184
  267         O 6760   3.610   5.223   6.197
  267         C 6761   3.606   5.346   6.127
  267         C 6762   3.469   5.409   6.148
  267         O 6763   3.466   5.532   6.078
  267         C 6764   3.342   5.600   6.090
  267         C 6765   3.352   5.729   6.011
  267         O 6766   3.228   5.797   6.024
  267         C 6767   3.226   5.920   5.953
  267         H 6768   3.727   5.063   6.241
  267         H 6769   3.755   5.132   6.079
  267         H 6770   3.816   5.217   6.224
  267         H 6771   3.685   5.414   6.164
  267         H 6772   3.624   5.330   6.019
  267         H 6773   3.391   5.341   6.111
  267         H 6774   3.452   5.425   6.256
  267         H 6775   3.260   5.537   6.052
  267         H 6776   3.322   5.622   6.196
  267         H 6777   3.434   5.791   6.050
  267         H 6778   3.373   5.707   5.905
  267         H 6779   3.127   5.964   5.968
  267         H 6780   3.303   5.988   5.990
  267         H 6781   3.242   5.904   5.845
  268         C 6782   4.860   1.863   2.358
  268         O 6783   4.776   1.748   2.361
  268         C 6784   4.638   1.781   2.359
  268         C 6785   4.559   1.651   2.363
  268         O 6786   4.421   1.685   2.361
  268         C 6787   4.337   1.570   2.365
  268         C 6788   4.193   1.619   2.362
  268         O 6789   4.109   1.505   2.365
  268         C 6790   3.971   1.539   2.363
  268         H 6791   4.963   1.828   2.360
  268         H 6792   4.843   1.922   2.267
  268         H 6793   4.842   1.928   2.445
  268         H 6794   4.612   1.844   2.447
  268         H 6795   4.614   1.838   2.268
  268         H 6796   4.585   1.589   2.276
  268         H 6797   4.584   1.595   2.454
  268         H 6798   4.357   1.506   2.277
  268         H 6799   4.356   1.512   2.456
  268         H 6800   4.174   1.684   2.449
  268         H 6801   4.175   1.678   2.271
  268         H 6802   3.915   1.445   2.366
  268         H 6803   3.944   1.600   2.451
  268         H 6804   3.945   1.594   2.272
  269         C 6805   0.663   1.488   2.681
  269         O 6806   0.744   1.371   2.679
  269         C 6807   0.879   1.398   2.713
  269         C 6808   0.955   1.267   2.708
  269         O 6809   1.090   1.294   2.742
  269         C 6810   1.172   1.178   2.740
  269         C 6811   1.313   1.221   2.778
  269         O 6812   1.395   1.105   2.776
  269         C 6813   1.530   1.133   2.810
  269         H 6814   0.561   1.457   2.654
  269         H 6815   0.661   1.533   2.781
  269         H 6816   0.699   1.562   2.609
  269         H 6817   0.922   1.470   2.642
  269         H 6818   0.885   1.442   2.814
  269         H 6819   0.912   1.195   2.779
  269         H 6820   0.949   1.224   2.607
  269         H 6821   1.135   1.104   2.812
  269         H 6822   1.172   1.133   2.640
  269         H 6823   1.351   1.295   2.706
  269         H 6824   1.314   1.267   2.878
  269         H 6825   1.585   1.039   2.806
  269         H 6826   1.575   1.204   2.739
  269         H 6827   1.537   1.175   2.912
  270         C 6828   4.840   1.307   4.173
  270         O 6829   4.952   1.346   4.251
  270         C 6830   4.929   1.329   4.391
  270         C 6831   5.055   1.374   4.464
  270         O 6832   5.032   1.357   4.603
  270         C 6833   5.143   1.396   4.682
  270         C 6834   5.106   1.374   4.828
  270         O 6835   5.218   1.412   4.907
  270         C 6836   5.194   1.395   5.046
  270         H 6837   4.867   1.323   4.068
  270         H 6838   4.815   1.201   4.189
  270         H 6839   4.752   1.368   4.198
  270         H 6840   4.843   1.390   4.423
  270         H 6841   4.907   1.224   4.414
  270         H 6842   5.141   1.313   4.432
  270         H 6843   5.077   1.479   4.440
  270         H 6844   5.232   1.335   4.656
  270         H 6845   5.168   1.501   4.665
  270         H 6846   5.018   1.434   4.854
  270         H 6847   5.081   1.268   4.845
  270         H 6848   5.284   1.427   5.098
  270         H 6849   5.109   1.457   5.079
  270         H 6850   5.173   1.290   5.070
  271         C 6851   5.164   5.010   1.788
  271         O 6852   5.122   4.877   1.818
  271         C 6853   5.226   4.782   1.799
  271         C 6854   5.170   4.645   1.834
  271         O 6855   5.273   4.549   1.814
  271         C 6856   5.232   4.417   1.843
  271         C 6857   5.351   4.325   1.818
  271         O 6858   5.310   4.193   1.848
  271         C 6859   5.414   4.098   1.828
  271         H 6860   5.079   5.075   1.807
  271         H 6861   5.248   5.040   1.853
  271         H 6862   5.195   5.018   1.683
  271         H 6863   5.260   4.783   1.694
  271         H 6864   5.312   4.805   1.863
  271         H 6865   5.136   4.643   1.938
  271         H 6866   5.084   4.622   1.769
  271         H 6867   5.200   4.409   1.948
  271         H 6868   5.148   4.387   1.779
  271         H 6869   5.383   4.333   1.713
  271         H 6870   5.436   4.355   1.882
  271         H 6871   5.374   4.000   1.853
  271         H 6872   5.448   4.098   1.723
  271         H 6873   5.501   4.120   1.893
  272         C 6874   2.887   6.446   4.305
  272         O 6875   2.851   6.411   4.438
  272         C 6876   2.861   6.521   4.528
  272         C 6877   2.820   6.471   4.666
  272         O 6878   2.829   6.581   4.755
  272         C 6879   2.793   6.547   4.888
  272         C 6880   2.807   6.672   4.974
  272         O 6881   2.771   6.638   5.107
  272         C 6882   2.781   6.748   5.196
  272         H 6883   2.877   6.356   4.244
  272         H 6884   2.821   6.525   4.266
  272         H 6885   2.991   6.482   4.301
  272         H 6886   2.964   6.559   4.530
  272         H 6887   2.794   6.602   4.496
  272         H 6888   2.717   6.433   4.663
  272         H 6889   2.886   6.390   4.698
  272         H 6890   2.689   6.510   4.892
  272         H 6891   2.859   6.467   4.926
  272         H 6892   2.911   6.708   4.970
  272         H 6893   2.741   6.752   4.935
  272         H 6894   2.751   6.712   5.294
  272         H 6895   2.884   6.786   5.200
  272         H 6896   2.714   6.830   5.165
  273         C 6897   2.739   0.771   5.018
  273         O 6898   2.838   0.791   4.918
  273         C 6899   2.815   0.909   4.843
  273         C 6900   2.927   0.921   4.740
  273         O 6901   2.904   1.039   4.665
  273         C 6902   3.002   1.061   4.565
  273         C 6903   2.966   1.189   4.492
  273         O 6904   3.065   1.211   4.392
  273         C 6905   3.041   1.329   4.317
  273         H 6906   2.765   0.678   5.070
  273         H 6907   2.737   0.854   5.090
  273         H 6908   2.639   0.760   4.973
  273         H 6909   2.717   0.904   4.792
  273         H 6910   2.815   0.998   4.909
  273         H 6911   3.024   0.926   4.791
  273         H 6912   2.927   0.833   4.675
  273         H 6913   3.102   1.070   4.611
  273         H 6914   3.005   0.976   4.495
  273         H 6915   2.867   1.180   4.446
  273         H 6916   2.964   1.273   4.562
  273         H 6917   3.122   1.337   4.243
  273         H 6918   2.944   1.324   4.265
  273         H 6919   3.042   1.418   4.382
  274         C 6920   4.012   0.786   5.873
  274         O 6921   3.947   0.912   5.882
  274         C 6922   3.806   0.900   5.892
  274         C 6923   3.748   1.041   5.900
  274         O 6924   3.607   1.028   5.910
  274         C 6925   3.541   1.154   5.919
  274         C 6926   3.392   1.127   5.929
  274         O 6927   3.326   1.253   5.938
  274         C 6928   3.185   1.240   5.948
  274         H 6929   4.119   0.806   5.866
  274         H 6930   3.992   0.725   5.962
  274         H 6931   3.979   0.731   5.784
  274         H 6932   3.766   0.848   5.804
  274         H 6933   3.778   0.842   5.981
  274         H 6934   3.788   1.093   5.989
  274         H 6935   3.775   1.098   5.811
  274         H 6936   3.576   1.209   6.008
  274         H 6937   3.563   1.215   5.830
  274         H 6938   3.357   1.072   5.840
  274         H 6939   3.370   1.066   6.018
  274         H 6940   3.144   1.341   5.954
  274         H 6941   3.144   1.189   5.859
  274         H 6942   3.157   1.183   6.038
  275         C 6943   4.031   3.313   2.804
  275         O 6944   4.071   3.411   2.898
  275         C 6945   4.198   3.382   2.956
  275         C 6946   4.230   3.493   3.055
  275         O 6947   4.357   3.464   3.113
  275         C 6948   4.398   3.561   3.207
  275         C 6949   4.534   3.518   3.261
  275         O 6950   4.575   3.616   3.356
  275         C 6951   4.701   3.586   3.413
  275         H 6952   3.934   3.344   2.765
  275         H 6953   4.103   3.307   2.720
  275         H 6954   4.022   3.214   2.851
  275         H 6955   4.195   3.285   3.008
  275         H 6956   4.275   3.377   2.878
  275         H 6957   4.233   3.590   3.003
  275         H 6958   4.153   3.497   3.133
  275         H 6959   4.405   3.660   3.160
  275         H 6960   4.325   3.568   3.289
  275         H 6961   4.526   3.419   3.309
  275         H 6962   4.606   3.512   3.179
  275         H 6963   4.724   3.665   3.484
  275         H 6964   4.699   3.489   3.466
  275         H 6965   4.780   3.582   3.336
  276         C 6966   1.612   3.336   5.514
  276         O 6967   1.623   3.462   5.449
  276         C 6968   1.757   3.492   5.411
  276         C 6969   1.756   3.628   5.343
  276         O 6970   1.889   3.658   5.304
  276         C 6971   1.901   3.784   5.239
  276         C 6972   2.047   3.804   5.203
  276         O 6973   2.059   3.930   5.139
  276         C 6974   2.193   3.959   5.100
  276         H 6975   1.507   3.322   5.540
  276         H 6976   1.645   3.255   5.448
  276         H 6977   1.673   3.334   5.606
  276         H 6978   1.822   3.495   5.499
  276         H 6979   1.795   3.416   5.342
  276         H 6980   1.690   3.626   5.255
  276         H 6981   1.718   3.705   5.412
  276         H 6982   1.839   3.786   5.148
  276         H 6983   1.867   3.865   5.306
  276         H 6984   2.109   3.802   5.295
  276         H 6985   2.081   3.723   5.137
  276         H 6986   2.192   4.056   5.052
  276         H 6987   2.259   3.963   5.188
  276         H 6988   2.231   3.883   5.030
  277         C 6989   5.955   6.689   0.129
  277         O 6990   5.962   6.597   0.237
  277         C 6991   6.092   6.544   0.255
  277         C 6992   6.087   6.448   0.373
  277         O 6993   6.218   6.395   0.391
  277         C 6994   6.225   6.303   0.499
  277         C 6995   6.369   6.254   0.508
  277         O 6996   6.377   6.162   0.616
  277         C 6997   6.507   6.110   0.634
  277         H 6998   5.852   6.724   0.122
  277         H 6999   6.022   6.775   0.146
  277         H 7000   5.984   6.641   0.034
  277         H 7001   6.126   6.491   0.164
  277         H 7002   6.164   6.625   0.276
  277         H 7003   6.054   6.500   0.463
  277         H 7004   6.016   6.366   0.352
  277         H 7005   6.195   6.352   0.593
  277         H 7006   6.157   6.218   0.481
  277         H 7007   6.398   6.205   0.414
  277         H 7008   6.437   6.339   0.525
  277         H 7009   6.503   6.041   0.718
  277         H 7010   6.541   6.056   0.544
  277         H 7011   6.579   6.190   0.656
  278         C 7012   2.528   5.502   4.871
  278         O 7013   2.545   5.633   4.922
  278         C 7014   2.458   5.661   5.031
  278         C 7015   2.485   5.803   5.076
  278         O 7016   2.399   5.830   5.186
  278         C 7017   2.415   5.962   5.237
  278         C 7018   2.318   5.978   5.353
  278         O 7019   2.333   6.110   5.404
  278         C 7020   2.247   6.136   5.514
  278         H 7021   2.598   5.490   4.788
  278         H 7022   2.550   5.426   4.948
  278         H 7023   2.425   5.486   4.834
  278         H 7024   2.353   5.650   5.000
  278         H 7025   2.477   5.590   5.113
  278         H 7026   2.590   5.814   5.107
  278         H 7027   2.466   5.873   4.994
  278         H 7028   2.518   5.977   5.272
  278         H 7029   2.394   6.036   5.159
  278         H 7030   2.214   5.963   5.318
  278         H 7031   2.339   5.904   5.431
  278         H 7032   2.266   6.239   5.546
  278         H 7033   2.141   6.127   5.483
  278         H 7034   2.266   6.067   5.597
  279         C 7035   3.077   2.731   4.561
  279         O 7036   3.138   2.828   4.645
  279         C 7037   3.061   2.946   4.656
  279         C 7038   3.136   3.042   4.748
  279         O 7039   3.059   3.160   4.758
  279         C 7040   3.119   3.258   4.843
  279         C 7041   3.027   3.379   4.845
  279         O 7042   3.087   3.477   4.930
  279         C 7043   3.010   3.595   4.940
  279         H 7044   3.143   2.644   4.559
  279         H 7045   2.978   2.701   4.600
  279         H 7046   3.065   2.769   4.459
  279         H 7047   3.047   2.992   4.557
  279         H 7048   2.961   2.924   4.697
  279         H 7049   3.149   2.996   4.847
  279         H 7050   3.235   3.064   4.706
  279         H 7051   3.132   3.218   4.944
  279         H 7052   3.218   3.286   4.804
  279         H 7053   3.014   3.419   4.744
  279         H 7054   2.928   3.351   4.884
  279         H 7055   3.063   3.663   5.006
  279         H 7056   2.997   3.642   4.841
  279         H 7057   2.910   3.574   4.982
  280         C 7058   6.506   2.625   0.961
  280         O 7059   6.438   2.510   0.915
  280         C 7060   6.454   2.490   0.775
  280         C 7061   6.378   2.364   0.737
  280         O 7062   6.394   2.344   0.598
  280         C 7063   6.326   2.228   0.550
  280         C 7064   6.351   2.218   0.401
  280         O 7065   6.284   2.103   0.353
  280         C 7066   6.300   2.083   0.213
  280         H 7067   6.488   2.632   1.069
  280         H 7068   6.614   2.618   0.943
  280         H 7069   6.468   2.716   0.912
  280         H 7070   6.415   2.576   0.719
  280         H 7071   6.561   2.478   0.750
  280         H 7072   6.417   2.277   0.793
  280         H 7073   6.271   2.375   0.762
  280         H 7074   6.365   2.138   0.601
  280         H 7075   6.219   2.236   0.571
  280         H 7076   6.313   2.308   0.350
  280         H 7077   6.459   2.211   0.380
  280         H 7078   6.246   1.993   0.187
  280         H 7079   6.260   2.169   0.157
  280         H 7080   6.406   2.071   0.188
  281         C 7081   5.458   6.870   4.173
  281         O 7082   5.401   6.806   4.286
  281         C 7083   5.490   6.801   4.397
  281         C 7084   5.419   6.730   4.510
  281         O 7085   5.508   6.725   4.621
  281         C 7086   5.451   6.661   4.734
  281         C 7087   5.556   6.662   4.845
  281         O 7088   5.500   6.598   4.958
  281         C 7089   5.589   6.593   5.068
  281         H 7090   5.383   6.869   4.094
  281         H 7091   5.485   6.974   4.196
  281         H 7092   5.548   6.817   4.139
  281         H 7093   5.582   6.746   4.370
  281         H 7094   5.519   6.902   4.427
  281         H 7095   5.327   6.785   4.537
  281         H 7096   5.390   6.628   4.480
  281         H 7097   5.361   6.714   4.767
  281         H 7098   5.424   6.557   4.710
  281         H 7099   5.647   6.609   4.812
  281         H 7100   5.584   6.766   4.869
  281         H 7101   5.538   6.542   5.150
  281         H 7102   5.681   6.537   5.043
  281         H 7103   5.617   6.695   5.100
  282         C 7104   5.195   3.733   1.531
  282         O 7105   5.136   3.764   1.405
  282         C 7106   5.198   3.695   1.298
  282         C 7107   5.128   3.735   1.169
  282         O 7108   5.190   3.666   1.062
  282         C 7109   5.132   3.696   0.936
  282         C 7110   5.207   3.616   0.831
  282         O 7111   5.149   3.647   0.704
  282         C 7112   5.212   3.577   0.598
  282         H 7113   5.141   3.790   1.606
  282         H 7114   5.186   3.626   1.553
  282         H 7115   5.301   3.761   1.533
  282         H 7116   5.305   3.721   1.292
  282         H 7117   5.191   3.586   1.312
  282         H 7118   5.021   3.709   1.175
  282         H 7119   5.135   3.844   1.155
  282         H 7120   5.025   3.669   0.935
  282         H 7121   5.140   3.804   0.915
  282         H 7122   5.314   3.644   0.831
  282         H 7123   5.199   3.509   0.852
  282         H 7124   5.161   3.606   0.506
  282         H 7125   5.319   3.604   0.591
  282         H 7126   5.204   3.468   0.611
  283         C 7127   4.151   5.707   6.720
  283         O 7128   4.221   5.830   6.715
  283         C 7129   4.362   5.812   6.704
  283         C 7130   4.425   5.950   6.699
  283         O 7131   4.566   5.933   6.688
  283         C 7132   4.636   6.056   6.683
  283         C 7133   4.785   6.023   6.671
  283         O 7134   4.856   6.146   6.666
  283         C 7135   4.996   6.128   6.655
  283         H 7136   4.045   5.730   6.728
  283         H 7137   4.168   5.648   6.628
  283         H 7138   4.182   5.647   6.807
  283         H 7139   4.400   5.756   6.790
  283         H 7140   4.386   5.757   6.612
  283         H 7141   4.387   6.007   6.613
  283         H 7142   4.401   6.006   6.791
  283         H 7143   4.604   6.115   6.596
  283         H 7144   4.618   6.114   6.774
  283         H 7145   4.817   5.964   6.758
  283         H 7146   4.803   5.964   6.580
  283         H 7147   5.041   6.227   6.652
  283         H 7148   5.035   6.072   6.741
  283         H 7149   5.021   6.073   6.563
  284         C 7150   2.263   5.284   5.458
  284         O 7151   2.222   5.304   5.324
  284         C 7152   2.214   5.183   5.251
  284         C 7153   2.169   5.217   5.109
  284         O 7154   2.161   5.095   5.036
  284         C 7155   2.120   5.114   4.902
  284         C 7156   2.114   4.978   4.835
  284         O 7157   2.073   4.997   4.701
  284         C 7158   2.065   4.875   4.629
  284         H 7159   2.267   5.382   5.506
  284         H 7160   2.192   5.220   5.512
  284         H 7161   2.363   5.238   5.463
  284         H 7162   2.311   5.132   5.249
  284         H 7163   2.141   5.115   5.298
  284         H 7164   2.072   5.267   5.111
  284         H 7165   2.242   5.284   5.062
  284         H 7166   2.020   5.162   4.898
  284         H 7167   2.191   5.179   4.849
  284         H 7168   2.214   4.930   4.839
  284         H 7169   2.043   4.912   4.888
  284         H 7170   2.033   4.899   4.527
  284         H 7171   2.163   4.824   4.625
  284         H 7172   1.992   4.807   4.674
  285         C 7173   6.945   2.456   3.179
  285         O 7174   6.809   2.497   3.174
  285         C 7175   6.795   2.639   3.174
  285         C 7176   6.647   2.671   3.170
  285         O 7177   6.633   2.812   3.170
  285         C 7178   6.497   2.855   3.165
  285         C 7179   6.497   3.007   3.166
  285         O 7180   6.361   3.049   3.161
  285         C 7181   6.348   3.191   3.161
  285         H 7182   6.945   2.347   3.178
  285         H 7183   7.000   2.493   3.091
  285         H 7184   6.994   2.492   3.270
  285         H 7185   6.840   2.682   3.265
  285         H 7186   6.846   2.682   3.087
  285         H 7187   6.602   2.628   3.079
  285         H 7188   6.596   2.628   3.257
  285         H 7189   6.448   2.817   3.074
  285         H 7190   6.443   2.816   3.253
  285         H 7191   6.546   3.044   3.257
  285         H 7192   6.552   3.045   3.078
  285         H 7193   6.242   3.213   3.158
  285         H 7194   6.392   3.234   3.252
  285         H 7195   6.398   3.235   3.074
  286         C 7196   4.811   0.985   2.374
  286         O 7197   4.914   0.933   2.291
  286         C 7198   5.029   0.895   2.364
  286         C 7199   5.131   0.840   2.266
  286         O 7200   5.247   0.803   2.340
  286         C 7201   5.350   0.750   2.257
  286         C 7202   5.467   0.714   2.348
  286         O 7203   5.570   0.661   2.266
  286         C 7204   5.685   0.624   2.340
  286         H 7205   4.728   1.011   2.308
  286         H 7206   4.779   0.911   2.448
  286         H 7207   4.846   1.076   2.426
  286         H 7208   5.071   0.982   2.418
  286         H 7209   5.004   0.818   2.439
  286         H 7210   5.090   0.753   2.213
  286         H 7211   5.157   0.917   2.191
  286         H 7212   5.314   0.660   2.204
  286         H 7213   5.381   0.824   2.183
  286         H 7214   5.503   0.804   2.401
  286         H 7215   5.436   0.640   2.423
  286         H 7216   5.758   0.585   2.269
  286         H 7217   5.728   0.711   2.393
  286         H 7218   5.661   0.546   2.414
  287         C 7219   3.425   0.805   5.175
  287         O 7220   3.526   0.813   5.075
  287         C 7221   3.476   0.789   4.945
  287         C 7222   3.593   0.800   4.848
  287         O 7223   3.543   0.776   4.717
  287         C 7224   3.644   0.783   4.617
  287         C 7225   3.578   0.756   4.483
  287         O 7226   3.678   0.764   4.383
  287         C 7227   3.627   0.740   4.253
  287         H 7228   3.472   0.825   5.271
  287         H 7229   3.346   0.881   5.157
  287         H 7230   3.378   0.706   5.176
  287         H 7231   3.431   0.689   4.938
  287         H 7232   3.399   0.864   4.919
  287         H 7233   3.638   0.900   4.854
  287         H 7234   3.670   0.725   4.873
  287         H 7235   3.690   0.883   4.617
  287         H 7236   3.722   0.708   4.637
  287         H 7237   3.531   0.657   4.483
  287         H 7238   3.499   0.831   4.464
  287         H 7239   3.711   0.748   4.183
  287         H 7240   3.583   0.640   4.245
  287         H 7241   3.551   0.815   4.226
  288         C 7242   0.339   5.077   6.265
  288         O 7243   0.453   5.158   6.292
  288         C 7244   0.418   5.293   6.322
  288         C 7245   0.546   5.369   6.349
  288         O 7246   0.511   5.503   6.379
  288         C 7247   0.624   5.585   6.406
  288         C 7248   0.573   5.725   6.437
  288         O 7249   0.686   5.807   6.464
  288         C 7250   0.650   5.941   6.494
  288         H 7251   0.376   4.977   6.244
  288         H 7252   0.272   5.074   6.352
  288         H 7253   0.283   5.115   6.178
  288         H 7254   0.364   5.338   6.238
  288         H 7255   0.352   5.297   6.410
  288         H 7256   0.600   5.324   6.434
  288         H 7257   0.612   5.365   6.261
  288         H 7258   0.680   5.546   6.493
  288         H 7259   0.691   5.587   6.320
  288         H 7260   0.517   5.765   6.350
  288         H 7261   0.505   5.723   6.523
  288         H 7262   0.742   5.996   6.513
  288         H 7263   0.597   5.988   6.409
  288         H 7264   0.585   5.946   6.583
  289         C 7265   4.039   1.229   0.491
  289         O 7266   3.925   1.209   0.574
  289         C 7267   3.803   1.234   0.506
  289         C 7268   3.690   1.209   0.604
  289         O 7269   3.568   1.234   0.535
  289         C 7270   3.454   1.214   0.618
  289         C 7271   3.330   1.243   0.533
  289         O 7272   3.216   1.223   0.615
  289         C 7273   3.095   1.248   0.546
  289         H 7274   4.127   1.208   0.552
  289         H 7275   4.037   1.161   0.404
  289         H 7276   4.044   1.333   0.455
  289         H 7277   3.800   1.338   0.469
  289         H 7278   3.794   1.167   0.419
  289         H 7279   3.693   1.106   0.640
  289         H 7280   3.700   1.276   0.690
  289         H 7281   3.451   1.110   0.655
  289         H 7282   3.457   1.281   0.705
  289         H 7283   3.334   1.347   0.496
  289         H 7284   3.327   1.176   0.446
  289         H 7285   3.013   1.230   0.617
  289         H 7286   3.090   1.352   0.511
  289         H 7287   3.084   1.181   0.460
  290         C 7288   1.150   2.883   4.747
  290         O 7289   1.179   2.744   4.759
  290         C 7290   1.130   2.689   4.881
  290         C 7291   1.166   2.541   4.882
  290         O 7292   1.118   2.486   5.004
  290         C 7293   1.146   2.348   5.017
  290         C 7294   1.090   2.301   5.150
  290         O 7295   1.118   2.163   5.163
  290         C 7296   1.069   2.108   5.285
  290         H 7297   1.191   2.916   4.652
  290         H 7298   1.042   2.901   4.749
  290         H 7299   1.197   2.940   4.829
  290         H 7300   1.176   2.740   4.967
  290         H 7301   1.021   2.701   4.888
  290         H 7302   1.121   2.490   4.796
  290         H 7303   1.276   2.529   4.875
  290         H 7304   1.100   2.291   4.934
  290         H 7305   1.255   2.330   5.013
  290         H 7306   1.136   2.358   5.232
  290         H 7307   0.981   2.319   5.153
  290         H 7308   1.095   2.002   5.286
  290         H 7309   1.116   2.158   5.371
  290         H 7310   0.960   2.119   5.292
  291         C 7311   6.032   2.017   4.898
  291         O 7312   6.131   1.972   4.990
  291         C 7313   6.083   1.969   5.124
  291         C 7314   6.196   1.919   5.212
  291         O 7315   6.148   1.916   5.346
  291         C 7316   6.246   1.871   5.438
  291         C 7317   6.182   1.872   5.577
  291         O 7318   6.280   1.827   5.669
  291         C 7319   6.231   1.824   5.803
  291         H 7320   6.078   2.016   4.799
  291         H 7321   5.944   1.951   4.898
  291         H 7322   5.999   2.119   4.922
  291         H 7323   6.051   2.069   5.155
  291         H 7324   5.996   1.901   5.132
  291         H 7325   6.228   1.819   5.181
  291         H 7326   6.282   1.987   5.204
  291         H 7327   6.279   1.769   5.413
  291         H 7328   6.334   1.937   5.437
  291         H 7329   6.149   1.974   5.602
  291         H 7330   6.094   1.806   5.578
  291         H 7331   6.313   1.789   5.866
  291         H 7332   6.201   1.925   5.836
  291         H 7333   6.145   1.756   5.812
  292         C 7334   6.477   6.273   6.051
  292         O 7335   6.417   6.263   6.179
  292         C 7336   6.339   6.377   6.212
  292         C 7337   6.280   6.355   6.351
  292         O 7338   6.202   6.469   6.383
  292         C 7339   6.141   6.459   6.511
  292         C 7340   6.061   6.586   6.534
  292         O 7341   6.000   6.577   6.662
  292         C 7342   5.922   6.691   6.694
  292         H 7343   6.535   6.182   6.035
  292         H 7344   6.401   6.283   5.972
  292         H 7345   6.544   6.360   6.046
  292         H 7346   6.401   6.468   6.212
  292         H 7347   6.258   6.391   6.138
  292         H 7348   6.218   6.264   6.351
  292         H 7349   6.360   6.341   6.424
  292         H 7350   6.075   6.371   6.516
  292         H 7351   6.218   6.449   6.589
  292         H 7352   6.127   6.674   6.529
  292         H 7353   5.984   6.597   6.456
  292         H 7354   5.880   6.675   6.793
  292         H 7355   5.984   6.782   6.695
  292         H 7356   5.841   6.705   6.621
  293         C 7357   0.731   4.371   2.301
  293         O 7358   0.852   4.440   2.274
  293         C 7359   0.955   4.405   2.365
  293         C 7360   1.079   4.484   2.327
  293         O 7361   1.183   4.450   2.418
  293         C 7362   1.304   4.518   2.392
  293         C 7363   1.406   4.473   2.496
  293         O 7364   1.528   4.541   2.470
  293         C 7365   1.630   4.506   2.562
  293         H 7366   0.658   4.404   2.226
  293         H 7367   0.745   4.262   2.293
  293         H 7368   0.693   4.395   2.401
  293         H 7369   0.925   4.430   2.468
  293         H 7370   0.976   4.297   2.360
  293         H 7371   1.110   4.460   2.224
  293         H 7372   1.059   4.592   2.332
  293         H 7373   1.341   4.495   2.291
  293         H 7374   1.289   4.627   2.399
  293         H 7375   1.369   4.496   2.598
  293         H 7376   1.421   4.364   2.490
  293         H 7377   1.719   4.563   2.535
  293         H 7378   1.601   4.531   2.665
  293         H 7379   1.653   4.398   2.557
  294         C 7380   0.270   4.955   0.152
  294         O 7381   0.405   4.917   0.174
  294         C 7382   0.420   4.830   0.285
  294         C 7383   0.567   4.797   0.298
  294         O 7384   0.582   4.710   0.410
  294         C 7385   0.717   4.671   0.432
  294         C 7386   0.719   4.579   0.553
  294         O 7387   0.854   4.541   0.575
  294         C 7388   0.868   4.453   0.687
  294         H 7389   0.269   5.021   0.065
  294         H 7390   0.207   4.867   0.132
  294         H 7391   0.229   5.008   0.239
  294         H 7392   0.384   4.879   0.377
  294         H 7393   0.361   4.738   0.270
  294         H 7394   0.604   4.748   0.207
  294         H 7395   0.626   4.889   0.314
  294         H 7396   0.757   4.619   0.344
  294         H 7397   0.780   4.760   0.451
  294         H 7398   0.679   4.631   0.641
  294         H 7399   0.657   4.490   0.534
  294         H 7400   0.974   4.430   0.696
  294         H 7401   0.833   4.502   0.779
  294         H 7402   0.811   4.361   0.672
  295         C 7403   3.182   2.931   6.521
  295         O 7404   3.045   2.892   6.515
  295         C 7405   2.957   3.003   6.509
  295         C 7406   2.815   2.948   6.503
  295         O 7407   2.727   3.059   6.497
  295         C 7408   2.590   3.020   6.490
  295         C 7409   2.506   3.147   6.485
  295         O 7410   2.370   3.109   6.478
  295         C 7411   2.282   3.220   6.472
  295         H 7412   3.241   2.840   6.525
  295         H 7413   3.210   2.990   6.433
  295         H 7414   3.201   2.992   6.611
  295         H 7415   2.969   3.066   6.598
  295         H 7416   2.978   3.064   6.420
  295         H 7417   2.803   2.885   6.413
  295         H 7418   2.794   2.887   6.591
  295         H 7419   2.572   2.959   6.401
  295         H 7420   2.563   2.961   6.579
  295         H 7421   2.525   3.209   6.574
  295         H 7422   2.534   3.207   6.396
  295         H 7423   2.180   3.181   6.468
  295         H 7424   2.293   3.283   6.562
  295         H 7425   2.302   3.282   6.383
  296         C 7426   2.627   5.960   2.313
  296         O 7427   2.596   5.822   2.300
  296         C 7428   2.713   5.741   2.286
  296         C 7429   2.667   5.596   2.274
  296         O 7430   2.783   5.516   2.260
  296         C 7431   2.754   5.378   2.248
  296         C 7432   2.885   5.303   2.234
  296         O 7433   2.856   5.165   2.222
  296         C 7434   2.972   5.085   2.208
  296         H 7435   2.532   6.013   2.322
  296         H 7436   2.689   5.978   2.402
  296         H 7437   2.681   5.997   2.224
  296         H 7438   2.770   5.771   2.197
  296         H 7439   2.778   5.753   2.374
  296         H 7440   2.610   5.567   2.363
  296         H 7441   2.602   5.585   2.186
  296         H 7442   2.699   5.342   2.337
  296         H 7443   2.691   5.360   2.159
  296         H 7444   2.940   5.339   2.146
  296         H 7445   2.948   5.321   2.323
  296         H 7446   2.940   4.981   2.199
  296         H 7447   3.029   5.113   2.118
  296         H 7448   3.038   5.095   2.296
  297         C 7449   1.380   6.737   1.927
  297         O 7450   1.508   6.785   1.964
  297         C 7451   1.607   6.753   1.867
  297         C 7452   1.740   6.810   1.916
  297         O 7453   1.839   6.778   1.820
  297         C 7454   1.968   6.827   1.855
  297         C 7455   2.064   6.786   1.745
  297         O 7456   2.193   6.834   1.780
  297         C 7457   2.292   6.802   1.683
  297         H 7458   1.311   6.766   2.007
  297         H 7459   1.346   6.780   1.832
  297         H 7460   1.380   6.627   1.918
  297         H 7461   1.615   6.644   1.855
  297         H 7462   1.582   6.797   1.770
  297         H 7463   1.732   6.919   1.929
  297         H 7464   1.766   6.766   2.014
  297         H 7465   1.966   6.936   1.866
  297         H 7466   2.000   6.783   1.951
  297         H 7467   2.066   6.677   1.735
  297         H 7468   2.032   6.829   1.649
  297         H 7469   2.386   6.843   1.719
  297         H 7470   2.301   6.693   1.671
  297         H 7471   2.267   6.846   1.586
  298         C 7472   3.665   5.870   2.865
  298         O 7473   3.695   6.008   2.877
  298         C 7474   3.583   6.084   2.921
  298         C 7475   3.627   6.229   2.930
  298         O 7476   3.515   6.305   2.974
  298         C 7477   3.544   6.444   2.986
  298         C 7478   3.418   6.513   3.033
  298         O 7479   3.446   6.652   3.045
  298         C 7480   3.334   6.727   3.089
  298         H 7481   3.757   5.820   2.831
  298         H 7482   3.635   5.827   2.962
  298         H 7483   3.585   5.853   2.792
  298         H 7484   3.500   6.074   2.850
  298         H 7485   3.549   6.049   3.019
  298         H 7486   3.711   6.240   3.001
  298         H 7487   3.661   6.265   2.832
  298         H 7488   3.625   6.460   3.058
  298         H 7489   3.576   6.485   2.889
  298         H 7490   3.336   6.497   2.960
  298         H 7491   3.385   6.472   3.130
  298         H 7492   3.366   6.831   3.095
  298         H 7493   3.251   6.719   3.018
  298         H 7494   3.300   6.693   3.188
  299         C 7495   1.168   0.855   4.188
  299         O 7496   1.054   0.941   4.192
  299         C 7497   0.964   0.907   4.297
  299         C 7498   0.848   1.005   4.290
  299         O 7499   0.758   0.971   4.395
  299         C 7500   0.644   1.057   4.399
  299         C 7501   0.556   1.011   4.514
  299         O 7502   0.443   1.096   4.519
  299         C 7503   0.353   1.061   4.624
  299         H 7504   1.230   0.888   4.106
  299         H 7505   1.224   0.861   4.282
  299         H 7506   1.138   0.750   4.172
  299         H 7507   0.928   0.804   4.284
  299         H 7508   1.014   0.914   4.394
  299         H 7509   0.884   1.108   4.302
  299         H 7510   0.797   0.998   4.193
  299         H 7511   0.675   1.161   4.414
  299         H 7512   0.588   1.051   4.304
  299         H 7513   0.525   0.906   4.499
  299         H 7514   0.612   1.016   4.609
  299         H 7515   0.270   1.132   4.619
  299         H 7516   0.315   0.959   4.611
  299         H 7517   0.402   1.070   4.722
  300         C 7518   2.698   0.367   3.916
  300         O 7519   2.605   0.458   3.861
  300         C 7520   2.582   0.435   3.722
  300         C 7521   2.481   0.538   3.674
  300         O 7522   2.459   0.515   3.536
  300         C 7523   2.366   0.606   3.479
  300         C 7524   2.350   0.571   3.332
  300         O 7525   2.257   0.662   3.276
  300         C 7526   2.235   0.638   3.137
  300         H 7527   2.709   0.392   4.022
  300         H 7528   2.662   0.263   3.907
  300         H 7529   2.796   0.375   3.867
  300         H 7530   2.676   0.445   3.666
  300         H 7531   2.543   0.334   3.706
  300         H 7532   2.387   0.529   3.730
  300         H 7533   2.521   0.640   3.690
  300         H 7534   2.269   0.598   3.530
  300         H 7535   2.402   0.710   3.490
  300         H 7536   2.448   0.579   3.281
  300         H 7537   2.315   0.468   3.321
  300         H 7538   2.163   0.713   3.103
  300         H 7539   2.329   0.649   3.080
  300         H 7540   2.195   0.538   3.120
  301         C 7541   4.478   5.267   6.542
  301         O 7542   4.616   5.233   6.554
  301         C 7543   4.701   5.340   6.517
  301         C 7544   4.845   5.292   6.534
  301         O 7545   4.931   5.399   6.497
  301         C 7546   5.068   5.366   6.509
  301         C 7547   5.149   5.488   6.466
  301         O 7548   5.286   5.455   6.478
  301         C 7549   5.371   5.563   6.441
  301         H 7550   4.421   5.180   6.573
  301         H 7551   4.453   5.352   6.607
  301         H 7552   4.453   5.293   6.438
  301         H 7553   4.684   5.369   6.412
  301         H 7554   4.683   5.428   6.581
  301         H 7555   4.863   5.264   6.639
  301         H 7556   4.863   5.205   6.471
  301         H 7557   5.092   5.340   6.613
  301         H 7558   5.093   5.280   6.445
  301         H 7559   5.125   5.515   6.363
  301         H 7560   5.124   5.574   6.531
  301         H 7561   5.474   5.528   6.453
  301         H 7562   5.355   5.591   6.336
  301         H 7563   5.354   5.651   6.505
  302         C 7564   4.169   0.577   4.773
  302         O 7565   4.086   0.648   4.683
  302         C 7566   4.103   0.789   4.692
  302         C 7567   4.010   0.854   4.591
  302         O 7568   4.028   0.994   4.600
  302         C 7569   3.945   1.066   4.510
  302         C 7570   3.974   1.214   4.529
  302         O 7571   3.891   1.286   4.439
  302         C 7572   3.910   1.427   4.449
  302         H 7573   4.148   0.470   4.759
  302         H 7574   4.275   0.596   4.753
  302         H 7575   4.147   0.605   4.877
  302         H 7576   4.080   0.824   4.793
  302         H 7577   4.208   0.816   4.670
  302         H 7578   4.034   0.818   4.489
  302         H 7579   3.906   0.827   4.613
  302         H 7580   3.968   1.037   4.406
  302         H 7581   3.839   1.045   4.529
  302         H 7582   3.952   1.243   4.633
  302         H 7583   4.080   1.235   4.510
  302         H 7584   3.842   1.473   4.376
  302         H 7585   3.885   1.463   4.550
  302         H 7586   4.013   1.455   4.426
  303         C 7587   6.708   5.326   4.137
  303         O 7588   6.712   5.187   4.165
  303         C 7589   6.590   5.122   4.133
  303         C 7590   6.607   4.975   4.168
  303         O 7591   6.485   4.909   4.136
  303         C 7592   6.488   4.770   4.164
  303         C 7593   6.352   4.712   4.125
  303         O 7594   6.355   4.573   4.154
  303         C 7595   6.233   4.509   4.121
  303         H 7596   6.806   5.368   4.165
  303         H 7597   6.691   5.344   4.030
  303         H 7598   6.629   5.377   4.194
  303         H 7599   6.507   5.166   4.190
  303         H 7600   6.568   5.133   4.026
  303         H 7601   6.690   4.931   4.111
  303         H 7602   6.629   4.964   4.275
  303         H 7603   6.568   4.721   4.107
  303         H 7604   6.507   4.753   4.271
  303         H 7605   6.272   4.762   4.183
  303         H 7606   6.333   4.729   4.018
  303         H 7607   6.245   4.403   4.146
  303         H 7608   6.149   4.551   4.179
  303         H 7609   6.210   4.518   4.014
  304         C 7610   1.849   1.612   4.506
  304         O 7611   1.961   1.526   4.506
  304         C 7612   2.084   1.596   4.507
  304         C 7613   2.196   1.494   4.507
  304         O 7614   2.319   1.564   4.508
  304         C 7615   2.432   1.478   4.508
  304         C 7616   2.557   1.566   4.509
  304         O 7617   2.670   1.480   4.509
  304         C 7618   2.793   1.551   4.510
  304         H 7619   1.759   1.550   4.505
  304         H 7620   1.848   1.676   4.596
  304         H 7621   1.849   1.677   4.417
  304         H 7622   2.092   1.661   4.418
  304         H 7623   2.091   1.660   4.596
  304         H 7624   2.189   1.429   4.595
  304         H 7625   2.189   1.430   4.417
  304         H 7626   2.431   1.413   4.596
  304         H 7627   2.432   1.414   4.418
  304         H 7628   2.558   1.631   4.420
  304         H 7629   2.557   1.630   4.598
  304         H 7630   2.873   1.477   4.509
  304         H 7631   2.802   1.615   4.420
  304         H 7632   2.801   1.614   4.599
  305         C 7633   0.063   1.827   4.888
  305         O 7634   0.198   1.782   4.892
  305         C 7635   0.290   1.890   4.897
  305         C 7636   0.430   1.830   4.901
  305         O 7637   0.523   1.938   4.906
  305         C 7638   0.658   1.894   4.910
  305         C 7639   0.746   2.018   4.915
  305         O 7640   0.881   1.974   4.919
  305         C 7641   0.973   2.083   4.924
  305         H 7642  -0.000   1.737   4.884
  305         H 7643   0.038   1.885   4.977
  305         H 7644   0.045   1.888   4.799
  305         H 7645   0.279   1.954   4.808
  305         H 7646   0.273   1.951   4.986
  305         H 7647   0.442   1.766   4.990
  305         H 7648   0.448   1.768   4.812
  305         H 7649   0.675   1.832   4.999
  305         H 7650   0.682   1.834   4.821
  305         H 7651   0.729   2.080   4.826
  305         H 7652   0.722   2.078   5.004
  305         H 7653   1.074   2.040   4.927
  305         H 7654   0.964   2.147   4.835
  305         H 7655   0.957   2.144   5.014
  306         C 7656   0.635   2.887   0.821
  306         O 7657   0.757   2.828   0.778
  306         C 7658   0.858   2.925   0.753
  306         C 7659   0.983   2.851   0.708
  306         O 7660   1.084   2.948   0.682
  306         C 7661   1.206   2.891   0.640
  306         C 7662   1.304   3.004   0.616
  306         O 7663   1.427   2.947   0.573
  306         C 7664   1.527   3.044   0.548
  306         H 7665   0.564   2.805   0.838
  306         H 7666   0.649   2.943   0.914
  306         H 7667   0.595   2.954   0.744
  306         H 7668   0.825   2.995   0.674
  306         H 7669   0.879   2.984   0.843
  306         H 7670   1.016   2.782   0.787
  306         H 7671   0.962   2.793   0.617
  306         H 7672   1.245   2.822   0.717
  306         H 7673   1.191   2.833   0.547
  306         H 7674   1.265   3.073   0.539
  306         H 7675   1.319   3.062   0.709
  306         H 7676   1.617   2.991   0.516
  306         H 7677   1.495   3.114   0.468
  306         H 7678   1.549   3.102   0.639
  307         C 7679   6.108   2.383   5.820
  307         O 7680   6.058   2.292   5.917
  307         C 7681   5.922   2.314   5.948
  307         C 7682   5.880   2.211   6.052
  307         O 7683   5.744   2.233   6.083
  307         C 7684   5.694   2.142   6.180
  307         C 7685   5.547   2.177   6.204
  307         O 7686   5.497   2.086   6.301
  307         C 7687   5.360   2.109   6.331
  307         H 7688   6.213   2.358   5.803
  307         H 7689   6.052   2.374   5.726
  307         H 7690   6.101   2.487   5.857
  307         H 7691   5.908   2.415   5.988
  307         H 7692   5.860   2.304   5.858
  307         H 7693   5.894   2.109   6.012
  307         H 7694   5.942   2.221   6.142
  307         H 7695   5.702   2.039   6.143
  307         H 7696   5.750   2.151   6.274
  307         H 7697   5.538   2.280   6.241
  307         H 7698   5.490   2.168   6.110
  307         H 7699   5.331   2.035   6.406
  307         H 7700   5.346   2.210   6.373
  307         H 7701   5.297   2.098   6.242
  308         C 7702   4.712   2.103   3.349
  308         O 7703   4.772   2.032   3.457
  308         C 7704   4.899   1.979   3.423
  308         C 7705   4.953   1.906   3.545
  308         O 7706   5.081   1.853   3.510
  308         C 7707   5.141   1.782   3.617
  308         C 7708   5.276   1.731   3.568
  308         O 7709   5.337   1.660   3.674
  308         C 7710   5.464   1.608   3.639
  308         H 7711   4.616   2.140   3.385
  308         H 7712   4.774   2.189   3.319
  308         H 7713   4.697   2.038   3.263
  308         H 7714   4.891   1.910   3.338
  308         H 7715   4.968   2.060   3.394
  308         H 7716   4.962   1.975   3.629
  308         H 7717   4.885   1.825   3.573
  308         H 7718   5.155   1.848   3.704
  308         H 7719   5.078   1.698   3.648
  308         H 7720   5.262   1.665   3.481
  308         H 7721   5.339   1.816   3.537
  308         H 7722   5.503   1.555   3.727
  308         H 7723   5.456   1.537   3.555
  308         H 7724   5.534   1.688   3.612
  309         C 7725   2.876   1.704   0.597
  309         O 7726   2.755   1.686   0.669
  309         C 7727   2.764   1.730   0.803
  309         C 7728   2.629   1.705   0.869
  309         O 7729   2.639   1.749   1.004
  309         C 7730   2.518   1.731   1.076
  309         C 7731   2.541   1.782   1.218
  309         O 7732   2.420   1.764   1.290
  309         C 7733   2.430   1.808   1.425
  309         H 7734   2.859   1.668   0.495
  309         H 7735   2.904   1.811   0.594
  309         H 7736   2.958   1.648   0.643
  309         H 7737   2.843   1.674   0.856
  309         H 7738   2.789   1.837   0.807
  309         H 7739   2.551   1.761   0.816
  309         H 7740   2.604   1.598   0.865
  309         H 7741   2.436   1.788   1.029
  309         H 7742   2.490   1.625   1.078
  309         H 7743   2.623   1.725   1.265
  309         H 7744   2.569   1.888   1.216
  309         H 7745   2.333   1.790   1.472
  309         H 7746   2.508   1.752   1.479
  309         H 7747   2.454   1.915   1.430
  310         C 7748   5.504   6.589   0.402
  310         O 7749   5.386   6.516   0.433
  310         C 7750   5.306   6.581   0.530
  310         C 7751   5.184   6.495   0.555
  310         O 7752   5.103   6.560   0.652
  310         C 7753   4.985   6.488   0.684
  310         C 7754   4.909   6.568   0.788
  310         O 7755   4.791   6.496   0.820
  310         C 7756   4.711   6.562   0.917
  310         H 7757   5.559   6.531   0.327
  310         H 7758   5.480   6.688   0.361
  310         H 7759   5.567   6.602   0.491
  310         H 7760   5.363   6.595   0.624
  310         H 7761   5.275   6.681   0.494
  310         H 7762   5.127   6.481   0.461
  310         H 7763   5.214   6.395   0.591
  310         H 7764   4.923   6.475   0.594
  310         H 7765   5.010   6.389   0.723
  310         H 7766   4.971   6.582   0.878
  310         H 7767   4.884   6.668   0.748
  310         H 7768   4.623   6.500   0.934
  310         H 7769   4.766   6.575   1.011
  310         H 7770   4.679   6.661   0.881
  311         C 7771   0.358   5.516   4.046
  311         O 7772   0.282   5.396   4.034
  311         C 7773   0.309   5.327   3.913
  311         C 7774   0.223   5.201   3.912
  311         O 7775   0.250   5.132   3.791
  311         C 7776   0.175   5.012   3.778
  311         C 7777   0.212   4.948   3.645
  311         O 7778   0.137   4.828   3.633
  311         C 7779   0.164   4.760   3.511
  311         H 7780   0.331   5.562   4.142
  311         H 7781   0.466   5.495   4.045
  311         H 7782   0.334   5.586   3.964
  311         H 7783   0.284   5.390   3.827
  311         H 7784   0.415   5.300   3.907
  311         H 7785   0.248   5.138   3.999
  311         H 7786   0.116   5.228   3.918
  311         H 7787   0.198   4.944   3.861
  311         H 7788   0.067   5.034   3.781
  311         H 7789   0.189   5.017   3.563
  311         H 7790   0.320   4.927   3.643
  311         H 7791   0.102   4.670   3.511
  311         H 7792   0.139   4.822   3.424
  311         H 7793   0.270   4.732   3.505
  312         C 7794   2.789   5.334   4.236
  312         O 7795   2.824   5.224   4.320
  312         C 7796   2.942   5.248   4.394
  312         C 7797   2.969   5.125   4.480
  312         O 7798   3.087   5.149   4.554
  312         C 7799   3.122   5.041   4.638
  312         C 7800   3.250   5.078   4.712
  312         O 7801   3.285   4.970   4.796
  312         C 7802   3.404   4.995   4.870
  312         H 7803   2.698   5.306   4.183
  312         H 7804   2.772   5.425   4.295
  312         H 7805   2.869   5.354   4.162
  312         H 7806   3.027   5.266   4.326
  312         H 7807   2.930   5.337   4.458
  312         H 7808   2.884   5.108   4.547
  312         H 7809   2.981   5.037   4.416
  312         H 7810   3.042   5.021   4.710
  312         H 7811   3.139   4.950   4.579
  312         H 7812   3.331   5.099   4.640
  312         H 7813   3.234   5.170   4.772
  312         H 7814   3.423   4.906   4.932
  312         H 7815   3.490   5.011   4.803
  312         H 7816   3.392   5.082   4.935
  313         C 7817   3.388   4.808   5.738
  313         O 7818   3.279   4.877   5.679
  313         C 7819   3.321   4.979   5.590
  313         C 7820   3.196   5.045   5.533
  313         O 7821   3.238   5.148   5.444
  313         C 7822   3.130   5.217   5.385
  313         C 7823   3.188   5.323   5.293
  313         O 7824   3.079   5.393   5.233
  313         C 7825   3.122   5.495   5.144
  313         H 7826   3.346   4.732   5.804
  313         H 7827   3.450   4.760   5.661
  313         H 7828   3.451   4.877   5.797
  313         H 7829   3.382   5.054   5.643
  313         H 7830   3.381   4.937   5.508
  313         H 7831   3.135   4.971   5.480
  313         H 7832   3.135   5.088   5.614
  313         H 7833   3.067   5.148   5.327
  313         H 7834   3.067   5.264   5.462
  313         H 7835   3.251   5.393   5.350
  313         H 7836   3.250   5.276   5.215
  313         H 7837   3.033   5.542   5.104
  313         H 7838   3.182   5.570   5.197
  313         H 7839   3.182   5.453   5.062
  314         C 7840   2.612   4.306   3.404
  314         O 7841   2.666   4.438   3.407
  314         C 7842   2.566   4.538   3.405
  314         C 7843   2.635   4.673   3.409
  314         O 7844   2.534   4.773   3.407
  314         C 7845   2.588   4.905   3.410
  314         C 7846   2.470   5.002   3.408
  314         O 7847   2.523   5.134   3.411
  314         C 7848   2.422   5.233   3.409
  314         H 7849   2.696   4.237   3.406
  314         H 7850   2.548   4.288   3.491
  314         H 7851   2.553   4.290   3.312
  314         H 7852   2.504   4.529   3.314
  314         H 7853   2.499   4.527   3.492
  314         H 7854   2.696   4.682   3.500
  314         H 7855   2.701   4.684   3.322
  314         H 7856   2.647   4.920   3.501
  314         H 7857   2.653   4.922   3.323
  314         H 7858   2.411   4.987   3.316
  314         H 7859   2.405   4.985   3.495
  314         H 7860   2.472   5.330   3.412
  314         H 7861   2.362   5.226   3.318
  314         H 7862   2.356   5.224   3.496
  315         C 7863   2.912   2.274   3.609
  315         O 7864   3.020   2.366   3.608
  315         C 7865   2.976   2.501   3.606
  315         C 7866   3.099   2.590   3.605
  315         O 7867   3.055   2.725   3.604
  315         C 7868   3.162   2.818   3.602
  315         C 7869   3.102   2.958   3.601
  315         O 7870   3.210   3.051   3.599
  315         C 7871   3.164   3.185   3.598
  315         H 7872   2.956   2.174   3.610
  315         H 7873   2.850   2.287   3.699
  315         H 7874   2.849   2.285   3.520
  315         H 7875   2.914   2.520   3.517
  315         H 7876   2.915   2.522   3.695
  315         H 7877   3.161   2.571   3.694
  315         H 7878   3.160   2.569   3.516
  315         H 7879   3.226   2.805   3.691
  315         H 7880   3.225   2.803   3.513
  315         H 7881   3.039   2.971   3.512
  315         H 7882   3.040   2.973   3.690
  315         H 7883   3.253   3.249   3.597
  315         H 7884   3.104   3.206   3.509
  315         H 7885   3.104   3.208   3.688
  316         C 7886   6.067   4.632   6.438
  316         O 7887   6.096   4.705   6.319
  316         C 7888   5.983   4.774   6.268
  316         C 7889   6.025   4.847   6.142
  316         O 7890   5.912   4.916   6.092
  316         C 7891   5.940   4.988   5.973
  316         C 7892   5.811   5.057   5.929
  316         O 7893   5.839   5.129   5.811
  316         C 7894   5.725   5.198   5.761
  316         H 7895   6.160   4.583   6.469
  316         H 7896   6.033   4.700   6.518
  316         H 7897   5.989   4.556   6.420
  316         H 7898   5.902   4.703   6.245
  316         H 7899   5.945   4.845   6.343
  316         H 7900   6.106   4.918   6.165
  316         H 7901   6.063   4.775   6.068
  316         H 7902   6.018   5.063   5.991
  316         H 7903   5.975   4.920   5.894
  316         H 7904   5.733   4.982   5.911
  316         H 7905   5.776   5.125   6.009
  316         H 7906   5.756   5.251   5.670
  316         H 7907   5.644   5.128   5.736
  316         H 7908   5.688   5.271   5.834
  317         C 7909   3.575   2.509   4.765
  317         O 7910   3.446   2.451   4.745
  317         C 7911   3.438   2.318   4.794
  317         C 7912   3.297   2.268   4.767
  317         O 7913   3.289   2.135   4.816
  317         C 7914   3.161   2.076   4.796
  317         C 7915   3.166   1.935   4.852
  317         O 7916   3.038   1.877   4.833
  317         C 7917   3.031   1.743   4.882
  317         H 7918   3.571   2.610   4.725
  317         H 7919   3.600   2.513   4.872
  317         H 7920   3.652   2.451   4.713
  317         H 7921   3.512   2.254   4.743
  317         H 7922   3.459   2.316   4.902
  317         H 7923   3.224   2.332   4.818
  317         H 7924   3.276   2.270   4.659
  317         H 7925   3.084   2.135   4.848
  317         H 7926   3.136   2.074   4.689
  317         H 7927   3.243   1.876   4.801
  317         H 7928   3.191   1.938   4.960
  317         H 7929   2.930   1.707   4.863
  317         H 7930   3.103   1.679   4.831
  317         H 7931   3.051   1.740   4.990
  318         C 7932   3.717   6.896   2.590
  318         O 7933   3.577   6.917   2.586
  318         C 7934   3.504   6.796   2.593
  318         C 7935   3.356   6.830   2.588
  318         O 7936   3.283   6.709   2.595
  318         C 7937   3.142   6.728   2.591
  318         C 7938   3.076   6.592   2.600
  318         O 7939   2.935   6.612   2.596
  318         C 7940   2.863   6.490   2.603
  318         H 7941   3.764   6.995   2.584
  318         H 7942   3.747   6.847   2.683
  318         H 7943   3.751   6.834   2.505
  318         H 7944   3.530   6.730   2.509
  318         H 7945   3.527   6.742   2.687
  318         H 7946   3.329   6.896   2.672
  318         H 7947   3.333   6.883   2.494
  318         H 7948   3.110   6.791   2.675
  318         H 7949   3.113   6.779   2.498
  318         H 7950   3.108   6.529   2.515
  318         H 7951   3.105   6.541   2.693
  318         H 7952   2.757   6.515   2.599
  318         H 7953   2.888   6.424   2.519
  318         H 7954   2.885   6.436   2.697
  319         C 7955   2.235   2.236   4.586
  319         O 7956   2.376   2.229   4.574
  319         C 7957   2.442   2.328   4.651
  319         C 7958   2.592   2.310   4.631
  319         O 7959   2.658   2.409   4.708
  319         C 7960   2.799   2.403   4.697
  319         C 7961   2.857   2.514   4.784
  319         O 7962   2.999   2.507   4.773
  319         C 7963   3.064   2.607   4.851
  319         H 7964   2.193   2.156   4.523
  319         H 7965   2.203   2.220   4.690
  319         H 7966   2.197   2.333   4.552
  319         H 7967   2.411   2.428   4.620
  319         H 7968   2.417   2.316   4.758
  319         H 7969   2.623   2.210   4.662
  319         H 7970   2.617   2.322   4.524
  319         H 7971   2.836   2.305   4.730
  319         H 7972   2.830   2.418   4.592
  319         H 7973   2.820   2.612   4.751
  319         H 7974   2.826   2.499   4.889
  319         H 7975   3.171   2.594   4.835
  319         H 7976   3.034   2.708   4.819
  319         H 7977   3.040   2.595   4.957
  320         C 7978   3.539   6.463   2.608
  320         O 7979   3.511   6.437   2.471
  320         C 7980   3.427   6.324   2.453
  320         C 7981   3.405   6.306   2.304
  320         O 7982   3.320   6.194   2.286
  320         C 7983   3.292   6.167   2.149
  320         C 7984   3.202   6.045   2.143
  320         O 7985   3.174   6.019   2.007
  320         C 7986   3.089   5.906   1.990
  320         H 7987   3.604   6.550   2.612
  320         H 7988   3.446   6.483   2.664
  320         H 7989   3.590   6.377   2.655
  320         H 7990   3.474   6.234   2.495
  320         H 7991   3.331   6.339   2.504
  320         H 7992   3.358   6.397   2.262
  320         H 7993   3.501   6.291   2.253
  320         H 7994   3.242   6.254   2.103
  320         H 7995   3.385   6.148   2.094
  320         H 7996   3.252   5.959   2.190
  320         H 7997   3.108   6.065   2.199
  320         H 7998   3.073   5.894   1.882
  320         H 7999   3.136   5.815   2.030
  320         H 8000   2.992   5.921   2.039
  321         C 8001   1.253   1.379   3.911
  321         O 8002   1.260   1.277   3.813
  321         C 8003   1.370   1.293   3.724
  321         C 8004   1.367   1.179   3.625
  321         O 8005   1.477   1.196   3.536
  321         C 8006   1.485   1.094   3.438
  321         C 8007   1.605   1.123   3.350
  321         O 8008   1.613   1.021   3.252
  321         C 8009   1.724   1.038   3.164
  321         H 8010   1.166   1.358   3.973
  321         H 8011   1.344   1.380   3.973
  321         H 8012   1.241   1.478   3.864
  321         H 8013   1.363   1.390   3.672
  321         H 8014   1.465   1.292   3.780
  321         H 8015   1.374   1.082   3.677
  321         H 8016   1.272   1.180   3.568
  321         H 8017   1.495   0.995   3.485
  321         H 8018   1.393   1.092   3.377
  321         H 8019   1.595   1.222   3.303
  321         H 8020   1.697   1.124   3.412
  321         H 8021   1.721   0.956   3.092
  321         H 8022   1.716   1.134   3.110
  321         H 8023   1.819   1.036   3.219
  322         C 8024   3.460   5.478   5.047
  322         O 8025   3.362   5.580   5.064
  322         C 8026   3.409   5.707   5.023
  322         C 8027   3.297   5.807   5.046
  322         O 8028   3.344   5.935   5.005
  322         C 8029   3.247   6.037   5.022
  322         C 8030   3.309   6.168   4.974
  322         O 8031   3.213   6.270   4.991
  322         C 8032   3.260   6.397   4.949
  322         H 8033   3.415   5.384   5.081
  322         H 8034   3.488   5.468   4.941
  322         H 8035   3.550   5.499   5.107
  322         H 8036   3.498   5.736   5.081
  322         H 8037   3.437   5.705   4.917
  322         H 8038   3.208   5.779   4.988
  322         H 8039   3.269   5.809   5.152
  322         H 8040   3.157   6.015   4.963
  322         H 8041   3.218   6.045   5.127
  322         H 8042   3.400   6.190   5.033
  322         H 8043   3.339   6.159   4.868
  322         H 8044   3.180   6.469   4.966
  322         H 8045   3.349   6.427   5.008
  322         H 8046   3.287   6.397   4.843
  323         C 8047   1.281   3.240   1.599
  323         O 8048   1.421   3.263   1.596
  323         C 8049   1.454   3.401   1.596
  323         C 8050   1.606   3.412   1.593
  323         O 8051   1.639   3.550   1.593
  323         C 8052   1.779   3.573   1.590
  323         C 8053   1.801   3.724   1.591
  323         O 8054   1.941   3.747   1.588
  323         C 8055   1.973   3.886   1.588
  323         H 8056   1.266   3.132   1.599
  323         H 8057   1.236   3.283   1.690
  323         H 8058   1.232   3.285   1.511
  323         H 8059   1.411   3.451   1.509
  323         H 8060   1.415   3.450   1.687
  323         H 8061   1.650   3.362   1.680
  323         H 8062   1.645   3.364   1.502
  323         H 8063   1.827   3.528   1.678
  323         H 8064   1.823   3.529   1.499
  323         H 8065   1.752   3.770   1.503
  323         H 8066   1.757   3.768   1.681
  323         H 8067   2.082   3.893   1.586
  323         H 8068   1.931   3.936   1.500
  323         H 8069   1.935   3.935   1.679
  324         C 8070   3.034   5.355   3.629
  324         O 8071   3.175   5.370   3.637
  324         C 8072   3.219   5.404   3.767
  324         C 8073   3.371   5.417   3.763
  324         O 8074   3.415   5.451   3.893
  324         C 8075   3.556   5.466   3.901
  324         C 8076   3.590   5.502   4.045
  324         O 8077   3.731   5.517   4.053
  324         C 8078   3.774   5.551   4.184
  324         H 8079   3.009   5.329   3.526
  324         H 8080   2.999   5.275   3.696
  324         H 8081   2.983   5.448   3.657
  324         H 8082   3.174   5.499   3.799
  324         H 8083   3.190   5.326   3.839
  324         H 8084   3.416   5.322   3.731
  324         H 8085   3.400   5.495   3.691
  324         H 8086   3.606   5.372   3.873
  324         H 8087   3.590   5.545   3.833
  324         H 8088   3.540   5.596   4.073
  324         H 8089   3.556   5.423   4.113
  324         H 8090   3.883   5.560   4.181
  324         H 8091   3.731   5.647   4.217
  324         H 8092   3.747   5.473   4.257
  325         C 8093   5.794   3.226   0.666
  325         O 8094   5.867   3.347   0.675
  325         C 8095   6.007   3.327   0.672
  325         C 8096   6.074   3.464   0.681
  325         O 8097   6.214   3.443   0.678
  325         C 8098   6.288   3.564   0.687
  325         C 8099   6.436   3.529   0.682
  325         O 8100   6.509   3.650   0.691
  325         C 8101   6.650   3.629   0.687
  325         H 8102   5.688   3.251   0.670
  325         H 8103   5.816   3.173   0.572
  325         H 8104   5.818   3.159   0.751
  325         H 8105   6.039   3.264   0.756
  325         H 8106   6.037   3.277   0.578
  325         H 8107   6.042   3.527   0.597
  325         H 8108   6.044   3.513   0.775
  325         H 8109   6.262   3.631   0.602
  325         H 8110   6.264   3.617   0.780
  325         H 8111   6.461   3.463   0.766
  325         H 8112   6.459   3.476   0.589
  325         H 8113   6.697   3.727   0.694
  325         H 8114   6.682   3.566   0.772
  325         H 8115   6.680   3.580   0.594
  326         C 8116   3.421   2.223   5.199
  326         O 8117   3.305   2.287   5.148
  326         C 8118   3.190   2.203   5.155
  326         C 8119   3.073   2.282   5.098
  326         O 8120   2.958   2.198   5.104
  326         C 8121   2.841   2.261   5.054
  326         C 8122   2.727   2.161   5.066
  326         O 8123   2.610   2.224   5.016
  326         C 8124   2.496   2.140   5.022
  326         H 8125   3.503   2.295   5.190
  326         H 8126   3.408   2.195   5.305
  326         H 8127   3.445   2.133   5.141
  326         H 8128   3.206   2.112   5.095
  326         H 8129   3.170   2.174   5.259
  326         H 8130   3.056   2.373   5.157
  326         H 8131   3.093   2.311   4.994
  326         H 8132   2.819   2.352   5.112
  326         H 8133   2.855   2.290   4.949
  326         H 8134   2.749   2.070   5.008
  326         H 8135   2.713   2.132   5.171
  326         H 8136   2.411   2.196   4.982
  326         H 8137   2.510   2.049   4.962
  326         H 8138   2.474   2.111   5.126
  327         C 8139   2.230   5.397   3.806
  327         O 8140   2.303   5.498   3.874
  327         C 8141   2.249   5.628   3.852
  327         C 8142   2.335   5.727   3.929
  327         O 8143   2.281   5.856   3.906
  327         C 8144   2.354   5.958   3.974
  327         C 8145   2.286   6.091   3.942
  327         O 8146   2.359   6.193   4.009
  327         C 8147   2.304   6.323   3.986
  327         H 8148   2.279   5.301   3.829
  327         H 8149   2.126   5.393   3.841
  327         H 8150   2.231   5.413   3.698
  327         H 8151   2.250   5.652   3.744
  327         H 8152   2.145   5.632   3.887
  327         H 8153   2.334   5.703   4.036
  327         H 8154   2.439   5.722   3.893
  327         H 8155   2.353   5.941   4.082
  327         H 8156   2.458   5.960   3.940
  327         H 8157   2.287   6.109   3.833
  327         H 8158   2.182   6.090   3.976
  327         H 8159   2.366   6.394   4.042
  327         H 8160   2.306   6.348   3.879
  327         H 8161   2.200   6.328   4.023
  328         C 8162   3.142   0.473   4.653
  328         O 8163   3.164   0.552   4.537
  328         C 8164   3.208   0.683   4.568
  328         C 8165   3.228   0.758   4.438
  328         O 8166   3.272   0.890   4.469
  328         C 8167   3.294   0.970   4.354
  328         C 8168   3.341   1.107   4.401
  328         O 8169   3.363   1.187   4.286
  328         C 8170   3.407   1.318   4.319
  328         H 8171   3.109   0.375   4.618
  328         H 8172   3.235   0.462   4.711
  328         H 8173   3.065   0.517   4.717
  328         H 8174   3.133   0.735   4.630
  328         H 8175   3.303   0.680   4.625
  328         H 8176   3.303   0.707   4.376
  328         H 8177   3.134   0.762   4.381
  328         H 8178   3.371   0.924   4.290
  328         H 8179   3.202   0.979   4.296
  328         H 8180   3.264   1.152   4.466
  328         H 8181   3.433   1.097   4.460
  328         H 8182   3.421   1.371   4.225
  328         H 8183   3.332   1.370   4.380
  328         H 8184   3.502   1.315   4.374
  329         C 8185   4.743   2.610   6.801
  329         O 8186   4.751   2.746   6.760
  329         C 8187   4.872   2.808   6.801
  329         C 8188   4.869   2.952   6.752
  329         O 8189   4.990   3.014   6.792
  329         C 8190   4.998   3.150   6.752
  329         C 8191   5.131   3.204   6.801
  329         O 8192   5.140   3.340   6.761
  329         C 8193   5.261   3.401   6.802
  329         H 8194   4.648   2.571   6.765
  329         H 8195   4.825   2.551   6.758
  329         H 8196   4.748   2.601   6.911
  329         H 8197   4.881   2.806   6.910
  329         H 8198   4.958   2.755   6.758
  329         H 8199   4.860   2.954   6.642
  329         H 8200   4.782   3.004   6.794
  329         H 8201   4.993   3.157   6.642
  329         H 8202   4.915   3.208   6.794
  329         H 8203   5.137   3.197   6.911
  329         H 8204   5.214   3.146   6.758
  329         H 8205   5.259   3.505   6.766
  329         H 8206   5.271   3.401   6.911
  329         H 8207   5.348   3.350   6.758
  330         C 8208   1.672   4.137   5.311
  330         O 8209   1.651   4.122   5.451
  330         C 8210   1.707   4.003   5.502
  330         C 8211   1.678   3.998   5.652
  330         O 8212   1.734   3.878   5.703
  330         C 8213   1.713   3.863   5.843
  330         C 8214   1.777   3.732   5.885
  330         O 8215   1.757   3.717   6.024
  330         C 8216   1.813   3.596   6.075
  330         H 8217   1.626   4.231   5.281
  330         H 8218   1.780   4.140   5.287
  330         H 8219   1.626   4.054   5.255
  330         H 8220   1.662   3.915   5.453
  330         H 8221   1.816   4.000   5.485
  330         H 8222   1.723   4.086   5.701
  330         H 8223   1.570   4.001   5.669
  330         H 8224   1.759   3.947   5.897
  330         H 8225   1.606   3.862   5.865
  330         H 8226   1.732   3.648   5.830
  330         H 8227   1.885   3.733   5.862
  330         H 8228   1.792   3.594   6.182
  330         H 8229   1.768   3.509   6.027
  330         H 8230   1.922   3.594   6.059
  331         C 8231   2.267   1.639   3.912
  331         O 8232   2.204   1.737   3.830
  331         C 8233   2.258   1.867   3.851
  331         C 8234   2.184   1.963   3.759
  331         O 8235   2.239   2.092   3.780
  331         C 8236   2.177   2.191   3.698
  331         C 8237   2.243   2.325   3.730
  331         O 8238   2.181   2.424   3.649
  331         C 8239   2.236   2.553   3.670
  331         H 8240   2.219   1.543   3.889
  331         H 8241   2.374   1.632   3.890
  331         H 8242   2.254   1.662   4.019
  331         H 8243   2.246   1.898   3.956
  331         H 8244   2.366   1.868   3.828
  331         H 8245   2.197   1.932   3.654
  331         H 8246   2.077   1.962   3.782
  331         H 8247   2.189   2.167   3.592
  331         H 8248   2.069   2.197   3.720
  331         H 8249   2.231   2.349   3.836
  331         H 8250   2.351   2.319   3.708
  331         H 8251   2.183   2.622   3.604
  331         H 8252   2.223   2.585   3.774
  331         H 8253   2.343   2.555   3.646
  332         C 8254   2.614   2.514   5.306
  332         O 8255   2.580   2.418   5.406
  332         C 8256   2.694   2.355   5.461
  332         C 8257   2.646   2.255   5.565
  332         O 8258   2.760   2.192   5.621
  332         C 8259   2.727   2.096   5.720
  332         C 8260   2.858   2.036   5.772
  332         O 8261   2.825   1.940   5.871
  332         C 8262   2.940   1.878   5.926
  332         H 8263   2.520   2.557   5.270
  332         H 8264   2.677   2.594   5.349
  332         H 8265   2.668   2.467   5.223
  332         H 8266   2.752   2.303   5.383
  332         H 8267   2.760   2.430   5.508
  332         H 8268   2.589   2.307   5.644
  332         H 8269   2.580   2.181   5.519
  332         H 8270   2.673   2.144   5.803
  332         H 8271   2.664   2.017   5.678
  332         H 8272   2.913   1.989   5.689
  332         H 8273   2.921   2.115   5.814
  332         H 8274   2.905   1.806   6.001
  332         H 8275   2.997   1.824   5.848
  332         H 8276   3.006   1.951   5.974
  333         C 8277   5.060   3.000   2.451
  333         O 8278   5.096   3.127   2.505
  333         C 8279   5.212   3.181   2.445
  333         C 8280   5.240   3.315   2.511
  333         O 8281   5.357   3.369   2.451
  333         C 8282   5.393   3.496   2.505
  333         C 8283   5.518   3.542   2.432
  333         O 8284   5.555   3.669   2.486
  333         C 8285   5.672   3.722   2.425
  333         H 8286   4.970   2.967   2.503
  333         H 8287   5.039   3.009   2.343
  333         H 8288   5.140   2.927   2.466
  333         H 8289   5.298   3.113   2.459
  333         H 8290   5.197   3.195   2.337
  333         H 8291   5.155   3.383   2.497
  333         H 8292   5.256   3.302   2.619
  333         H 8293   5.312   3.568   2.490
  333         H 8294   5.413   3.487   2.613
  333         H 8295   5.600   3.470   2.447
  333         H 8296   5.499   3.551   2.324
  333         H 8297   5.691   3.818   2.473
  333         H 8298   5.758   3.656   2.440
  333         H 8299   5.656   3.737   2.317
  334         C 8300   6.276   5.327   0.777
  334         O 8301   6.315   5.463   0.791
  334         C 8302   6.204   5.549   0.809
  334         C 8303   6.258   5.691   0.823
  334         O 8304   6.147   5.778   0.841
  334         C 8305   6.185   5.914   0.856
  334         C 8306   6.058   5.996   0.874
  334         O 8307   6.096   6.132   0.888
  334         C 8308   5.985   6.218   0.906
  334         H 8309   6.367   5.268   0.764
  334         H 8310   6.222   5.291   0.866
  334         H 8311   6.211   5.313   0.689
  334         H 8312   6.136   5.543   0.723
  334         H 8313   6.147   5.521   0.899
  334         H 8314   6.326   5.697   0.910
  334         H 8315   6.315   5.719   0.734
  334         H 8316   6.251   5.926   0.943
  334         H 8317   6.240   5.948   0.767
  334         H 8318   5.993   5.983   0.786
  334         H 8319   6.003   5.961   0.963
  334         H 8320   6.024   6.319   0.916
  334         H 8321   5.917   6.213   0.819
  334         H 8322   5.928   6.191   0.997
  335         C 8323   0.640   6.390   3.387
  335         O 8324   0.686   6.367   3.520
  335         C 8325   0.686   6.485   3.599
  335         C 8326   0.737   6.448   3.737
  335         O 8327   0.737   6.566   3.816
  335         C 8328   0.783   6.544   3.948
  335         C 8329   0.778   6.677   4.022
  335         O 8330   0.824   6.655   4.154
  335         C 8331   0.824   6.773   4.232
  335         H 8332   0.643   6.294   3.335
  335         H 8333   0.536   6.427   3.388
  335         H 8334   0.704   6.462   3.335
  335         H 8335   0.751   6.561   3.553
  335         H 8336   0.584   6.526   3.605
  335         H 8337   0.672   6.372   3.782
  335         H 8338   0.839   6.406   3.730
  335         H 8339   0.719   6.470   3.999
  335         H 8340   0.886   6.505   3.947
  335         H 8341   0.842   6.750   3.971
  335         H 8342   0.675   6.716   4.023
  335         H 8343   0.860   6.747   4.332
  335         H 8344   0.890   6.850   4.188
  335         H 8345   0.722   6.815   4.241
  336         C 8346   1.454   3.205   1.289
  336         O 8347   1.487   3.204   1.150
  336         C 8348   1.617   3.153   1.125
  336         C 8349   1.640   3.156   0.975
  336         O 8350   1.770   3.105   0.950
  336         C 8351   1.803   3.104   0.812
  336         C 8352   1.943   3.047   0.799
  336         O 8353   1.976   3.046   0.660
  336         C 8354   2.107   2.994   0.636
  336         H 8355   1.353   3.246   1.298
  336         H 8356   1.457   3.104   1.331
  336         H 8357   1.524   3.269   1.345
  336         H 8358   1.692   3.214   1.176
  336         H 8359   1.625   3.050   1.162
  336         H 8360   1.564   3.095   0.924
  336         H 8361   1.631   3.260   0.938
  336         H 8362   1.731   3.041   0.756
  336         H 8363   1.799   3.205   0.770
  336         H 8364   2.014   3.110   0.854
  336         H 8365   1.947   2.945   0.840
  336         H 8366   2.123   2.997   0.528
  336         H 8367   2.183   3.056   0.686
  336         H 8368   2.115   2.891   0.672
  337         C 8369   2.589   6.867   4.031
  337         O 8370   2.661   6.750   3.998
  337         C 8371   2.798   6.758   4.036
  337         C 8372   2.865   6.627   3.996
  337         O 8373   3.002   6.636   4.034
  337         C 8374   3.075   6.519   4.001
  337         C 8375   3.219   6.540   4.047
  337         O 8376   3.292   6.423   4.014
  337         C 8377   3.429   6.432   4.052
  337         H 8378   2.486   6.852   3.999
  337         H 8379   2.590   6.885   4.140
  337         H 8380   2.630   6.955   3.980
  337         H 8381   2.847   6.843   3.986
  337         H 8382   2.807   6.773   4.145
  337         H 8383   2.816   6.543   4.047
  337         H 8384   2.856   6.612   3.887
  337         H 8385   3.032   6.431   4.052
  337         H 8386   3.072   6.501   3.893
  337         H 8387   3.262   6.628   3.996
  337         H 8388   3.222   6.558   4.155
  337         H 8389   3.477   6.338   4.023
  337         H 8390   3.478   6.516   4.001
  337         H 8391   3.438   6.446   4.161
  338         C 8392   4.116   6.727   5.802
  338         O 8393   4.154   6.710   5.938
  338         C 8394   4.284   6.656   5.952
  338         C 8395   4.313   6.643   6.101
  338         O 8396   4.443   6.588   6.115
  338         C 8397   4.482   6.571   6.251
  338         C 8398   4.622   6.513   6.252
  338         O 8399   4.660   6.496   6.387
  338         C 8400   4.791   6.441   6.401
  338         H 8401   4.016   6.769   5.801
  338         H 8402   4.185   6.796   5.751
  338         H 8403   4.116   6.631   5.749
  338         H 8404   4.291   6.557   5.903
  338         H 8405   4.359   6.722   5.905
  338         H 8406   4.307   6.741   6.149
  338         H 8407   4.239   6.576   6.148
  338         H 8408   4.480   6.668   6.303
  338         H 8409   4.412   6.503   6.302
  338         H 8410   4.623   6.416   6.199
  338         H 8411   4.692   6.581   6.201
  338         H 8412   4.811   6.432   6.508
  338         H 8413   4.797   6.342   6.353
  338         H 8414   4.866   6.507   6.355
  339         C 8415   4.354   4.102   2.117
  339         O 8416   4.477   4.172   2.107
  339         C 8417   4.588   4.091   2.144
  339         C 8418   4.714   4.176   2.129
  339         O 8419   4.825   4.095   2.165
  339         C 8420   4.949   4.164   2.155
  339         C 8421   5.058   4.068   2.197
  339         O 8422   5.182   4.136   2.187
  339         C 8423   5.293   4.055   2.224
  339         H 8424   4.275   4.172   2.088
  339         H 8425   4.352   4.015   2.051
  339         H 8426   4.336   4.069   2.220
  339         H 8427   4.578   4.057   2.247
  339         H 8428   4.595   4.003   2.078
  339         H 8429   4.724   4.211   2.025
  339         H 8430   4.708   4.265   2.194
  339         H 8431   4.965   4.199   2.052
  339         H 8432   4.949   4.252   2.221
  339         H 8433   5.042   4.033   2.300
  339         H 8434   5.058   3.980   2.131
  339         H 8435   5.383   4.116   2.213
  339         H 8436   5.284   4.021   2.328
  339         H 8437   5.300   3.967   2.158
  340         C 8438   5.385   2.495   6.433
  340         O 8439   5.337   2.492   6.300
  340         C 8440   5.198   2.467   6.293
  340         C 8441   5.158   2.467   6.146
  340         O 8442   5.018   2.442   6.139
  340         C 8443   4.970   2.439   6.006
  340         C 8444   4.820   2.412   6.012
  340         O 8445   4.771   2.409   5.879
  340         C 8446   4.631   2.385   5.873
  340         H 8447   5.493   2.514   6.429
  340         H 8448   5.336   2.574   6.491
  340         H 8449   5.368   2.398   6.484
  340         H 8450   5.173   2.370   6.339
  340         H 8451   5.142   2.546   6.347
  340         H 8452   5.182   2.564   6.100
  340         H 8453   5.214   2.389   6.092
  340         H 8454   4.988   2.536   5.956
  340         H 8455   5.020   2.361   5.948
  340         H 8456   4.801   2.316   6.062
  340         H 8457   4.769   2.491   6.070
  340         H 8458   4.603   2.384   5.767
  340         H 8459   4.607   2.287   5.917
  340         H 8460   4.575   2.463   5.925
  341         C 8461   6.776   4.620   1.158
  341         O 8462   6.792   4.515   1.252
  341         C 8463   6.678   4.430   1.257
  341         C 8464   6.706   4.322   1.360
  341         O 8465   6.591   4.237   1.365
  341         C 8466   6.606   4.131   1.459
  341         C 8467   6.478   4.048   1.455
  341         O 8468   6.492   3.943   1.548
  341         C 8469   6.378   3.858   1.553
  341         H 8470   6.868   4.680   1.161
  341         H 8471   6.761   4.581   1.056
  341         H 8472   6.691   4.684   1.184
  341         H 8473   6.588   4.488   1.286
  341         H 8474   6.659   4.385   1.159
  341         H 8475   6.795   4.264   1.331
  341         H 8476   6.724   4.367   1.459
  341         H 8477   6.692   4.068   1.433
  341         H 8478   6.622   4.171   1.560
  341         H 8479   6.392   4.111   1.481
  341         H 8480   6.462   4.009   1.354
  341         H 8481   6.398   3.781   1.627
  341         H 8482   6.289   3.915   1.583
  341         H 8483   6.359   3.812   1.455
  342         C 8484   2.070   3.381   6.023
  342         O 8485   1.933   3.342   6.026
  342         C 8486   1.894   3.270   5.910
  342         C 8487   1.747   3.234   5.925
  342         O 8488   1.709   3.163   5.808
  342         C 8489   1.572   3.123   5.811
  342         C 8490   1.543   3.048   5.682
  342         O 8491   1.407   3.009   5.684
  342         C 8492   1.369   2.937   5.567
  342         H 8493   2.090   3.435   6.116
  342         H 8494   2.136   3.293   6.016
  342         H 8495   2.089   3.447   5.937
  342         H 8496   1.909   3.333   5.820
  342         H 8497   1.955   3.179   5.899
  342         H 8498   1.733   3.172   6.015
  342         H 8499   1.687   3.325   5.936
  342         H 8500   1.553   3.058   5.898
  342         H 8501   1.507   3.211   5.819
  342         H 8502   1.563   3.114   5.595
  342         H 8503   1.609   2.960   5.674
  342         H 8504   1.264   2.911   5.578
  342         H 8505   1.382   2.999   5.477
  342         H 8506   1.429   2.845   5.556
  343         C 8507   4.478   3.868   0.215
  343         O 8508   4.605   3.805   0.223
  343         C 8509   4.709   3.897   0.251
  343         C 8510   4.839   3.819   0.257
  343         O 8511   4.944   3.911   0.285
  343         C 8512   5.071   3.848   0.293
  343         C 8513   5.174   3.956   0.323
  343         O 8514   5.301   3.894   0.331
  343         C 8515   5.405   3.987   0.359
  343         H 8516   4.404   3.790   0.194
  343         H 8517   4.452   3.917   0.310
  343         H 8518   4.476   3.944   0.135
  343         H 8519   4.715   3.974   0.172
  343         H 8520   4.691   3.948   0.347
  343         H 8521   4.834   3.742   0.336
  343         H 8522   4.858   3.768   0.161
  343         H 8523   5.072   3.772   0.373
  343         H 8524   5.096   3.798   0.198
  343         H 8525   5.173   4.032   0.243
  343         H 8526   5.149   4.006   0.418
  343         H 8527   5.498   3.930   0.363
  343         H 8528   5.412   4.063   0.280
  343         H 8529   5.389   4.037   0.456
  344         C 8530   3.545   1.582   6.190
  344         O 8531   3.681   1.549   6.217
  344         C 8532   3.709   1.412   6.194
  344         C 8533   3.856   1.390   6.226
  344         O 8534   3.885   1.253   6.203
  344         C 8535   4.020   1.219   6.230
  344         C 8536   4.037   1.071   6.202
  344         O 8537   4.173   1.037   6.229
  344         C 8538   4.200   0.900   6.206
  344         H 8539   3.533   1.689   6.210
  344         H 8540   3.520   1.562   6.084
  344         H 8541   3.477   1.525   6.254
  344         H 8542   3.646   1.349   6.258
  344         H 8543   3.689   1.386   6.089
  344         H 8544   3.919   1.453   6.162
  344         H 8545   3.876   1.416   6.331
  344         H 8546   4.088   1.278   6.166
  344         H 8547   4.045   1.240   6.335
  344         H 8548   3.970   1.012   6.266
  344         H 8549   4.013   1.049   6.097
  344         H 8550   4.306   0.884   6.229
  344         H 8551   4.139   0.835   6.270
  344         H 8552   4.181   0.873   6.101
  345         C 8553   4.680   2.333   4.483
  345         O 8554   4.796   2.406   4.521
  345         C 8555   4.907   2.379   4.437
  345         C 8556   5.024   2.462   4.487
  345         O 8557   5.136   2.434   4.403
  345         C 8558   5.252   2.507   4.440
  345         C 8559   5.363   2.469   4.343
  345         O 8560   5.479   2.541   4.380
  345         C 8561   5.590   2.513   4.295
  345         H 8562   4.601   2.361   4.553
  345         H 8563   4.649   2.358   4.381
  345         H 8564   4.698   2.225   4.489
  345         H 8565   4.933   2.272   4.441
  345         H 8566   4.884   2.404   4.332
  345         H 8567   4.999   2.569   4.482
  345         H 8568   5.048   2.436   4.591
  345         H 8569   5.233   2.615   4.434
  345         H 8570   5.281   2.483   4.543
  345         H 8571   5.382   2.360   4.348
  345         H 8572   5.333   2.493   4.240
  345         H 8573   5.674   2.573   4.331
  345         H 8574   5.617   2.407   4.300
  345         H 8575   5.568   2.540   4.191
  346         C 8576   5.043   5.019   4.537
  346         O 8577   4.962   5.133   4.515
  346         C 8578   4.826   5.101   4.495
  346         C 8579   4.750   5.230   4.472
  346         O 8580   4.613   5.198   4.452
  346         C 8581   4.532   5.312   4.430
  346         C 8582   4.389   5.263   4.410
  346         O 8583   4.307   5.377   4.388
  346         C 8584   4.171   5.344   4.368
  346         H 8585   5.146   5.054   4.551
  346         H 8586   5.011   4.965   4.627
  346         H 8587   5.039   4.950   4.451
  346         H 8588   4.814   5.034   4.408
  346         H 8589   4.786   5.049   4.583
  346         H 8590   4.761   5.297   4.559
  346         H 8591   4.790   5.282   4.384
  346         H 8592   4.537   5.380   4.516
  346         H 8593   4.566   5.366   4.340
  346         H 8594   4.384   5.195   4.325
  346         H 8595   4.355   5.209   4.500
  346         H 8596   4.117   5.437   4.352
  346         H 8597   4.158   5.278   4.281
  346         H 8598   4.130   5.293   4.457
  347         C 8599   3.690   5.721   1.714
  347         O 8600   3.571   5.658   1.667
  347         C 8601   3.566   5.521   1.700
  347         C 8602   3.436   5.464   1.645
  347         O 8603   3.431   5.326   1.679
  347         C 8604   3.313   5.263   1.632
  347         C 8605   3.320   5.116   1.674
  347         O 8606   3.202   5.053   1.628
  347         C 8607   3.198   4.915   1.661
  347         H 8608   3.684   5.826   1.684
  347         H 8609   3.697   5.715   1.824
  347         H 8610   3.779   5.675   1.670
  347         H 8611   3.652   5.467   1.656
  347         H 8612   3.570   5.507   1.810
  347         H 8613   3.350   5.517   1.689
  347         H 8614   3.432   5.477   1.536
  347         H 8615   3.224   5.310   1.676
  347         H 8616   3.306   5.270   1.523
  347         H 8617   3.409   5.069   1.630
  347         H 8618   3.327   5.109   1.784
  347         H 8619   3.105   4.875   1.622
  347         H 8620   3.283   4.861   1.617
  347         H 8621   3.201   4.901   1.770
  348         C 8622   4.521   1.009   3.753
  348         O 8623   4.628   1.103   3.754
  348         C 8624   4.583   1.237   3.770
  348         C 8625   4.705   1.327   3.770
  348         O 8626   4.660   1.461   3.785
  348         C 8627   4.766   1.555   3.786
  348         C 8628   4.705   1.694   3.803
  348         O 8629   4.811   1.788   3.805
  348         C 8630   4.765   1.921   3.820
  348         H 8631   4.566   0.910   3.741
  348         H 8632   4.465   1.013   3.847
  348         H 8633   4.452   1.029   3.670
  348         H 8634   4.515   1.264   3.687
  348         H 8635   4.528   1.248   3.864
  348         H 8636   4.773   1.300   3.852
  348         H 8637   4.760   1.316   3.675
  348         H 8638   4.835   1.534   3.869
  348         H 8639   4.823   1.551   3.692
  348         H 8640   4.636   1.715   3.720
  348         H 8641   4.648   1.698   3.897
  348         H 8642   4.852   1.986   3.820
  348         H 8643   4.698   1.950   3.737
  348         H 8644   4.710   1.934   3.915
  349         C 8645   5.798   5.446   3.347
  349         O 8646   5.731   5.567   3.379
  349         C 8647   5.820   5.669   3.419
  349         C 8648   5.738   5.793   3.451
  349         O 8649   5.828   5.896   3.491
  349         C 8650   5.761   6.017   3.523
  349         C 8651   5.868   6.118   3.564
  349         O 8652   5.802   6.240   3.596
  349         C 8653   5.892   6.342   3.636
  349         H 8654   5.721   5.373   3.318
  349         H 8655   5.868   5.460   3.264
  349         H 8656   5.853   5.407   3.434
  349         H 8657   5.877   5.638   3.508
  349         H 8658   5.892   5.691   3.339
  349         H 8659   5.681   5.825   3.362
  349         H 8660   5.666   5.772   3.531
  349         H 8661   5.705   6.055   3.436
  349         H 8662   5.691   6.002   3.605
  349         H 8663   5.924   6.081   3.651
  349         H 8664   5.939   6.134   3.481
  349         H 8665   5.833   6.431   3.658
  349         H 8666   5.949   6.312   3.725
  349         H 8667   5.964   6.365   3.555
  350         C 8668   5.229   5.578   0.164
  350         O 8669   5.113   5.618   0.235
  350         C 8670   5.052   5.511   0.305
  350         C 8671   4.930   5.565   0.377
  350         O 8672   4.869   5.458   0.447
  350         C 8673   4.753   5.497   0.519
  350         C 8674   4.698   5.374   0.589
  350         O 8675   4.582   5.413   0.660
  350         C 8676   4.522   5.305   0.730
  350         H 8677   5.268   5.667   0.114
  350         H 8678   5.306   5.538   0.232
  350         H 8679   5.205   5.501   0.089
  350         H 8680   5.023   5.431   0.235
  350         H 8681   5.123   5.467   0.378
  350         H 8682   4.960   5.645   0.447
  350         H 8683   4.860   5.608   0.305
  350         H 8684   4.778   5.575   0.593
  350         H 8685   4.678   5.538   0.450
  350         H 8686   4.673   5.296   0.515
  350         H 8687   4.774   5.332   0.658
  350         H 8688   4.434   5.344   0.782
  350         H 8689   4.491   5.225   0.661
  350         H 8690   4.591   5.262   0.804
  351         C 8691   1.131   0.721   2.683
  351         O 8692   1.056   0.774   2.792
  351         C 8693   1.123   0.759   2.916
  351         C 8694   1.034   0.818   3.024
  351         O 8695   1.101   0.804   3.148
  351         C 8696   1.027   0.856   3.257
  351         C 8697   1.110   0.835   3.383
  351         O 8698   1.036   0.887   3.493
  351         C 8699   1.104   0.872   3.616
  351         H 8700   1.071   0.737   2.593
  351         H 8701   1.227   0.773   2.672
  351         H 8702   1.150   0.614   2.696
  351         H 8703   1.143   0.653   2.937
  351         H 8704   1.220   0.812   2.913
  351         H 8705   1.014   0.925   3.003
  351         H 8706   0.937   0.766   3.026
  351         H 8707   1.008   0.963   3.243
  351         H 8708   0.930   0.804   3.266
  351         H 8709   1.129   0.728   3.398
  351         H 8710   1.206   0.887   3.375
  351         H 8711   1.039   0.915   3.694
  351         H 8712   1.122   0.766   3.639
  351         H 8713   1.200   0.926   3.615
  352         C 8714   4.280   5.015   2.818
  352         O 8715   4.187   4.980   2.716
  352         C 8716   4.248   4.969   2.589
  352         C 8717   4.140   4.931   2.489
  352         O 8718   4.201   4.921   2.361
  352         C 8719   4.109   4.886   2.258
  352         C 8720   4.187   4.878   2.128
  352         O 8721   4.095   4.843   2.025
  352         C 8722   4.157   4.832   1.898
  352         H 8723   4.224   5.020   2.912
  352         H 8724   4.359   4.939   2.827
  352         H 8725   4.327   5.112   2.797
  352         H 8726   4.295   5.065   2.560
  352         H 8727   4.327   4.892   2.590
  352         H 8728   4.094   4.836   2.517
  352         H 8729   4.062   5.009   2.487
  352         H 8730   4.062   4.789   2.281
  352         H 8731   4.030   4.962   2.251
  352         H 8732   4.234   4.975   2.106
  352         H 8733   4.266   4.802   2.135
  352         H 8734   4.079   4.806   1.826
  352         H 8735   4.202   4.928   1.868
  352         H 8736   4.235   4.755   1.898
  353         C 8737   0.170   5.487   1.490
  353         O 8738   0.288   5.417   1.452
  353         C 8739   0.262   5.286   1.406
  353         C 8740   0.395   5.222   1.369
  353         O 8741   0.368   5.090   1.324
  353         C 8742   0.486   5.020   1.286
  353         C 8743   0.444   4.881   1.240
  353         O 8744   0.562   4.811   1.202
  353         C 8745   0.534   4.679   1.157
  353         H 8746   0.200   5.586   1.523
  353         H 8747   0.101   5.496   1.405
  353         H 8748   0.119   5.435   1.572
  353         H 8749   0.213   5.227   1.486
  353         H 8750   0.195   5.287   1.319
  353         H 8751   0.444   5.280   1.290
  353         H 8752   0.462   5.220   1.457
  353         H 8753   0.537   5.073   1.204
  353         H 8754   0.555   5.012   1.371
  353         H 8755   0.393   4.828   1.321
  353         H 8756   0.375   4.889   1.155
  353         H 8757   0.630   4.634   1.130
  353         H 8758   0.487   4.620   1.236
  353         H 8759   0.469   4.681   1.069
  354         C 8760   0.952   0.865   6.170
  354         O 8761   0.965   0.791   6.291
  354         C 8762   1.064   0.690   6.283
  354         C 8763   1.068   0.619   6.417
  354         O 8764   1.168   0.518   6.409
  354         C 8765   1.181   0.445   6.530
  354         C 8766   1.290   0.340   6.509
  354         O 8767   1.304   0.267   6.629
  354         C 8768   1.403   0.166   6.620
  354         H 8769   0.874   0.939   6.186
  354         H 8770   1.046   0.915   6.144
  354         H 8771   0.923   0.799   6.087
  354         H 8772   1.039   0.619   6.203
  354         H 8773   1.162   0.735   6.260
  354         H 8774   1.093   0.691   6.497
  354         H 8775   0.970   0.575   6.440
  354         H 8776   1.209   0.512   6.613
  354         H 8777   1.086   0.396   6.556
  354         H 8778   1.262   0.273   6.426
  354         H 8779   1.385   0.389   6.483
  354         H 8780   1.406   0.115   6.717
  354         H 8781   1.378   0.093   6.542
  354         H 8782   1.502   0.209   6.599
  355         C 8783   3.531   5.162   1.199
  355         O 8784   3.541   5.303   1.214
  355         C 8785   3.479   5.373   1.107
  355         C 8786   3.496   5.522   1.133
  355         O 8787   3.434   5.592   1.027
  355         C 8788   3.444   5.733   1.040
  355         C 8789   3.373   5.796   0.921
  355         O 8790   3.383   5.937   0.934
  355         C 8791   3.320   6.006   0.828
  355         H 8792   3.582   5.117   1.285
  355         H 8793   3.426   5.130   1.199
  355         H 8794   3.579   5.128   1.107
  355         H 8795   3.524   5.346   1.011
  355         H 8796   3.372   5.348   1.102
  355         H 8797   3.450   5.549   1.230
  355         H 8798   3.603   5.547   1.138
  355         H 8799   3.396   5.766   1.134
  355         H 8800   3.549   5.764   1.043
  355         H 8801   3.421   5.762   0.827
  355         H 8802   3.267   5.765   0.919
  355         H 8803   3.333   6.113   0.847
  355         H 8804   3.366   5.980   0.731
  355         H 8805   3.213   5.982   0.823
  356         C 8806   0.292   3.494   5.762
  356         O 8807   0.395   3.592   5.758
  356         C 8808   0.469   3.598   5.878
  356         C 8809   0.575   3.706   5.862
  356         O 8810   0.650   3.712   5.983
  356         C 8811   0.753   3.809   5.979
  356         C 8812   0.824   3.806   6.114
  356         O 8813   0.927   3.904   6.110
  356         C 8814   1.001   3.909   6.231
  356         H 8815   0.241   3.497   5.666
  356         H 8816   0.334   3.394   5.778
  356         H 8817   0.220   3.516   5.842
  356         H 8818   0.403   3.623   5.963
  356         H 8819   0.517   3.501   5.899
  356         H 8820   0.641   3.681   5.778
  356         H 8821   0.528   3.803   5.842
  356         H 8822   0.823   3.788   5.898
  356         H 8823   0.710   3.909   5.962
  356         H 8824   0.753   3.827   6.195
  356         H 8825   0.867   3.706   6.131
  356         H 8826   1.077   3.986   6.219
  356         H 8827   0.936   3.934   6.316
  356         H 8828   1.050   3.812   6.252
  357         C 8829   0.955   1.652   6.681
  357         O 8830   0.889   1.776   6.703
  357         C 8831   0.959   1.885   6.646
  357         C 8832   0.879   2.012   6.677
  357         O 8833   0.949   2.121   6.619
  357         C 8834   0.884   2.246   6.641
  357         C 8835   0.968   2.354   6.576
  357         O 8836   0.903   2.478   6.598
  357         C 8837   0.974   2.587   6.540
  357         H 8838   0.894   1.574   6.728
  357         H 8839   0.963   1.631   6.573
  357         H 8840   1.056   1.652   6.725
  357         H 8841   1.060   1.893   6.688
  357         H 8842   0.968   1.872   6.537
  357         H 8843   0.778   2.004   6.634
  357         H 8844   0.870   2.025   6.785
  357         H 8845   0.783   2.244   6.598
  357         H 8846   0.875   2.265   6.749
  357         H 8847   1.069   2.355   6.619
  357         H 8848   0.978   2.334   6.468
  357         H 8849   0.916   2.678   6.562
  357         H 8850   1.074   2.596   6.583
  357         H 8851   0.982   2.575   6.431
  358         C 8852   6.384   1.105   2.226
  358         O 8853   6.498   1.188   2.217
  358         C 8854   6.468   1.316   2.164
  358         C 8855   6.597   1.396   2.159
  358         O 8856   6.567   1.524   2.106
  358         C 8857   6.681   1.608   2.097
  358         C 8858   6.635   1.742   2.040
  358         O 8859   6.749   1.826   2.030
  358         C 8860   6.718   1.954   1.977
  358         H 8861   6.417   1.009   2.267
  358         H 8862   6.308   1.149   2.293
  358         H 8863   6.339   1.088   2.127
  358         H 8864   6.425   1.307   2.063
  358         H 8865   6.395   1.368   2.228
  358         H 8866   6.640   1.405   2.260
  358         H 8867   6.671   1.345   2.095
  358         H 8868   6.726   1.623   2.196
  358         H 8869   6.756   1.563   2.031
  358         H 8870   6.590   1.727   1.940
  358         H 8871   6.560   1.787   2.105
  358         H 8872   6.811   2.011   1.974
  358         H 8873   6.676   1.946   1.876
  358         H 8874   6.646   2.006   2.041
  359         C 8875   0.062   1.449   6.412
  359         O 8876   0.200   1.472   6.436
  359         C 8877   0.242   1.601   6.396
  359         C 8878   0.391   1.614   6.427
  359         O 8879   0.432   1.743   6.387
  359         C 8880   0.570   1.767   6.411
  359         C 8881   0.602   1.908   6.364
  359         O 8882   0.740   1.931   6.388
  359         C 8883   0.781   2.061   6.347
  359         H 8884   0.040   1.348   6.446
  359         H 8885   0.000   1.521   6.468
  359         H 8886   0.039   1.458   6.305
  359         H 8887   0.225   1.616   6.288
  359         H 8888   0.186   1.679   6.451
[truncated: 357,512 more chars]
