# Supplementary material for: Enhanced sodium storage in hard carbon via solvent co-intercalation electrolyte enabling Ah-level pouch cells at low temperatures
Source: Nat Commun. 2026 Feb 6;17:1478. doi: 10.1038/s41467-026-69237-y (PMC12886996; doi:10.1038/s41467-026-69237-y)
Supplement: Supplementary file 2 — Supplementary Data 1 [file 41467_2026_69237_MOESM2_ESM.zip › Supplementary Data 1/MD simulation structures/CIE_after MD.gro]

CIE
16795
    1Na      Na    1   3.470   3.519   2.344 -0.5241  0.6828 -0.2812
    2Na      Na    2   0.324   2.106   4.562  0.3370  0.1321  0.5536
    3Na      Na    3   3.511   3.149   0.415  0.0979 -0.5659 -0.4304
    4Na      Na    4   4.416   5.416   3.185  0.0434  0.4605 -0.4287
    5Na      Na    5   5.449   4.867   3.741  0.5277 -0.3804  0.0830
    6Na      Na    6   2.300   2.575   0.535  0.2421 -0.0681  0.2089
    7Na      Na    7   2.455   2.957   5.568 -0.4339  0.0252 -0.5674
    8Na      Na    8   0.581   1.431   1.237  0.3567  0.3231 -0.0850
    9Na      Na    9   4.009   1.101   1.460 -0.4565  0.3254 -0.0381
   10Na      Na   10   1.336   2.433   1.010 -0.0984 -0.4489  0.6610
   11Na      Na   11   5.542   0.167   4.134  0.5474  0.6623 -0.1722
   12Na      Na   12   2.657   4.555   3.470  0.2482  0.3574 -0.7473
   13Na      Na   13   0.318   5.009   4.376  0.7510 -0.7025  0.0344
   14Na      Na   14   0.158   4.099   4.063 -0.3830 -0.3117  0.1757
   15Na      Na   15   3.995   4.284   4.989 -0.6877 -0.3025 -0.3748
   16Na      Na   16   4.062   1.397   5.749  0.2218 -0.2342  0.1278
   17Na      Na   17   2.973   2.386   0.411 -0.5289  0.1744 -0.1247
   18Na      Na   18   4.731   4.092   4.560  0.3242  0.5435 -0.1855
   19Na      Na   19   5.412   0.157   2.341  0.3585  0.2438  0.2736
   20Na      Na   20   4.601   5.726   1.711 -0.0399 -0.3964 -0.1353
   21Na      Na   21   5.318   5.712   3.272 -0.2806  0.7897  0.4754
   22Na      Na   22   3.513   1.596   0.693  0.2175 -0.0619  0.0491
   23Na      Na   23   3.399   0.333   1.207 -0.5066 -0.2565  0.8706
   24Na      Na   24   5.204   1.300   0.323 -0.2597  0.3473  0.7208
   25Na      Na   25   2.234   0.873   1.563  0.0900  0.2583  0.8119
   26Na      Na   26   4.738   1.122   1.550 -0.2693  0.2173  0.2653
   27Na      Na   27   1.368   0.794   4.962 -0.1554  0.3757  0.6248
   28Na      Na   28   0.063   2.545   0.941 -0.4265  0.4380 -0.8354
   29Na      Na   29   1.654   2.362   5.508 -0.0302  0.4923 -0.2372
   30Na      Na   30   4.189   1.561   1.038  0.2328 -0.5279  0.0889
   31Na      Na   31   5.700   3.579   1.110  0.1378  0.2185  0.1253
   32Na      Na   32   0.213   3.064   4.713  0.5398  0.2471 -0.2321
   33Na      Na   33   2.678   1.021   5.345 -0.1033  0.8075 -0.4430
   34Na      Na   34   3.318   0.575   0.193  0.3395 -0.0352 -1.0923
   35Na      Na   35   5.637   1.216   1.638 -0.0210 -0.1246  0.2758
   36Na      Na   36   3.460   4.777   2.780  0.5588  0.4468  0.1413
   37Na      Na   37   3.166   5.001   0.392  0.0497 -0.3490 -0.3493
   38Na      Na   38   3.121   5.650   4.955 -0.4339  0.0287 -0.1262
   39Na      Na   39   4.839   4.191   3.717 -0.0764 -0.1210 -0.7052
   40Na      Na   40   4.939   3.631   0.028 -0.2028 -0.0152 -0.5531
   41Na      Na   41   0.945   4.044   5.192 -0.1602 -0.3274 -0.1214
   42Na      Na   42   4.753   5.352   4.302  0.0577  0.3393  0.6760
   43Na      Na   43   4.301   1.931   1.805 -0.0538  0.1959  0.1654
   44Na      Na   44   4.128   2.607   0.369 -0.0880 -0.4175  0.6388
   45Na      Na   45   5.260   3.213   0.566  0.0807 -0.0897 -0.1191
   46Na      Na   46   5.122   1.019   2.313 -0.0540  0.6293 -0.0772
   47Na      Na   47   4.843   4.880   1.788  0.1548  0.7015  0.2729
   48Na      Na   48   1.068   1.529   5.475  0.2227  0.2971 -0.3069
   49Na      Na   49   1.528   5.715   4.589 -0.0287 -0.0542 -0.5547
   50Na      Na   50   5.659   2.838   0.088  0.2138  0.1532  0.1150
   51Na      Na   51   0.827   3.320   1.170  0.7172 -0.0197  0.3909
   52Na      Na   52   3.605   4.119   4.385  0.5763 -0.1401  0.2465
   53Na      Na   53   5.481   2.432   4.206 -0.0411  0.5000 -0.3049
   54Na      Na   54   3.607   5.423   5.694  0.1826 -0.1783  0.2712
   55Na      Na   55   0.564   0.766   0.105  0.4130 -0.6276 -0.1706
   56Na      Na   56   2.807   3.658   0.928  0.0081 -0.7962 -0.2686
   57Na      Na   57   4.137   0.730   0.892 -0.1766  0.1912  0.6329
   58Na      Na   58   1.018   5.462   3.458 -0.1603 -0.0829  0.8708
   59Na      Na   59   1.987   1.150   4.500  0.0020 -0.7682 -0.1399
   60Na      Na   60   5.221   3.487   3.405  0.0412 -0.0647  0.2177
   61Na      Na   61   1.791   1.541   5.679 -0.1973  0.3326  0.2259
   62Na      Na   62   2.982   1.722   5.683  0.2652  0.0126  0.2814
   63Na      Na   63   2.746   5.291   5.512  0.2257  0.0109 -0.2368
   64Na      Na   64   2.244   0.277   5.286 -0.3258 -0.2565 -0.1734
   65Na      Na   65   2.770   0.029   4.237 -0.4937  0.1572 -0.1894
   66Na      Na   66   3.738   2.985   1.215  0.4427 -0.0221  0.6236
   67Na      Na   67   3.435   5.003   3.954 -0.0488 -0.2585 -0.1507
   68Na      Na   68   4.454   0.020   4.813 -0.0061  0.0221  0.4335
   69Na      Na   69   0.240   0.256   3.463  0.1911 -0.0412 -0.2638
   70Na      Na   70   1.629   0.341   0.111  0.0566 -0.4492  0.3575
   71Na      Na   71   1.780   3.651   0.085 -0.5438  0.2744  0.0005
   72Na      Na   72   4.312   3.304   4.559  0.7983  0.2905 -0.1323
   73Na      Na   73   5.420   2.399   5.148 -0.0105 -0.3533  0.2940
   74Na      Na   74   4.516   1.630   0.722  0.1268  0.0591 -0.0951
   75Na      Na   75   4.532   4.803   2.749  0.0789  0.3180 -0.2861
   76Na      Na   76   2.649   0.878   0.856 -0.3305 -0.3758  0.1378
   77Na      Na   77   0.743   0.976   3.683  0.1759  0.7135 -0.3793
   78Na      Na   78   5.207   4.569   4.552 -0.2077  0.0518 -0.1542
   79Na      Na   79   3.642   5.129   4.929 -0.4088 -0.0144 -0.5003
   80Na      Na   80   5.318   1.275   4.241  0.1441  0.2387  0.0930
   81PF6      P   81   0.052   0.858   3.936 -0.0005 -0.0371 -0.3144
   81PF6      F   82   0.037   0.774   4.073 -0.0621  0.0482 -0.1412
   81PF6      F   83   0.197   0.919   3.987 -0.0678 -0.3555  0.2285
   81PF6      F   84  -0.028   0.980   3.995  0.6860  0.9292 -0.3298
   81PF6      F   85   0.066   0.929   3.791  0.6315 -0.2846 -0.0508
   81PF6      F   86  -0.086   0.802   3.885 -0.0161  0.0456  1.1403
   81PF6      F   87   0.121   0.729   3.881 -0.5266 -0.5191  0.6976
   82PF6      P   88   2.792   0.496   4.800 -0.3404 -0.0069 -0.0846
   82PF6      F   89   2.642   0.506   4.856  0.1740  0.2163 -0.6526
   82PF6      F   90   2.817   0.655   4.826 -0.2056  0.0709 -0.3798
   82PF6      F   91   2.737   0.518   4.652  0.0004  1.0720 -0.1693
   82PF6      F   92   2.944   0.483   4.746 -0.3504  0.2320  0.1515
   82PF6      F   93   2.765   0.339   4.772 -0.0917 -0.2625 -0.4998
   82PF6      F   94   2.837   0.457   4.952 -0.3381 -0.1560 -0.4697
   83PF6      P   95   1.504   0.525   4.446  0.0599 -0.2028  0.3409
   83PF6      F   96   1.443   0.413   4.346 -0.0818  0.5173  0.2357
   83PF6      F   97   1.375   0.613   4.409  0.1793 -0.1067  0.0007
   83PF6      F   98   1.577   0.590   4.317  0.1258  0.0946 -0.1098
   83PF6      F   99   1.550   0.649   4.542 -0.0458 -0.5692 -0.0019
   83PF6      F  100   1.638   0.448   4.476 -0.0139  0.1452  0.2972
   83PF6      F  101   1.429   0.467   4.579  0.1158 -0.2793 -0.0385
   84PF6      P  102   0.204   4.495   4.599 -0.2664  0.3096  0.0415
   84PF6      F  103   0.074   4.503   4.506  0.0880 -0.0018  0.3322
   84PF6      F  104   0.131   4.373   4.676 -0.3803 -0.2364 -0.1026
   84PF6      F  105   0.133   4.607   4.694 -0.4427 -0.2770 -0.4266
   84PF6      F  106   0.327   4.472   4.702 -0.1685 -0.5066  0.3400
   84PF6      F  107   0.277   4.611   4.523  0.0193 -0.4692 -0.4891
   84PF6      F  108   0.280   4.385   4.504  0.8455  0.5001  0.2965
   85PF6      P  109   0.909   1.417   5.227 -0.0128 -0.1646  0.1929
   85PF6      F  110   0.800   1.476   5.124  0.2274 -0.1635 -0.4282
   85PF6      F  111   0.841   1.270   5.201 -0.0926 -0.5496  0.2687
   85PF6      F  112   0.811   1.444   5.354 -0.1941 -0.4160  0.3811
   85PF6      F  113   1.020   1.356   5.324  0.3641 -0.9445  0.0594
   85PF6      F  114   0.974   1.564   5.244  0.2788 -0.2432  0.6117
   85PF6      F  115   1.005   1.398   5.099 -0.0495  0.2276  0.2781
   86PF6      P  116   2.589   0.319   5.529  0.2104  0.1371  0.1591
   86PF6      F  117   2.659   0.207   5.437  0.2296 -0.1807 -0.2618
   86PF6      F  118   2.513   0.207   5.617  0.4212 -0.5326  0.2561
   86PF6      F  119   2.472   0.312   5.424 -0.5304 -0.0374 -0.1784
   86PF6      F  120   2.510   0.434   5.611 -0.1255 -0.1932  0.1780
   86PF6      F  121   2.656   0.437   5.434  0.1616  0.1876 -0.5252
   86PF6      F  122   2.713   0.314   5.629 -0.1734  0.2409 -0.1515
   87PF6      P  123   5.011   0.390   4.496  0.0943 -0.0491  0.1852
   87PF6      F  124   5.028   0.536   4.553  0.5215  0.0968 -0.3743
   87PF6      F  125   4.902   0.430   4.385 -0.1671  0.3262  0.4119
   87PF6      F  126   4.892   0.359   4.599 -0.5375 -0.2474 -0.2684
   87PF6      F  127   5.005   0.242   4.448  0.3815  0.0867 -0.2601
   87PF6      F  128   5.107   0.350   4.609 -0.1885  0.0387  0.1438
   87PF6      F  129   5.133   0.416   4.397  0.1454  0.2823  0.2725
   88PF6      P  130   2.323   0.860   0.992 -0.0581 -0.0146 -0.4783
   88PF6      F  131   2.241   0.843   0.851  0.0051  0.2293 -0.5558
   88PF6      F  132   2.455   0.790   0.930 -0.3200 -0.2645 -0.0163
   88PF6      F  133   2.271   0.718   1.043 -0.3538 -0.5908 -0.1890
   88PF6      F  134   2.406   0.875   1.126  0.1515 -0.2900 -0.4561
   88PF6      F  135   2.193   0.919   1.070  0.4115 -0.4742 -0.0720
   88PF6      F  136   2.377   1.009   0.956 -0.1881 -0.0969 -0.3344
   89PF6      P  137   3.328   4.249   2.547  0.0159  0.0501  0.0749
   89PF6      F  138   3.411   4.153   2.451 -0.5762 -0.0525  0.1574
   89PF6      F  139   3.464   4.326   2.592  0.1172 -0.6179  0.2546
   89PF6      F  140   3.344   4.144   2.669  0.2461  0.8853  0.0702
   89PF6      F  141   3.245   4.347   2.639  0.1744 -0.6597  0.3914
   89PF6      F  142   3.197   4.174   2.502  0.0863 -0.0698  0.3478
   89PF6      F  143   3.311   4.349   2.420  0.5951 -0.0292 -0.5679
   90PF6      P  144   5.465   1.909   4.327  0.1486 -0.5709  0.3211
   90PF6      F  145   5.412   1.864   4.180 -0.2129  0.0720  0.5781
   90PF6      F  146   5.619   1.880   4.279  0.0790 -0.2149 -0.3742
   90PF6      F  147   5.460   1.757   4.382 -0.4379 -0.0004 -0.4508
   90PF6      F  148   5.516   1.957   4.471  0.1398  0.4129 -0.3224
   90PF6      F  149   5.308   1.945   4.365 -0.1121 -0.7474 -0.4071
   90PF6      F  150   5.486   2.059   4.269 -0.0370 -0.2246  0.2188
   91PF6      P  151   0.318   2.666   4.079  0.1523  0.0767 -0.1181
   91PF6      F  152   0.267   2.821   4.068  0.2647 -0.2659  0.1179
   91PF6      F  153   0.217   2.636   4.203 -0.4139 -0.4523 -0.0424
   91PF6      F  154   0.422   2.720   4.189 -0.1374  0.5334 -0.1244
   91PF6      F  155   0.374   2.514   4.092  0.6472 -0.3193  0.4834
   91PF6      F  156   0.428   2.689   3.965 -0.5226  0.1613  0.4287
   91PF6      F  157   0.205   2.621   3.968  0.1439  0.3724 -0.1895
   92PF6      P  158   0.127   0.649   2.225 -0.1961  0.3691 -0.0427
   92PF6      F  159   0.003   0.740   2.238  0.0897  0.1451  0.6998
   92PF6      F  160   0.029   0.520   2.218  0.1494  0.3742 -0.0421
   92PF6      F  161   0.143   0.636   2.380 -0.0303 -0.6403 -0.0217
   92PF6      F  162   0.250   0.554   2.200  0.5888  0.1192 -0.0474
   92PF6      F  163   0.231   0.779   2.228  0.2038 -0.2354  0.9843
   92PF6      F  164   0.116   0.667   2.065 -0.0169 -0.7202  0.7545
   93PF6      P  165   3.150   5.411   5.497  0.1377  0.0220 -0.2744
   93PF6      F  166   3.132   5.393   5.660 -0.2324 -0.1731  0.0190
   93PF6      F  167   3.194   5.260   5.488  0.6526  0.2306  0.0237
   93PF6      F  168   3.308   5.454   5.506 -0.1023 -0.4602 -0.2735
   93PF6      F  169   3.162   5.420   5.336 -0.5891  0.2314 -0.4999
   93PF6      F  170   3.108   5.566   5.516  0.1993  0.2419 -0.8102
   93PF6      F  171   2.996   5.366   5.476 -0.1585 -0.2863 -0.0138
   94PF6      P  172   5.112   0.506   1.688 -0.4219 -0.5385 -0.0182
   94PF6      F  173   4.972   0.567   1.650 -0.2066  0.0041 -0.2342
   94PF6      F  174   5.176   0.590   1.566  0.8599  0.0206 -0.0150
   94PF6      F  175   5.076   0.384   1.598  0.1373 -0.0310 -0.4450
   94PF6      F  176   5.249   0.442   1.719 -0.0698  0.0544 -0.2436
   94PF6      F  177   5.048   0.437   1.814 -0.0443 -0.1737 -0.3197
   94PF6      F  178   5.145   0.628   1.781 -0.2519 -0.7805 -0.2346
   95PF6      P  179   0.918   0.319   3.331 -0.1352 -0.3058 -0.5831
   95PF6      F  180   0.868   0.242   3.198  0.0370  0.4287  0.0206
   95PF6      F  181   0.791   0.423   3.311 -0.5098  0.0368 -0.8872
   95PF6      F  182   1.007   0.416   3.243  0.1499 -0.2290  0.5679
   95PF6      F  183   0.955   0.403   3.465 -0.7074  0.1849 -0.1126
   95PF6      F  184   1.041   0.217   3.354 -0.4587 -0.0458 -0.2045
   95PF6      F  185   0.831   0.226   3.423  0.4418  0.2645 -0.1691
   96PF6      P  186   2.441   5.571   4.932  0.0619 -0.3552  0.1564
   96PF6      F  187   2.374   5.503   5.059  0.7046  0.4600 -0.4284
   96PF6      F  188   2.354   5.700   4.952 -0.6726 -0.5491  0.0664
   96PF6      F  189   2.324   5.508   4.844  0.0695 -0.2774 -0.3666
   96PF6      F  190   2.508   5.638   4.802  0.0085  0.1144  0.1225
   96PF6      F  191   2.535   5.444   4.912 -0.5842  0.0377  0.5042
   96PF6      F  192   2.555   5.639   5.018 -0.0843 -0.4862  0.6482
   97PF6      P  193   0.218   2.402   4.804 -0.2821  0.3682 -0.1974
   97PF6      F  194   0.127   2.306   4.890 -0.1296 -0.1696 -0.1698
   97PF6      F  195   0.235   2.295   4.688 -0.1759  0.2807  0.7510
   97PF6      F  196   0.345   2.338   4.878 -0.0438  0.1022 -0.2654
   97PF6      F  197   0.316   2.503   4.725 -0.6526  0.2659  0.1754
   97PF6      F  198   0.201   2.513   4.918 -0.3583 -0.4388 -0.1755
   97PF6      F  199   0.092   2.463   4.727 -0.0222 -0.0488 -0.2989
   98PF6      P  200   3.348   3.884   0.554 -0.5267 -0.1816  0.1190
   98PF6      F  201   3.283   3.956   0.677 -0.3987  0.4846 -0.0399
   98PF6      F  202   3.318   3.742   0.630 -0.3440  0.5136 -0.2217
   98PF6      F  203   3.490   3.884   0.628  0.2877  0.2202 -0.2674
   98PF6      F  204   3.413   3.809   0.426  0.0972  0.0615  0.6182
   98PF6      F  205   3.374   4.027   0.479  0.2414  0.1537 -0.3411
   98PF6      F  206   3.203   3.876   0.478  0.1723  0.2975 -0.6755
   99PF6      P  207   5.376   0.160   3.001 -0.0205  0.1692 -0.0248
   99PF6      F  208   5.375   0.007   3.047  0.3987  0.2629 -0.6653
   99PF6      F  209   5.498   0.187   3.104 -0.0772  0.4799 -0.4184
   99PF6      F  210   5.278   0.178   3.128 -0.1106 -0.4629 -0.2252
   99PF6      F  211   5.364   0.316   2.970 -0.0165 -0.1615  0.1979
   99PF6      F  212   5.253   0.132   2.904 -0.1114 -0.2949  0.4075
   99PF6      F  213   5.484   0.130   2.887  0.0338 -0.3981 -0.2349
  100PF6      P  214   2.358   1.907   0.384 -0.0264 -0.2959  0.4701
  100PF6      F  215   2.360   1.775   0.474  0.1841  0.0619  0.3146
  100PF6      F  216   2.522   1.914   0.385 -0.3644  0.0312  0.2915
  100PF6      F  217   2.352   1.995   0.519  0.1637 -0.5079  0.4380
  100PF6      F  218   2.350   2.038   0.298 -0.1460  0.5091  0.6196
  100PF6      F  219   2.201   1.913   0.389 -0.2858  0.3020  0.3423
  100PF6      F  220   2.358   1.816   0.252 -0.6564 -0.0648  0.1316
  101PF6      P  221   3.652   2.924   0.547  0.2177  0.0641  0.3609
  101PF6      F  222   3.593   3.051   0.622 -0.5200  0.1158 -0.3249
  101PF6      F  223   3.701   3.016   0.428  0.1175 -0.2806 -0.1168
  101PF6      F  224   3.517   2.898   0.469 -0.2047  0.0089 -0.6127
  101PF6      F  225   3.720   2.801   0.476  0.6079  0.4694 -0.2039
  101PF6      F  226   3.600   2.816   0.657  0.7479  0.0152 -0.3170
  101PF6      F  227   3.792   2.941   0.627 -0.0119 -0.4701  0.5950
  102PF6      P  228   2.534   1.898   5.015  0.1969 -0.1110  0.3329
  102PF6      F  229   2.454   1.764   5.043  0.0597  0.1079  0.1458
  102PF6      F  230   2.671   1.808   5.023  0.2065  0.0747  0.0368
  102PF6      F  231   2.536   1.924   5.171  0.1763  0.1133 -0.0481
  102PF6      F  232   2.614   2.033   4.986 -0.3580 -0.5724  0.1517
  102PF6      F  233   2.393   1.973   4.995  0.5421  0.1203 -0.0929
  102PF6      F  234   2.528   1.867   4.854 -0.6191  0.0128 -0.2667
  103PF6      P  235   5.478   5.511   3.534 -0.0512 -0.1588  0.0732
  103PF6      F  236   5.542   5.656   3.540  0.1040 -0.3892 -0.2870
  103PF6      F  237   5.352   5.574   3.449 -0.3134 -0.7252 -0.3250
  103PF6      F  238   5.393   5.521   3.678 -0.2976  0.3086  0.1196
  103PF6      F  239   5.420   5.361   3.517 -0.6728  0.0295  0.5921
  103PF6      F  240   5.616   5.456   3.603  0.3594  0.8043 -0.1741
  103PF6      F  241   5.544   5.497   3.390  0.0714 -1.6425  0.3490
  104PF6      P  242   2.675   2.737   5.654  0.0315 -0.2193  0.1500
  104PF6      F  243   2.793   2.665   5.570  0.1829  0.1902  0.0935
  104PF6      F  244   2.574   2.684   5.547  0.3751 -0.0009  0.1266
  104PF6      F  245   2.686   2.871   5.564 -0.3537 -0.0939 -0.1675
  104PF6      F  246   2.553   2.814   5.731  0.2822  0.2133  0.2197
  104PF6      F  247   2.784   2.798   5.761 -0.3092 -0.0223  0.4382
  104PF6      F  248   2.648   2.601   5.740  0.6103 -0.4220 -0.0133
  105PF6      P  249   3.700   1.091   1.355 -0.0901  0.1953 -0.1166
  105PF6      F  250   3.576   1.179   1.405  0.4094 -0.3615 -0.0992
  105PF6      F  251   3.803   1.202   1.403  0.2482  0.3185  0.2757
  105PF6      F  252   3.680   1.163   1.213  0.5320  0.2787 -0.3686
  105PF6      F  253   3.828   1.005   1.304  0.5384  0.5671 -0.0731
  105PF6      F  254   3.600   0.971   1.309 -0.2282 -0.0079 -0.5110
  105PF6      F  255   3.710   1.029   1.508 -0.6019  0.0602  0.1742
  106PF6      P  256   0.221   3.481   1.283 -0.8313 -0.0916 -0.1312
  106PF6      F  257   0.304   3.386   1.381 -0.0798 -0.1325 -0.1743
  106PF6      F  258   0.234   3.367   1.171 -0.4082  0.3067  0.2687
  106PF6      F  259   0.360   3.544   1.240 -0.3406 -0.1791  0.0996
  106PF6      F  260   0.150   3.573   1.169  0.6151  0.5679  0.1894
  106PF6      F  261   0.206   3.593   1.396 -0.2614  0.0290  0.5114
  106PF6      F  262   0.076   3.423   1.326 -1.0898  0.0966 -0.6512
  107PF6      P  263   3.913   1.184   0.200  0.6084 -0.0792  0.0864
  107PF6      F  264   3.917   1.029   0.206  0.2051  0.0172  0.4587
  107PF6      F  265   3.760   1.186   0.203  0.0134  0.0175  0.0852
  107PF6      F  266   3.911   1.182   0.038 -0.1398 -0.2060 -0.4440
  107PF6      F  267   3.910   1.341   0.198  0.2559 -0.2259 -0.5123
  107PF6      F  268   4.072   1.186   0.193  0.6113 -0.1249 -0.0798
  107PF6      F  269   3.918   1.185   0.362  0.1760  0.0829  0.2582
  108PF6      P  270   4.221   3.703   4.568  0.2068  0.0489 -0.5607
  108PF6      F  271   4.254   3.543   4.555 -0.2647  0.1655 -0.6297
  108PF6      F  272   4.138   3.697   4.435 -0.6304 -0.1714  0.2381
  108PF6      F  273   4.359   3.727   4.490 -0.3846  0.6766 -0.2505
  108PF6      F  274   4.200   3.861   4.563  0.3321  0.3609  1.2888
  108PF6      F  275   4.296   3.715   4.709  0.4030 -0.4456 -0.8628
  108PF6      F  276   4.083   3.674   4.651  0.1737 -0.1976 -0.4016
  109PF6      P  277   1.531   0.064   5.360 -0.0948  0.2932  0.1226
  109PF6      F  278   1.513   0.218   5.316 -0.0595  0.0903 -0.4867
  109PF6      F  279   1.453   0.091   5.498 -0.6296  0.4697 -0.2599
  109PF6      F  280   1.669   0.099   5.431 -0.0930 -0.0115  0.0671
  109PF6      F  281   1.539  -0.092   5.404 -0.0178  0.4162  0.1987
  109PF6      F  282   1.602   0.024   5.216  0.3513 -0.4377 -0.0505
  109PF6      F  283   1.389   0.037   5.299  0.0820  0.6647  0.4000
  110PF6      P  284   4.275   1.204   2.137 -0.2473  0.1998  0.0425
  110PF6      F  285   4.340   1.104   2.244 -0.5244 -0.2624  0.2892
  110PF6      F  286   4.419   1.227   2.079 -0.5024 -0.4308 -0.3723
  110PF6      F  287   4.302   1.325   2.236  0.2112  0.3456 -0.2404
  110PF6      F  288   4.215   1.304   2.023 -0.2841 -0.0694  0.1903
  110PF6      F  289   4.131   1.184   2.202  0.0799  0.3198  0.2323
  110PF6      F  290   4.255   1.081   2.037 -0.0730 -0.1357  0.6146
  111PF6      P  291   4.773   2.349   5.192  0.1506 -0.1949 -0.1636
  111PF6      F  292   4.797   2.462   5.083  0.1257  0.0124  0.4557
  111PF6      F  293   4.929   2.352   5.228  0.2080 -0.3033  0.2192
  111PF6      F  294   4.800   2.241   5.079  0.1251 -0.3551  0.8699
  111PF6      F  295   4.755   2.237   5.304 -0.3958  0.5352  0.4661
  111PF6      F  296   4.619   2.341   5.158 -0.7481  0.5629  0.5047
  111PF6      F  297   4.744   2.462   5.299 -0.3826  0.7100 -0.3034
  112PF6      P  298   1.525   3.099   1.188  0.3529  0.2087 -0.1121
  112PF6      F  299   1.456   3.012   1.071 -0.0918 -0.8552  0.0694
  112PF6      F  300   1.526   2.971   1.280  0.2454  0.9812 -0.0953
  112PF6      F  301   1.380   3.142   1.234  0.0287  0.0276 -0.2303
  112PF6      F  302   1.590   3.193   1.310 -0.1233  0.4810 -0.1907
  112PF6      F  303   1.539   3.223   1.092 -0.1432 -0.5127  0.0403
  112PF6      F  304   1.668   3.051   1.137 -0.0524  0.4232  0.2714
  113PF6      P  305   0.889   4.060   4.219 -0.5115  0.0306  0.2614
  113PF6      F  306   0.833   3.911   4.260 -0.2098 -0.1070  1.0164
  113PF6      F  307   0.990   3.996   4.113 -0.0775  0.0449  0.0986
  113PF6      F  308   1.001   4.045   4.331 -0.1976 -0.0458 -0.2635
  113PF6      F  309   0.945   4.210   4.189  0.2469 -0.4994 -0.1072
  113PF6      F  310   0.788   4.122   4.330  0.1215 -0.0482  0.0557
  113PF6      F  311   0.775   4.073   4.109  0.3038 -0.3036  0.1053
  114PF6      P  312   5.722   3.041   5.279 -0.0269  0.3793 -0.0926
  114PF6      F  313   5.715   3.017   5.123 -0.6844 -0.4282  0.6308
  114PF6      F  314   5.852   3.141   5.260 -0.0908  0.2150 -0.8592
  114PF6      F  315   5.824   2.920   5.296  0.5998 -0.3092 -0.3821
  114PF6      F  316   5.731   3.054   5.436  0.3655 -0.0991 -0.5938
  114PF6      F  317   5.598   2.939   5.302 -0.3754  0.0232  0.3483
  114PF6      F  318   5.619   3.167   5.275  0.0549  0.3214  0.3661
  115PF6      P  319   2.788   4.861   0.309  0.2113  0.1882 -0.2365
  115PF6      F  320   2.948   4.838   0.304 -0.2910 -0.0329  0.3026
  115PF6      F  321   2.770   4.702   0.325 -0.0035 -0.4359  0.1165
  115PF6      F  322   2.785   4.848   0.152  0.6867 -0.6597 -0.0608
  115PF6      F  323   2.630   4.887   0.312  0.0523  0.6441 -0.6666
  115PF6      F  324   2.807   5.019   0.283  0.5620  0.2457 -0.3286
  115PF6      F  325   2.792   4.877   0.468 -0.2083 -0.7990  0.0325
  116PF6      P  326   5.368   3.927   4.153 -0.1307  0.0167 -0.3201
  116PF6      F  327   5.300   4.006   4.274 -0.5349 -0.2134  0.1603
  116PF6      F  328   5.445   3.825   4.248  0.1548  0.5870 -0.0534
  116PF6      F  329   5.487   4.033   4.155  1.1043  0.2799  0.5290
  116PF6      F  330   5.435   3.852   4.025  0.5974  0.3219 -0.4762
  116PF6      F  331   5.290   4.020   4.049 -0.2069  0.1987 -0.2897
  116PF6      F  332   5.241   3.822   4.146  0.0492 -0.5364 -0.3855
  117PF6      P  333   4.418   4.988   2.993  0.2966  0.4099  0.2415
  117PF6      F  334   4.423   4.830   2.956 -0.1533 -0.5700 -0.1067
  117PF6      F  335   4.461   5.014   2.840  0.0687  0.4291 -0.7781
  117PF6      F  336   4.571   4.982   3.040 -0.4459 -0.6575 -0.1491
  117PF6      F  337   4.419   5.149   3.030  0.9619  0.1122  0.5916
  117PF6      F  338   4.372   4.957   3.141  0.0435  0.3372  0.1555
  117PF6      F  339   4.260   5.002   2.949  0.5424  0.6027 -0.1672
  118PF6      P  340   4.743   4.834   2.464 -0.3257  0.0333 -0.2534
  118PF6      F  341   4.736   4.962   2.568  0.2781  1.0087 -0.0815
  118PF6      F  342   4.641   4.746   2.549 -0.0940  0.0761  0.0864
  118PF6      F  343   4.865   4.766   2.545 -0.5035  0.5729  0.1167
  118PF6      F  344   4.742   4.722   2.349 -0.0665 -0.1556 -0.3227
  118PF6      F  345   4.841   4.908   2.361  0.5450 -0.4893 -0.2567
  118PF6      F  346   4.616   4.906   2.394  0.3581  0.0448  0.3802
  119PF6      P  347   3.140   2.125   0.441 -0.1874  0.4475  0.1147
  119PF6      F  348   3.101   1.975   0.408  0.4005  0.4685  0.2574
  119PF6      F  349   3.000   2.137   0.524  0.1241  0.5471 -0.8223
  119PF6      F  350   3.060   2.178   0.313  0.1260 -0.4820 -0.3658
  119PF6      F  351   3.172   2.276   0.485 -0.1943 -0.2239  0.1208
  119PF6      F  352   3.274   2.118   0.349 -0.4094  0.4635  0.1379
  119PF6      F  353   3.214   2.076   0.572  0.0467  0.3954 -0.4764
  120PF6      P  354   0.755   2.093   1.046  0.1544 -0.2397  0.3891
  120PF6      F  355   0.652   2.215   1.076  0.3295  0.0476  0.5670
  120PF6      F  356   0.790   2.163   0.904  0.3914 -0.0489 -0.0994
  120PF6      F  357   0.637   2.007   0.978  0.0067 -0.0259  0.1109
  120PF6      F  358   0.865   1.983   1.010 -0.1472 -0.0247 -0.0930
  120PF6      F  359   0.718   2.026   1.186 -0.1939 -0.7294 -0.4555
  120PF6      F  360   0.869   2.182   1.115  0.2316 -0.0393 -0.7770
  121PF6      P  361   2.201   3.135   0.020  0.4166 -0.0533  0.1693
  121PF6      F  362   2.307   3.224  -0.061  0.3955  0.3573  0.3157
  121PF6      F  363   2.284   3.158   0.161 -0.4726  0.4241  0.3746
  121PF6      F  364   2.281   3.001  -0.017 -0.1270 -0.4284  0.5082
  121PF6      F  365   2.099   3.049   0.103 -0.3899  0.4318  0.4201
  121PF6      F  366   2.124   3.107  -0.113 -0.3386 -0.1377 -0.3416
  121PF6      F  367   2.111   3.266   0.050 -0.3952 -0.5445  0.4592
  122PF6      P  368   3.561   4.460   4.471  0.0086 -0.0143  0.3919
  122PF6      F  369   3.500   4.601   4.430 -0.0441 -0.5622  0.0620
  122PF6      F  370   3.710   4.519   4.463 -1.2079 -0.3194 -0.0547
  122PF6      F  371   3.574   4.410   4.320  0.0298 -0.6422  0.1389
  122PF6      F  372   3.617   4.319   4.521 -0.4900  0.3196  0.0354
  122PF6      F  373   3.415   4.399   4.478 -0.1464 -0.2750 -0.1460
  122PF6      F  374   3.557   4.502   4.623 -0.0793 -0.0298  0.1534
  123PF6      P  375   4.835   4.731   3.983  0.6425  0.0225 -0.0243
  123PF6      F  376   4.888   4.602   4.060  0.2498 -0.0326 -0.3484
  123PF6      F  377   4.738   4.769   4.107  0.0475 -0.3712 -0.3327
  123PF6      F  378   4.718   4.638   3.928  0.0958  0.3768 -0.2586
  123PF6      F  379   4.787   4.859   3.903  0.0437  0.2091  0.2502
  123PF6      F  380   4.922   4.689   3.851  0.1367 -0.0156 -0.4409
  123PF6      F  381   4.955   4.815   4.045  0.2251  0.2698 -0.1844
  124PF6      P  382   1.136   3.992   0.218  0.3994  0.1624 -0.0396
  124PF6      F  383   1.000   3.991   0.138  0.2125  0.1329 -0.1642
  124PF6      F  384   1.115   3.835   0.242 -0.7635  0.1603  0.6777
  124PF6      F  385   1.051   4.013   0.353 -0.1339  0.2052  0.1020
  124PF6      F  386   1.271   3.993   0.299  0.5987  0.4001 -0.1039
  124PF6      F  387   1.144   4.154   0.197 -0.1574  0.1651 -0.5014
  124PF6      F  388   1.214   3.965   0.080  0.4424  0.0444 -0.4261
  125PF6      P  389   3.625   3.479   1.641  0.0129 -0.2009  0.1273
  125PF6      F  390   3.767   3.541   1.592  0.4055  0.4785  0.6748
  125PF6      F  391   3.641   3.349   1.545  0.6045  0.0890  0.1747
  125PF6      F  392   3.547   3.553   1.519 -0.1550 -0.7951 -0.0204
  125PF6      F  393   3.485   3.424   1.693 -0.0249 -0.0523 -0.2743
  125PF6      F  394   3.605   3.607   1.731 -0.4200 -0.0536  0.2918
  125PF6      F  395   3.700   3.401   1.761 -0.2803 -0.2261  0.9947
  126PF6      P  396   1.628   2.515   0.451  0.0112  0.2126  0.1506
  126PF6      F  397   1.564   2.581   0.317  0.1211 -0.5529  0.0599
  126PF6      F  398   1.757   2.480   0.363  0.1320  0.6860 -0.0942
  126PF6      F  399   1.563   2.378   0.412  0.2117  0.0209 -0.2498
  126PF6      F  400   1.705   2.444   0.574  0.8132 -0.1208 -0.4035
  126PF6      F  401   1.502   2.548   0.546  0.3043  0.2314  0.7021
  126PF6      F  402   1.697   2.650   0.493  0.0525 -0.1195  0.0918
  127PF6      P  403   3.957   2.248   1.193 -0.0882 -0.1580 -0.0822
  127PF6      F  404   4.036   2.173   1.311  0.0453  0.5193  0.2098
  127PF6      F  405   3.891   2.339   1.310  0.5260 -0.1409  0.2323
  127PF6      F  406   3.830   2.148   1.199 -0.6162  0.1552 -0.6902
  127PF6      F  407   3.887   2.339   1.083  0.0293 -0.5630 -0.2044
  127PF6      F  408   4.035   2.155   1.085  0.1304 -0.0474 -0.0330
  127PF6      F  409   4.084   2.347   1.188  0.3219 -0.9655 -0.3738
  128PF6      P  410   0.227   3.080   0.690 -0.0655  0.0310  0.3460
  128PF6      F  411   0.359   3.168   0.742  0.2837  0.8296  0.1427
  128PF6      F  412   0.175   3.202   0.597  0.0112  0.1495  0.2561
  128PF6      F  413   0.134   3.128   0.808 -0.0690  0.1418  0.2967
  128PF6      F  414   0.095   2.995   0.640  0.3887 -0.4445 -0.1023
  128PF6      F  415   0.272   2.952   0.778  0.6657 -0.3673 -0.3576
  128PF6      F  416   0.311   3.027   0.570  1.0259  0.0842 -0.0191
  129PF6      P  417   5.192   1.619   1.204  0.4308 -0.1990 -0.0928
  129PF6      F  418   5.205   1.773   1.245 -0.0805  0.2097  0.2662
  129PF6      F  419   5.341   1.619   1.143 -0.4398 -0.2014  0.4771
  129PF6      F  420   5.134   1.657   1.061 -0.3270  0.6712  0.4106
  129PF6      F  421   5.170   1.463   1.175  0.4255 -0.1161  0.4965
  129PF6      F  422   5.042   1.623   1.269  0.2107 -0.4750 -0.1246
  129PF6      F  423   5.256   1.579   1.347  0.1958 -0.0912 -0.7653
  130PF6      P  424   3.116   5.006   3.264  0.4789 -0.1559  0.0445
  130PF6      F  425   3.109   5.126   3.157  0.3022  0.1884  0.0334
  130PF6      F  426   3.063   5.106   3.376  0.3559  0.5116 -0.0066
  130PF6      F  427   3.268   5.043   3.303  0.1220  0.1392  0.3635
  130PF6      F  428   3.126   4.892   3.377  0.1666 -1.0816  0.0521
  130PF6      F  429   3.165   4.898   3.155  0.2875  0.5525 -0.2444
  130PF6      F  430   2.964   4.968   3.228 -0.0916 -0.7702 -0.3993
  131PF6      P  431   4.023   4.729   5.464  0.2204  0.4346  0.2815
  131PF6      F  432   4.081   4.872   5.517 -0.0031  0.7620 -0.5652
  131PF6      F  433   4.113   4.655   5.569 -0.3689  0.8339 -0.0506
  131PF6      F  434   4.137   4.722   5.350 -0.2333  0.0344  0.1040
  131PF6      F  435   3.958   4.596   5.407  0.2546  0.1179 -0.6166
  131PF6      F  436   3.934   4.820   5.369  0.6859 -0.2441 -0.0094
  131PF6      F  437   3.906   4.736   5.576  0.0148 -0.1678  0.5464
  132PF6      P  438   4.127   0.367   1.495 -0.1259  0.0116 -0.0453
  132PF6      F  439   4.196   0.236   1.424  0.0271  0.0308  0.1153
  132PF6      F  440   4.210   0.321   1.628  0.1928  0.1732  0.9239
  132PF6      F  441   4.011   0.275   1.542 -0.0072 -0.1724  0.7950
  132PF6      F  442   4.058   0.495   1.567  0.0378 -0.3248  0.2033
  132PF6      F  443   4.048   0.401   1.360  0.3750 -0.2444 -0.0401
  132PF6      F  444   4.254   0.456   1.450 -0.2261  0.8851  0.3445
  133PF6      P  445   3.528   0.422   0.813  0.3036 -0.3378 -0.0696
  133PF6      F  446   3.495   0.370   0.967  0.1526 -0.0959  0.5296
  133PF6      F  447   3.565   0.570   0.865  0.5417 -0.1051  0.1240
  133PF6      F  448   3.374   0.466   0.792  0.2902  0.5223  0.2858
  133PF6      F  449   3.548   0.481   0.666  0.0909  0.0281 -0.4156
  133PF6      F  450   3.504   0.274   0.759 -0.5721 -0.3187  0.4271
  133PF6      F  451   3.680   0.386   0.831  0.1063  0.5780 -0.1482
  134PF6      P  452   3.458   3.969   4.087 -0.0279  0.0136 -0.4858
  134PF6      F  453   3.558   4.080   4.150 -0.0890 -0.5029  0.5113
  134PF6      F  454   3.584   3.907   4.007  0.3735  0.0781  0.5400
  134PF6      F  455   3.430   4.071   3.966 -0.2026 -0.3503 -0.0297
  134PF6      F  456   3.360   3.860   4.023  0.3157 -0.0683  0.7441
  134PF6      F  457   3.339   4.033   4.169  0.0865 -0.1667 -0.0463
  134PF6      F  458   3.486   3.866   4.211  0.0645 -0.3287 -0.1483
  135PF6      P  459   1.555   5.360   3.876  0.3097 -0.0247  0.2664
  135PF6      F  460   1.398   5.394   3.883  0.0016  0.2590  0.3824
  135PF6      F  461   1.552   5.318   4.029  0.3897  0.2913  0.5328
  135PF6      F  462   1.593   5.512   3.909 -0.1066 -0.3324 -0.1423
  135PF6      F  463   1.713   5.335   3.870  0.2541  0.2561 -0.0812
  135PF6      F  464   1.561   5.395   3.721  0.3747 -0.3996  0.3224
  135PF6      F  465   1.529   5.208   3.840  0.3077  0.4793  0.5104
  136PF6      P  466   1.272   0.789   5.685 -0.1637  0.2334  0.5744
  136PF6      F  467   1.395   0.875   5.618 -0.4399 -0.1217 -0.0783
  136PF6      F  468   1.220   0.914   5.774  0.0322 -0.1982  0.1253
  136PF6      F  469   1.361   0.736   5.814  0.2211 -0.0111  0.6169
  136PF6      F  470   1.161   0.688   5.745  0.1181  0.0939  0.3715
  136PF6      F  471   1.317   0.663   5.599  0.2257 -0.1386 -0.1299
  136PF6      F  472   1.165   0.825   5.570 -0.6472  0.8177  0.7231
  137PF6      P  473   0.058   0.855   0.526 -0.2361  0.0512  0.1078
  137PF6      F  474   0.183   0.892   0.613  0.0399 -0.6799 -0.0847
  137PF6      F  475   0.139   0.896   0.394  0.1487  0.2922  0.2599
  137PF6      F  476  -0.003   0.996   0.549  0.1891 -0.2910  0.3900
  137PF6      F  477  -0.062   0.818   0.433 -0.1384  0.5300  0.4315
  137PF6      F  478  -0.030   0.801   0.649  0.4396  0.3226  0.6604
  137PF6      F  479   0.112   0.712   0.508 -0.3367  0.4042  0.1533
  138PF6      P  480   1.931   0.985   5.279 -0.2735 -0.4320 -0.2052
  138PF6      F  481   1.805   0.962   5.367  0.0808  0.5753  0.6657
  138PF6      F  482   2.023   0.909   5.382 -0.1172 -0.2918 -0.1472
  138PF6      F  483   1.958   1.115   5.363 -0.1586 -0.1651 -0.5169
  138PF6      F  484   2.056   1.018   5.184  0.0109 -0.9651  0.1135
  138PF6      F  485   1.843   1.065   5.171  0.0871  0.1417  0.2367
  138PF6      F  486   1.910   0.852   5.200 -0.1133  0.0953  0.4536
  139PF6      P  487   5.141   2.965   0.353 -0.0829  0.0252 -0.2805
  139PF6      F  488   5.078   2.814   0.380  0.3437 -0.1347  0.6672
  139PF6      F  489   5.096   3.007   0.505 -0.2652  0.3895  0.7159
  139PF6      F  490   5.004   3.018   0.292  0.2247  0.1212  0.0967
  139PF6      F  491   5.200   3.115   0.332  0.0315 -0.9763  0.6509
  139PF6      F  492   5.203   2.916   0.216  0.2840 -0.1209 -0.1759
  139PF6      F  493   5.285   2.924   0.411  0.2254 -0.3727  0.0462
  140PF6      P  494   2.875   0.674   0.690 -0.2631 -0.2560  0.1567
  140PF6      F  495   2.714   0.655   0.698 -0.1458 -0.4613  0.1835
  140PF6      F  496   2.854   0.814   0.620  0.2956  0.0419 -0.4795
  140PF6      F  497   2.878   0.605   0.543  0.2390  0.1819  0.2102
  140PF6      F  498   3.036   0.700   0.689 -0.5137  0.3817 -0.5163
  140PF6      F  499   2.900   0.527   0.750  0.5313  0.1841  0.3058
  140PF6      F  500   2.865   0.748   0.831  0.3222 -0.3888  0.2694
  141PF6      P  501   3.068   1.365   0.032  0.1500  0.0013 -0.0444
  141PF6      F  502   3.115   1.346  -0.124 -0.5598  0.4737  0.1081
  141PF6      F  503   2.945   1.277   0.007  0.2312  0.4122 -0.5422
  141PF6      F  504   2.976   1.486  -0.013 -0.6808 -0.3791  0.0021
  141PF6      F  505   3.024   1.384   0.185  0.5594 -0.3148 -0.2545
  141PF6      F  506   3.191   1.467   0.058  0.4027 -0.2471 -0.0446
  141PF6      F  507   3.158   1.233   0.072 -0.3771 -0.0006  0.2425
  142PF6      P  508   0.510   5.650   4.015 -0.0587  0.0768  0.1079
  142PF6      F  509   0.445   5.783   4.070 -0.4673 -0.2329 -0.6248
  142PF6      F  510   0.608   5.650   4.147 -0.5198 -0.1718 -0.3939
  142PF6      F  511   0.625   5.735   3.938 -0.1096  0.0255  0.0597
  142PF6      F  512   0.582   5.513   3.957 -0.5081 -0.3501 -0.0093
  142PF6      F  513   0.409   5.654   3.896  0.1185 -0.4533  0.5223
  142PF6      F  514   0.401   5.558   4.090 -0.2760  0.8181 -0.1320
  143PF6      P  515   0.121   4.333   3.723  0.0350  0.2884 -0.0633
  143PF6      F  516   0.268   4.308   3.667 -0.9477  0.8926 -0.2406
  143PF6      F  517   0.079   4.413   3.588  0.3028  0.0824  0.3414
  143PF6      F  518   0.167   4.467   3.797  0.3940 -0.1845 -1.1235
  143PF6      F  519  -0.030   4.347   3.780  0.1717 -0.2604 -0.0623
  143PF6      F  520   0.160   4.252   3.857  0.1741  0.1597 -0.3222
  143PF6      F  521   0.073   4.187   3.659 -0.1603 -0.3253 -0.2467
  144PF6      P  522   4.667   1.661   0.371 -0.5667  0.2666  0.1820
  144PF6      F  523   4.652   1.506   0.420 -0.3478 -0.1678 -0.1705
  144PF6      F  524   4.796   1.683   0.467 -0.6941 -0.2908  0.4697
  144PF6      F  525   4.583   1.701   0.493 -0.3869 -0.3602 -0.1985
  144PF6      F  526   4.677   1.817   0.331  1.0593 -0.1770  0.4911
  144PF6      F  527   4.538   1.643   0.276 -0.1784 -0.0796 -0.3524
  144PF6      F  528   4.764   1.617   0.251 -0.4091  0.3048 -0.4072
  145PF6      P  529   2.777   0.446   1.483  0.0467 -0.2032 -0.0257
  145PF6      F  530   2.849   0.590   1.463 -0.2320  0.2258  0.5020
  145PF6      F  531   2.868   0.387   1.362 -0.0321 -0.6838  0.0075
  145PF6      F  532   2.668   0.485   1.378  0.6017 -0.1200 -0.2536
  145PF6      F  533   2.709   0.302   1.508 -0.5087 -0.0390 -0.2355
  145PF6      F  534   2.689   0.502   1.607  0.4023 -0.0878 -0.0054
  145PF6      F  535   2.895   0.406   1.584  0.2287 -0.3173 -0.1856
  146PF6      P  536   3.812   0.040   5.017 -0.2084 -0.0687  0.1389
  146PF6      F  537   3.726  -0.060   4.928  0.0970 -0.2061 -0.1022
  146PF6      F  538   3.708   0.007   5.133 -0.4785 -0.4906 -0.3368
  146PF6      F  539   3.725   0.161   4.960 -0.2600 -0.7843  0.2006
  146PF6      F  540   3.899   0.138   5.111 -0.3455 -0.1245  0.1077
  146PF6      F  541   3.909   0.061   4.895 -0.0538 -0.7227 -0.1017
  146PF6      F  542   3.909  -0.075   5.070  0.0113 -0.1091 -0.6009
  147PF6      P  543   0.145   1.299   1.383  0.2061 -0.0140  0.0048
  147PF6      F  544  -0.006   1.278   1.416  0.0251 -0.2185 -0.5060
  147PF6      F  545   0.106   1.398   1.258  0.6438  0.6435 -0.2902
  147PF6      F  546   0.148   1.174   1.281  0.0981 -0.2060  0.0030
  147PF6      F  547   0.293   1.329   1.350 -0.1227 -0.0873 -0.0201
  147PF6      F  548   0.187   1.197   1.501 -0.7584 -0.0698  0.2633
  147PF6      F  549   0.146   1.421   1.487  0.4545  0.4453 -0.2994
  148PF6      P  550   2.831   3.026   0.653 -0.1569  0.1554 -0.1509
  148PF6      F  551   2.930   3.143   0.615  0.0494 -0.4402 -0.3078
  148PF6      F  552   2.946   2.964   0.744 -0.1352  0.1753  0.1054
  148PF6      F  553   2.890   2.945   0.528 -0.2786 -0.7374  0.2453
  148PF6      F  554   2.736   2.904   0.685 -0.6152  0.7595 -0.2219
  148PF6      F  555   2.724   3.087   0.554  0.4463 -0.1935 -0.4092
  148PF6      F  556   2.780   3.114   0.783  0.4798 -0.4017  0.0828
  149PF6      P  557   5.417   5.259   4.363  0.0878 -0.1787 -0.0538
  149PF6      F  558   5.412   5.350   4.230 -0.3470 -0.0716 -0.2694
  149PF6      F  559   5.338   5.373   4.443  0.0011 -0.1181  0.0450
  149PF6      F  560   5.555   5.321   4.405  0.8678  0.7304  0.1244
  149PF6      F  561   5.413   5.170   4.500 -0.2265  0.0551  0.2871
  149PF6      F  562   5.500   5.148   4.288  0.0899 -0.2682 -0.7026
  149PF6      F  563   5.288   5.183   4.312  0.4660  0.1424 -0.1585
  150PF6      P  564   4.822   3.217   3.962  0.3307  0.0626 -0.1446
  150PF6      F  565   4.908   3.191   4.091 -0.1470 -0.8453 -0.0556
  150PF6      F  566   4.733   3.087   3.991  0.2747 -1.0536 -1.1833
  150PF6      F  567   4.926   3.129   3.875 -0.2770 -0.4388  0.2995
  150PF6      F  568   4.733   3.236   3.839 -0.0227 -0.3751  0.5345
  150PF6      F  569   4.901   3.346   3.922  0.4664  0.2953 -0.5858
  150PF6      F  570   4.717   3.302   4.057  0.5852 -0.3020  0.1097
  151PF6      P  571   4.923   4.062   3.055 -0.0391 -0.2715  0.0836
  151PF6      F  572   4.938   3.904   3.005  0.4370 -0.5027  0.5309
  151PF6      F  573   4.848   4.023   3.194 -0.3387  0.1638 -0.0455
  151PF6      F  574   4.779   4.066   2.980  0.0660 -0.0594  0.1847
  151PF6      F  575   4.910   4.219   3.100  0.1276 -0.3404  0.5045
  151PF6      F  576   4.992   4.109   2.921  0.0296 -0.3950 -0.1617
  151PF6      F  577   5.066   4.053   3.133  0.5995 -0.1996  0.2847
  152PF6      P  578   3.221   5.307   4.336 -0.2657  0.3263 -0.0610
  152PF6      F  579   3.321   5.178   4.308 -0.4715  0.2395  0.3608
  152PF6      F  580   3.262   5.382   4.199  0.0010  0.0768 -0.3632
  152PF6      F  581   3.337   5.387   4.412 -0.4661 -0.0899 -0.4412
  152PF6      F  582   3.119   5.425   4.360 -0.3865  0.3242  0.0030
  152PF6      F  583   3.189   5.241   4.476 -0.5867  0.9979  0.2148
  152PF6      F  584   3.098   5.231   4.264 -0.2627 -0.3289 -0.3369
  153PF6      P  585   5.117   3.458   0.681  0.1762 -0.0154 -0.2348
  153PF6      F  586   5.277   3.465   0.655  0.1541  0.2888 -0.0393
  153PF6      F  587   5.148   3.518   0.825 -0.0727 -0.1898 -0.4048
  153PF6      F  588   5.136   3.310   0.740 -0.3876  0.0630  0.2147
  153PF6      F  589   4.960   3.458   0.714 -0.3364  0.0017  0.0409
  153PF6      F  590   5.087   3.391   0.535 -0.3383 -0.1339  0.0907
  153PF6      F  591   5.100   3.604   0.624  0.3636 -0.0062 -0.1360
  154PF6      P  592   4.468   5.516   4.228 -0.3426  0.0615 -0.1222
  154PF6      F  593   4.571   5.635   4.236 -0.3816  0.2973 -0.5284
  154PF6      F  594   4.566   5.425   4.135  0.3243  0.5141 -0.3281
  154PF6      F  595   4.411   5.576   4.096 -0.5559 -0.8534  0.2564
  154PF6      F  596   4.364   5.398   4.221 -0.8564 -0.2037  0.7767
  154PF6      F  597   4.363   5.604   4.311  0.0233 -0.2363  0.0053
  154PF6      F  598   4.526   5.451   4.364  0.2377 -0.0150  0.1849
  155PF6      P  599   4.425   4.787   4.737  0.1399 -0.3006  0.1361
  155PF6      F  600   4.423   4.928   4.819  0.1261  0.0522 -0.1984
  155PF6      F  601   4.454   4.713   4.878  0.1019  0.1398 -0.1932
  155PF6      F  602   4.581   4.800   4.713  0.2640 -0.7344 -0.1435
  155PF6      F  603   4.417   4.643   4.655  0.3895  0.1201 -0.3663
  155PF6      F  604   4.405   4.864   4.600 -0.4869 -0.4755  0.0101
  155PF6      F  605   4.267   4.783   4.758  0.1395 -0.6670  0.2842
  156PF6      P  606   5.074   1.274   2.091  0.0754 -0.3599 -0.1802
  156PF6      F  607   5.116   1.283   1.935  0.0064 -0.7302 -0.6469
  156PF6      F  608   5.223   1.292   2.139 -0.1599  0.2483  0.0523
  156PF6      F  609   5.096   1.116   2.079  0.1765 -0.6306  0.6077
  156PF6      F  610   5.033   1.260   2.246  0.2393 -0.4085  0.5236
  156PF6      F  611   4.917   1.263   2.054 -0.0765  0.1537  0.4913
  156PF6      F  612   5.050   1.431   2.104  0.1318 -0.0390 -0.4941
  157PF6      P  613   1.323   1.767   5.478  0.4645 -0.1074 -0.3335
  157PF6      F  614   1.348   1.685   5.344  0.3473 -0.6276 -0.0756
  157PF6      F  615   1.286   1.621   5.541 -0.2925  0.5798  0.3437
  157PF6      F  616   1.175   1.781   5.426 -0.3007  0.0010  0.2517
  157PF6      F  617   1.287   1.833   5.624  0.0063 -0.4174 -0.3803
  157PF6      F  618   1.355   1.913   5.414  0.1687  0.5005 -0.1798
  157PF6      F  619   1.481   1.751   5.515  0.6466  0.1947  0.3862
  158PF6      P  620   4.206   1.533   0.695 -0.0671 -0.0897  0.1119
  158PF6      F  621   4.302   1.590   0.809  0.3415 -0.1775  0.0354
  158PF6      F  622   4.205   1.390   0.772  0.0320  0.2612  0.6901
  158PF6      F  623   4.084   1.583   0.782  0.4495 -0.6135  0.0698
  158PF6      F  624   4.302   1.590   0.809  0.3437 -0.1773  0.0334
  158PF6      F  625   4.212   1.673   0.615  0.0720  0.2158 -0.3590
  158PF6      F  626   4.341   1.480   0.612  0.4686 -0.2652  0.1245
  159PF6      P  627   4.976   3.945   5.068  0.2058 -0.2183  0.0865
  159PF6      F  628   5.118   4.011   5.091 -0.5563 -0.1428 -0.0717
  159PF6      F  629   4.925   4.085   5.005  0.0906  0.3560 -0.0249
  159PF6      F  630   4.919   4.001   5.208 -0.3316  0.1360  0.2799
  159PF6      F  631   4.835   3.882   5.040 -0.2858  0.2357 -0.7217
  159PF6      F  632   5.020   3.805   5.139  0.7563  0.0073  0.6284
  159PF6      F  633   5.031   3.899   4.925 -0.1091 -0.1608  0.0148
  160PF6      P  634   4.211   1.332   1.225  0.0082 -0.1353  0.0772
  160PF6      F  635   4.111   1.454   1.256 -0.4364  0.0912 -0.1187
  160PF6      F  636   4.151   1.324   1.071  0.0192 -0.4052  0.3174
  160PF6      F  637   4.102   1.231   1.291 -0.3538  0.0399 -0.0808
  160PF6      F  638   4.306   1.210   1.190 -0.1153 -0.3977  0.4095
  160PF6      F  639   4.273   1.343   1.376 -0.1011  0.4135 -0.4439
  160PF6      F  640   4.326   1.437   1.179  0.2963  0.4011  0.2139
  161G2     C00  641   1.018   4.577   3.443 -0.6530  0.0165  0.5615
  161G2     O01  642   1.119   4.655   3.381  0.5281 -0.0195  0.3772
  161G2     C02  643   1.121   4.660   3.232  0.7215  0.3072 -0.4697
  161G2     C03  644   1.266   4.698   3.191 -0.3081  0.7629  1.0956
  161G2     O04  645   1.320   4.811   3.248  0.3552  0.6179  0.1091
  161G2     C05  646   1.324   4.826   3.383 -0.8130  0.6108  0.0743
  161G2     C06  647   1.439   4.915   3.423 -0.6615  0.9947 -0.1302
  161G2     O07  648   1.452   4.915   3.558  0.2014  0.2343 -0.1100
  161G2     C08  649   1.558   5.002   3.594  0.0559  0.4079 -0.4296
  161G2     H09  650   1.014   4.591   3.551  0.3745 -0.9088 -0.8394
  161G2     H0A  651   0.927   4.616   3.398  0.5424 -2.1708 -0.5963
  161G2     H0B  652   1.027   4.472   3.427 -0.5385 -1.6020  2.2785
  161G2     H0C  653   1.086   4.575   3.179  1.0575  2.8230 -0.1384
  161G2     H0D  654   1.070   4.744   3.200  2.3212 -1.7785  0.2685
  161G2     H0E  655   1.328   4.610   3.207  3.0243 -0.4029 -1.6805
  161G2     H0F  656   1.274   4.733   3.087 -0.1919  1.6933 -1.0517
  161G2     H0G  657   1.236   4.882   3.408 -0.7413 -0.1563 -1.9610
  161G2     H0H  658   1.332   4.735   3.451  1.4186  0.3778  0.0615
  161G2     H0I  659   1.527   4.873   3.384  0.3774  0.9308  1.9145
  161G2     H0J  660   1.417   5.012   3.376 -0.7662  1.4169  0.3108
  161G2     H0K  661   1.530   5.108   3.595  1.6057  0.7470  0.7295
  161G2     H0M  662   1.603   4.986   3.692 -0.4975 -0.5330 -0.9185
  161G2     H0N  663   1.649   5.014   3.535  0.1568  2.5244  2.1277
  162G2     C00  664   2.524   1.407   5.108 -0.1681  1.0549  0.3504
  162G2     O01  665   2.623   1.349   5.024  0.4933 -0.2065  0.3638
  162G2     C02  666   2.644   1.399   4.885 -0.3692 -0.1066 -0.0345
  162G2     C03  667   2.787   1.355   4.843  0.0818 -0.0097  0.4512
  162G2     O04  668   2.789   1.217   4.803 -0.4866  0.1744  0.4325
  162G2     C05  669   2.916   1.193   4.749 -0.5441  0.0353 -0.1490
  162G2     C06  670   2.900   1.057   4.667  0.2550  0.5484 -0.1863
  162G2     O07  671   2.813   1.070   4.555 -0.7293  0.2903  0.6945
  162G2     C08  672   2.804   0.953   4.473  0.0100  0.0023  0.8281
  162G2     H09  673   2.417   1.371   5.075  2.7235 -0.0939 -0.4859
  162G2     H0A  674   2.540   1.377   5.214 -0.8358 -0.0614  2.2922
  162G2     H0B  675   2.522   1.511   5.099  1.3306 -0.6753 -2.6903
  162G2     H0C  676   2.567   1.372   4.819  1.4718  3.4880  1.9840
  162G2     H0D  677   2.651   1.504   4.892  0.1099 -1.2432 -1.0595
  162G2     H0E  678   2.809   1.409   4.754 -0.4230 -0.3722 -0.8293
  162G2     H0F  679   2.859   1.379   4.926  1.2646  0.0514  0.5049
  162G2     H0G  680   2.949   1.270   4.678 -1.3221  1.4445  1.8533
  162G2     H0H  681   2.986   1.181   4.828  0.3936 -0.8752  2.8359
  162G2     H0I  682   2.998   1.032   4.630  1.1966  1.4741  5.0109
  162G2     H0J  683   2.872   0.980   4.733  0.2371  0.8462  1.9284
  162G2     H0K  684   2.887   0.890   4.495 -0.3360  2.1601  2.3253
  162G2     H0M  685   2.714   0.898   4.490  1.1404  0.9477  1.3030
  162G2     H0N  686   2.811   0.973   4.369  0.7112  0.6391  0.2903
  163G2     C00  687   5.367   0.563   0.645  0.2001  0.0468  0.3363
  163G2     O01  688   5.289   0.675   0.646  0.8369  0.1709 -0.5076
  163G2     C02  689   5.354   0.782   0.578 -0.2956 -0.4668  0.0844
  163G2     C03  690   5.255   0.899   0.575  0.2402  0.2549  0.1854
  163G2     O04  691   5.120   0.865   0.544 -0.7096  0.0392  0.1976
  163G2     C05  692   5.027   0.828   0.649  0.2070  0.7003  0.5777
  163G2     C06  693   4.889   0.810   0.589  0.2787  0.2816  1.1802
  163G2     O07  694   4.789   0.810   0.690  0.5122  0.6289 -0.2026
  163G2     C08  695   4.753   0.943   0.735  0.2002  0.2183  0.7359
  163G2     H09  696   5.469   0.575   0.680  0.6325  0.6315 -1.6991
  163G2     H0A  697   5.308   0.479   0.694 -1.3535 -2.5470  1.3722
  163G2     H0B  698   5.378   0.526   0.543 -2.5557  1.3828  0.8203
  163G2     H0C  699   5.445   0.810   0.627  1.9470 -1.6333 -0.5837
  163G2     H0D  700   5.387   0.758   0.479  0.2477  0.1414  2.9432
  163G2     H0E  701   5.258   0.954   0.671  0.3946  1.0967  1.0484
  163G2     H0F  702   5.298   0.974   0.501 -0.1637  2.0439 -0.1365
  163G2     H0G  703   5.061   0.734   0.692 -0.1349  0.3482 -0.3444
  163G2     H0H  704   5.027   0.899   0.734  0.2295  3.8704 -0.0273
  163G2     H0I  705   4.871   0.898   0.516  1.3359 -0.2510  0.4194
  163G2     H0J  706   4.885   0.715   0.524  1.4645 -0.6682  0.1845
  163G2     H0K  707   4.709   0.990   0.645 -2.1576 -2.9828  5.0055
  163G2     H0M  708   4.669   0.939   0.803  0.9779  1.2796  1.7429
  163G2     H0N  709   4.841   0.992   0.760  0.7155 -1.0547  0.8332
  164G2     C00  710   0.896   1.800   5.467 -0.2137  1.4663 -0.0147
  164G2     O01  711   0.932   1.696   5.558  0.8764 -0.1754  0.0658
  164G2     C02  712   0.964   1.734   5.690  0.2167 -0.3806 -0.2039
  164G2     C03  713   1.003   1.610   5.772  0.9474 -0.3608 -0.1558
  164G2     O04  714   1.101   1.535   5.710  0.2944 -0.0528  0.7239
  164G2     C05  715   1.153   1.429   5.788  0.8837  0.0360 -0.1816
  164G2     C06  716   1.211   1.324   5.690 -0.0989  0.4207 -0.8298
  164G2     O07  717   1.106   1.290   5.603  0.5414  0.1052 -0.1712
  164G2     C08  718   1.135   1.169   5.535  0.4033  0.0316  0.5501
  164G2     H09  719   0.968   1.879   5.472 -1.1566  2.6728 -0.2395
  164G2     H0A  720   0.889   1.748   5.367  0.1598  3.0805 -4.0078
  164G2     H0B  721   0.810   1.859   5.495  0.2940  2.5876  1.4326
  164G2     H0C  722   1.048   1.802   5.684 -1.1518 -3.0059  2.0181
  164G2     H0D  723   0.886   1.770   5.746  2.5938 -1.6404  0.2640
  164G2     H0E  724   1.037   1.652   5.867  2.2390  1.1553  1.1986
  164G2     H0F  725   0.911   1.550   5.793  1.4246 -1.7986  1.5381
  164G2     H0G  726   1.225   1.463   5.858 -1.6116  0.7228  1.9458
  164G2     H0H  727   1.073   1.389   5.851 -0.2851  1.4768  2.8140
  164G2     H0I  728   1.292   1.350   5.628 -0.4206  0.9157  0.5492
  164G2     H0J  729   1.250   1.233   5.741 -0.1725 -0.5476 -1.5660
  164G2     H0K  730   1.140   1.092   5.601 -1.6086  2.4995 -1.0723
  164G2     H0M  731   1.072   1.148   5.456 -1.1454  2.1801  0.1574
  164G2     H0N  732   1.231   1.166   5.489 -0.3689  1.0375  2.3779
  165G2     C00  733   1.804   3.595   3.785 -0.6981 -0.1867  1.1967
  165G2     O01  734   1.746   3.508   3.685 -0.5769 -0.0751 -0.0884
  165G2     C02  735   1.804   3.509   3.556  0.4305 -0.2295  0.0823
  165G2     C03  736   1.943   3.441   3.548 -0.0080  0.7215 -0.1224
  165G2     O04  737   2.044   3.511   3.620  0.0352 -0.2759 -0.1721
  165G2     C05  738   2.155   3.432   3.652 -0.1609  0.2732 -0.1536
  165G2     C06  739   2.270   3.503   3.729 -0.6337  0.3368  0.1125
  165G2     O07  740   2.352   3.590   3.651  0.9670  0.3208  0.2586
  165G2     C08  741   2.271   3.709   3.619  0.4433  0.3581  0.6473
  165G2     H09  742   1.775   3.698   3.769 -1.1877 -0.7297  1.6545
  165G2     H0A  743   1.770   3.568   3.881  0.2362  0.0495  0.3451
  165G2     H0B  744   1.910   3.574   3.801 -0.2702 -1.3307 -0.0225
  165G2     H0C  745   1.736   3.458   3.485  0.3546  0.2703 -3.1351
  165G2     H0D  746   1.825   3.611   3.527  0.7323  0.0056 -1.0127
  165G2     H0E  747   1.933   3.332   3.577 -0.6401  2.1306  2.6886
  165G2     H0F  748   1.988   3.440   3.445  0.0470  0.0543  0.3629
  165G2     H0G  749   2.120   3.345   3.708 -0.1759  0.8861  0.2110
  165G2     H0H  750   2.203   3.390   3.560 -1.6890  0.3800  1.9082
  165G2     H0I  751   2.224   3.559   3.815  0.7279 -1.3712 -2.5289
  165G2     H0J  752   2.338   3.424   3.752 -5.2366  1.0129  0.7286
  165G2     H0K  753   2.336   3.767   3.559 -0.8202 -1.7604  2.9265
  165G2     H0M  754   2.186   3.685   3.556 -0.8889  2.1908 -0.4083
  165G2     H0N  755   2.251   3.776   3.704  1.3017 -0.8290 -0.7025
  166G2     C00  756   1.340   3.124   5.624  0.2859 -0.4327 -0.3806
  166G2     O01  757   1.349   3.018   5.535 -0.0255  0.3705  0.4145
  166G2     C02  758   1.357   2.891   5.596  0.3641 -0.0508 -0.3568
  166G2     C03  759   1.328   2.784   5.493  0.9383 -0.1205 -0.0936
  166G2     O04  760   1.428   2.807   5.392  0.0537  0.2790 -0.3219
  166G2     C05  761   1.419   2.722   5.283  0.2605 -0.7572 -0.2034
  166G2     C06  762   1.548   2.739   5.194 -0.3476 -0.2803 -0.4999
  166G2     O07  763   1.575   2.614   5.127 -0.0677 -0.2698  0.3767
  166G2     C08  764   1.702   2.609   5.055  0.3473  0.0423 -0.0366
  166G2     H09  765   1.312   3.212   5.573  1.8421 -0.6567 -2.9174
  166G2     H0A  766   1.271   3.091   5.703 -0.0196  1.0892  0.4209
  166G2     H0B  767   1.437   3.159   5.669 -0.2719  0.5474  0.2339
  166G2     H0C  768   1.457   2.883   5.631 -0.2369  0.9167  1.7257
  166G2     H0D  769   1.285   2.880   5.678 -0.9905  0.0146  1.5265
  166G2     H0E  770   1.343   2.680   5.535 -0.6951 -3.0627 -1.0977
  166G2     H0F  771   1.226   2.782   5.459  2.8286 -2.4237 -0.1773
  166G2     H0G  772   1.418   2.624   5.321 -0.0228 -0.5295  2.2704
  166G2     H0H  773   1.327   2.756   5.234  0.5272 -1.2180 -3.1309
  166G2     H0I  774   1.530   2.813   5.120  1.1335  2.0920  0.7371
  166G2     H0J  775   1.641   2.756   5.246  2.3644  1.2954 -0.8896
  166G2     H0K  776   1.778   2.617   5.125  0.8892 -0.8976 -0.5761
  166G2     H0M  777   1.712   2.516   5.005 -1.9328  3.3769 -2.6982
  166G2     H0N  778   1.715   2.689   4.984 -2.6081  2.7934  1.4299
  167G2     C00  779   3.227   3.003   4.308  0.1950  0.5497 -0.0525
  167G2     O01  780   3.300   2.965   4.427 -0.2691 -0.0510 -0.1952
  167G2     C02  781   3.278   3.027   4.550  0.2696  0.8294 -0.4885
  167G2     C03  782   3.167   2.968   4.625  0.0950  0.5190  0.1424
  167G2     O04  783   3.187   2.825   4.633 -0.0499  0.3959  0.1002
  167G2     C05  784   3.064   2.768   4.683 -0.1429  0.5050 -0.2615
  167G2     C06  785   3.103   2.616   4.714  0.0287  0.3943 -0.1510
  167G2     O07  786   3.100   2.530   4.597 -0.0179 -0.1996 -0.0547
  167G2     C08  787   3.223   2.537   4.527 -0.1535  0.5192 -0.1632
  167G2     H09  788   3.253   3.102   4.288  1.8088 -0.8470  1.3347
  167G2     H0A  789   3.266   2.946   4.227 -2.1972 -1.1250  0.7339
  167G2     H0B  790   3.123   2.994   4.309  0.0290  1.4808 -3.8649
  167G2     H0C  791   3.376   3.014   4.595 -0.4459  0.9583 -0.3309
  167G2     H0D  792   3.264   3.130   4.530 -2.0985  0.8018  0.1588
  167G2     H0E  793   3.154   3.019   4.719 -0.5834 -0.9596 -1.1679
  167G2     H0F  794   3.077   2.983   4.562  1.7960  1.0322 -0.6436
  167G2     H0G  795   3.042   2.812   4.784 -0.2794 -2.0594  1.4945
  167G2     H0H  796   2.983   2.787   4.615 -0.2231 -1.2056 -2.0010
  167G2     H0I  797   3.190   2.606   4.770  0.2925 -2.4314  2.7986
  167G2     H0J  798   3.019   2.572   4.766  0.6491  0.0569 -0.8978
  167G2     H0K  799   3.247   2.642   4.503 -0.5557  0.3036 -0.8118
  167G2     H0M  800   3.300   2.490   4.587  1.9386  0.9024  0.8805
  167G2     H0N  801   3.222   2.482   4.436  2.5006 -1.3670  1.5655
  168G2     C00  802   2.279   0.699   1.835 -0.3842  0.6880 -0.1802
  168G2     O01  803   2.173   0.761   1.763  0.0647 -0.1770  0.3164
  168G2     C02  804   2.086   0.834   1.853  0.5606 -0.7729 -0.3154
  168G2     C03  805   1.973   0.902   1.772  0.2337 -0.5130 -0.1891
  168G2     O04  806   2.041   0.994   1.682 -0.4185  0.1691  0.2829
  168G2     C05  807   1.957   1.093   1.624 -0.0671  0.3839  0.4349
  168G2     C06  808   2.044   1.149   1.514  0.0268 -0.7156 -0.7358
  168G2     O07  809   2.102   1.036   1.448  0.4851 -0.9425  0.3162
  168G2     C08  810   2.194   1.087   1.348 -0.5089 -0.5496 -0.1455
  168G2     H09  811   2.246   0.632   1.921  3.5375 -2.3834 -1.3458
  168G2     H0A  812   2.347   0.641   1.769 -0.6601  1.9660 -3.8041
  168G2     H0B  813   2.342   0.778   1.888  1.7348  1.6386 -0.9079
  168G2     H0C  814   2.051   0.762   1.930 -0.4458 -0.8117  0.8977
  168G2     H0D  815   2.137   0.916   1.906  0.8316 -0.2060  3.1600
  168G2     H0E  816   1.925   0.826   1.710  0.8634  0.9156 -0.0435
  168G2     H0F  817   1.895   0.946   1.837  0.2033 -2.2396 -0.8077
  168G2     H0G  818   1.872   1.046   1.584  2.3004  0.9339  0.1474
  168G2     H0H  819   1.921   1.161   1.702  3.2565 -1.3909  1.0320
  168G2     H0I  820   1.982   1.211   1.453 -2.1398 -1.2074 -1.2706
  168G2     H0J  821   2.120   1.218   1.546  0.8054  0.5812 -1.7636
  168G2     H0K  822   2.157   1.048   1.248 -1.4292 -2.4689 -0.7107
  168G2     H0M  823   2.198   1.200   1.345  2.1082  3.3510  0.7881
  168G2     H0N  824   2.295   1.041   1.364 -1.1360  1.6170 -2.2560
  169G2     C00  825   4.240   0.071   5.059  0.5977  0.3020  0.0265
  169G2     O01  826   4.377   0.079   5.024  0.5277 -0.2892 -0.0334
  169G2     C02  827   4.437   0.201   5.062 -0.4498  0.3567  0.4009
  169G2     C03  828   4.579   0.197   5.016 -0.1975  0.5111  0.6400
  169G2     O04  829   4.587   0.198   4.872  0.0466  0.1786  0.3427
  169G2     C05  830   4.714   0.167   4.824 -0.1864 -0.4534 -0.1936
  169G2     C06  831   4.704   0.155   4.670 -0.4545 -0.2352  0.4478
  169G2     O07  832   4.593   0.076   4.650  0.2157 -0.6372  0.3176
  169G2     C08  833   4.564   0.077   4.507 -0.7198  0.2617 -0.3254
  169G2     H09  834   4.189  -0.010   5.006  4.1327 -1.0261  0.4479
  169G2     H0A  835   4.224   0.059   5.167  4.6538  2.1078  1.5061
  169G2     H0B  836   4.187   0.167   5.043  3.8607 -1.0519  1.6939
  169G2     H0C  837   4.388   0.294   5.025  3.3006  1.8095  1.7359
  169G2     H0D  838   4.446   0.212   5.175  3.4949 -1.5456  0.3334
  169G2     H0E  839   4.640   0.278   5.058  0.4324  0.4775 -0.3820
  169G2     H0F  840   4.638   0.116   5.053  0.8229  1.6452 -2.5607
  169G2     H0G  841   4.789   0.237   4.856 -0.3208 -3.4267  0.1454
  169G2     H0H  842   4.754   0.069   4.848 -1.6384 -2.0888 -2.2144
  169G2     H0I  843   4.678   0.253   4.621  0.5970  0.1437  3.2056
  169G2     H0J  844   4.799   0.123   4.621 -0.0449 -0.7974 -1.2500
  169G2     H0K  845   4.544   0.178   4.468  1.6688  1.2990  1.0826
  169G2     H0M  846   4.654   0.050   4.445  0.6696  0.0053 -2.0240
  169G2     H0N  847   4.487   0.000   4.483 -3.2329 -1.1033  0.7703
  170G2     C00  848   4.408   3.247   0.411 -0.6034  0.7694  0.3756
  170G2     O01  849   4.473   3.193   0.298 -0.6941  0.0376 -0.3542
  170G2     C02  850   4.535   3.068   0.314 -0.0542  0.1382 -0.0394
  170G2     C03  851   4.677   3.075   0.375  0.4970  0.1551 -0.6907
  170G2     O04  852   4.667   3.077   0.515  0.2798  0.0077 -0.0027
  170G2     C05  853   4.786   3.110   0.581 -0.5578  0.4506  0.5896
  170G2     C06  854   4.753   3.139   0.728  0.5994 -0.2478  0.4334
  170G2     O07  855   4.732   3.014   0.795  0.0543  0.4983  0.1135
  170G2     C08  856   4.602   2.963   0.803  0.2438  0.5213  0.0833
  170G2     H09  857   4.363   3.166   0.470 -0.0372  0.9063  3.1585
  170G2     H0A  858   4.473   3.306   0.470  0.1143 -1.2211  0.4751
  170G2     H0B  859   4.323   3.307   0.389 -0.4948  1.1839 -0.8697
  170G2     H0C  860   4.469   3.004   0.374  1.1963  0.4825  2.1110
  170G2     H0D  861   4.564   3.028   0.218 -0.2848  1.2075 -0.0825
  170G2     H0E  862   4.726   2.981   0.346  2.6848  3.7040  0.3958
  170G2     H0F  863   4.731   3.166   0.342  1.2075  1.0818 -2.2315
  170G2     H0G  864   4.857   3.027   0.578  0.2826  0.5916  1.1065
  170G2     H0H  865   4.832   3.195   0.536  1.4951  2.4612 -1.2988
  170G2     H0I  866   4.853   3.174   0.763  0.9556  0.3483 -0.4434
  170G2     H0J  867   4.675   3.221   0.740  0.8055 -3.4712 -2.5633
  170G2     H0K  868   4.546   2.976   0.709  0.5484  2.2514 -1.6897
  170G2     H0M  869   4.589   2.854   0.822 -0.2113 -0.4568 -2.9692
  170G2     H0N  870   4.548   3.017   0.888  0.7798 -3.1513  1.0005
  171G2     C00  871   0.538   5.044   0.050 -0.5547  0.4238  0.7359
  171G2     O01  872   0.647   5.093  -0.037 -0.1166  0.4794  0.3369
  171G2     C02  873   0.772   5.041   0.007  0.3138 -0.4193  0.2044
  171G2     C03  874   0.880   5.099  -0.077  0.1202  0.6345 -0.0814
  171G2     O04  875   0.902   5.234  -0.050  0.0739  0.7170  0.6426
  171G2     C05  876   0.967   5.313  -0.153  0.3205  0.6499  0.4281
  171G2     C06  877   1.030   5.434  -0.084 -0.5455 -0.0396 -0.3846
  171G2     O07  878   1.117   5.400   0.018 -1.0891  0.5207 -0.2482
  171G2     C08  879   1.210   5.506   0.059  0.2382 -0.5783 -0.4835
  171G2     H09  880   0.548   5.075   0.152 -0.2614  0.3296  1.2936
  171G2     H0A  881   0.445   5.083   0.022  2.6433  0.7595 -1.2702
  171G2     H0B  882   0.523   4.934   0.043 -0.8236  0.0407  1.4206
  171G2     H0C  883   0.783   5.068   0.109 -1.8006 -0.3466  1.6387
  171G2     H0D  884   0.780   4.929   0.011  1.8047 -1.3632 -0.2066
  171G2     H0E  885   0.972   5.039  -0.068 -1.3352 -0.2902  0.1401
  171G2     H0F  886   0.843   5.079  -0.172  0.4063 -2.0490  0.5627
  171G2     H0G  887   1.048   5.250  -0.192  0.6550 -0.5113 -0.6679
  171G2     H0H  888   0.897   5.329  -0.243 -1.3635 -1.5683 -1.4508
  171G2     H0I  889   1.073   5.492  -0.164 -1.4245 -0.9743 -0.7126
  171G2     H0J  890   0.947   5.489  -0.039  1.1063 -1.2045 -2.1458
  171G2     H0K  891   1.252   5.468   0.154  0.1513  0.6416 -0.2006
  171G2     H0M  892   1.288   5.526  -0.014  1.4540 -0.9275  1.8314
  171G2     H0N  893   1.155   5.598   0.064  1.6724  0.6936  0.6219
  172G2     C00  894   4.056   3.658   0.711 -0.3373 -0.1620 -0.1982
  172G2     O01  895   4.190   3.627   0.678  0.2468  1.1434  0.1861
  172G2     C02  896   4.221   3.549   0.560 -0.3876 -0.1008 -0.1727
  172G2     C03  897   4.330   3.614   0.468 -0.0892 -0.0237 -0.4588
  172G2     O04  898   4.460   3.578   0.523 -0.2221  0.6028  0.1269
  172G2     C05  899   4.497   3.668   0.621  0.2788 -0.4704  0.3878
  172G2     C06  900   4.632   3.628   0.689  0.6808  0.2042  0.5860
  172G2     O07  901   4.659   3.732   0.776 -0.2285 -0.3320 -0.5254
  172G2     C08  902   4.788   3.725   0.836 -0.9846 -0.4457 -0.1455
  172G2     H09  903   4.014   3.735   0.652 -1.5516 -0.2175  1.2639
  172G2     H0A  904   4.003   3.564   0.696  1.9135 -0.4486  3.3948
  172G2     H0B  905   4.043   3.692   0.816 -1.8778 -1.0367  0.7702
  172G2     H0C  906   4.257   3.442   0.594  0.5384  0.9725  0.2260
  172G2     H0D  907   4.138   3.523   0.499 -1.6545 -1.7604  0.7692
  172G2     H0E  908   4.332   3.577   0.366  0.5122  0.9128 -0.4930
  172G2     H0F  909   4.316   3.723   0.464  2.4047  0.5567  1.8597
  172G2     H0G  910   4.515   3.768   0.576 -0.3524  0.3001  1.3483
  172G2     H0H  911   4.423   3.676   0.699 -0.3175 -0.3635 -1.2403
  172G2     H0I  912   4.632   3.534   0.731  0.2370  3.4017 -0.9192
  172G2     H0J  913   4.714   3.623   0.613  2.3269  0.1393  0.7150
  172G2     H0K  914   4.801   3.645   0.913 -1.7469  0.5198  0.3337
  172G2     H0M  915   4.867   3.720   0.760  0.0091  0.9241  1.0717
  172G2     H0N  916   4.807   3.815   0.891  2.1380 -1.3333 -0.5903
  173G2     C00  917   1.453   0.339   2.051 -0.0297  0.3179 -0.2311
  173G2     O01  918   1.594   0.333   2.035  0.0470  0.8499 -0.0553
  173G2     C02  919   1.655   0.210   2.063 -0.3867 -0.0694  0.5542
  173G2     C03  920   1.803   0.229   2.077  0.1277 -0.0872  0.0966
  173G2     O04  921   1.864   0.099   2.091  0.2980  0.3027 -0.5165
  173G2     C05  922   2.009   0.106   2.102  0.8310  0.3075 -0.1050
  173G2     C06  923   2.059   0.136   2.242 -0.3147  0.3312 -0.5939
  173G2     O07  924   2.044   0.271   2.285  0.3132  0.7222 -0.1550
  173G2     C08  925   2.148   0.369   2.242 -0.6882 -0.2911  0.3846
  173G2     H09  926   1.418   0.320   2.152  0.0838  0.0616 -2.6013
  173G2     H0A  927   1.418   0.440   2.013 -1.8814 -0.8833  2.8321
  173G2     H0B  928   1.402   0.273   1.978 -3.8865  2.2529  0.6616
  173G2     H0C  929   1.622   0.149   2.147  1.1849  1.5109  2.7033
  173G2     H0D  930   1.630   0.152   1.974  1.7720 -1.4912 -2.0378
  173G2     H0E  931   1.848   0.283   1.992  0.3133  0.2403  1.6701
  173G2     H0F  932   1.817   0.289   2.166 -1.4655 -4.5443  0.4070
  173G2     H0G  933   2.056   0.015   2.061  3.0530  0.9429  0.7245
  173G2     H0H  934   2.057   0.182   2.041  1.5376 -2.0594  2.1162
  173G2     H0I  935   2.014   0.059   2.309  0.3528  0.0100  1.3128
  173G2     H0J  936   2.172   0.113   2.247  0.7308  0.4563 -1.4604
  173G2     H0K  937   2.158   0.449   2.315  0.2541  2.0584 -1.4944
  173G2     H0M  938   2.248   0.331   2.236 -2.9307 -0.3479 -2.0289
  173G2     H0N  939   2.138   0.411   2.143 -1.3006  2.5858  1.8108
  174G2     C00  940   5.184   5.747   2.177  0.3402  0.5973  0.2274
  174G2     O01  941   5.275   5.856   2.180  0.4675  0.2302  0.1000
  174G2     C02  942   5.239   5.952   2.078  0.0148  0.1234  0.2163
  174G2     C03  943   5.350   6.058   2.059 -0.0594 -0.5876 -0.4933
  174G2     O04  944   5.363   6.115   2.186  0.3410 -0.3127  0.8320
  174G2     C05  945   5.460   6.215   2.207  0.8057 -1.5147 -0.6959
  174G2     C06  946   5.466   6.262   2.358 -0.1924 -0.2965  0.0418
  174G2     O07  947   5.440   6.154   2.443 -0.0574 -0.6645 -0.1235
  174G2     C08  948   5.436   6.176   2.584 -0.2848 -0.0486 -0.0895
  174G2     H09  949   5.230   5.655   2.143 -0.5819 -2.9480  1.2256
  174G2     H0A  950   5.154   5.739   2.281  0.3871  0.8696 -0.5232
  174G2     H0B  951   5.089   5.765   2.122 -2.8370 -1.0688  0.0459
  174G2     H0C  952   5.240   5.901   1.983 -2.3690 -0.3868 -2.3180
  174G2     H0D  953   5.146   5.998   2.104 -0.3477 -0.8150 -1.2439
  174G2     H0E  954   5.449   6.019   2.026 -1.3875 -0.0002  0.9896
  174G2     H0F  955   5.307   6.130   1.984  0.0010  0.1396 -0.1397
  174G2     H0G  956   5.557   6.182   2.185 -1.6288  0.2623  1.0777
  174G2     H0H  957   5.439   6.303   2.142 -0.4820 -0.8178  0.8402
  174G2     H0I  958   5.565   6.315   2.371  0.4313 -0.7350  0.3104
  174G2     H0J  959   5.395   6.344   2.369 -0.1544  3.5220 -0.6193
  174G2     H0K  960   5.469   6.277   2.612 -1.9496 -1.2142 -1.4446
  174G2     H0M  961   5.329   6.164   2.621 -0.4343 -0.7626 -0.4430
  174G2     H0N  962   5.502   6.098   2.635  2.5180  0.8736  0.1896
  175G2     C00  963   5.658   4.276   4.088 -0.2607 -0.8889  0.3910
  175G2     O01  964   5.797   4.313   4.082  0.3962 -0.4874 -0.0067
  175G2     C02  965   5.822   4.403   4.191  0.0108  0.0242  0.0192
  175G2     C03  966   5.975   4.416   4.200  0.4605 -0.2106 -0.4751
  175G2     O04  967   6.035   4.290   4.206 -0.0287 -0.3033  0.6870
  175G2     C05  968   6.177   4.300   4.218 -0.4695 -0.1882  0.6639
  175G2     C06  969   6.237   4.193   4.129  0.0892  0.2415  0.2402
  175G2     O07  970   6.166   4.065   4.123  0.1386  0.3178 -0.0520
  175G2     C08  971   6.253   3.955   4.111  0.3167  0.6248  0.6424
  175G2     H09  972   5.622   4.224   4.174 -2.1312  1.9426 -1.1256
  175G2     H0A  973   5.592   4.364   4.101 -1.4204 -3.2269 -0.6302
  175G2     H0B  974   5.629   4.209   4.008  1.1107  0.3610 -1.9838
  175G2     H0C  975   5.785   4.500   4.176  0.1398 -3.3743 -1.1282
  175G2     H0D  976   5.779   4.350   4.281 -1.3318 -0.8615  0.9522
  175G2     H0E  977   6.011   4.473   4.111  1.4756  1.1046  1.6263
  175G2     H0F  978   5.999   4.479   4.283  1.6078 -1.1408  0.3079
  175G2     H0G  979   6.220   4.401   4.188 -0.2625  0.5049  3.5736
  175G2     H0H  980   6.205   4.282   4.320 -1.6021 -0.1691  0.7606
  175G2     H0I  981   6.233   4.229   4.025 -0.7472 -0.8713 -0.0394
  175G2     H0J  982   6.336   4.200   4.170 -0.5148 -3.3068  1.4231
  175G2     H0K  983   6.207   3.855   4.119  1.0493  2.4929  1.1241
  175G2     H0M  984   6.312   3.959   4.025 -1.7578  2.1534 -1.5828
  175G2     H0N  985   6.323   3.961   4.198  1.4141 -2.2733  0.5929
  176G2     C00  986   0.382   2.994   4.443  0.5205 -0.7744 -0.4192
  176G2     O01  987   0.321   2.939   4.556 -0.0282  0.3930  0.6026
  176G2     C02  988   0.274   2.812   4.522 -1.0387  0.4181 -0.0436
  176G2     C03  989   0.124   2.823   4.489 -0.2345  0.0410 -0.2119
  176G2     O04  990   0.060   2.909   4.584  0.0591  0.0729  0.0522
  176G2     C05  991  -0.044   2.985   4.521  0.2550  0.1280  0.1331
  176G2     C06  992  -0.115   3.056   4.642  0.4203  0.7260 -0.0959
  176G2     O07  993  -0.027   3.148   4.698 -0.5300  0.4298 -0.2904
  176G2     C08  994  -0.086   3.233   4.799 -0.0304  0.0902 -0.6250
  176G2     H09  995   0.454   2.937   4.376  2.3247  0.4618  0.8735
  176G2     H0A  996   0.311   3.038   4.373  3.2489  0.7668 -1.7711
  176G2     H0B  997   0.447   3.078   4.469 -2.0502 -1.3739 -0.0115
  176G2     H0C  998   0.321   2.762   4.439 -1.4347  0.0969  0.1794
  176G2     H0D  999   0.284   2.746   4.609 -1.5516  0.6829  1.3967
  176G2     H0E 1000   0.109   2.867   4.390 -0.6749  1.8806  0.5933
  176G2     H0F 1001   0.079   2.725   4.474  0.6464 -2.4328 -0.9711
  176G2     H0G 1002   0.002   3.068   4.459 -0.8426 -0.4146 -1.7588
  176G2     H0H 1003  -0.119   2.928   4.469  1.7261  0.7067 -0.3365
  176G2     H0I 1004  -0.203   3.109   4.606 -0.5131  0.2468 -1.4345
  176G2     H0J 1005  -0.164   2.985   4.708 -3.4339 -2.6226 -2.2644
  176G2     H0K 1006  -0.027   3.328   4.819  0.2014  1.9834 -1.3959
  176G2     H0M 1007  -0.182   3.265   4.763 -0.7745 -1.8921 -0.0025
  176G2     H0N 1008  -0.109   3.184   4.893 -0.8979 -0.0425 -2.5851
  177G2     C00 1009   2.812   5.588   3.315  0.2582 -0.1418  0.1571
  177G2     O01 1010   2.708   5.491   3.273 -0.2911 -0.1864  0.1280
  177G2     C02 1011   2.696   5.469   3.136 -0.0680  0.6828  0.6291
  177G2     C03 1012   2.802   5.372   3.094 -0.2513 -0.1794  0.5874
  177G2     O04 1013   2.798   5.346   2.961 -0.0096 -0.7078  0.4411
  177G2     C05 1014   2.900   5.249   2.914  0.0430 -0.5667 -0.3560
  177G2     C06 1015   2.889   5.222   2.759 -0.2430  0.1080  0.1550
  177G2     O07 1016   2.951   5.326   2.688 -0.2777  0.1366 -0.3886
  177G2     C08 1017   2.957   5.314   2.554 -0.1628 -1.0006  0.6537
  177G2     H09 1018   2.787   5.689   3.281 -2.9945 -0.5700  0.8214
  177G2     H0A 1019   2.792   5.590   3.427 -1.2915  1.3136  2.9033
  177G2     H0B 1020   2.914   5.556   3.283 -1.5813  1.7676 -1.1733
  177G2     H0C 1021   2.592   5.430   3.112  0.1746 -0.2111  0.4983
  177G2     H0D 1022   2.703   5.560   3.079  0.8752  0.3741  2.0378
  177G2     H0E 1023   2.898   5.393   3.134 -0.6586  0.4770 -1.3416
  177G2     H0F 1024   2.791   5.280   3.145 -1.9129 -0.0541  1.2170
  177G2     H0G 1025   2.993   5.281   2.956  0.9487 -1.2713  1.1794
  177G2     H0H 1026   2.887   5.152   2.965  1.6002 -1.5311 -1.8855
  177G2     H0I 1027   2.929   5.124   2.732  1.1747 -0.8068  1.1873
  177G2     H0J 1028   2.788   5.219   2.728  0.8701 -0.5117 -0.6571
  177G2     H0K 1029   3.014   5.401   2.510  1.0654 -1.4101 -1.3702
  177G2     H0M 1030   3.024   5.226   2.526 -1.4442 -1.2938 -0.5481
  177G2     H0N 1031   2.861   5.307   2.510 -0.1078 -1.3143  0.2964
  178G2     C00 1032   3.392   5.235   4.735  1.1518 -0.2436  0.5282
  178G2     O01 1033   3.455   5.114   4.767 -0.0569 -0.9492 -0.1770
  178G2     C02 1034   3.459   5.026   4.655  0.0989 -0.2938 -0.3946
  178G2     C03 1035   3.532   4.903   4.705  0.2391  0.0803 -0.5855
  178G2     O04 1036   3.661   4.939   4.747  0.2146  0.7599 -0.3119
  178G2     C05 1037   3.755   4.839   4.791 -0.1482  0.6526  0.1321
  178G2     C06 1038   3.877   4.902   4.863 -0.1072  0.7282  0.4586
  178G2     O07 1039   3.829   5.004   4.952 -0.1012  0.4173  0.1381
  178G2     C08 1040   3.935   5.059   5.026 -0.4108 -0.2637  0.5188
  178G2     H09 1041   3.413   5.260   4.630 -0.3719 -3.5474  0.1761
  178G2     H0A 1042   3.283   5.225   4.734 -0.2813  0.5926 -1.2896
  178G2     H0B 1043   3.419   5.321   4.796  0.0828  2.4198  0.3946
  178G2     H0C 1044   3.359   4.997   4.626  1.5324 -0.8305  1.3798
  178G2     H0D 1045   3.501   5.067   4.566  1.7384  3.1036  0.2401
  178G2     H0E 1046   3.483   4.863   4.793  0.8273  0.0784 -3.2475
  178G2     H0F 1047   3.534   4.832   4.625  0.4297  0.9376  0.3647
  178G2     H0G 1048   3.701   4.770   4.854  1.8377  3.8654 -0.5370
  178G2     H0H 1049   3.790   4.782   4.700  0.9801  0.3706  0.7044
  178G2     H0I 1050   3.943   4.825   4.907 -1.0887 -0.2692 -2.0059
  178G2     H0J 1051   3.939   4.944   4.782  1.8438  1.7331  0.5017
  178G2     H0K 1052   4.002   5.112   4.957  0.0303 -1.5373 -2.4227
  178G2     H0M 1053   3.904   5.124   5.111  1.9820  0.7422 -0.8952
  178G2     H0N 1054   3.999   4.977   5.067  1.1940  1.7458  3.5541
  179G2     C00 1055   1.377   3.507   3.357 -0.6220 -0.3808 -0.4509
  179G2     O01 1056   1.447   3.398   3.300  0.3636  0.1045  0.6400
  179G2     C02 1057   1.363   3.284   3.259 -0.4912 -0.9076 -0.0043
  179G2     C03 1058   1.351   3.291   3.104  0.2441  0.7577  0.0362
  179G2     O04 1059   1.284   3.174   3.047  0.3631 -0.1274  0.0010
  179G2     C05 1060   1.365   3.052   3.039  0.2644 -0.4388  0.4311
  179G2     C06 1061   1.277   2.954   2.965 -0.1032  0.1819 -0.1183
  179G2     O07 1062   1.143   2.955   3.012 -0.6635 -0.3894  0.2854
  179G2     C08 1063   1.123   2.894   3.133 -0.2474  0.5486 -0.2899
  179G2     H09 1064   1.326   3.560   3.282 -0.7128 -1.0328  0.4583
  179G2     H0A 1065   1.307   3.472   3.434 -0.7601  0.7885  2.2266
  179G2     H0B 1066   1.445   3.584   3.389  1.4480 -1.5754  0.1524
  179G2     H0C 1067   1.406   3.190   3.283 -1.4110 -0.1093  0.5229
  179G2     H0D 1068   1.273   3.284   3.326 -1.8789 -0.7294  0.4588
  179G2     H0E 1069   1.302   3.383   3.073  1.7132  0.1238  2.3761
  179G2     H0F 1070   1.449   3.298   3.060  1.0532 -0.7790 -1.8945
  179G2     H0G 1071   1.459   3.067   2.984  0.5929  0.7298  3.4731
  179G2     H0H 1072   1.380   3.007   3.140  0.2000 -0.7927  1.1643
  179G2     H0I 1073   1.270   2.983   2.859 -0.1107 -0.7319  1.3856
  179G2     H0J 1074   1.316   2.853   2.961  0.6474 -0.5004 -2.2827
  179G2     H0K 1075   1.179   2.937   3.215 -1.9574  0.5620 -2.4500
  179G2     H0M 1076   1.017   2.909   3.167  2.5893  0.6315  3.9786
  179G2     H0N 1077   1.143   2.785   3.129  0.6653 -1.1223 -0.5271
  180G2     C00 1078   1.207   2.282   1.292 -0.0894  0.3897  0.2736
  180G2     O01 1079   1.254   2.404   1.227 -0.2930  0.2652  0.0305
  180G2     C02 1080   1.211   2.522   1.288  1.0097 -0.3380  0.0673
  180G2     C03 1081   1.305   2.636   1.226 -0.3601  0.5539  0.2760
  180G2     O04 1082   1.264   2.632   1.086 -0.0306  0.2328 -0.3363
  180G2     C05 1083   1.318   2.729   0.999  0.3506  0.1808 -0.4151
  180G2     C06 1084   1.468   2.712   0.975  0.3364 -0.1838 -0.3206
  180G2     O07 1085   1.486   2.578   0.918 -0.4765 -0.2501 -0.6143
  180G2     C08 1086   1.603   2.575   0.844 -0.1678 -0.4672 -0.0554
  180G2     H09 1087   1.094   2.291   1.307 -0.4271 -1.1012 -0.8981
  180G2     H0A 1088   1.235   2.196   1.235 -0.2491 -0.0016 -1.1887
  180G2     H0B 1089   1.242   2.278   1.394 -0.0361  3.5695 -0.9642
  180G2     H0C 1090   1.102   2.538   1.265  0.5124 -1.6068 -3.5427
  180G2     H0D 1091   1.217   2.520   1.391 -0.3773  0.1287 -0.8497
  180G2     H0E 1092   1.280   2.735   1.265  0.4893 -0.6365  0.6490
  180G2     H0F 1093   1.404   2.622   1.256 -2.2403  0.1479  2.0606
  180G2     H0G 1094   1.283   2.702   0.906 -0.0902  0.5583  1.1424
  180G2     H0H 1095   1.295   2.835   1.027  0.9073  1.9857 -2.5262
  180G2     H0I 1096   1.499   2.784   0.899  0.4569  0.1619 -0.5244
  180G2     H0J 1097   1.533   2.724   1.065  0.1850 -2.8071  0.9136
  180G2     H0K 1098   1.678   2.643   0.887 -1.5368 -1.2696 -1.0293
  180G2     H0M 1099   1.645   2.476   0.821 -0.2661 -1.0476  0.3878
  180G2     H0N 1100   1.587   2.624   0.752 -0.7657  1.5623 -1.3723
  181G2     C00 1101   0.803   1.620   4.679  0.3708  0.1863  0.0654
  181G2     O01 1102   0.681   1.571   4.718 -0.4047 -0.4649 -0.4303
  181G2     C02 1103   0.677   1.539   4.859 -0.4821  0.9411 -0.0154
  181G2     C03 1104   0.526   1.516   4.885 -0.4933  0.2281  0.3461
  181G2     O04 1105   0.462   1.423   4.790  0.1054 -0.2660  0.0273
  181G2     C05 1106   0.506   1.287   4.785 -0.3357 -0.1214 -0.4215
  181G2     C06 1107   0.424   1.199   4.688  0.1054  0.1022  0.0147
  181G2     O07 1108   0.479   1.067   4.695  0.1358 -0.7572 -0.0026
  181G2     C08 1109   0.389   0.968   4.658  0.3617  0.1757  0.0541
  181G2     H09 1110   0.869   1.603   4.764  0.3729 -0.8163  1.4478
  181G2     H0A 1111   0.844   1.576   4.590  2.1759  0.8902 -0.2866
  181G2     H0B 1112   0.792   1.727   4.658 -2.0874  0.2176  2.6118
  181G2     H0C 1113   0.746   1.451   4.878 -1.3145 -2.4626  0.4806
  181G2     H0D 1114   0.723   1.616   4.929 -1.0777 -2.4571  2.7209
  181G2     H0E 1115   0.516   1.482   4.987  0.8275  0.4435  0.1162
  181G2     H0F 1116   0.477   1.613   4.880  1.7626  1.4319 -2.4022
  181G2     H0G 1117   0.608   1.285   4.756  0.3463 -2.1427 -0.5525
  181G2     H0H 1118   0.495   1.251   4.890  0.9638 -0.9887 -2.6031
  181G2     H0I 1119   0.313   1.199   4.714 -0.1654 -0.5954 -0.6507
  181G2     H0J 1120   0.433   1.251   4.589  1.0417  0.6361 -1.7839
  181G2     H0K 1121   0.322   0.965   4.741 -1.2643 -0.8357 -0.7513
  181G2     H0M 1122   0.332   0.981   4.563  1.6064 -0.2519  1.4980
  181G2     H0N 1123   0.428   0.866   4.656  1.3446  1.1628  1.1731
  182G2     C00 1124   4.986   1.677   4.395  0.5335  0.8178  0.4701
  182G2     O01 1125   4.880   1.581   4.420 -0.7364  0.3328 -0.3982
  182G2     C02 1126   4.773   1.628   4.494  0.4498 -0.1369  0.2405
  182G2     C03 1127   4.803   1.673   4.637  0.6727  0.5258  0.1121
  182G2     O04 1128   4.681   1.711   4.697  0.1683 -0.3441  0.2183
  182G2     C05 1129   4.680   1.723   4.841 -0.4129 -1.3956 -0.1068
  182G2     C06 1130   4.567   1.826   4.887  0.7589  0.1174  0.2764
  182G2     O07 1131   4.590   1.958   4.835  1.0519 -0.0277 -0.2046
  182G2     C08 1132   4.478   2.042   4.859 -0.2723  0.2091 -0.5396
  182G2     H09 1133   5.061   1.638   4.331 -2.0329 -0.3347 -0.2680
  182G2     H0A 1134   4.953   1.774   4.348 -2.4989 -1.4530  1.0182
  182G2     H0B 1135   5.055   1.693   4.484 -0.2591  0.1168  1.9216
  182G2     H0C 1136   4.738   1.708   4.431  0.4738 -3.3376  0.6240
  182G2     H0D 1137   4.702   1.546   4.490 -1.9120  0.3574 -0.4396
  182G2     H0E 1138   4.857   1.599   4.685 -4.0426 -0.5504  0.1085
  182G2     H0F 1139   4.862   1.762   4.642 -1.9720  1.3026 -0.6253
  182G2     H0G 1140   4.649   1.628   4.887 -0.7547  1.7675 -1.9479
  182G2     H0H 1141   4.779   1.758   4.878 -0.7973 -1.5635 -0.0464
  182G2     H0I 1142   4.470   1.782   4.869 -0.3147 -0.1923  2.0239
  182G2     H0J 1143   4.569   1.829   4.996 -1.5872  3.2182 -0.7266
  182G2     H0K 1144   4.510   2.144   4.846  0.6702 -3.4803  0.2502
  182G2     H0M 1145   4.407   2.021   4.781 -0.7884 -0.0065  0.0163
  182G2     H0N 1146   4.431   2.036   4.956  0.1986  1.3269  0.6702
  183G2     C00 1147   5.440   4.662   1.481 -0.5276 -0.3254 -0.1222
  183G2     O01 1148   5.397   4.549   1.556 -0.2419 -0.6096  0.1887
  183G2     C02 1149   5.451   4.533   1.678 -0.6112  0.3695 -0.3974
  183G2     C03 1150   5.383   4.417   1.747  0.5207 -0.2031 -0.2549
  183G2     O04 1151   5.247   4.443   1.757  0.2062 -0.2493 -0.6067
  183G2     C05 1152   5.171   4.327   1.766 -0.3297 -0.2054 -0.2285
  183G2     C06 1153   5.142   4.267   1.626 -0.0588 -0.3253  0.8664
  183G2     O07 1154   5.028   4.184   1.640 -0.7167 -0.5199  0.4674
  183G2     C08 1155   5.003   4.126   1.507  0.7456 -0.2826  0.2241
  183G2     H09 1156   5.388   4.752   1.527 -2.4572 -1.7181  0.8425
  183G2     H0A 1157   5.549   4.665   1.503 -0.4547 -4.6955  0.3405
  183G2     H0B 1158   5.440   4.649   1.374  1.7577  0.5479  0.2471
  183G2     H0C 1159   5.558   4.501   1.679  0.7778 -1.2703 -0.5353
  183G2     H0D 1160   5.440   4.616   1.748  0.0752  1.4031  3.4533
  183G2     H0E 1161   5.408   4.328   1.686  1.2317 -0.7398  2.1899
  183G2     H0F 1162   5.436   4.408   1.839 -0.0883 -0.0158 -1.3994
  183G2     H0G 1163   5.218   4.256   1.833 -2.7162 -2.1197 -0.7762
  183G2     H0H 1164   5.077   4.369   1.802 -0.3656 -1.7722  0.2349
  183G2     H0I 1165   5.111   4.350   1.549 -0.8951  1.0847  1.0627
  183G2     H0J 1166   5.223   4.205   1.580 -1.3378  0.0291 -1.6432
  183G2     H0K 1167   4.982   4.198   1.430  1.6191  0.0648  2.5264
  183G2     H0M 1168   5.076   4.059   1.466 -0.0905  0.6205 -0.0408
  183G2     H0N 1169   4.910   4.061   1.502 -0.5885 -2.4675  0.3847
  184G2     C00 1170   4.484   4.268   5.161  0.1040 -0.1763  0.7145
  184G2     O01 1171   4.481   4.131   5.159  0.2094  0.6013  0.2403
  184G2     C02 1172   4.597   4.066   5.208  0.5520 -0.7201 -0.3103
  184G2     C03 1173   4.579   3.912   5.225  0.6093  0.1834 -0.4957
  184G2     O04 1174   4.511   3.887   5.350  0.4057  0.7750 -0.2695
  184G2     C05 1175   4.372   3.915   5.352  0.1968 -0.0313 -0.6409
  184G2     C06 1176   4.309   3.834   5.468  0.4365 -0.1577  0.1334
  184G2     O07 1177   4.373   3.866   5.599  0.0419  0.3735 -0.3548
  184G2     C08 1178   4.325   3.804   5.715  0.7404  0.5518  0.1111
  184G2     H09 1179   4.394   4.302   5.103 -1.0075  0.5175 -3.2891
  184G2     H0A 1180   4.474   4.306   5.260  2.8405  0.7448 -0.0759
  184G2     H0B 1181   4.574   4.301   5.102 -1.0864 -0.1297 -0.1086
  184G2     H0C 1182   4.679   4.085   5.133  1.6640 -0.1319 -1.6292
  184G2     H0D 1183   4.637   4.115   5.297  1.3515 -0.3618  1.5221
  184G2     H0E 1184   4.518   3.880   5.139  0.6891 -1.9202 -1.6314
  184G2     H0F 1185   4.676   3.860   5.229 -0.3908  0.8878 -0.2356
  184G2     H0G 1186   4.356   4.021   5.372  3.1928 -2.4333 -2.4712
  184G2     H0H 1187   4.310   3.901   5.265 -0.9505  0.4669  1.6035
  184G2     H0I 1188   4.201   3.843   5.463 -2.1421 -0.2077  2.4558
  184G2     H0J 1189   4.340   3.729   5.450  0.3008 -1.9522  0.5227
  184G2     H0K 1190   4.368   3.863   5.793 -0.5685 -2.8361 -0.6600
  184G2     H0M 1191   4.215   3.797   5.713  0.4561  0.4727 -1.1326
  184G2     H0N 1192   4.362   3.695   5.725 -0.6277 -2.9852  0.7301
  185G2     C00 1193   3.676   0.001   1.691 -0.0550 -0.1716 -0.0349
  185G2     O01 1194   3.635  -0.116   1.757  0.7827 -0.1254  0.1846
  185G2     C02 1195   3.559  -0.088   1.869  0.2742  0.2442  0.2359
  185G2     C03 1196   3.539  -0.216   1.953  0.2940  0.2303  0.3483
  185G2     O04 1197   3.668  -0.270   1.974 -0.5465  0.9601 -0.8341
  185G2     C05 1198   3.672  -0.410   2.008  0.1733  0.6663 -0.0896
  185G2     C06 1199   3.712  -0.484   1.888  1.0212  0.8557  0.0461
  185G2     O07 1200   3.702  -0.621   1.919  0.0127  0.0260 -0.1131
  185G2     C08 1201   3.574  -0.687   1.912  0.4740 -0.2330 -0.9992
  185G2     H09 1202   3.754   0.051   1.751  1.2599  3.2781  1.9641
  185G2     H0A 1203   3.726  -0.027   1.599  1.3150 -1.4748 -1.1877
  185G2     H0B 1204   3.589   0.068   1.686 -0.0918 -2.9250  1.6235
  185G2     H0C 1205   3.615  -0.012   1.925 -0.0214 -1.4374 -0.6796
  185G2     H0D 1206   3.461  -0.054   1.835  1.4589  0.3935 -1.6606
  185G2     H0E 1207   3.485  -0.192   2.048  2.8438  2.8507  0.3207
  185G2     H0F 1208   3.479  -0.292   1.892 -1.2946  0.7924  0.0944
  185G2     H0G 1209   3.748  -0.424   2.091  2.2210  0.0500  1.4139
  185G2     H0H 1210   3.578  -0.451   2.045 -1.0072  1.3771 -0.6021
  185G2     H0I 1211   3.651  -0.450   1.808 -1.4894  0.8875 -1.0355
  185G2     H0J 1212   3.810  -0.465   1.862  0.7800 -2.3749 -4.0643
  185G2     H0K 1213   3.538  -0.693   1.808  0.2026 -0.6073  0.6011
  185G2     H0M 1214   3.580  -0.789   1.958  2.4248 -2.5832  0.1848
  185G2     H0N 1215   3.499  -0.638   1.971  4.6917 -0.7273  4.0302
  186G2     C00 1216   2.241   1.600   5.247  0.1099  0.1933 -0.4124
  186G2     O01 1217   2.120   1.531   5.217 -0.0292  0.7708 -0.2332
  186G2     C02 1218   2.145   1.415   5.141 -1.1279  0.2717 -0.1029
  186G2     C03 1219   2.016   1.343   5.126  0.0151 -0.6664  0.0236
  186G2     O04 1220   1.919   1.427   5.059 -0.6399  0.2739 -0.0050
  186G2     C05 1221   1.800   1.366   5.016 -0.1455  0.1415 -0.5742
  186G2     C06 1222   1.719   1.470   4.933 -0.5044 -0.6857  0.3964
  186G2     O07 1223   1.791   1.519   4.821  0.1240 -0.1863 -0.1491
  186G2     C08 1224   1.825   1.655   4.840 -0.2759 -0.8674  0.0550
  186G2     H09 1225   2.213   1.695   5.284 -2.5491 -1.8509 -1.0716
  186G2     H0A 1226   2.297   1.542   5.321 -1.2351  1.6559  0.0564
  186G2     H0B 1227   2.294   1.610   5.155 -0.6488 -0.5141 -0.6459
  186G2     H0C 1228   2.195   1.437   5.049  1.6556  1.6152 -0.6447
  186G2     H0D 1229   2.214   1.353   5.202  0.3201  0.6512  2.1484
  186G2     H0E 1230   2.034   1.254   5.063  0.4468 -0.2988 -1.4734
  186G2     H0F 1231   1.968   1.301   5.218 -0.9318 -0.4169 -4.3189
  186G2     H0G 1232   1.820   1.273   4.954 -2.2777 -0.5994  3.4907
  186G2     H0H 1233   1.740   1.336   5.106  1.8153 -2.0194  0.5197
  186G2     H0I 1234   1.632   1.420   4.896  0.6950  0.5544 -1.4486
  186G2     H0J 1235   1.680   1.546   4.994 -1.8814 -0.1746 -3.7997
  186G2     H0K 1236   1.739   1.718   4.842 -0.7053 -1.8703  1.7235
  186G2     H0M 1237   1.885   1.671   4.926  0.9210  0.9086 -1.0176
  186G2     H0N 1238   1.885   1.693   4.757 -2.5676  2.4849 -2.8664
  187G2     C00 1239   3.896   1.179   3.363 -0.2948 -0.4189  0.1918
  187G2     O01 1240   3.894   1.081   3.467  0.0734 -0.0737 -0.6052
  187G2     C02 1241   3.984   1.127   3.574  0.6707 -0.3520 -0.3019
  187G2     C03 1242   3.906   1.105   3.703 -0.2794 -0.3848 -0.2861
  187G2     O04 1243   3.807   1.199   3.725 -0.2559  0.2271 -0.3315
  187G2     C05 1244   3.777   1.220   3.859 -0.0624 -0.2049 -0.2543
  187G2     C06 1245   3.658   1.313   3.888  0.4327 -0.4779  0.0855
  187G2     O07 1246   3.683   1.444   3.838  0.1247  0.5697  0.0889
  187G2     C08 1247   3.597   1.553   3.882  0.3535  0.1335  0.2373
  187G2     H09 1248   3.998   1.186   3.315  0.4365 -0.3673 -2.5052
  187G2     H0A 1249   3.824   1.171   3.288  1.9220  1.7740  1.2105
  187G2     H0B 1250   3.876   1.282   3.392  2.3779  0.4325 -3.3085
  187G2     H0C 1251   4.072   1.066   3.588 -1.9414  1.2678 -0.1267
  187G2     H0D 1252   4.006   1.232   3.570 -0.8712 -2.8194 -1.2508
  187G2     H0E 1253   3.860   1.010   3.716  1.1383 -0.7852 -1.1628
  187G2     H0F 1254   3.979   1.114   3.781  2.3995 -1.6763  0.0992
  187G2     H0G 1255   3.756   1.127   3.908 -0.7430 -2.0851  0.2564
  187G2     H0H 1256   3.866   1.252   3.915  0.9518 -0.8015  2.6720
  187G2     H0I 1257   3.574   1.289   3.827 -0.8123 -1.9087  2.5432
  187G2     H0J 1258   3.634   1.315   3.995 -1.2118 -0.5112  4.2017
  187G2     H0K 1259   3.658   1.645   3.895 -3.2036  0.3904  1.1754
  187G2     H0M 1260   3.520   1.582   3.810  2.9722  0.6390  2.3812
  187G2     H0N 1261   3.542   1.540   3.978 -1.2517  0.1069  1.6019
  188G2     C00 1262   5.105   0.598   0.311 -0.5761 -0.2774  0.7442
  188G2     O01 1263   5.019   0.601   0.199  0.0486 -0.1853  0.0748
  188G2     C02 1264   4.897   0.671   0.231 -0.3352 -0.0298  0.1551
  188G2     C03 1265   4.796   0.638   0.125 -1.0147  0.3817  0.3563
  188G2     O04 1266   4.825   0.675  -0.005  0.3304  0.1390  0.3065
  188G2     C05 1267   4.910   0.588  -0.074 -0.3314  0.2339 -0.1567
  188G2     C06 1268   4.921   0.630  -0.222  0.3350 -0.2867 -0.0462
  188G2     O07 1269   5.045   0.570  -0.269 -0.1861  0.9071 -0.3202
  188G2     C08 1270   5.109   0.631  -0.369 -0.2717 -0.2418  0.0035
  188G2     H09 1271   5.140   0.696   0.334 -2.7609  1.0486 -1.6825
  188G2     H0A 1272   5.047   0.543   0.386 -3.1949  1.8463 -1.5519
  188G2     H0B 1273   5.192   0.536   0.290  1.1738 -0.1867 -0.1498
  188G2     H0C 1274   4.849   0.650   0.328  1.9224 -0.0703 -0.5287
  188G2     H0D 1275   4.919   0.774   0.223  1.4167  1.8945 -0.0941
  188G2     H0E 1276   4.778   0.533   0.130  1.7934 -0.0795 -0.1181
  188G2     H0F 1277   4.711   0.698   0.147 -1.3144 -0.1708  0.3911
  188G2     H0G 1278   5.013   0.588  -0.031 -1.5161 -4.7457  1.3066
  188G2     H0H 1279   4.881   0.487  -0.064  2.3113  0.4880  0.6903
  188G2     H0I 1280   4.835   0.601  -0.285  0.0823  0.3462  0.8277
  188G2     H0J 1281   4.920   0.733  -0.212 -1.1310 -0.0540  0.8133
  188G2     H0K 1282   5.099   0.742  -0.375 -1.6459 -0.1834 -1.1078
  188G2     H0M 1283   5.216   0.596  -0.379 -0.6185 -4.2455 -1.7372
  188G2     H0N 1284   5.065   0.597  -0.462 -0.1834  0.5758  0.6806
  189G2     C00 1285   2.246   3.919   2.711 -0.0148  0.3421  0.8897
  189G2     O01 1286   2.210   4.040   2.642 -0.0121 -0.3510  0.4688
  189G2     C02 1287   2.107   4.042   2.546 -0.4409 -0.7101 -0.3406
  189G2     C03 1288   2.113   3.930   2.435  0.0692 -0.7328  0.2582
  189G2     O04 1289   2.007   3.960   2.344  0.4751  0.1232 -0.3091
  189G2     C05 1290   1.997   3.850   2.247 -0.3450  0.4252 -0.0921
  189G2     C06 1291   1.882   3.870   2.147  0.0944  0.2151 -0.5441
  189G2     O07 1292   1.829   3.758   2.089 -0.3845  0.4318  0.3284
  189G2     C08 1293   1.738   3.683   2.164 -1.2860 -0.6515 -0.1355
  189G2     H09 1294   2.176   3.861   2.768  3.0649 -3.0810 -1.7025
  189G2     H0A 1295   2.278   3.850   2.633  0.0484  1.4520  2.0562
  189G2     H0B 1296   2.332   3.931   2.779  1.1907 -3.0220  1.0343
  189G2     H0C 1297   2.009   4.042   2.597  0.8830 -1.5294  1.8631
  189G2     H0D 1298   2.115   4.144   2.501 -0.8016  1.3171 -0.5520
  189G2     H0E 1299   2.205   3.926   2.381 -0.1225 -1.5960 -0.3651
  189G2     H0F 1300   2.091   3.832   2.483  0.1212  0.8019  0.2604
  189G2     H0G 1301   2.093   3.842   2.198  2.0485 -0.7336  2.1296
  189G2     H0H 1302   1.985   3.751   2.293 -1.9806 -0.7611  0.2737
  189G2     H0I 1303   1.804   3.932   2.190  1.3460  0.4498 -0.4095
  189G2     H0J 1304   1.921   3.934   2.075 -2.2263 -1.1172  1.6600
  189G2     H0K 1305   1.643   3.736   2.172 -0.4457 -2.3532 -0.2903
  189G2     H0M 1306   1.740   3.596   2.098  1.1852  2.3530  1.1261
  189G2     H0N 1307   1.773   3.651   2.270  0.6310 -1.6778  2.3529
  190G2     C00 1308   1.759   5.562   4.755  0.6088  0.1165  0.5319
  190G2     O01 1309   1.661   5.656   4.772  0.6665 -0.1299 -0.1389
  190G2     C02 1310   1.653   5.715   4.901 -0.0683  0.0930 -0.6883
  190G2     C03 1311   1.560   5.837   4.895  0.1320 -0.4295 -0.3561
  190G2     O04 1312   1.477   5.839   4.783 -0.3196 -0.1686  0.0981
  190G2     C05 1313   1.365   5.933   4.794 -0.6410  0.0942 -0.4832
  190G2     C06 1314   1.291   5.955   4.666 -0.9095  0.1288 -0.1340
  190G2     O07 1315   1.297   5.826   4.610  0.4344 -0.3137 -0.0972
  190G2     C08 1316   1.223   5.830   4.492  0.8095 -0.8399 -0.6041
  190G2     H09 1317   1.856   5.603   4.778  0.1350  1.4698 -1.1375
  190G2     H0A 1318   1.734   5.471   4.807 -2.2701  0.5323  1.0604
  190G2     H0B 1319   1.775   5.526   4.643  2.2097  0.9138 -1.5390
  190G2     H0C 1320   1.620   5.638   4.973  0.1093  0.1953  0.8407
  190G2     H0D 1321   1.754   5.753   4.914  1.1075 -1.6312 -0.3629
  190G2     H0E 1322   1.499   5.841   4.983  1.4813  3.3948  0.6697
  190G2     H0F 1323   1.610   5.931   4.888 -0.0097  0.2239 -0.2525
  190G2     H0G 1324   1.300   5.874   4.860  1.0016 -1.9666  2.2168
  190G2     H0H 1325   1.388   6.033   4.836 -1.1272  2.5694  0.9574
  190G2     H0I 1326   1.185   5.968   4.696 -2.0107 -2.7779  0.4336
  190G2     H0J 1327   1.328   6.034   4.603 -1.9322  0.8511  2.6828
  190G2     H0K 1328   1.223   5.734   4.437  3.4478 -2.1359 -1.2901
  190G2     H0M 1329   1.119   5.865   4.504  1.4843 -2.5765 -2.5349
  190G2     H0N 1330   1.269   5.905   4.424  0.1424 -1.6875 -1.2066
  191G2     C00 1331   1.690   0.235   0.416  0.3528  0.0256 -0.4366
  191G2     O01 1332   1.658   0.356   0.353 -0.5678  0.2285 -0.3373
  191G2     C02 1333   1.767   0.445   0.364 -0.7962  0.2625 -0.5684
  191G2     C03 1334   1.733   0.567   0.282  0.0387 -0.3606  0.1140
  191G2     O04 1335   1.748   0.530   0.147 -0.6025 -0.0853  0.6509
  191G2     C05 1336   1.725   0.631   0.047 -0.2661  0.7401  0.1222
  191G2     C06 1337   1.744   0.572  -0.086 -0.3688 -0.6143 -0.1219
  191G2     O07 1338   1.646   0.466  -0.104 -0.3080 -0.4477 -0.2785
  191G2     C08 1339   1.634   0.434  -0.241 -0.3843  0.3760 -0.0045
  191G2     H09 1340   1.683   0.233   0.525 -1.9715 -1.8807 -0.8535
  191G2     H0A 1341   1.619   0.153   0.385 -2.0761  0.4842  1.6520
  191G2     H0B 1342   1.788   0.210   0.382 -1.0639  0.6060  2.0367
  191G2     H0C 1343   1.794   0.466   0.466 -1.1934  0.6984 -0.0191
  191G2     H0D 1344   1.857   0.404   0.326 -0.7421 -1.3126  2.8377
  191G2     H0E 1345   1.631   0.601   0.308 -1.4170  0.1001  1.2336
  191G2     H0F 1346   1.802   0.654   0.300  1.7060 -0.3459 -0.9943
  191G2     H0G 1347   1.627   0.685   0.064 -0.2464 -0.8666  2.1916
  191G2     H0H 1348   1.791   0.709   0.062 -0.6223 -0.5628 -2.8280
  191G2     H0I 1349   1.736   0.651  -0.162  0.4440  0.2897 -0.7842
  191G2     H0J 1350   1.841   0.529  -0.081 -1.3675  0.9313  1.2756
  191G2     H0K 1351   1.553   0.358  -0.240 -1.7362 -0.4197 -0.4069
  191G2     H0M 1352   1.612   0.531  -0.288 -0.1171  2.0224 -0.5163
  191G2     H0N 1353   1.728   0.402  -0.299  0.8400 -1.2227  1.8280
  192G2     C00 1354   2.703   4.809   2.410  0.0723  0.3297  1.3578
  192G2     O01 1355   2.761   4.758   2.525  0.7420  0.4576 -0.4121
  192G2     C02 1356   2.671   4.687   2.609  0.1210  0.0747  0.1858
  192G2     C03 1357   2.744   4.654   2.743 -0.1710  0.6689 -0.1306
  192G2     O04 1358   2.769   4.768   2.820 -0.1131 -0.1673 -0.2237
  192G2     C05 1359   2.675   4.792   2.931  0.3932  0.1503  0.3625
  192G2     C06 1360   2.635   4.944   2.923 -0.1355  0.6262  0.2257
  192G2     O07 1361   2.529   4.974   3.009  0.0970  0.2205 -0.4119
  192G2     C08 1362   2.517   5.114   3.037 -0.8517 -0.2497 -0.2025
  192G2     H09 1363   2.766   4.810   2.326 -1.4766  0.3399 -1.5273
  192G2     H0A 1364   2.618   4.754   2.378  1.6746 -0.4169 -0.0252
  192G2     H0B 1365   2.669   4.911   2.444 -0.2332 -2.0084  0.4759
  192G2     H0C 1366   2.590   4.756   2.636  0.9918 -1.5562  2.1530
  192G2     H0D 1367   2.623   4.600   2.559 -1.7130  1.6073 -0.5811
  192G2     H0E 1368   2.684   4.580   2.799 -1.0830 -0.0539 -0.2581
  192G2     H0F 1369   2.840   4.600   2.713  0.2629 -0.7797 -0.4581
  192G2     H0G 1370   2.588   4.724   2.917  0.1299 -1.6072  0.7991
  192G2     H0H 1371   2.735   4.766   3.020  0.4757 -0.7807  1.5548
  192G2     H0I 1372   2.725   4.993   2.959  1.2561  0.9276 -0.6025
  192G2     H0J 1373   2.614   4.976   2.824 -0.5368  1.8348  0.3286
  192G2     H0K 1374   2.497   5.170   2.945  2.9315  0.2003 -1.3041
  192G2     H0M 1375   2.438   5.140   3.106  1.8628  0.7465 -1.6698
  192G2     H0N 1376   2.615   5.152   3.074  1.5067  0.5205 -0.6370
  193G2     C00 1377   5.103   3.345   0.146  0.5832 -0.2790 -0.7361
  193G2     O01 1378   5.080   3.441   0.043  0.3596 -0.5936 -0.0651
  193G2     C02 1379   5.028   3.376  -0.076  0.7151 -0.0916  0.3123
  193G2     C03 1380   5.057   3.452  -0.207 -0.2022 -0.1447  0.0664
  193G2     O04 1381   4.961   3.560  -0.187  0.7234  0.8531  0.1921
  193G2     C05 1382   4.940   3.648  -0.297  0.1872  0.0451  0.2889
  193G2     C06 1383   4.866   3.777  -0.250 -0.0918  0.0278 -0.2558
  193G2     O07 1384   4.919   3.823  -0.126  0.2020 -0.6910  0.0004
  193G2     C08 1385   4.871   3.953  -0.091  0.1223 -0.2055 -0.1585
  193G2     H09 1386   5.161   3.405   0.222  1.6372  1.4513 -1.4413
  193G2     H0A 1387   5.012   3.311   0.198  0.9429 -2.3275 -0.5579
  193G2     H0B 1388   5.169   3.264   0.123  1.1878 -2.5728  1.2923
  193G2     H0C 1389   5.081   3.283  -0.101  0.8702  2.0545  0.1121
  193G2     H0D 1390   4.915   3.357  -0.068  0.3884 -0.7200  3.6143
  193G2     H0E 1391   5.158   3.477  -0.207 -2.2441 -2.0669  1.4153
  193G2     H0F 1392   5.028   3.398  -0.291  0.0122 -0.5659  1.8285
  193G2     H0G 1393   5.043   3.672  -0.339  0.0299  4.0637  0.4592
  193G2     H0H 1394   4.884   3.597  -0.380  0.7442  1.1606  2.0273
  193G2     H0I 1395   4.883   3.861  -0.322 -0.7577  3.0245 -0.0973
  193G2     H0J 1396   4.762   3.750  -0.232 -1.4469 -0.3635 -0.4882
  193G2     H0K 1397   4.762   3.933  -0.066 -1.9743  0.0808  1.0229
  193G2     H0M 1398   4.918   3.988   0.001 -0.8724  1.2864 -0.3852
  193G2     H0N 1399   4.882   4.023  -0.172  1.2399 -1.3852  0.1800
  194G2     C00 1400   1.047   1.011   3.872  0.3189 -0.3575 -0.0390
  194G2     O01 1401   0.907   0.986   3.854 -0.0036  0.3247  0.2392
  194G2     C02 1402   0.844   0.935   3.966  0.0792  0.4473  0.5230
  194G2     C03 1403   0.693   0.953   3.966  0.0970 -0.0625  0.0884
  194G2     O04 1404   0.637   0.888   3.859  0.0890 -0.7572  0.1482
  194G2     C05 1405   0.497   0.912   3.843  0.1162  0.1294  0.0230
  194G2     C06 1406   0.464   0.835   3.719 -0.0381 -0.6866  0.0158
  194G2     O07 1407   0.569   0.834   3.627 -0.2482 -0.0848 -0.4538
  194G2     C08 1408   0.523   0.763   3.515 -0.4658 -0.3101  0.8708
  194G2     H09 1409   1.103   1.029   3.776 -1.8419 -0.4645  2.5577
  194G2     H0A 1410   1.074   1.100   3.931  0.3154 -0.2606 -2.1768
  194G2     H0B 1411   1.093   0.934   3.938  1.7297  1.7045  1.8226
  194G2     H0C 1412   0.875   0.828   3.989  1.8757  0.6487 -1.9376
  194G2     H0D 1413   0.883   0.991   4.050  1.2813 -2.2862  2.3742
  194G2     H0E 1414   0.647   0.901   4.047 -1.0124 -2.0164  1.2810
  194G2     H0F 1415   0.670   1.063   3.965  2.5195 -0.4598 -1.5788
  194G2     H0G 1416   0.436   0.883   3.935  1.6654 -0.6479 -0.7741
  194G2     H0H 1417   0.473   1.017   3.820  0.0858 -0.8998  2.9233
  194G2     H0I 1418   0.441   0.733   3.744  1.5457 -0.2409  0.4580
  194G2     H0J 1419   0.371   0.864   3.670  1.7758  0.5795 -0.1421
  194G2     H0K 1420   0.600   0.775   3.442 -2.8732 -2.4946  1.2677
  194G2     H0M 1421   0.497   0.657   3.522 -2.7223  1.6448 -0.8259
  194G2     H0N 1422   0.439   0.809   3.458  0.8435  0.1053 -2.1723
  195G2     C00 1423   4.316   0.143   0.833  0.0850 -0.6420 -0.0603
  195G2     O01 1424   4.431   0.151   0.915  0.7790 -0.1492  0.4249
  195G2     C02 1425   4.415   0.237   1.028 -0.5268 -0.8080 -0.5050
  195G2     C03 1426   4.557   0.259   1.072 -1.1324  0.6212  0.0480
  195G2     O04 1427   4.630   0.141   1.113 -0.2971  0.3956  0.0139
  195G2     C05 1428   4.761   0.170   1.141 -0.6416 -0.7063 -0.2374
  195G2     C06 1429   4.847   0.050   1.103  0.1469 -0.4694  0.0086
  195G2     O07 1430   4.814  -0.076   1.161  0.0497  0.0362 -0.4241
  195G2     C08 1431   4.918  -0.145   1.223  0.2087 -0.5368  0.5966
  195G2     H09 1432   4.322   0.208   0.744  1.5586  1.6331  0.6289
  195G2     H0A 1433   4.293   0.044   0.800 -1.4862 -0.5217 -1.4053
  195G2     H0B 1434   4.226   0.179   0.882  0.1884 -0.4047 -0.4241
  195G2     H0C 1435   4.380   0.338   1.006 -2.6567  0.3837 -1.1126
  195G2     H0D 1436   4.352   0.204   1.107 -1.4877  0.9192  0.5044
  195G2     H0E 1437   4.614   0.303   0.988 -0.4238 -1.2924 -1.0262
  195G2     H0F 1438   4.574   0.331   1.160 -0.6028  1.8535  0.7185
  195G2     H0G 1439   4.790   0.253   1.076 -1.4460  1.0175 -0.6417
  195G2     H0H 1440   4.771   0.187   1.247 -0.9817  1.1884  1.0114
  195G2     H0I 1441   4.836   0.028   0.996 -2.6284 -0.8975  0.9013
  195G2     H0J 1442   4.951   0.083   1.126 -0.6296  0.3944  1.5205
  195G2     H0K 1443   4.911  -0.250   1.226  1.2068  0.7444  0.5326
  195G2     H0M 1444   5.018  -0.134   1.182  0.8890 -1.5563 -0.4977
  195G2     H0N 1445   4.921  -0.123   1.331 -0.6781 -0.9167  0.6159
  196G2     C00 1446   3.579   1.232   4.723  0.4675  0.4796  0.0706
  196G2     O01 1447   3.529   1.184   4.852 -0.2300 -0.0371 -0.3013
  196G2     C02 1448   3.503   1.045   4.842 -0.4116  0.6798 -0.0182
  196G2     C03 1449   3.484   0.985   4.977 -0.6438 -0.5644  0.1119
  196G2     O04 1450   3.573   1.039   5.076  0.3333 -0.0479  0.0608
  196G2     C05 1451   3.707   0.992   5.053 -0.1184 -0.2514 -0.1325
  196G2     C06 1452   3.795   1.024   5.184  0.3482  0.2792  0.1058
  196G2     O07 1453   3.923   0.972   5.173  0.4862 -0.2811 -0.1595
  196G2     C08 1454   4.001   1.039   5.087 -0.3904  0.4829 -0.1010
  196G2     H09 1455   3.519   1.214   4.638  0.6996 -0.1034  0.7173
  196G2     H0A 1456   3.595   1.340   4.733  0.9762  1.4901 -1.2401
  196G2     H0B 1457   3.679   1.194   4.703  0.9088  0.7262 -0.7996
  196G2     H0C 1458   3.411   1.033   4.788 -1.4630  0.8537  2.5283
  196G2     H0D 1459   3.588   0.995   4.801  0.1390  1.0977  0.7188
  196G2     H0E 1460   3.382   0.998   5.006  0.4584  1.7216 -1.8828
  196G2     H0F 1461   3.493   0.881   4.960 -0.6321 -1.4181  0.3268
  196G2     H0G 1462   3.717   0.888   5.024 -1.3796  1.0974  2.1006
  196G2     H0H 1463   3.752   1.031   4.960  0.7694  0.8721 -0.2894
  196G2     H0I 1464   3.785   1.131   5.210  2.4588  0.1035 -1.6180
  196G2     H0J 1465   3.752   0.961   5.267 -0.3418  0.1344  0.2645
  196G2     H0K 1466   4.002   1.148   5.098  0.2099 -0.1139 -0.0543
  196G2     H0M 1467   4.101   0.988   5.081  0.3728 -0.3432  1.3389
  196G2     H0N 1468   3.955   1.014   4.993  0.4850 -0.5714  0.3862
  197G2     C00 1469   5.442   2.718   4.350 -0.7174 -0.0374 -0.7208
  197G2     O01 1470   5.573   2.683   4.301 -0.4251  0.2710  0.1739
  197G2     C02 1471   5.616   2.772   4.202 -0.1200 -0.1266 -0.1525
  197G2     C03 1472   5.547   2.739   4.071 -0.0757 -0.9979  0.4291
  197G2     O04 1473   5.542   2.598   4.044  0.2623 -0.3524  0.3476
  197G2     C05 1474   5.666   2.534   4.019  1.2596 -0.0588 -0.1301
  197G2     C06 1475   5.650   2.405   3.946  0.3839  0.3441 -0.4052
  197G2     O07 1476   5.572   2.315   4.026  0.2799  0.1239  0.2756
  197G2     C08 1477   5.565   2.179   3.973  0.2760 -0.3702 -0.3409
  197G2     H09 1478   5.448   2.806   4.408  0.0095  0.7521 -1.8494
  197G2     H0A 1479   5.372   2.753   4.272  0.2605 -1.6376 -1.3963
  197G2     H0B 1480   5.404   2.640   4.419 -0.1510 -1.8915 -0.0475
  197G2     H0C 1481   5.596   2.881   4.218  0.8591  1.7293 -1.0537
  197G2     H0D 1482   5.723   2.766   4.179 -1.4209 -0.6047 -0.8447
  197G2     H0E 1483   5.448   2.790   4.072  0.1552 -0.9545  0.3996
  197G2     H0F 1484   5.600   2.795   3.986 -0.3769  3.2033 -0.6652
  197G2     H0G 1485   5.721   2.604   3.952  1.0377 -0.9863 -1.8395
  197G2     H0H 1486   5.722   2.521   4.111  0.7848 -0.6774  0.0997
  197G2     H0I 1487   5.602   2.429   3.856 -0.5893 -0.0368  3.1754
  197G2     H0J 1488   5.742   2.358   3.912 -1.5168  0.5581  1.1288
  197G2     H0K 1489   5.658   2.129   3.954 -0.2909  3.2238  0.2868
  197G2     H0M 1490   5.503   2.108   4.034 -2.3723 -1.1175  0.3374
  197G2     H0N 1491   5.501   2.176   3.886 -0.6695 -0.9115  0.6040
  198G2     C00 1492   4.188   4.186   4.753  0.0036 -0.3158 -0.6498
  198G2     O01 1493   4.057   4.195   4.783  0.2211  0.3296  0.6093
  198G2     C02 1494   3.973   4.105   4.723 -0.1364 -0.2101 -0.0859
  198G2     C03 1495   3.831   4.133   4.785  0.5649 -0.0123  0.4237
  198G2     O04 1496   3.817   4.130   4.926  0.3191  0.1079 -0.7368
  198G2     C05 1497   3.688   4.167   4.976  0.0007 -0.8477 -0.6933
  198G2     C06 1498   3.662   4.318   4.977 -0.1028  0.5058 -0.1033
  198G2     O07 1499   3.775   4.378   5.040 -0.0331 -0.2491  0.2193
  198G2     C08 1500   3.759   4.510   5.071 -0.5522 -0.1086  0.6375
  198G2     H09 1501   4.211   4.218   4.647 -0.9046 -0.8527  0.9309
  198G2     H0A 1502   4.235   4.262   4.814  0.2020  2.1203 -0.5763
  198G2     H0B 1503   4.230   4.087   4.767 -3.2746 -2.3169  1.4868
  198G2     H0C 1504   3.976   4.109   4.612  1.4593 -0.6277  1.0886
  198G2     H0D 1505   4.016   4.007   4.754  0.3369  0.7520  2.5326
  198G2     H0E 1506   3.787   4.226   4.745  0.2847  0.3014  0.1182
  198G2     H0F 1507   3.757   4.059   4.746  0.9436  0.9120  1.5868
  198G2     H0G 1508   3.607   4.113   4.926  0.1265  0.4082 -2.2577
  198G2     H0H 1509   3.679   4.139   5.084 -1.0488 -2.6337  2.3389
  198G2     H0I 1510   3.644   4.365   4.880 -1.4239  0.5128 -0.7409
  198G2     H0J 1511   3.569   4.349   5.031  2.5573 -0.5002  0.8889
  198G2     H0K 1512   3.756   4.573   4.984 -1.3339 -1.1305  0.8193
  198G2     H0M 1513   3.673   4.535   5.135  1.2008 -1.7498  1.9475
  198G2     H0N 1514   3.839   4.549   5.126 -0.1221 -3.0425  0.3541
  199G2     C00 1515   3.054   1.042   4.243 -0.9529  1.3830  0.1853
  199G2     O01 1516   3.174   1.072   4.158 -0.3770  0.3726 -0.1578
  199G2     C02 1517   3.163   1.178   4.064 -0.7221  0.6222 -0.6348
  199G2     C03 1518   3.300   1.211   4.007 -0.8102  0.8345  0.1183
  199G2     O04 1519   3.363   1.309   4.094 -0.4706  0.3105  0.0071
  199G2     C05 1520   3.379   1.269   4.228  0.1719  0.5106  0.5800
  199G2     C06 1521   3.295   1.348   4.330  0.1040 -0.1987 -0.4904
  199G2     O07 1522   3.372   1.340   4.446  0.5145  0.4789  0.5920
  199G2     C08 1523   3.295   1.393   4.550  0.0402  0.7399  0.3940
  199G2     H09 1524   3.036   1.111   4.320  3.0058  0.3056  1.0950
  199G2     H0A 1525   2.964   1.037   4.181 -0.3887  0.1111  3.4948
  199G2     H0B 1526   3.066   0.940   4.281  0.4856  0.9158 -1.2751
  199G2     H0C 1527   3.097   1.126   3.991 -1.0562 -0.7360 -1.1870
  199G2     H0D 1528   3.110   1.260   4.107  0.6086 -0.4410  0.3452
  199G2     H0E 1529   3.361   1.121   4.001 -0.4121  0.6123 -2.2133
  199G2     H0F 1530   3.305   1.254   3.902  1.1037 -0.9279  0.4961
  199G2     H0G 1531   3.376   1.158   4.239  0.2027  0.5065 -0.9054
  199G2     H0H 1532   3.477   1.297   4.260 -0.3889  3.3194  1.1712
  199G2     H0I 1533   3.273   1.455   4.314  1.7633 -1.5651  1.1345
  199G2     H0J 1534   3.200   1.298   4.338 -0.1939 -0.1949  0.0104
  199G2     H0K 1535   3.362   1.389   4.638 -1.6124  2.3678 -0.8836
  199G2     H0M 1536   3.260   1.496   4.528 -0.2591 -0.7549 -0.5537
  199G2     H0N 1537   3.201   1.342   4.568 -4.6755  2.4999  0.6114
  200G2     C00 1538   2.379   4.488   4.820 -0.5859  0.3638  0.8223
  200G2     O01 1539   2.253   4.432   4.788  0.0364 -0.7997  0.3512
  200G2     C02 1540   2.236   4.307   4.847 -0.3721 -0.1049  0.0456
  200G2     C03 1541   2.095   4.259   4.829  0.0020  0.6781  0.0895
  200G2     O04 1542   2.091   4.227   4.695  0.0601 -0.2521 -0.3246
  200G2     C05 1543   1.964   4.189   4.647 -0.5720 -0.4181 -0.5087
  200G2     C06 1544   1.957   4.098   4.518 -0.3993 -0.2499 -0.2384
  200G2     O07 1545   2.054   3.997   4.523  0.9357  0.3384 -0.4085
  200G2     C08 1546   2.046   3.895   4.430 -0.0649 -0.5731 -0.4641
  200G2     H09 1547   2.460   4.419   4.799  0.7256  1.5538 -2.2180
  200G2     H0A 1548   2.391   4.584   4.760 -1.6416  1.5355  0.4859
  200G2     H0B 1549   2.383   4.511   4.922 -1.4173  1.6898  0.1804
  200G2     H0C 1550   2.306   4.231   4.802  2.0279 -1.1407  1.9363
  200G2     H0D 1551   2.274   4.305   4.950 -1.6471 -0.9346  0.1292
  200G2     H0E 1552   2.071   4.164   4.880  3.0118 -1.5159 -0.2362
  200G2     H0F 1553   2.023   4.334   4.856 -0.0180  0.3664  1.1486
  200G2     H0G 1554   1.904   4.144   4.726 -1.6193  3.3562  0.1176
  200G2     H0H 1555   1.906   4.279   4.632  0.4133 -0.4383 -0.2630
  200G2     H0I 1556   1.854   4.054   4.508  0.7726  0.6230  2.3209
  200G2     H0J 1557   1.989   4.149   4.429  1.8479 -0.0994  1.4164
  200G2     H0K 1558   2.140   3.846   4.422 -1.1374  1.7476  2.2641
  200G2     H0M 1559   1.977   3.825   4.465 -2.6428  1.9298  1.7384
  200G2     H0N 1560   2.022   3.933   4.332  0.1987  0.2926 -0.6746
  201G2     C00 1561   2.198   0.207   4.942  0.2315  1.1366 -0.0630
  201G2     O01 1562   2.146   0.244   5.076 -0.6497  1.0372 -0.8879
  201G2     C02 1563   2.008   0.206   5.090  0.5510  0.3750 -0.9396
  201G2     C03 1564   1.945   0.231   5.225 -0.1125  0.3812 -0.1758
  201G2     O04 1565   2.024   0.183   5.334  0.0108 -0.1152 -0.3738
  201G2     C05 1566   2.003   0.044   5.369 -0.2008  0.5339  0.1010
  201G2     C06 1567   2.124  -0.007   5.448  0.0277  0.1335 -0.3590
  201G2     O07 1568   2.240   0.018   5.372 -0.3975 -0.0160  0.5385
  201G2     C08 1569   2.352  -0.017   5.448 -0.4709 -0.1998 -0.3258
  201G2     H09 1570   2.150   0.271   4.874  0.8523 -1.0657  0.4935
  201G2     H0A 1571   2.310   0.212   4.947  0.1091 -1.8501 -0.0250
  201G2     H0B 1572   2.161   0.111   4.927 -0.2891 -0.1651  4.7677
  201G2     H0C 1573   1.950   0.255   5.011 -0.6085 -1.6745 -2.3218
  201G2     H0D 1574   1.983   0.104   5.068 -0.8033  0.1839 -0.0463
  201G2     H0E 1575   1.948   0.334   5.242  1.0498 -0.8279  0.8894
  201G2     H0F 1576   1.841   0.192   5.229 -1.0183 -0.4358 -0.1167
  201G2     H0G 1577   1.919   0.019   5.432  0.2269 -0.9508  0.2169
  201G2     H0H 1578   2.000  -0.019   5.276  0.2587  0.2609 -0.8983
  201G2     H0I 1579   2.123   0.034   5.550 -1.0139  1.1281 -0.3448
  201G2     H0J 1580   2.115  -0.115   5.462  0.0011 -0.3450  1.4107
  201G2     H0K 1581   2.443   0.030   5.405 -1.8874 -1.7277  0.7262
  201G2     H0M 1582   2.337   0.011   5.554 -4.1796 -2.5106 -0.8897
  201G2     H0N 1583   2.361  -0.129   5.450  0.6782 -1.0914  0.2733
  202G2     C00 1584   0.972   2.289   3.816 -0.0953  0.3181 -0.3128
  202G2     O01 1585   1.063   2.197   3.864  0.6414  0.3484 -0.7039
  202G2     C02 1586   1.134   2.230   3.979  0.5123  0.2167 -0.5403
  202G2     C03 1587   1.241   2.126   4.012 -0.7675  0.7130  0.0071
  202G2     O04 1588   1.327   2.164   4.115  0.0305 -0.2012  0.4519
  202G2     C05 1589   1.378   2.051   4.184  0.3972  0.4804  0.5416
  202G2     C06 1590   1.419   2.099   4.324  0.2844  0.0684 -0.2450
  202G2     O07 1591   1.433   2.003   4.426  0.1035 -0.1056  0.0852
  202G2     C08 1592   1.512   2.054   4.530  0.3688 -0.2377 -0.3261
  202G2     H09 1593   1.035   2.368   3.773 -0.2424  2.2292  0.0608
  202G2     H0A 1594   0.899   2.237   3.747 -0.8199  0.3050  0.5593
  202G2     H0B 1595   0.915   2.349   3.896  0.4428  0.3781  0.4843
  202G2     H0C 1596   1.188   2.325   3.961  0.3167  1.6636  0.2829
  202G2     H0D 1597   1.069   2.251   4.059 -2.0416  3.1175 -1.6767
  202G2     H0E 1598   1.187   2.033   4.038  0.3446  1.3119  0.0697
  202G2     H0F 1599   1.305   2.101   3.921 -0.2252 -0.0018  0.6498
  202G2     H0G 1600   1.311   1.957   4.199 -0.0913  0.2236  0.7834
  202G2     H0H 1601   1.462   2.010   4.122 -0.2001  3.3906 -2.9206
  202G2     H0I 1602   1.517   2.145   4.299  2.5099 -0.0730  0.4712
  202G2     H0J 1603   1.351   2.177   4.350 -0.2318 -0.0429  1.2864
  202G2     H0K 1604   1.618   2.049   4.494 -0.0733  0.5897 -0.0450
  202G2     H0M 1605   1.479   2.163   4.536  1.8493  0.4314 -2.9606
  202G2     H0N 1606   1.504   2.005   4.628  2.3090  0.7471  0.5951
  203G2     C00 1607   3.767   5.245   4.676  0.3620 -0.0691  0.1847
  203G2     O01 1608   3.711   5.299   4.798  0.2710  0.4314 -0.2076
  203G2     C02 1609   3.806   5.372   4.871  0.0369 -0.6232  1.0258
  203G2     C03 1610   3.714   5.433   4.985 -0.3870  0.0293  0.2680
  203G2     O04 1611   3.679   5.325   5.077  0.5354 -0.6279 -0.1573
  203G2     C05 1612   3.606   5.350   5.198  1.0098 -0.8644  0.0403
  203G2     C06 1613   3.473   5.277   5.204 -0.3025 -0.4597  0.4426
  203G2     O07 1614   3.483   5.157   5.125 -0.1609  0.1135  0.5896
  203G2     C08 1615   3.360   5.089   5.103  0.6671 -0.1532 -0.1373
  203G2     H09 1616   3.711   5.291   4.593 -2.3522 -1.5403  1.2047
  203G2     H0A 1617   3.869   5.276   4.663 -1.1071  3.5235  0.9241
  203G2     H0B 1618   3.771   5.143   4.664  0.3353  2.0512  1.9044
  203G2     H0C 1619   3.893   5.314   4.904  2.6109 -2.3302 -2.4060
  203G2     H0D 1620   3.837   5.461   4.808  2.2863  0.9316 -1.0631
  203G2     H0E 1621   3.763   5.504   5.040 -0.2859 -0.6453  0.7534
  203G2     H0F 1622   3.623   5.476   4.937  0.3970 -0.8770  0.6783
  203G2     H0G 1623   3.667   5.316   5.281 -0.8925  0.4845  0.4424
  203G2     H0H 1624   3.576   5.451   5.225  1.0605 -0.2878 -1.3103
  203G2     H0I 1625   3.453   5.252   5.306 -0.9589 -0.6433 -1.3583
  203G2     H0J 1626   3.390   5.332   5.167 -1.4692 -1.2897 -0.4523
  203G2     H0K 1627   3.381   5.007   5.030 -0.2068 -0.1268 -2.2142
  203G2     H0M 1628   3.316   5.048   5.192  1.3182 -2.5900  0.3835
  203G2     H0N 1629   3.285   5.162   5.059  1.5522 -0.0001  0.1433
  204G2     C00 1630   2.060   2.752   0.372  0.1287 -0.4878 -0.5204
  204G2     O01 1631   2.191   2.777   0.429  0.0546 -0.0092  0.4046
  204G2     C02 1632   2.267   2.882   0.363 -0.1274 -0.0144 -0.3779
  204G2     C03 1633   2.421   2.852   0.363 -0.4193  0.2232 -0.4837
  204G2     O04 1634   2.444   2.732   0.431 -0.0002  0.1240  0.3167
  204G2     C05 1635   2.575   2.685   0.433 -0.1901 -0.3770 -0.7224
  204G2     C06 1636   2.565   2.559   0.520 -0.0069 -0.1963 -0.1358
  204G2     O07 1637   2.498   2.575   0.646 -0.5611  0.2485  0.4386
  204G2     C08 1638   2.541   2.486   0.750 -0.1441  1.3030 -0.0148
  204G2     H09 1639   2.055   2.659   0.314  2.0397  0.3186 -2.4283
  204G2     H0A 1640   1.982   2.756   0.445 -0.5287  1.0363 -2.0141
  204G2     H0B 1641   2.029   2.838   0.304  0.1556  1.6030 -3.6990
  204G2     H0C 1642   2.235   2.903   0.260  0.4624 -2.5830 -0.9367
  204G2     H0D 1643   2.263   2.977   0.416  1.6652  0.6194 -0.3775
  204G2     H0E 1644   2.441   2.840   0.258  0.6496 -0.9823 -3.6451
  204G2     H0F 1645   2.487   2.929   0.417  2.2012 -0.9694  5.7127
  204G2     H0G 1646   2.610   2.665   0.330 -0.7459  0.8736 -1.7905
  204G2     H0H 1647   2.647   2.751   0.488  1.8712  0.4498  0.0395
  204G2     H0I 1648   2.519   2.474   0.474 -1.2835 -0.2948 -2.2566
  204G2     H0J 1649   2.667   2.535   0.537  0.1132 -0.2766  0.6832
  204G2     H0K 1650   2.476   2.512   0.837 -0.5770 -0.9743  1.0543
  204G2     H0M 1651   2.517   2.383   0.719 -4.4488  2.0059  1.4326
  204G2     H0N 1652   2.646   2.495   0.790 -0.6532 -1.9806  0.4767
  205G2     C00 1653   4.149   4.722   1.981 -0.9173 -0.6009 -0.7286
  205G2     O01 1654   4.119   4.639   2.091 -0.0994  0.4753 -0.1210
  205G2     C02 1655   3.978   4.632   2.117  0.0460 -0.2537  0.1570
  205G2     C03 1656   3.900   4.587   1.991 -0.2610  0.1976  0.5949
  205G2     O04 1657   3.768   4.564   2.031  0.0770 -0.1321  0.2086
  205G2     C05 1658   3.685   4.680   2.003 -0.6383  0.2896 -0.0075
  205G2     C06 1659   3.540   4.653   2.051  0.0806 -0.0818  0.3929
  205G2     O07 1660   3.467   4.769   2.025  0.1471 -0.5449  0.1406
  205G2     C08 1661   3.328   4.762   2.064 -0.3706  0.1465 -0.7832
  205G2     H09 1662   4.248   4.760   2.002  2.7634 -2.8330 -0.4447
  205G2     H0A 1663   4.156   4.667   1.890 -0.7324 -2.8594  1.5967
  205G2     H0B 1664   4.090   4.815   1.976 -0.2065 -0.3594 -1.2098
  205G2     H0C 1665   3.960   4.556   2.196 -2.8828  1.0188 -1.0869
  205G2     H0D 1666   3.953   4.735   2.150  0.2605 -0.5459  0.7114
  205G2     H0E 1667   3.906   4.665   1.910 -1.9867  3.7346  1.3548
  205G2     H0F 1668   3.944   4.493   1.946 -1.1556  1.8322 -0.3875
  205G2     H0G 1669   3.719   4.759   2.065  1.0913  1.1208 -1.6372
  205G2     H0H 1670   3.685   4.723   1.905  0.5334 -0.0934  0.9014
  205G2     H0I 1671   3.491   4.573   1.995 -1.4558  2.6564 -0.1225
  205G2     H0J 1672   3.526   4.632   2.156 -0.6628  1.2364 -0.9999
  205G2     H0K 1673   3.323   4.749   2.175  2.3739 -2.5934 -2.0057
  205G2     H0M 1674   3.272   4.855   2.052 -0.8640  1.9489 -2.0966
  205G2     H0N 1675   3.269   4.681   2.016  0.4331  0.5862  0.2432
  206G2     C00 1676   0.734   5.255   3.921  0.4010 -0.0577  0.0015
  206G2     O01 1677   0.752   5.118   3.879  0.1684  0.4708 -0.0063
  206G2     C02 1678   0.777   5.038   3.992 -0.2044  0.0508  0.0643
  206G2     C03 1679   0.801   4.899   3.947  0.7426  1.1844  0.0205
  206G2     O04 1680   0.682   4.859   3.876 -0.0323  0.2494  0.0566
  206G2     C05 1681   0.702   4.758   3.779  0.1407  1.0128 -0.3412
  206G2     C06 1682   0.750   4.627   3.851 -0.1534  0.0183 -0.2479
  206G2     O07 1683   0.648   4.598   3.947 -0.7164  0.5157 -0.4234
  206G2     C08 1684   0.537   4.519   3.901  0.5366  0.9249 -0.3125
  206G2     H09 1685   0.647   5.247   3.994 -0.8225  1.2508  1.3236
  206G2     H0A 1686   0.820   5.302   3.964 -1.0662 -2.0905 -1.1650
  206G2     H0B 1687   0.686   5.317   3.841  0.0692 -0.8640  1.2318
  206G2     H0C 1688   0.864   5.074   4.050  3.0146  0.1180 -0.4214
  206G2     H0D 1689   0.697   5.032   4.058  1.0559 -0.2850 -1.9999
  206G2     H0E 1690   0.895   4.903   3.884  0.2548  2.5235  0.5357
  206G2     H0F 1691   0.824   4.839   4.031 -0.3331  4.6940 -2.7671
  206G2     H0G 1692   0.610   4.738   3.723  1.9237  0.9942  0.6100
  206G2     H0H 1693   0.774   4.781   3.706  0.9436 -0.7796 -2.4659
  206G2     H0I 1694   0.773   4.546   3.787  0.7461 -0.7053  1.0516
  206G2     H0J 1695   0.845   4.640   3.910  0.1048  0.8242  0.4954
  206G2     H0K 1696   0.573   4.416   3.887 -2.1619  0.2233  0.1950
  206G2     H0M 1697   0.458   4.512   3.976 -0.2938  1.2009 -2.0215
  206G2     H0N 1698   0.498   4.553   3.809 -0.2157 -1.5586 -0.1055
  207G2     C00 1699   5.380   5.042   4.032 -0.3037 -0.0955 -0.6519
  207G2     O01 1700   5.352   5.030   3.894 -0.5853  0.2627  0.6607
  207G2     C02 1701   5.219   5.078   3.873  0.2035 -0.0234  0.4162
  207G2     C03 1702   5.208   5.105   3.723  0.2369 -0.1633 -0.5738
  207G2     O04 1703   5.285   5.003   3.647  0.4816 -0.5442  0.1613
  207G2     C05 1704   5.206   4.919   3.566 -0.0754 -0.0014  0.2762
  207G2     C06 1705   5.280   4.818   3.480  0.3285 -0.3242 -0.2931
  207G2     O07 1706   5.368   4.728   3.559  0.3094  0.2198  0.1512
  207G2     C08 1707   5.450   4.656   3.476  1.2924 -0.7842  1.3593
  207G2     H09 1708   5.435   5.135   4.050 -0.2458 -0.4948  1.4296
  207G2     H0A 1709   5.293   5.027   4.099  0.3252  0.7631 -0.0524
  207G2     H0B 1710   5.438   4.957   4.048 -0.2757  0.4935 -0.3630
  207G2     H0C 1711   5.138   5.014   3.910 -3.4127  0.6999 -2.3640
  207G2     H0D 1712   5.213   5.175   3.920 -1.8536  1.3742  0.1983
  207G2     H0E 1713   5.100   5.091   3.712 -0.1007  1.9876  2.9622
  207G2     H0F 1714   5.245   5.206   3.694  1.8339 -1.0002 -1.0809
  207G2     H0G 1715   5.149   4.851   3.623  0.3850 -2.1522  1.6517
  207G2     H0H 1716   5.137   4.983   3.514  3.0733  1.4684 -0.1738
  207G2     H0I 1717   5.205   4.759   3.434  0.9084  0.1957 -0.0131
  207G2     H0J 1718   5.335   4.873   3.403  2.2360  0.5236 -0.4285
  207G2     H0K 1719   5.400   4.627   3.380 -1.7516  0.8979 -0.7329
  207G2     H0M 1720   5.545   4.708   3.452  1.6319  0.7997 -2.4726
  207G2     H0N 1721   5.487   4.566   3.526  1.2029 -0.4124  2.0832
  208G2     C00 1722   1.902   3.626   2.591  0.0644 -0.3814  0.0432
  208G2     O01 1723   2.043   3.635   2.576  0.1596  0.4341 -0.8856
  208G2     C02 1724   2.106   3.513   2.548  0.0294 -0.3567  0.4580
  208G2     C03 1725   2.250   3.516   2.580 -0.1061  0.1097  0.2116
  208G2     O04 1726   2.330   3.618   2.519  0.2225 -0.0013  0.2136
  208G2     C05 1727   2.321   3.625   2.374  0.7016  0.4690 -0.1061
  208G2     C06 1728   2.441   3.714   2.326  0.9283 -0.6519 -0.6161
  208G2     O07 1729   2.459   3.835   2.401 -0.2457  0.2011 -0.0544
  208G2     C08 1730   2.529   3.937   2.320 -0.2160  0.4769 -0.2472
  208G2     H09 1731   1.872   3.733   2.574 -1.7748 -0.7442 -0.7324
  208G2     H0A 1732   1.855   3.566   2.512 -0.0811 -0.6241  1.3645
  208G2     H0B 1733   1.874   3.598   2.696  0.8072  1.4140  2.9883
  208G2     H0C 1734   2.063   3.434   2.605 -1.9722 -1.4903 -0.1796
  208G2     H0D 1735   2.088   3.492   2.444 -1.0395 -0.4959  0.7363
  208G2     H0E 1736   2.257   3.526   2.686  0.9387  0.8483 -0.7747
  208G2     H0F 1737   2.309   3.423   2.561  0.3718 -3.2739  1.1613
  208G2     H0G 1738   2.339   3.525   2.329  0.1435  0.4825  2.2240
  208G2     H0H 1739   2.222   3.664   2.345  0.8243  1.7179  0.8528
  208G2     H0I 1740   2.537   3.647   2.328 -2.1878  0.4110  0.2697
  208G2     H0J 1741   2.422   3.744   2.225  0.2705 -0.9684 -0.2784
  208G2     H0K 1742   2.595   3.892   2.241 -0.5425  0.5051 -2.8946
  208G2     H0M 1743   2.448   3.993   2.275  1.3959  1.9861 -1.0672
  208G2     H0N 1744   2.588   4.015   2.372  0.7437 -1.2229  1.5238
  209G2     C00 1745   1.923   1.071   2.115 -0.2184 -0.1411  0.6928
  209G2     O01 1746   2.057   1.081   2.162 -0.7575  0.3644 -0.5512
  209G2     C02 1747   2.072   1.011   2.284  0.5394  0.2183 -0.5921
  209G2     C03 1748   2.202   1.054   2.356 -0.2500  0.0529  1.1460
  209G2     O04 1749   2.329   1.045   2.291 -0.3838  0.1344  0.1160
  209G2     C05 1750   2.372   0.914   2.260  0.8236  0.5326  0.1313
  209G2     C06 1751   2.480   0.946   2.158 -0.1560  0.3198 -0.5988
  209G2     O07 1752   2.529   0.831   2.090  0.3654  0.0904 -0.5318
  209G2     C08 1753   2.640   0.856   2.006  0.5997 -0.0231 -0.2693
  209G2     H09 1754   1.882   0.968   2.108 -0.0524  0.4145  0.6978
  209G2     H0A 1755   1.844   1.135   2.159 -2.9166  1.3522  0.4970
  209G2     H0B 1756   1.933   1.111   2.012 -1.4745  0.5154 -2.1996
  209G2     H0C 1757   1.987   1.047   2.342  0.0147  1.2955 -3.1787
  209G2     H0D 1758   2.057   0.909   2.259  2.4968  1.8138 -0.1421
  209G2     H0E 1759   2.184   1.158   2.374 -0.2822  1.1585  1.5540
  209G2     H0F 1760   2.197   1.006   2.456 -1.4974  0.5776  0.4408
  209G2     H0G 1761   2.411   0.867   2.352 -0.1150 -5.2531 -1.7980
  209G2     H0H 1762   2.301   0.851   2.210  1.7567  0.8469 -0.7216
  209G2     H0I 1763   2.445   1.023   2.095  3.0479 -0.8396  2.0491
  209G2     H0J 1764   2.570   0.994   2.207  2.3418  0.3557 -1.0914
  209G2     H0K 1765   2.604   0.904   1.911 -0.2437 -0.6534 -2.5587
  209G2     H0M 1766   2.726   0.909   2.057  1.3580 -0.0622  3.6216
  209G2     H0N 1767   2.682   0.763   1.977 -3.3427  0.8265 -1.1985
  210G2     C00 1768   3.954   1.199   5.495  0.1043 -1.1631  0.2602
  210G2     O01 1769   4.068   1.278   5.517 -0.4520 -0.0615 -0.2481
  210G2     C02 1770   4.192   1.208   5.503 -0.4939 -0.1126  0.0906
  210G2     C03 1771   4.296   1.302   5.543 -0.2219  0.2844  0.3149
  210G2     O04 1772   4.264   1.345   5.673  0.0492 -0.8171 -0.3679
  210G2     C05 1773   4.374   1.385   5.752 -0.5744 -0.1470 -0.6723
  210G2     C06 1774   4.322   1.417   5.900 -0.2924 -0.1679  0.5068
  210G2     O07 1775   4.204   1.503   5.904  0.1212  0.4477 -0.1549
  210G2     C08 1776   4.197   1.574   6.026 -0.2159 -0.2358 -0.1492
  210G2     H09 1777   3.870   1.262   5.498  1.3290 -1.6003 -2.0519
  210G2     H0A 1778   3.950   1.143   5.408 -0.6631 -0.3625  2.6341
  210G2     H0B 1779   3.945   1.123   5.568 -1.4329 -0.4302 -2.0743
  210G2     H0C 1780   4.188   1.114   5.561 -0.6449 -1.1519 -2.1385
  210G2     H0D 1781   4.211   1.185   5.397  0.9498  1.6828 -1.2638
  210G2     H0E 1782   4.400   1.263   5.548 -0.7732 -0.5322  0.8008
  210G2     H0F 1783   4.305   1.392   5.482  1.4895 -0.2682 -1.2882
  210G2     H0G 1784   4.456   1.311   5.759 -4.1347  0.3896 -0.1175
  210G2     H0H 1785   4.409   1.479   5.708  0.5008 -1.2577 -1.1176
  210G2     H0I 1786   4.296   1.321   5.944 -0.1722  0.5890  2.5826
  210G2     H0J 1787   4.408   1.461   5.953 -0.1549  2.7843  2.1179
  210G2     H0K 1788   4.101   1.589   6.070  2.0623 -1.7319 -0.6683
  210G2     H0M 1789   4.251   1.523   6.106  0.6695  2.9683  2.5139
  210G2     H0N 1790   4.240   1.679   6.026 -0.1786  3.1928  2.3247
  211G2     C00 1791   1.820   0.775   0.806  0.7031  0.7746 -0.0286
  211G2     O01 1792   1.773   0.685   0.904  0.9419 -0.2277  0.1300
  211G2     C02 1793   1.871   0.644   0.998  0.7916  0.9249  0.1079
  211G2     C03 1794   1.829   0.518   1.071  0.2517  0.4073 -0.6511
  211G2     O04 1795   1.725   0.535   1.158 -0.1090 -0.0697  0.0493
  211G2     C05 1796   1.670   0.413   1.203 -0.1308  0.6248  0.0653
  211G2     C06 1797   1.534   0.427   1.282 -0.0792 -0.0694 -0.1055
  211G2     O07 1798   1.420   0.459   1.203 -0.6091  0.3862  0.6696
  211G2     C08 1799   1.426   0.592   1.156 -0.0748  0.1725 -0.4236
  211G2     H09 1800   1.880   0.859   0.852 -0.1311  0.4414  0.0274
  211G2     H0A 1801   1.882   0.732   0.733  1.7465 -1.9908  1.6620
  211G2     H0B 1802   1.738   0.825   0.749 -1.3910  2.0468  0.9184
  211G2     H0C 1803   1.955   0.604   0.946  0.9645  2.1055 -1.0839
  211G2     H0D 1804   1.909   0.722   1.063 -1.9013  1.0217 -0.8000
  211G2     H0E 1805   1.801   0.443   0.996 -1.9833 -1.6080  0.9100
  211G2     H0F 1806   1.917   0.476   1.116  1.1539 -1.5776 -2.6630
  211G2     H0G 1807   1.661   0.340   1.123  0.2235 -4.5104 -2.2816
  211G2     H0H 1808   1.745   0.354   1.261 -1.6123 -0.2054  1.3054
  211G2     H0I 1809   1.512   0.329   1.321 -0.0268  0.2685 -3.3322
  211G2     H0J 1810   1.552   0.501   1.362  1.3490 -0.2175  0.2466
  211G2     H0K 1811   1.325   0.627   1.140  0.5475  1.4448  0.0949
  211G2     H0M 1812   1.470   0.654   1.232 -3.5315 -2.0426 -0.2299
  211G2     H0N 1813   1.498   0.599   1.074 -2.9126  0.1496  0.0386
  212G2     C00 1814   4.448   1.968   3.397 -0.0600 -0.3895  0.3559
  212G2     O01 1815   4.408   2.038   3.511  0.4590 -0.1166  0.3454
  212G2     C02 1816   4.285   1.985   3.551 -0.1221 -0.3186 -0.0978
  212G2     C03 1817   4.297   1.837   3.588  0.6787 -0.9814 -0.4353
  212G2     O04 1818   4.180   1.808   3.655 -0.3913  0.6399  0.0139
  212G2     C05 1819   4.148   1.668   3.666  0.3704  0.6311  0.0662
  212G2     C06 1820   4.267   1.581   3.729 -0.6263  0.1237  0.3037
  212G2     O07 1821   4.366   1.570   3.621 -0.2998 -0.5949 -0.1001
  212G2     C08 1822   4.448   1.450   3.624  0.5481 -0.0364  0.2079
  212G2     H09 1823   4.371   1.922   3.335 -0.9864  1.1334  1.1444
  212G2     H0A 1824   4.489   2.031   3.320 -2.1502  1.4901  1.6147
  212G2     H0B 1825   4.518   1.891   3.419 -0.2368  0.4161  0.7549
  212G2     H0C 1826   4.241   2.040   3.635  1.5724  0.8631 -0.7230
  212G2     H0D 1827   4.217   2.000   3.467 -1.9770  0.1412  0.7862
  212G2     H0E 1828   4.311   1.774   3.499 -0.9848 -5.0064 -0.7200
  212G2     H0F 1829   4.382   1.844   3.650 -2.3555  1.2450  0.5488
  212G2     H0G 1830   4.055   1.657   3.726 -1.3433  0.8167 -1.4382
  212G2     H0H 1831   4.126   1.632   3.564  2.1363  1.1457 -2.1859
  212G2     H0I 1832   4.317   1.627   3.816  0.8041 -0.8495  1.0468
  212G2     H0J 1833   4.229   1.482   3.757  0.0524 -0.3349 -1.1506
  212G2     H0K 1834   4.550   1.483   3.598 -0.4557 -1.3164 -1.5555
  212G2     H0M 1835   4.453   1.419   3.728  1.5926 -0.0852  0.5482
  212G2     H0N 1836   4.406   1.371   3.559  0.9062  0.3458  0.2020
  213G2     C00 1837   3.508   2.617   3.420 -0.7093  0.1791  0.1151
  213G2     O01 1838   3.632   2.670   3.364 -0.3538 -0.4421 -0.0310
  213G2     C02 1839   3.722   2.578   3.297  1.2458 -0.2682  0.3702
  213G2     C03 1840   3.827   2.511   3.386 -0.3385 -0.3821  0.1974
  213G2     O04 1841   3.908   2.450   3.287 -0.7674 -0.5798  0.3752
  213G2     C05 1842   4.027   2.404   3.348 -0.0089 -0.8198  0.3353
  213G2     C06 1843   4.113   2.522   3.409 -0.0954 -0.8660  0.0872
  213G2     O07 1844   4.109   2.644   3.335  0.0061  0.2699 -0.4188
  213G2     C08 1845   4.200   2.740   3.382 -0.5741 -0.2711 -0.2199
  213G2     H09 1846   3.463   2.696   3.475 -0.7870 -3.1503  2.0637
  213G2     H0A 1847   3.446   2.576   3.331  2.7261 -0.6414 -0.6791
  213G2     H0B 1848   3.527   2.534   3.487 -0.7225 -0.1545  0.8180
  213G2     H0C 1849   3.668   2.497   3.239  1.2075 -0.1139 -2.3102
  213G2     H0D 1850   3.774   2.645   3.225 -0.0435  1.7606  1.3753
  213G2     H0E 1851   3.871   2.586   3.450 -3.3025 -0.4130 -0.1982
  213G2     H0F 1852   3.784   2.437   3.459  1.0343 -1.0635  0.7963
  213G2     H0G 1853   3.997   2.332   3.420 -1.3527 -0.0671  0.1147
  213G2     H0H 1854   4.083   2.338   3.285 -2.1873 -0.1101 -0.8449
  213G2     H0I 1855   4.083   2.555   3.510  0.0109  0.4978  0.5584
  213G2     H0J 1856   4.218   2.489   3.415  0.4610 -3.5446  0.4065
  213G2     H0K 1857   4.157   2.756   3.479  2.1153 -0.1814 -2.2028
  213G2     H0M 1858   4.304   2.702   3.388  0.6196  1.0488 -0.3881
  213G2     H0N 1859   4.192   2.831   3.315 -1.4852  0.0775 -0.7435
  214G2     C00 1860   4.821   4.473   5.667  0.3796  0.3683  0.1670
  214G2     O01 1861   4.917   4.455   5.768  0.0689 -0.7235 -0.0321
  214G2     C02 1862   4.928   4.320   5.817 -0.0213 -0.6871  0.2234
  214G2     C03 1863   5.038   4.320   5.932 -0.2239  0.0217  0.9239
  214G2     O04 1864   5.096   4.191   5.942 -0.1348  0.4082 -0.6420
  214G2     C05 1865   5.181   4.177   6.055 -0.8652 -0.3268  0.6091
  214G2     C06 1866   5.322   4.160   6.001  0.5278 -0.5320  0.0765
  214G2     O07 1867   5.329   4.049   5.915  0.2285  0.6082 -0.6840
  214G2     C08 1868   5.453   4.034   5.841 -0.4169  0.6445  0.0954
  214G2     H09 1869   4.729   4.478   5.714  2.5702  1.8212  3.0144
  214G2     H0A 1870   4.828   4.565   5.608 -0.4019  0.3630 -1.5884
  214G2     H0B 1871   4.828   4.397   5.592 -1.2379 -1.3095  1.0629
  214G2     H0C 1872   4.831   4.275   5.855 -3.3053 -1.4102  0.0531
  214G2     H0D 1873   4.976   4.260   5.732  1.0105 -0.5971 -0.1210
  214G2     H0E 1874   5.109   4.400   5.915 -2.4991 -1.4049 -0.6584
  214G2     H0F 1875   4.988   4.345   6.027  2.1656 -2.1757 -0.8989
  214G2     H0G 1876   5.175   4.261   6.125 -2.6915 -0.1347  2.8928
  214G2     H0H 1877   5.152   4.084   6.103  0.7296 -2.0445  0.5175
  214G2     H0I 1878   5.358   4.252   5.961 -1.2443 -1.1341  0.5080
  214G2     H0J 1879   5.392   4.139   6.095 -2.0396 -0.5157 -0.0175
  214G2     H0K 1880   5.439   3.953   5.766 -0.1103 -1.6233 -0.5805
  214G2     H0M 1881   5.467   4.125   5.787  1.1658  2.2504  0.5324
  214G2     H0N 1882   5.546   4.014   5.893  2.1404  0.8294  1.7019
  215G2     C00 1883   2.644   5.718   2.853 -0.4873 -0.1665 -0.1503
  215G2     O01 1884   2.565   5.746   2.971 -1.2072  0.6597 -0.2960
  215G2     C02 1885   2.593   5.856   3.060 -0.3977  0.7524  0.5814
  215G2     C03 1886   2.463   5.876   3.127  1.1669  0.1249 -0.3259
  215G2     O04 1887   2.501   5.951   3.241 -0.1004  0.1501 -0.1011
  215G2     C05 1888   2.402   5.949   3.343  0.1146  0.0185 -0.4468
  215G2     C06 1889   2.378   5.812   3.414 -0.0475 -1.0856  0.4244
  215G2     O07 1890   2.500   5.770   3.477  0.0114 -0.3719  0.3615
  215G2     C08 1891   2.491   5.626   3.511  0.0229 -0.1038  0.6566
  215G2     H09 1892   2.619   5.618   2.822 -0.5827  0.3465 -0.5863
  215G2     H0A 1893   2.624   5.794   2.777  1.6788  0.0966  1.2906
  215G2     H0B 1894   2.754   5.722   2.867 -1.6319 -1.3226 -0.6062
  215G2     H0C 1895   2.669   5.824   3.134  3.3910 -0.1852  0.8628
  215G2     H0D 1896   2.628   5.942   3.003  2.2288 -0.5021 -1.9271
  215G2     H0E 1897   2.397   5.929   3.059  0.8762  0.2584 -0.1228
  215G2     H0F 1898   2.429   5.780   3.157 -1.4998  1.8659 -0.9543
  215G2     H0G 1899   2.440   6.024   3.410  2.0776 -0.3827  2.7868
  215G2     H0H 1900   2.304   5.973   3.304 -1.1608 -2.0306  2.1100
  215G2     H0I 1901   2.297   5.819   3.488 -0.5498 -0.8472 -3.6345
  215G2     H0J 1902   2.353   5.731   3.345  2.2302 -0.8083  0.5331
  215G2     H0K 1903   2.590   5.599   3.551  2.4392  0.9652 -0.1526
  215G2     H0M 1904   2.422   5.606   3.598  0.1359  1.3803  1.5212
  215G2     H0N 1905   2.452   5.564   3.429  2.3808 -2.9820 -0.8575
  216G2     C00 1906   3.267   4.362   1.299 -0.0468 -0.3590 -0.1196
  216G2     O01 1907   3.140   4.400   1.354 -0.3236 -0.0493 -0.5658
  216G2     C02 1908   3.124   4.540   1.388 -0.0997  0.2492 -0.4703
  216G2     C03 1909   3.192   4.559   1.530 -0.0387  0.5830  0.3467
  216G2     O04 1910   3.164   4.451   1.618 -0.1145  0.7076 -0.1109
  216G2     C05 1911   3.203   4.467   1.754 -0.4135  0.1175 -0.0912
  216G2     C06 1912   3.110   4.561   1.832 -0.3304 -0.5835  0.0758
  216G2     O07 1913   3.126   4.690   1.787  0.3253  0.4037 -0.9456
  216G2     C08 1914   3.031   4.788   1.832  0.5350  0.3557 -0.3261
  216G2     H09 1915   3.338   4.379   1.381 -1.8136  0.8049 -3.4235
  216G2     H0A 1916   3.240   4.257   1.286 -1.8266 -2.2010  2.1044
  216G2     H0B 1917   3.294   4.402   1.201  0.2030  0.6434 -0.5692
  216G2     H0C 1918   3.161   4.608   1.317  0.2176  0.5227 -0.7019
  216G2     H0D 1919   3.014   4.552   1.396 -0.3608  0.0349 -0.3297
  216G2     H0E 1920   3.301   4.571   1.510  0.5475 -3.0246 -0.4523
  216G2     H0F 1921   3.154   4.653   1.571 -0.1946 -1.5188 -2.4598
  216G2     H0G 1922   3.185   4.381   1.809  1.1221 -1.0218 -0.0332
  216G2     H0H 1923   3.305   4.505   1.769  2.3920  1.3900 -1.2721
  216G2     H0I 1924   3.016   4.524   1.807 -0.3043 -1.3126  2.2265
  216G2     H0J 1925   3.106   4.555   1.944 -0.7976 -0.0943 -1.1744
  216G2     H0K 1926   2.935   4.769   1.784 -1.9111 -0.6188 -1.4345
  216G2     H0M 1927   3.012   4.810   1.939  0.2950 -1.1375 -1.3755
  216G2     H0N 1928   3.071   4.877   1.793  0.9341 -1.8954  1.6723
  217G2     C00 1929   0.789   2.773   1.957 -0.1287  1.0191  0.9279
  217G2     O01 1930   0.809   2.869   2.057  0.2377 -0.1346 -0.1633
  217G2     C02 1931   0.813   3.001   2.015  0.2477 -0.8396  0.4686
  217G2     C03 1932   0.794   3.073   2.149  0.3630  0.0835 -0.2194
  217G2     O04 1933   0.677   3.025   2.212  0.1347  0.0336  0.6907
  217G2     C05 1934   0.660   3.083   2.332 -0.2285  0.3132  0.4731
  217G2     C06 1935   0.573   2.985   2.418  0.2912  0.6123  0.1025
  217G2     O07 1936   0.538   3.056   2.537  0.4595 -0.4199 -0.4549
  217G2     C08 1937   0.454   2.978   2.619 -0.6400  0.3662 -0.4971
  217G2     H09 1938   0.833   2.680   1.991  1.1796  1.3627 -1.0272
  217G2     H0A 1939   0.686   2.764   1.925  0.9840  0.8578 -0.5303
  217G2     H0B 1940   0.842   2.808   1.858 -2.0556  3.3398 -0.1659
  217G2     H0C 1941   0.911   3.027   1.965  0.4021 -1.7429 -3.1168
  217G2     H0D 1942   0.733   3.041   1.955 -1.5586 -1.6366 -0.7976
  217G2     H0E 1943   0.870   3.069   2.224 -2.1686  0.2552  0.5015
  217G2     H0F 1944   0.785   3.179   2.142  0.8987 -1.6898  1.1522
  217G2     H0G 1945   0.745   3.104   2.387 -1.8341  0.0159  2.5027
  217G2     H0H 1946   0.605   3.178   2.322  0.6122  0.3796  0.3621
  217G2     H0I 1947   0.483   2.959   2.366 -2.1215  0.3718 -1.4558
  217G2     H0J 1948   0.632   2.896   2.432 -1.2651 -0.9139 -2.1467
  217G2     H0K 1949   0.415   3.045   2.701  0.6841  2.2778  0.9137
  217G2     H0M 1950   0.371   2.926   2.561  1.1521 -2.0150 -1.1759
  217G2     H0N 1951   0.510   2.901   2.674  0.5496  0.2539  2.1478
  218G2     C00 1952   1.865   4.091   2.825 -0.8482 -0.7069  0.2131
  218G2     O01 1953   1.779   4.165   2.909 -0.6155 -0.0972  0.4240
  218G2     C02 1954   1.783   4.127   3.050  0.5093 -0.3940 -0.1178
  218G2     C03 1955   1.760   3.976   3.072 -0.2836  0.8083 -0.2571
  218G2     O04 1956   1.737   3.961   3.210  0.4005 -0.3029  1.0047
  218G2     C05 1957   1.732   3.827   3.251  0.0984  0.2185  0.4482
  218G2     C06 1958   1.613   3.808   3.359 -0.2325 -0.0618  0.4916
  218G2     O07 1959   1.635   3.879   3.484 -0.0463  0.3925  0.1034
  218G2     C08 1960   1.545   3.844   3.586  1.4805  0.7044 -0.6661
  218G2     H09 1961   1.849   4.125   2.723 -0.9598 -2.7739  0.1407
  218G2     H0A 1962   1.968   4.114   2.844 -0.5559  1.1473 -3.8196
  218G2     H0B 1963   1.850   3.985   2.828 -1.5456 -1.7923  1.6968
  218G2     H0C 1964   1.879   4.160   3.089  1.5147  0.3665 -1.8420
  218G2     H0D 1965   1.709   4.188   3.097  1.5085 -2.7324 -0.1692
  218G2     H0E 1966   1.670   3.938   3.014 -1.3275  2.2659 -0.8517
  218G2     H0F 1967   1.841   3.910   3.042 -0.4727 -1.1331  1.5122
  218G2     H0G 1968   1.717   3.759   3.170 -1.0866  0.4093 -0.9363
  218G2     H0H 1969   1.834   3.805   3.285  1.4776  1.5820  0.6775
  218G2     H0I 1970   1.525   3.854   3.309 -2.1116 -2.3068  0.4733
  218G2     H0J 1971   1.605   3.698   3.371  2.3679 -1.3338  0.2012
  218G2     H0K 1972   1.587   3.878   3.681 -0.3581 -0.6791 -0.8393
  218G2     H0M 1973   1.450   3.881   3.571  1.9746  1.6545 -1.3243
  218G2     H0N 1974   1.539   3.734   3.586  0.2843  1.8473 -0.8201
  219G2     C00 1975   4.634   2.718   1.792  0.0081  0.8588  0.1849
  219G2     O01 1976   4.498   2.720   1.826  0.3915  0.1153 -0.3591
  219G2     C02 1977   4.477   2.625   1.928 -0.0320 -0.1981  0.0812
  219G2     C03 1978   4.334   2.644   1.974 -0.7970  0.2411 -0.8683
  219G2     O04 1979   4.252   2.557   1.897 -0.1674 -0.1822  0.1700
  219G2     C05 1980   4.218   2.612   1.765 -0.0587  0.6173 -0.6496
  219G2     C06 1981   4.133   2.519   1.682  0.2239 -0.7455 -1.2368
  219G2     O07 1982   4.194   2.391   1.665  0.2019 -0.3004 -0.1272
  219G2     C08 1983   4.108   2.310   1.589  0.0955 -0.2531 -0.4245
  219G2     H09 1984   4.645   2.743   1.685 -0.6056  1.4123  0.3406
  219G2     H0A 1985   4.697   2.789   1.847 -0.5569  0.2161  0.7576
  219G2     H0B 1986   4.680   2.624   1.800 -1.4895  0.8786 -1.0086
  219G2     H0C 1987   4.479   2.525   1.893 -2.8511  2.8742 -0.9670
  219G2     H0D 1988   4.547   2.633   2.017 -0.4143  1.1751  1.6616
  219G2     H0E 1989   4.315   2.619   2.078 -2.3129  0.6255 -0.5752
  219G2     H0F 1990   4.293   2.742   1.954  2.2788 -1.2689 -2.6893
  219G2     H0G 1991   4.165   2.709   1.771  0.5677 -0.4418 -0.1285
  219G2     H0H 1992   4.317   2.631   1.711  1.3974  0.5227 -0.2208
  219G2     H0I 1993   4.041   2.507   1.724  1.3589  1.1490 -0.7086
  219G2     H0J 1994   4.108   2.573   1.593  3.1781  1.3766 -1.1222
  219G2     H0K 1995   4.081   2.335   1.483 -0.5117  1.0314  0.2035
  219G2     H0M 1996   4.174   2.223   1.590 -0.8011  1.1475 -1.9111
  219G2     H0N 1997   4.013   2.274   1.636  0.2851 -2.2166 -1.0081
  220G2     C00 1998   4.304   3.713   1.965 -0.0456 -0.2925  0.0980
  220G2     O01 1999   4.231   3.594   1.945  0.5280  0.3549 -0.6303
  220G2     C02 2000   4.092   3.615   1.923  0.3039  0.3381  0.2718
  220G2     C03 2001   4.026   3.486   1.869  0.2598  0.5016  0.0515
  220G2     O04 2002   4.022   3.393   1.973 -0.4827  0.1807 -0.1092
  220G2     C05 2003   4.014   3.257   1.933  0.2285 -0.0577  1.1020
  220G2     C06 2004   4.153   3.198   1.900 -0.4887 -0.1484  0.6438
  220G2     O07 2005   4.143   3.078   1.821 -0.4115 -0.4254 -0.1420
  220G2     C08 2006   4.261   2.999   1.818 -0.2732 -0.3970  0.1937
  220G2     H09 2007   4.378   3.676   2.036  1.3574 -2.1771 -0.4422
  220G2     H0A 2008   4.358   3.734   1.870  2.0149  0.3918 -1.0176
  220G2     H0B 2009   4.259   3.808   1.993 -1.1904  0.3490 -1.0887
  220G2     H0C 2010   4.040   3.642   2.010 -0.7110 -4.6549 -2.8255
  220G2     H0D 2011   4.073   3.683   1.846 -0.2752  0.2902  0.0634
  220G2     H0E 2012   3.924   3.506   1.827  1.5037  2.8381 -0.0721
  220G2     H0F 2013   4.091   3.450   1.785  3.5604 -0.0164  1.1987
  220G2     H0G 2014   3.967   3.206   2.015 -0.4713  0.4146  3.0272
  220G2     H0H 2015   3.948   3.227   1.852 -0.1422  1.5331  0.1598
  220G2     H0I 2016   4.214   3.276   1.848  1.3444 -0.1213  0.6103
  220G2     H0J 2017   4.194   3.188   1.999  0.8441 -1.6541 -0.7203
  220G2     H0K 2018   4.240   2.925   1.736 -0.9318 -0.8413  0.7652
  220G2     H0M 2019   4.353   3.042   1.772  0.6831  1.2321  0.4919
  220G2     H0N 2020   4.288   2.956   1.912  3.1624 -0.0675  1.5608
  221G2     C00 2021   3.520   2.596   0.197 -0.2812 -0.6028 -0.0539
  221G2     O01 2022   3.604   2.508   0.130 -0.5267  0.2558 -0.1157
  221G2     C02 2023   3.550   2.381   0.084  0.4496  0.1977  0.0267
  221G2     C03 2024   3.541   2.277   0.194 -0.0666  0.3626  0.2202
  221G2     O04 2025   3.642   2.181   0.179  0.2924 -0.5176  0.4222
  221G2     C05 2026   3.657   2.110   0.300  0.1455 -0.6909 -0.0829
  221G2     C06 2027   3.748   1.991   0.263 -0.1510  0.0413 -0.0642
  221G2     O07 2028   3.808   1.929   0.374 -0.1619 -0.2349  1.0988
  221G2     C08 2029   3.939   1.967   0.407 -0.4492 -0.3343  0.3101
  221G2     H09 2030   3.484   2.568   0.298  0.6047  1.2154  3.7613
  221G2     H0A 2031   3.583   2.681   0.232  1.6615 -0.2782  0.1792
  221G2     H0B 2032   3.440   2.642   0.136 -1.4144  1.2333  0.9255
  221G2     H0C 2033   3.448   2.400   0.045 -2.4830  0.4785 -0.8117
  221G2     H0D 2034   3.607   2.334   0.007  2.6723  0.7476  1.3607
  221G2     H0E 2035   3.552   2.325   0.294  2.4350 -1.0615  2.4030
  221G2     H0F 2036   3.448   2.225   0.193  3.1501 -1.9535  2.0690
  221G2     H0G 2037   3.710   2.179   0.375  1.2495  0.2255 -0.4787
  221G2     H0H 2038   3.561   2.087   0.331  1.4143 -0.2799 -0.0777
  221G2     H0I 2039   3.679   1.913   0.217 -2.0326  0.7630 -0.2536
  221G2     H0J 2040   3.815   2.026   0.180  0.8372  0.8726 -0.9900
  221G2     H0K 2041   3.955   2.071   0.400 -0.3841 -0.2664  0.0276
  221G2     H0M 2042   3.963   1.931   0.504 -0.1836  0.3797  0.9723
  221G2     H0N 2043   4.015   1.922   0.344  0.2382 -2.3597  2.0462
  222G2     C00 2044   2.495   5.475   0.263  0.5736  0.2557 -1.0213
  222G2     O01 2045   2.581   5.561   0.337  0.3470  0.4825 -0.3942
  222G2     C02 2046   2.580   5.542   0.479 -0.1676  0.2159  0.2544
  222G2     C03 2047   2.701   5.445   0.507  1.3353 -0.1456  0.1245
  222G2     O04 2048   2.641   5.314   0.489  0.1886  0.3300 -0.3649
  222G2     C05 2049   2.717   5.202   0.542  0.3265  0.0220 -0.2198
  222G2     C06 2050   2.633   5.121   0.640  0.1400  0.3710  0.3212
  222G2     O07 2051   2.639   5.166   0.777 -0.3257  0.1819  0.3319
  222G2     C08 2052   2.554   5.095   0.859  0.0907 -0.2682  0.7405
  222G2     H09 2053   2.388   5.488   0.290  0.6276 -2.0953  1.2376
  222G2     H0A 2054   2.506   5.498   0.154  1.8927 -1.2295 -2.3735
  222G2     H0B 2055   2.522   5.372   0.289 -0.5539 -2.3853 -1.0783
  222G2     H0C 2056   2.586   5.640   0.529  3.1680  1.2875  0.9894
  222G2     H0D 2057   2.489   5.506   0.525  1.3859  0.7433 -0.2324
  222G2     H0E 2058   2.791   5.464   0.448  1.0563 -0.0428 -1.9376
  222G2     H0F 2059   2.728   5.465   0.611 -1.1614 -3.0134 -0.3849
  222G2     H0G 2060   2.742   5.146   0.456 -1.0340  1.0371 -3.2927
  222G2     H0H 2061   2.804   5.239   0.588  3.9662  0.4814  1.1905
  222G2     H0I 2062   2.529   5.128   0.594 -1.7039 -2.2954 -0.3438
  222G2     H0J 2063   2.666   5.017   0.650 -1.3558 -1.5218  1.5910
  222G2     H0K 2064   2.582   5.126   0.960 -0.9919  0.3888 -1.8283
  222G2     H0M 2065   2.451   5.130   0.851 -0.8380 -0.5359  1.6601
  222G2     H0N 2066   2.558   4.986   0.856 -3.1423  0.7232 -0.7531
  223G2     C00 2067   3.850   2.733   1.007 -0.6505 -0.0106 -0.0109
  223G2     O01 2068   3.824   2.873   1.023 -0.1705  0.0601  0.2627
  223G2     C02 2069   3.720   2.910   0.929 -0.5538 -0.0348  0.2755
  223G2     C03 2070   3.583   2.867   0.978 -0.5655 -0.2087  0.8697
  223G2     O04 2071   3.552   2.939   1.098 -0.1576  0.1734  0.4867
  223G2     C05 2072   3.446   2.871   1.170 -0.1567  0.0056  1.1757
  223G2     C06 2073   3.425   2.957   1.293  0.4550  0.0845 -0.3712
  223G2     O07 2074   3.550   2.993   1.354  0.7107  0.0447 -0.3361
  223G2     C08 2075   3.544   3.063   1.475 -0.3918  0.2013 -0.4293
  223G2     H09 2076   3.898   2.710   1.101 -1.8606 -0.7641  1.6746
  223G2     H0A 2077   3.771   2.657   1.010 -1.0223  0.9728  1.0704
  223G2     H0B 2078   3.922   2.713   0.927 -0.4030 -1.5743  0.6454
  223G2     H0C 2079   3.725   3.018   0.908  1.1956  0.6958 -0.6169
  223G2     H0D 2080   3.735   2.858   0.837 -0.1405 -1.2399 -2.1623
  223G2     H0E 2081   3.503   2.885   0.901  2.2497  0.1426 -1.9133
  223G2     H0F 2082   3.566   2.758   0.996 -3.5036  0.6115  0.1989
  223G2     H0G 2083   3.351   2.862   1.114 -1.0023 -0.7652 -0.7633
  223G2     H0H 2084   3.479   2.775   1.204  2.0354  0.8095 -0.9997
  223G2     H0I 2085   3.372   3.045   1.262  1.0331  0.9388  1.5039
  223G2     H0J 2086   3.345   2.908   1.350  0.2940  0.7911 -1.5001
  223G2     H0K 2087   3.465   3.141   1.482  0.4029  0.4324  1.0797
  223G2     H0M 2088   3.521   3.013   1.570  2.1017 -0.4197 -0.4290
  223G2     H0N 2089   3.643   3.104   1.495 -0.3156  1.7613 -0.8445
  224G2     C00 2090   4.759   0.706   3.140  0.0269 -0.7754  0.2528
  224G2     O01 2091   4.840   0.651   3.031 -0.8769  0.1358 -0.4916
  224G2     C02 2092   4.770   0.625   2.913 -0.1773 -0.2383  0.1870
  224G2     C03 2093   4.870   0.554   2.816 -0.1824  0.2552 -0.2107
  224G2     O04 2094   4.944   0.453   2.887  0.3513 -0.0420  0.6415
  224G2     C05 2095   5.087   0.440   2.884  0.1585  0.2506  0.0768
  224G2     C06 2096   5.158   0.546   2.974 -0.2561  1.3697  0.4712
  224G2     O07 2097   5.153   0.679   2.920  0.0030 -0.6321  0.2377
  224G2     C08 2098   5.161   0.781   3.021  0.7523 -0.7620 -0.0853
  224G2     H09 2099   4.664   0.643   3.158 -1.3810 -0.4358  1.1250
  224G2     H0A 2100   4.823   0.709   3.230  1.8818  2.8708 -0.2693
  224G2     H0B 2101   4.728   0.810   3.116 -1.8813 -0.8018 -0.5787
  224G2     H0C 2102   4.678   0.566   2.935 -0.8478  0.8265  1.8685
  224G2     H0D 2103   4.722   0.718   2.871 -3.7351  1.3141 -0.9557
  224G2     H0E 2104   4.818   0.507   2.732 -1.6075 -0.0937  0.2294
  224G2     H0F 2105   4.935   0.636   2.776 -2.6774  2.5747  0.8491
  224G2     H0G 2106   5.113   0.348   2.938 -2.2239  0.2040 -1.4301
  224G2     H0H 2107   5.131   0.424   2.785 -1.0472 -0.1638  1.8622
  224G2     H0I 2108   5.099   0.553   3.062 -0.4767  0.2606  3.0914
  224G2     H0J 2109   5.259   0.523   3.012  1.1647 -3.1163  2.5095
  224G2     H0K 2110   5.075   0.764   3.091 -2.0168  2.4033 -2.4681
  224G2     H0M 2111   5.258   0.778   3.065  1.1267 -0.7493  1.4693
  224G2     H0N 2112   5.153   0.882   2.983  4.1017  0.4453  0.9889
  225G2     C00 2113   2.970   3.966   1.438 -0.9662  0.0644 -0.0727
  225G2     O01 2114   3.085   3.886   1.451  0.0996  0.3903  0.3781
  225G2     C02 2115   3.197   3.964   1.424 -0.6635 -0.3700 -0.3528
  225G2     C03 2116   3.322   3.885   1.433  0.5254  0.2096 -0.0808
  225G2     O04 2117   3.432   3.976   1.458 -0.3770  0.4021 -0.4949
  225G2     C05 2118   3.556   3.905   1.480  0.3162  0.4082  0.2156
  225G2     C06 2119   3.641   4.014   1.544 -0.8074  0.0979 -0.0532
  225G2     O07 2120   3.781   3.972   1.587 -0.5965  0.4307 -0.2866
  225G2     C08 2121   3.785   3.890   1.699 -0.4280  1.0376 -0.3369
  225G2     H09 2122   2.955   4.013   1.339  0.7101 -2.0501 -0.8613
  225G2     H0A 2123   2.882   3.905   1.461  0.2702 -0.8934 -0.6944
  225G2     H0B 2124   2.961   4.034   1.526  0.6486  1.9053 -1.9088
  225G2     H0C 2125   3.197   4.025   1.331  0.1771  1.1054  0.5414
  225G2     H0D 2126   3.198   4.040   1.501  1.2121 -0.0949  1.3148
  225G2     H0E 2127   3.323   3.801   1.502  0.2639 -0.1486 -0.3091
  225G2     H0F 2128   3.350   3.838   1.338  1.6072  0.2486 -0.5178
  225G2     H0G 2129   3.544   3.810   1.543  1.8237  0.0173 -1.0941
  225G2     H0H 2130   3.594   3.882   1.381 -2.6252  0.5143 -2.8226
  225G2     H0I 2131   3.660   4.093   1.474  3.5767 -1.4870 -2.1793
  225G2     H0J 2132   3.596   4.062   1.637 -0.3133  0.1661 -1.2149
  225G2     H0K 2133   3.744   3.940   1.793 -1.1393 -0.7324 -0.5365
  225G2     H0M 2134   3.729   3.801   1.690  2.6948  1.6404  0.5234
  225G2     H0N 2135   3.888   3.853   1.711  0.5108  2.2474  0.2903
  226G2     C00 2136   1.393   1.012   4.243  0.2374 -0.3590 -0.0138
  226G2     O01 2137   1.445   1.091   4.129  0.1375 -0.2813  0.1800
  226G2     C02 2138   1.346   1.170   4.059 -0.3879  0.2381 -1.1930
  226G2     C03 2139   1.410   1.293   3.988  0.1230 -0.0880  0.7421
  226G2     O04 2140   1.378   1.280   3.848  0.1782  0.0281  0.7178
  226G2     C05 2141   1.473   1.181   3.798 -0.0906  0.1645  0.5782
  226G2     C06 2142   1.423   1.155   3.657 -0.0508  0.0959 -0.0180
  226G2     O07 2143   1.420   1.257   3.565  0.1235  0.1989  0.3508
  226G2     C08 2144   1.297   1.270   3.503 -0.0468 -0.2231  0.4998
  226G2     H09 2145   1.473   0.954   4.281 -0.7837  0.7811 -0.2582
  226G2     H0A 2146   1.345   1.080   4.315 -2.2819 -1.1322  0.4179
  226G2     H0B 2147   1.309   0.958   4.200 -0.8176 -0.0136 -1.1395
  226G2     H0C 2148   1.300   1.105   3.989  1.9677  1.4306 -0.4000
  226G2     H0D 2149   1.274   1.209   4.127 -0.6816  0.5182  0.4393
  226G2     H0E 2150   1.383   1.396   4.015  0.4634 -0.5930  0.9149
  226G2     H0F 2151   1.520   1.296   4.005  1.1178  0.2215 -0.3135
  226G2     H0G 2152   1.583   1.200   3.805  1.2004  0.8044  0.0383
  226G2     H0H 2153   1.470   1.086   3.850  0.8143  0.6739  1.8309
  226G2     H0I 2154   1.485   1.070   3.612  2.5234  0.3197 -2.4901
  226G2     H0J 2155   1.321   1.117   3.680  3.5124 -0.4180 -2.4316
  226G2     H0K 2156   1.214   1.293   3.566 -0.3323 -4.3088  1.4898
  226G2     H0M 2157   1.299   1.344   3.419 -0.2473 -0.1482  0.5555
  226G2     H0N 2158   1.263   1.176   3.460  1.1348 -1.4781 -2.2981
  227G2     C00 2159   1.012   5.020   5.379 -0.3442  0.0686  0.4270
  227G2     O01 2160   0.966   4.909   5.449  0.1375  0.1780 -0.4714
  227G2     C02 2161   1.055   4.803   5.453 -0.1324 -0.3102  0.6899
  227G2     C03 2162   1.001   4.696   5.539  0.7877  0.2540  0.2141
  227G2     O04 2163   1.109   4.612   5.555 -0.4156 -0.2103  0.8642
  227G2     C05 2164   1.078   4.509   5.645  0.1981  0.2066  1.0589
  227G2     C06 2165   1.097   4.553   5.789 -0.2574 -0.3761  0.1863
  227G2     O07 2166   1.015   4.654   5.840  0.4214  0.1567  0.1957
  227G2     C08 2167   1.055   4.693   5.962  0.6881  0.8754 -0.0220
  227G2     H09 2168   1.104   5.063   5.424 -0.0808  2.4755  1.0399
  227G2     H0A 2169   1.021   4.995   5.275  0.2618  2.1672 -0.3523
  227G2     H0B 2170   0.943   5.107   5.381 -0.4779  0.9442 -1.6282
  227G2     H0C 2171   1.077   4.766   5.353  1.2911 -1.2086  2.5248
  227G2     H0D 2172   1.143   4.835   5.504 -0.9896 -0.4202 -0.0836
  227G2     H0E 2173   0.961   4.736   5.633 -1.0822  0.7593 -0.6550
  227G2     H0F 2174   0.919   4.644   5.489  1.2545  0.2641  2.4064
  227G2     H0G 2175   0.977   4.465   5.641  1.5541 -2.4132 -0.9040
  227G2     H0H 2176   1.147   4.434   5.620 -3.0396  1.8248 -0.7910
  227G2     H0I 2177   1.092   4.460   5.853  1.8010  0.1677  3.1295
  227G2     H0J 2178   1.201   4.580   5.804  1.6830 -4.2396  4.2171
  227G2     H0K 2179   0.969   4.756   6.001  2.9691  0.7050 -0.8536
  227G2     H0M 2180   1.089   4.602   6.021  2.2092  2.1976  2.3577
  227G2     H0N 2181   1.133   4.764   5.960 -0.3974 -1.7935 -4.2041
  228G2     C00 2182   5.568   5.753   2.118 -0.6804  0.1459 -0.0825
  228G2     O01 2183   5.587   5.856   2.206  0.3411 -0.2131  0.1443
  228G2     C02 2184   5.694   5.839   2.303  0.5026 -0.1957 -1.1236
  228G2     C03 2185   5.658   5.766   2.434 -0.0481  0.5432 -0.1158
  228G2     O04 2186   5.531   5.813   2.482 -0.4848 -0.4739  0.2782
  228G2     C05 2187   5.454   5.725   2.556 -0.1946  0.6667 -0.3524
  228G2     C06 2188   5.328   5.802   2.598 -0.3971  0.3286 -1.0543
  228G2     O07 2189   5.249   5.832   2.488 -0.2271  0.3256  0.3244
  228G2     C08 2190   5.120   5.888   2.529  0.0158  0.2242  0.9043
  228G2     H09 2191   5.508   5.795   2.039  2.7771 -0.4117  1.7224
  228G2     H0A 2192   5.664   5.712   2.073 -0.5950 -0.4172 -1.4569
  228G2     H0B 2193   5.532   5.675   2.178  0.2343  1.1702  1.0833
  228G2     H0C 2194   5.791   5.805   2.265 -0.0686 -1.0752 -1.4821
  228G2     H0D 2195   5.719   5.944   2.330  2.2724  2.2346 -0.8430
  228G2     H0E 2196   5.652   5.661   2.412  0.9778  1.5071 -0.9125
  228G2     H0F 2197   5.726   5.790   2.513  0.0767  0.1901  0.8046
  228G2     H0G 2198   5.430   5.628   2.505  2.5152  0.9291 -1.2590
  228G2     H0H 2199   5.514   5.704   2.641 -1.0006  1.8618  1.7210
  228G2     H0I 2200   5.276   5.734   2.662  2.3754  0.7960  1.5782
  228G2     H0J 2201   5.356   5.895   2.657 -1.3757 -3.5510 -0.7260
  228G2     H0K 2202   5.079   5.957   2.457 -0.0007 -1.2232  2.4524
  228G2     H0M 2203   5.045   5.813   2.552 -0.0542 -0.7248  0.8740
  228G2     H0N 2204   5.109   5.950   2.619 -2.3050  2.8191 -1.3507
  229G2     C00 2205   3.467   4.905   3.062  0.1571 -0.0628  0.6756
  229G2     O01 2206   3.560   4.887   2.958 -0.0109 -0.6465  0.6533
  229G2     C02 2207   3.693   4.852   3.003 -0.4033 -0.1714  0.9921
  229G2     C03 2208   3.774   4.812   2.874  0.5963  0.4229  0.2564
  229G2     O04 2209   3.690   4.724   2.793 -0.1402  0.9326 -0.0097
  229G2     C05 2210   3.752   4.685   2.674 -0.0954  0.0794  0.8016
  229G2     C06 2211   3.647   4.607   2.594 -0.0219  0.6847  0.2361
  229G2     O07 2212   3.535   4.688   2.591  0.7844 -0.0362 -0.2581
  229G2     C08 2213   3.437   4.650   2.494 -0.6128 -0.2277 -0.2169
  229G2     H09 2214   3.365   4.927   3.020 -2.3237 -2.0979 -0.6993
  229G2     H0A 2215   3.464   4.817   3.118 -1.1612  1.6499 -1.7200
  229G2     H0B 2216   3.493   4.995   3.123  1.0341  1.5504  1.7173
  229G2     H0C 2217   3.736   4.927   3.069  0.9602 -2.9690 -1.2036
  229G2     H0D 2218   3.683   4.769   3.062 -0.0865  1.4470 -0.8605
  229G2     H0E 2219   3.796   4.901   2.819 -2.1116  3.0428  1.4320
  229G2     H0F 2220   3.872   4.765   2.898  2.1795  0.5967 -1.8653
  229G2     H0G 2221   3.793   4.764   2.610 -2.2065  2.0945 -0.8490
  229G2     H0H 2222   3.845   4.629   2.703 -2.2181 -1.0802  0.5455
  229G2     H0I 2223   3.701   4.578   2.499  1.1000 -0.4438  0.1219
  229G2     H0J 2224   3.618   4.512   2.640 -0.7057  0.0914 -2.3211
  229G2     H0K 2225   3.359   4.721   2.489 -2.2043  1.3238 -0.8162
  229G2     H0M 2226   3.476   4.653   2.386  0.1334  0.2673 -0.9836
  229G2     H0N 2227   3.386   4.554   2.516  2.2532  1.8035 -0.6718
  230G2     C00 2228   4.576   4.905   1.098  0.7266 -0.3360 -0.4564
  230G2     O01 2229   4.472   4.986   1.133  0.0862 -0.1975 -0.1595
  230G2     C02 2230   4.368   4.984   1.036 -0.5107  0.2702 -0.1055
  230G2     C03 2231   4.386   5.092   0.930 -0.5088  0.1637  1.0893
  230G2     O04 2232   4.349   5.213   0.993 -0.1695 -0.1821  0.7097
  230G2     C05 2233   4.369   5.331   0.911 -0.5957 -1.1156  0.3233
  230G2     C06 2234   4.289   5.458   0.952  0.6993 -0.3564  0.0757
  230G2     O07 2235   4.338   5.522   1.071 -0.6348  0.7846 -0.0344
  230G2     C08 2236   4.412   5.644   1.067  0.1646  1.3721 -0.0530
  230G2     H09 2237   4.626   4.877   1.191 -0.8952 -1.4314  2.4141
  230G2     H0A 2238   4.549   4.813   1.054 -0.0685  1.4034  2.2122
  230G2     H0B 2239   4.640   4.958   1.026  0.7739 -2.9167  0.0842
  230G2     H0C 2240   4.341   4.887   0.993  2.3513 -2.1696 -0.3333
  230G2     H0D 2241   4.276   5.007   1.080  1.0785  0.8282 -2.2895
  230G2     H0E 2242   4.496   5.098   0.899 -0.9690  2.0971 -0.6904
  230G2     H0F 2243   4.319   5.073   0.842 -2.3817 -0.2863 -1.7200
  230G2     H0G 2244   4.472   5.356   0.920  0.6814 -0.2228  1.1526
  230G2     H0H 2245   4.343   5.303   0.805 -2.6141 -1.3007 -1.1215
  230G2     H0I 2246   4.273   5.528   0.870 -0.9778 -1.1733  1.8492
  230G2     H0J 2247   4.187   5.435   0.984  0.8847  0.0406 -0.7261
  230G2     H0K 2248   4.351   5.733   1.045  1.0022  0.4743  1.5284
  230G2     H0M 2249   4.450   5.660   1.170  1.6586 -1.3115  0.0033
  230G2     H0N 2250   4.492   5.634   0.997 -0.9745  1.6660 -1.8632
  231G2     C00 2251   5.095   1.464   4.073  0.4604  0.3443  0.2912
  231G2     O01 2252   5.232   1.433   4.098  0.2691  0.4662  0.7996
  231G2     C02 2253   5.316   1.521   4.023  0.2208 -0.2375  0.1931
  231G2     C03 2254   5.452   1.522   4.089 -0.1464  0.6159 -0.8914
  231G2     O04 2255   5.469   1.379   4.090  0.1247 -0.7271 -1.0879
  231G2     C05 2256   5.590   1.343   4.149  0.0488 -0.2491  0.0293
  231G2     C06 2257   5.606   1.190   4.142  0.1766  0.3169 -0.0199
  231G2     O07 2258   5.512   1.148   4.233 -0.3346  1.0333 -0.6120
  231G2     C08 2259   5.510   1.000   4.233 -0.4929 -0.2785 -0.4336
  231G2     H09 2260   5.061   1.434   3.973 -0.7283  0.5119 -2.3343
  231G2     H0A 2261   5.032   1.393   4.132  0.6477 -1.1369 -3.6683
  231G2     H0B 2262   5.062   1.568   4.085 -1.7419 -0.5965 -0.9220
  231G2     H0C 2263   5.328   1.489   3.921 -0.7809  1.5874  0.6234
  231G2     H0D 2264   5.271   1.619   4.022  0.0561 -0.6342  1.5003
  231G2     H0E 2265   5.525   1.565   4.019 -0.5701  0.8898  1.1747
  231G2     H0F 2266   5.449   1.567   4.188 -0.9944  0.6331  0.8494
  231G2     H0G 2267   5.660   1.394   4.086 -0.7134  0.0933  1.5094
  231G2     H0H 2268   5.601   1.374   4.258  0.6886  2.7325  0.7064
  231G2     H0I 2269   5.574   1.153   4.042 -1.0805 -1.6099 -0.4989
  231G2     H0J 2270   5.708   1.149   4.162  0.6713 -0.5406 -1.8058
  231G2     H0K 2271   5.450   0.956   4.153 -4.9158  1.0482  1.0849
  231G2     H0M 2272   5.609   0.948   4.223  0.1548  0.1374 -1.8210
  231G2     H0N 2273   5.470   0.955   4.322  2.1218 -0.2040  0.1457
  232G2     C00 2274   1.612   0.159   4.448  0.8402  0.0182  0.2360
  232G2     O01 2275   1.591   0.030   4.390  0.1992  0.0120  0.1097
  232G2     C02 2276   1.706  -0.043   4.345  0.7160  0.0250  0.2604
  232G2     C03 2277   1.641  -0.168   4.290 -0.3458 -0.0931  0.0159
  232G2     O04 2278   1.544  -0.202   4.396 -0.1914  0.6132  0.5031
  232G2     C05 2279   1.507  -0.337   4.395  0.2361  0.3661 -0.2137
  232G2     C06 2280   1.408  -0.366   4.514 -0.3817  0.3966  0.6750
  232G2     O07 2281   1.469  -0.312   4.632  0.0132 -0.0754  0.1704
  232G2     C08 2282   1.399  -0.339   4.750  0.9729 -0.1410  0.2472
  232G2     H09 2283   1.517   0.208   4.486 -2.1521  1.5527 -0.9158
  232G2     H0A 2284   1.683   0.149   4.532  0.5188  2.1640  1.7579
  232G2     H0B 2285   1.658   0.234   4.385 -0.5244  0.1425 -0.5734
  232G2     H0C 2286   1.748   0.018   4.266 -1.9906 -0.5824  2.0599
  232G2     H0D 2287   1.782  -0.064   4.420 -0.4786 -2.1909 -2.9379
  232G2     H0E 2288   1.591  -0.141   4.195 -1.0903 -2.5056 -1.4301
  232G2     H0F 2289   1.715  -0.244   4.264 -2.7751 -0.6989 -0.5060
  232G2     H0G 2290   1.461  -0.367   4.301 -1.3605  0.9403 -0.3436
  232G2     H0H 2291   1.597  -0.406   4.408 -0.8187 -0.7274 -1.7764
  232G2     H0I 2292   1.318  -0.313   4.502  0.8154 -3.2093 -2.5819
  232G2     H0J 2293   1.382  -0.469   4.518  1.0765  2.7079  0.2316
  232G2     H0K 2294   1.300  -0.288   4.760  0.9796  2.4307 -0.7413
  232G2     H0M 2295   1.382  -0.443   4.772 -0.4908  1.1071 -1.5091
  232G2     H0N 2296   1.456  -0.295   4.837  0.1205 -1.4118 -2.0977
  233G2     C00 2297   3.450   4.956   0.190 -0.1509 -0.4519 -0.3677
  233G2     O01 2298   3.351   4.889   0.263  0.7866 -0.1931  0.6531
  233G2     C02 2299   3.365   4.752   0.284 -0.2830 -0.2174  0.8050
  233G2     C03 2300   3.248   4.705   0.367 -0.7976  0.0509 -0.8400
  233G2     O04 2301   3.224   4.804   0.468 -0.7358 -0.3227  0.7974
  233G2     C05 2302   3.130   4.761   0.565  0.1445 -1.0721 -0.2031
  233G2     C06 2303   3.114   4.877   0.660 -0.0510  0.1203  0.4728
  233G2     O07 2304   3.091   5.009   0.601  0.6848 -0.4727 -0.5504
  233G2     C08 2305   3.088   5.110   0.701  0.0809 -0.4663 -0.1359
  233G2     H09 2306   3.516   4.980   0.266  1.6887 -2.6942 -1.4746
  233G2     H0A 2307   3.489   4.878   0.123 -2.0043  0.6093  2.4422
  233G2     H0B 2308   3.418   5.042   0.135 -0.0617 -0.9608  0.7908
  233G2     H0C 2309   3.370   4.697   0.192 -0.4012  2.1798 -0.5463
  233G2     H0D 2310   3.465   4.740   0.338  0.9467 -0.2589 -0.9801
  233G2     H0E 2311   3.153   4.689   0.319 -0.8348  2.0290  0.2813
  233G2     H0F 2312   3.274   4.607   0.417  0.1911 -0.5864 -2.2039
  233G2     H0G 2313   3.033   4.745   0.516 -0.5163 -0.0406  0.3997
  233G2     H0H 2314   3.156   4.682   0.633  1.2771  1.0562 -1.2803
  233G2     H0I 2315   3.040   4.856   0.740 -1.3913 -2.1190 -1.9767
  233G2     H0J 2316   3.206   4.877   0.725 -2.2430  1.3596 -0.9849
  233G2     H0K 2317   3.188   5.104   0.745  1.5553 -1.1087  0.7912
  233G2     H0M 2318   3.082   5.210   0.651  3.3041 -0.0332  0.7063
  233G2     H0N 2319   3.010   5.104   0.764  0.7928  0.7460 -2.9609
  234G2     C00 2320   0.091   2.713   5.632  0.2413 -0.6200  0.7271
  234G2     O01 2321   0.080   2.770   5.763  0.4495  0.1934 -0.1791
  234G2     C02 2322   0.198   2.848   5.782 -0.3569  0.1210  0.0049
  234G2     C03 2323   0.177   2.934   5.912  0.0244  0.0001  0.5213
  234G2     O04 2324   0.072   2.869   5.985  0.3553  0.4661  0.1894
  234G2     C05 2325   0.026   2.932   6.099  0.0478 -0.8339  0.1139
  234G2     C06 2326  -0.075   2.842   6.173 -0.4245 -0.9178 -0.5613
  234G2     O07 2327  -0.188   2.807   6.086  0.2218 -0.2379  0.1676
  234G2     C08 2328  -0.258   2.703   6.152 -0.1304  0.5904 -0.0897
  234G2     H09 2329   0.167   2.637   5.620  1.5316  1.0841 -0.3961
  234G2     H0A 2330  -0.002   2.665   5.617  2.3331  1.9852  0.5042
  234G2     H0B 2331   0.101   2.793   5.552  1.3449 -0.2577 -0.7026
  234G2     H0C 2332   0.283   2.788   5.798 -1.5028  1.3299 -0.3117
  234G2     H0D 2333   0.227   2.917   5.698 -1.4105 -0.6168 -1.7528
  234G2     H0E 2334   0.264   2.944   5.980 -1.4066 -0.9331  1.3445
  234G2     H0F 2335   0.141   3.039   5.890  1.4467  2.2838  0.6372
  234G2     H0G 2336   0.110   2.959   6.162 -0.5331  0.7061  1.4756
  234G2     H0H 2337  -0.019   3.025   6.077  2.8619 -1.3671  0.5437
  234G2     H0I 2338  -0.030   2.755   6.221 -1.0569 -1.1811 -0.9261
  234G2     H0J 2339  -0.121   2.906   6.261  4.9401  2.0115 -0.4863
  234G2     H0K 2340  -0.337   2.659   6.083 -2.9660  0.3332  3.8059
  234G2     H0M 2341  -0.199   2.626   6.189  2.4220 -0.5915  0.9633
  234G2     H0N 2342  -0.307   2.751   6.233 -0.4257 -0.7117 -1.0222
  235G2     C00 2343   5.514   1.086   5.393  0.2597 -0.5175 -0.0818
  235G2     O01 2344   5.413   1.069   5.486  0.5645 -0.2375 -0.5045
  235G2     C02 2345   5.293   1.020   5.426  0.9019  0.7213 -0.3368
  235G2     C03 2346   5.234   1.108   5.311  0.1088  0.0251 -0.5683
  235G2     O04 2347   5.113   1.036   5.274  0.1724  0.0361 -0.6036
  235G2     C05 2348   5.013   1.115   5.213  0.1493  0.6891 -0.2465
  235G2     C06 2349   4.899   1.018   5.175 -0.6786 -0.3181  0.3840
  235G2     O07 2350   4.851   1.040   5.041  0.2398  0.3359 -0.0005
  235G2     C08 2351   4.932   1.005   4.927 -0.5005 -0.1417 -0.0825
  235G2     H09 2352   5.527   0.993   5.332 -1.6348  1.0806 -0.8775
  235G2     H0A 2353   5.496   1.162   5.320 -2.0179 -0.2289  0.6780
  235G2     H0B 2354   5.611   1.116   5.434  0.7055 -3.0531 -0.1031
  235G2     H0C 2355   5.308   0.916   5.386 -0.0715  1.1691  0.8648
  235G2     H0D 2356   5.209   1.002   5.490 -0.2576  1.4105 -0.5021
  235G2     H0E 2357   5.226   1.213   5.333  2.0677 -2.2662 -0.7164
  235G2     H0F 2358   5.305   1.110   5.231 -1.4908 -0.1338  0.8349
  235G2     H0G 2359   4.975   1.190   5.279 -0.8115  0.7414 -0.6186
  235G2     H0H 2360   5.048   1.178   5.127  3.0735 -2.6119 -1.4765
  235G2     H0I 2361   4.927   0.910   5.180 -0.2793  0.1458 -3.3866
  235G2     H0J 2362   4.815   1.025   5.238  0.0564 -1.7111 -0.4970
  235G2     H0K 2363   4.928   0.896   4.922 -0.0234  0.3118  2.5066
  235G2     H0M 2364   4.893   1.039   4.832  1.1659 -0.0270 -1.6824
  235G2     H0N 2365   5.028   1.046   4.939 -1.3005 -1.9525 -1.7399
  236G2     C00 2366   3.466   4.980   0.598  0.4100 -0.4598  0.0507
  236G2     O01 2367   3.367   5.083   0.585 -0.2657 -0.2804  0.2917
  236G2     C02 2368   3.417   5.204   0.527 -0.4015 -0.0747 -0.1402
  236G2     C03 2369   3.301   5.302   0.501 -0.3782 -0.1413  0.3373
  236G2     O04 2370   3.209   5.240   0.414 -0.4487  0.8379 -0.0523
  236G2     C05 2371   3.109   5.326   0.361 -0.1332  0.4455 -0.1555
  236G2     C06 2372   3.026   5.223   0.272 -0.6171 -0.8046 -0.4043
  236G2     O07 2373   3.128   5.158   0.191 -0.3289 -0.2782  0.1220
  236G2     C08 2374   3.076   5.096   0.078 -0.1459  0.1280  0.5465
  236G2     H09 2375   3.514   4.969   0.501  0.2830  0.8040  0.4959
  236G2     H0A 2376   3.525   5.005   0.681 -3.8649  0.7258  0.3616
  236G2     H0B 2377   3.419   4.881   0.631 -1.9473  0.8037  0.8829
  236G2     H0C 2378   3.482   5.250   0.602 -2.1404 -2.3314  0.6387
  236G2     H0D 2379   3.478   5.180   0.438  1.7541 -3.2536 -0.5128
  236G2     H0E 2380   3.252   5.332   0.593  0.1327  2.6919  1.2607
  236G2     H0F 2381   3.329   5.401   0.458 -1.1630 -1.1018  1.4522
  236G2     H0G 2382   3.046   5.374   0.440  0.0097 -0.1012  2.4550
  236G2     H0H 2383   3.148   5.393   0.283 -0.7828  1.0193  0.5245
  236G2     H0I 2384   2.970   5.149   0.326 -0.1955 -1.6598 -1.6750
  236G2     H0J 2385   2.960   5.269   0.203  1.8385 -1.8668 -1.5557
  236G2     H0K 2386   3.154   5.057   0.015  1.3240 -2.2036  0.1731
  236G2     H0M 2387   3.012   5.019   0.115  0.5235 -0.4651 -0.9512
  236G2     H0N 2388   3.014   5.158   0.012  0.5188 -0.9527 -1.4880
  237G2     C00 2389   1.179   2.548   0.046 -0.1034  0.0240  0.7115
  237G2     O01 2390   1.151   2.571  -0.090 -0.4917 -0.1871  0.4759
  237G2     C02 2391   1.016   2.547  -0.128 -0.7284 -0.7173  0.5070
  237G2     C03 2392   0.987   2.587  -0.277  0.3193  0.3572  0.1912
  237G2     O04 2393   1.027   2.493  -0.375 -0.3868 -0.3846  0.1925
  237G2     C05 2394   0.995   2.513  -0.510  0.1856 -0.2118 -0.3714
  237G2     C06 2395   0.865   2.454  -0.557 -0.2082  0.7378  0.0840
  237G2     O07 2396   0.836   2.485  -0.693  0.1715 -0.3623 -0.1219
  237G2     C08 2397   0.753   2.395  -0.756 -0.0909  0.0005  0.0426
  237G2     H09 2398   1.151   2.447   0.070  0.9408 -0.0417 -0.4152
  237G2     H0A 2399   1.288   2.556   0.057  0.2514 -0.8148 -3.9630
  237G2     H0B 2400   1.129   2.619   0.106 -0.6732 -2.9467  0.9553
  237G2     H0C 2401   0.975   2.450  -0.110  0.6578 -2.0257  1.8296
  237G2     H0D 2402   0.950   2.611  -0.071  1.4394  0.6819  0.7230
  237G2     H0E 2403   0.882   2.600  -0.285  1.1727 -1.9457 -0.3715
  237G2     H0F 2404   1.025   2.684  -0.313 -1.7917 -1.0213 -0.7558
  237G2     H0G 2405   0.998   2.616  -0.542 -0.1254 -0.4844 -1.6796
  237G2     H0H 2406   1.066   2.465  -0.571 -2.3049 -0.0621  0.1270
  237G2     H0I 2407   0.861   2.344  -0.537 -0.2305  1.2558  1.1734
  237G2     H0J 2408   0.783   2.492  -0.496  0.6836 -2.0936 -2.0833
  237G2     H0K 2409   0.801   2.299  -0.778  1.6833 -3.4103 -0.4276
  237G2     H0M 2410   0.660   2.373  -0.703  0.5642  1.5363 -0.8385
  237G2     H0N 2411   0.724   2.421  -0.857 -0.6894  0.2833  0.2856
  238G2     C00 2412   0.606   1.462   2.291 -0.5869 -0.2794 -0.4248
  238G2     O01 2413   0.589   1.326   2.265  0.5668  0.0812  0.2203
  238G2     C02 2414   0.487   1.297   2.167  0.1121  0.4449  0.0668
  238G2     C03 2415   0.488   1.149   2.146  0.3996  0.5242  0.1307
  238G2     O04 2416   0.480   1.080   2.265 -0.1992  0.3008 -0.2130
  238G2     C05 2417   0.354   1.078   2.335  0.2654 -0.8494  0.0033
  238G2     C06 2418   0.361   0.986   2.455  0.9455 -1.3829  0.6926
  238G2     O07 2419   0.264   1.022   2.549  0.3313  0.1563 -0.2765
  238G2     C08 2420   0.134   0.980   2.516 -0.3350 -0.1135  0.6006
  238G2     H09 2421   0.699   1.476   2.354  0.6949 -0.3996 -0.1616
  238G2     H0A 2422   0.629   1.523   2.206  0.3767 -1.8680  0.4587
  238G2     H0B 2423   0.517   1.500   2.346 -4.0638  0.8219 -0.5959
  238G2     H0C 2424   0.386   1.316   2.199  0.3218  1.2639 -4.3025
  238G2     H0D 2425   0.496   1.365   2.078 -1.5889 -0.4327 -1.3374
  238G2     H0E 2426   0.414   1.108   2.074  1.9772 -0.9771  0.0162
  238G2     H0F 2427   0.581   1.121   2.098  0.6556  3.1260  0.4010
  238G2     H0G 2428   0.336   1.178   2.366 -1.0769 -0.5598 -0.1539
  238G2     H0H 2429   0.263   1.059   2.270 -3.1316 -1.8379  1.3446
  238G2     H0I 2430   0.356   0.889   2.412 -1.3220 -2.2593 -0.7435
  238G2     H0J 2431   0.453   1.007   2.499 -0.9257  0.2898 -0.5307
  238G2     H0K 2432   0.096   1.023   2.422  1.7072  1.2605 -0.2128
  238G2     H0M 2433   0.124   0.870   2.506 -2.5159 -1.1937  0.5886
  238G2     H0N 2434   0.054   1.003   2.592  2.2634  0.2301  0.6340
  239G2     C00 2435   5.169   0.984   0.219  0.0923 -0.0845 -1.1153
  239G2     O01 2436   5.232   1.112   0.210 -0.2985 -0.1013  0.1181
  239G2     C02 2437   5.207   1.172   0.089  0.1681  0.4387  0.0949
  239G2     C03 2438   5.328   1.256   0.052  0.3625 -0.2350  1.1160
  239G2     O04 2439   5.313   1.377   0.132  0.2085 -0.1464  0.3561
  239G2     C05 2440   5.243   1.484   0.061 -0.2000 -0.3830  0.1657
  239G2     C06 2441   5.223   1.597   0.159 -0.4445 -0.0925 -0.0551
  239G2     O07 2442   5.157   1.534   0.266 -0.3142 -0.8228 -0.0330
  239G2     C08 2443   5.086   1.621   0.354 -0.1923 -0.0169  0.1219
  239G2     H09 2444   5.175   0.959   0.329  1.0371  1.8598  1.3232
  239G2     H0A 2445   5.071   0.985   0.179 -0.1806  3.6916  0.1937
  239G2     H0B 2446   5.227   0.910   0.165  0.4796  1.2369 -0.3929
  239G2     H0C 2447   5.194   1.094   0.005 -1.8631  0.8593 -1.8347
  239G2     H0D 2448   5.111   1.225   0.070 -0.8069  1.0738  2.7265
  239G2     H0E 2449   5.417   1.198   0.070 -0.5666  2.1604  2.3068
  239G2     H0F 2450   5.323   1.281  -0.049  0.7732 -4.3819  2.5669
  239G2     H0G 2451   5.291   1.534  -0.028 -0.6108  1.4114 -0.8725
  239G2     H0H 2452   5.149   1.437   0.039  1.4385  3.6530 -0.8268
  239G2     H0I 2453   5.302   1.660   0.190  1.3149  0.7972  0.1300
  239G2     H0J 2454   5.149   1.663   0.127  0.4125  1.5123  0.8585
  239G2     H0K 2455   5.050   1.566   0.431 -0.7633  1.7020 -2.9266
  239G2     H0M 2456   5.145   1.695   0.402 -4.1335  0.2953 -0.0058
  239G2     H0N 2457   5.008   1.674   0.299 -0.2315 -0.2747 -0.4437
  240G2     C00 2458   5.771   3.633   0.790 -0.2610 -0.5964  0.2842
  240G2     O01 2459   5.677   3.664   0.891 -0.2854  0.4700 -0.2615
  240G2     C02 2460   5.543   3.644   0.847  0.2539  0.2796  1.2353
  240G2     C03 2461   5.439   3.668   0.957 -0.6132  0.0242 -0.2920
  240G2     O04 2462   5.476   3.585   1.065  0.2487 -0.6698 -1.0164
  240G2     C05 2463   5.417   3.458   1.059  1.0157  0.0138 -0.1610
  240G2     C06 2464   5.518   3.358   1.118 -0.5428  0.2210  0.3135
  240G2     O07 2465   5.636   3.375   1.043 -0.5692 -0.6637 -0.2998
  240G2     C08 2466   5.712   3.256   1.040 -0.5901  0.2417 -0.5912
  240G2     H09 2467   5.776   3.726   0.735 -0.2216 -0.4528  0.1724
  240G2     H0A 2468   5.868   3.629   0.843  1.5076  0.9147  0.5900
  240G2     H0B 2469   5.765   3.534   0.733 -1.3503  1.2216 -1.1358
  240G2     H0C 2470   5.517   3.707   0.759 -0.3581  1.7935  0.1889
  240G2     H0D 2471   5.537   3.545   0.795 -1.4492 -1.0066  1.7414
  240G2     H0E 2472   5.445   3.773   0.992  1.3895  0.2896  2.0761
  240G2     H0F 2473   5.334   3.657   0.928 -3.7362 -2.2557  0.1184
  240G2     H0G 2474   5.327   3.453   1.117  0.0426  2.4293 -1.9320
  240G2     H0H 2475   5.391   3.433   0.954  1.0168 -1.1766  0.1242
  240G2     H0I 2476   5.528   3.394   1.220 -1.1027 -2.4842  1.7213
  240G2     H0J 2477   5.489   3.248   1.119 -2.1755  1.0232  0.2443
  240G2     H0K 2478   5.769   3.251   1.130  0.0808  0.2469 -0.8170
  240G2     H0M 2479   5.667   3.159   1.027 -0.4909  1.2319 -0.6381
  240G2     H0N 2480   5.775   3.278   0.952 -1.0941  0.7672 -1.6340
  241G2     C00 2481   1.644   4.174   4.960  0.2449 -0.1663  0.4113
  241G2     O01 2482   1.698   4.069   4.885  0.1029 -0.3124  0.2450
  241G2     C02 2483   1.599   4.010   4.804  0.1570  0.0625 -0.9036
  241G2     C03 2484   1.656   3.886   4.743 -0.2795  0.3663 -0.1362
  241G2     O04 2485   1.546   3.822   4.686 -0.8343  0.1645 -0.0473
  241G2     C05 2486   1.481   3.713   4.771 -0.2290  0.7678 -0.2192
  241G2     C06 2487   1.329   3.710   4.747  0.0569 -0.2064 -1.0536
  241G2     O07 2488   1.264   3.825   4.792  0.2518  0.0742 -0.1119
  241G2     C08 2489   1.247   3.935   4.698  0.4443  0.2293  0.2018
  241G2     H09 2490   1.555   4.147   5.021  0.2266  1.5760  1.1282
  241G2     H0A 2491   1.712   4.209   5.034 -2.3132  0.9743 -0.9716
  241G2     H0B 2492   1.620   4.250   4.893  0.8874  0.2440  0.7824
  241G2     H0C 2493   1.519   3.983   4.868 -2.0688 -1.9545  0.3809
  241G2     H0D 2494   1.560   4.086   4.738 -0.8375  0.4342  0.3922
  241G2     H0E 2495   1.739   3.898   4.670 -0.2701 -1.0836  1.2537
  241G2     H0F 2496   1.709   3.819   4.817  0.4170 -2.7895 -1.5240
  241G2     H0G 2497   1.516   3.611   4.751 -0.5959 -0.6698 -0.3975
  241G2     H0H 2498   1.488   3.737   4.878  3.4988  1.7846  0.4063
  241G2     H0I 2499   1.298   3.676   4.651 -0.1841  1.9482 -0.0940
  241G2     H0J 2500   1.286   3.623   4.807 -2.2730  1.7531  1.1236
  241G2     H0K 2501   1.189   4.011   4.749  2.3577 -2.9186  1.0091
  241G2     H0M 2502   1.341   3.973   4.679  0.8043 -1.1055  2.0546
  241G2     H0N 2503   1.191   3.899   4.605 -1.4904  0.9139  1.9910
  242G2     C00 2504   4.190   2.070   0.114 -0.0098 -0.7977 -1.0071
  242G2     O01 2505   4.207   1.981   0.226 -0.4435  0.0613 -0.1954
  242G2     C02 2506   4.328   2.015   0.306  0.5287  0.2422  0.0006
  242G2     C03 2507   4.313   1.980   0.458 -0.1847 -0.1808 -0.4098
  242G2     O04 2508   4.200   2.045   0.526 -0.9250 -0.4710  0.3393
  242G2     C05 2509   4.170   2.001   0.658 -0.5790 -0.0980  0.1207
  242G2     C06 2510   4.086   2.116   0.719 -0.1197 -0.4388  0.1692
  242G2     O07 2511   3.957   2.134   0.665  0.1791  0.0582 -0.1334
  242G2     C08 2512   3.859   2.157   0.764 -0.1376  0.0536 -0.3588
  242G2     H09 2513   4.256   2.058   0.028  2.3254 -0.4215 -1.1908
  242G2     H0A 2514   4.095   2.052   0.074  0.2585  2.8516 -1.2980
  242G2     H0B 2515   4.185   2.179   0.135  0.2872  0.7791 -1.6801
  242G2     H0C 2516   4.411   1.957   0.262 -0.1310 -0.1014 -1.8847
  242G2     H0D 2517   4.361   2.118   0.294 -4.5338  1.7617  2.5253
  242G2     H0E 2518   4.313   1.870   0.463  0.8678  0.0835  0.9591
  242G2     H0F 2519   4.414   2.010   0.500 -0.7810 -0.5617  1.4627
  242G2     H0G 2520   4.141   1.900   0.654 -0.2647  0.9043 -0.8195
  242G2     H0H 2521   4.270   1.998   0.711  1.9251 -2.5785 -2.3691
  242G2     H0I 2522   4.073   2.079   0.819 -2.0625  0.5325 -0.0737
  242G2     H0J 2523   4.141   2.209   0.729 -0.7247 -1.0698  1.1958
  242G2     H0K 2524   3.765   2.179   0.714 -0.0177  0.7959  0.0426
  242G2     H0M 2525   3.839   2.061   0.821 -2.5241 -0.7701  2.4283
  242G2     H0N 2526   3.895   2.231   0.839  1.6693  0.2967  1.0086
  243G2     C00 2527   2.174   2.796   5.483 -0.5342  0.7672  0.2579
  243G2     O01 2528   2.311   2.829   5.449  0.2844 -0.5040  0.0438
  243G2     C02 2529   2.324   2.820   5.308  0.4380  0.2021  0.7478
  243G2     C03 2530   2.460   2.872   5.273  0.0340 -1.0539  1.1143
  243G2     O04 2531   2.474   3.005   5.325 -0.3028 -0.0426 -0.1727
  243G2     C05 2532   2.590   3.075   5.279  0.1940 -0.1814 -0.1554
  243G2     C06 2533   2.611   3.206   5.365 -0.4593  0.3019 -0.5941
  243G2     O07 2534   2.561   3.189   5.495  0.3150 -0.4258 -0.2782
  243G2     C08 2535   2.573   3.305   5.572  0.3601  0.2763 -0.1266
  243G2     H09 2536   2.110   2.879   5.442 -1.0592  1.1155 -2.3257
  243G2     H0A 2537   2.154   2.693   5.447  0.1727  2.3968  1.5977
  243G2     H0B 2538   2.168   2.800   5.590 -0.9016 -1.1221  1.7900
  243G2     H0C 2539   2.309   2.721   5.265 -1.7540  0.1959  2.4068
  243G2     H0D 2540   2.240   2.880   5.269 -1.2278  0.8101  0.3596
  243G2     H0E 2541   2.535   2.804   5.317  1.4821  0.0575  0.2003
  243G2     H0F 2542   2.482   2.868   5.168  2.2894 -2.2818 -1.5227
  243G2     H0G 2543   2.673   3.001   5.273  0.7942 -0.4386  0.6680
  243G2     H0H 2544   2.575   3.109   5.176 -0.0437 -0.5493 -0.5892
  243G2     H0I 2545   2.722   3.229   5.370 -0.5647 -0.9229 -0.6690
  243G2     H0J 2546   2.563   3.290   5.322  2.0113 -0.0749 -3.0217
  243G2     H0K 2547   2.493   3.372   5.553  0.1031 -2.1493  0.3704
  243G2     H0M 2548   2.566   3.284   5.679  3.4825  0.0292 -3.0290
  243G2     H0N 2549   2.666   3.352   5.561  1.3585  0.0127  1.9176
  244G2     C00 2550   5.066   3.715   3.277  0.2037  0.8565 -0.4592
  244G2     O01 2551   5.202   3.701   3.312  0.5145 -0.4147 -0.5403
  244G2     C02 2552   5.253   3.791   3.410  0.3889 -0.4742 -0.8504
  244G2     C03 2553   5.388   3.738   3.453  0.0759  0.0830 -0.2644
  244G2     O04 2554   5.372   3.609   3.512  0.0339  0.3872 -0.4959
  244G2     C05 2555   5.469   3.564   3.604  0.1830  0.7861  0.9205
  244G2     C06 2556   5.429   3.434   3.678 -0.3429  0.6020  0.1143
  244G2     O07 2557   5.366   3.354   3.578 -0.2148  0.0657  0.4488
  244G2     C08 2558   5.388   3.208   3.582 -0.8084  0.0880  0.6423
  244G2     H09 2559   5.007   3.619   3.263 -0.8966  3.3466 -1.3332
  244G2     H0A 2560   5.013   3.788   3.338 -2.2579 -0.8031 -0.0468
  244G2     H0B 2561   5.070   3.750   3.175  0.3368  1.1665 -1.4081
  244G2     H0C 2562   5.253   3.890   3.365 -0.7531 -0.7654  0.8340
  244G2     H0D 2563   5.195   3.798   3.500  2.5792 -0.7334 -1.6825
  244G2     H0E 2564   5.451   3.736   3.363 -0.7978 -0.3769  0.7950
  244G2     H0F 2565   5.438   3.814   3.514  0.7173  0.9438 -1.7010
  244G2     H0G 2566   5.552   3.535   3.542 -3.0319  2.2514 -0.0099
  244G2     H0H 2567   5.498   3.641   3.678 -1.0225 -0.6087 -0.9882
  244G2     H0I 2568   5.514   3.385   3.718 -1.5048  0.2835 -1.4442
  244G2     H0J 2569   5.354   3.454   3.753  0.4111  0.6977  2.2862
  244G2     H0K 2570   5.485   3.176   3.526  0.9415 -2.0857 -0.3320
  244G2     H0M 2571   5.391   3.170   3.686  0.3276  1.7436 -0.4051
  244G2     H0N 2572   5.302   3.162   3.529 -0.1047  0.6962  2.0831
  245G2     C00 2573   3.041   0.374   2.091  0.2253 -0.0596 -0.0104
  245G2     O01 2574   2.949   0.369   2.199  0.1991  0.5241  0.5475
  245G2     C02 2575   2.945   0.243   2.267 -0.4731 -0.5094 -0.3368
  245G2     C03 2576   3.059   0.225   2.375  0.0127  0.5067 -0.4767
  245G2     O04 2577   3.040   0.111   2.449  0.1998 -0.4831 -0.4554
  245G2     C05 2578   3.117   0.107   2.571 -0.0453 -0.6362 -0.3883
  245G2     C06 2579   3.095  -0.028   2.632 -0.6305  0.4936 -0.5529
  245G2     O07 2580   3.130  -0.032   2.769 -0.8089 -0.0592  0.3273
  245G2     C08 2581   3.126  -0.161   2.824  0.5920 -0.2271 -0.4862
  245G2     H09 2582   3.051   0.278   2.037 -0.5676 -1.6833  0.6350
  245G2     H0A 2583   3.024   0.452   2.027 -2.2548 -1.3040  2.1186
  245G2     H0B 2584   3.144   0.388   2.130 -1.7496 -1.8570 -3.2538
  245G2     H0C 2585   2.849   0.252   2.323 -1.5427  0.9668  0.1013
  245G2     H0D 2586   2.945   0.157   2.191  0.5576  3.4985 -2.9701
  245G2     H0E 2587   3.159   0.227   2.331  1.2143 -2.1239  0.0245
  245G2     H0F 2588   3.042   0.304   2.446  0.4777  1.5529 -0.2226
  245G2     H0G 2589   3.223   0.129   2.544 -0.3634  1.5321 -0.5191
  245G2     H0H 2590   3.082   0.170   2.646  0.0226 -0.8871 -2.8226
  245G2     H0I 2591   2.994  -0.057   2.613 -0.3448 -1.4692 -1.7255
  245G2     H0J 2592   3.154  -0.099   2.580  1.3628  1.0279 -1.2844
  245G2     H0K 2593   3.161  -0.163   2.922  2.1632 -2.1911 -1.2249
  245G2     H0M 2594   3.022  -0.189   2.815  1.5898 -0.1449 -0.3400
  245G2     H0N 2595   3.197  -0.223   2.760  2.4488  0.9990 -2.6002
  246G2     C00 2596   2.143   1.488   1.787 -0.6940  0.7140 -0.5445
  246G2     O01 2597   2.026   1.504   1.714  0.0941 -0.5373 -0.6840
  246G2     C02 2598   2.028   1.629   1.639 -0.0301  0.4035 -0.1055
  246G2     C03 2599   1.882   1.659   1.587  0.6474  0.3094 -0.1554
  246G2     O04 2600   1.864   1.603   1.456  0.2092 -0.0339 -0.2560
  246G2     C05 2601   1.825   1.463   1.469 -0.3425 -1.1496 -0.1675
  246G2     C06 2602   1.796   1.394   1.337  0.7594  0.5485 -0.6952
  246G2     O07 2603   1.694   1.465   1.261 -0.1437  0.3106  0.1254
  246G2     C08 2604   1.564   1.479   1.313  0.5937 -0.2405 -0.7361
  246G2     H09 2605   2.174   1.578   1.841  1.3635  0.3190  1.5841
  246G2     H0A 2606   2.136   1.407   1.870  1.5595 -2.5247  0.0239
  246G2     H0B 2607   2.221   1.475   1.709  0.4532  1.0556 -1.0076
  246G2     H0C 2608   2.076   1.705   1.701 -1.7424 -2.3822  0.1767
  246G2     H0D 2609   2.095   1.615   1.554 -0.3247  0.5978 -0.3881
  246G2     H0E 2610   1.803   1.633   1.659 -0.4603 -0.3915  1.0384
  246G2     H0F 2611   1.876   1.762   1.580  0.5195  0.4903 -0.7873
  246G2     H0G 2612   1.904   1.418   1.525 -0.9643 -1.5855  0.3932
  246G2     H0H 2613   1.733   1.466   1.525 -0.5761 -0.4360  0.9934
  246G2     H0I 2614   1.886   1.400   1.280  1.5944 -1.7173  1.1349
  246G2     H0J 2615   1.766   1.292   1.354 -1.9659 -0.1814 -0.6861
  246G2     H0K 2616   1.490   1.532   1.257  0.7941  0.0618  0.3729
  246G2     H0M 2617   1.528   1.381   1.344  1.3756 -1.0281  1.2242
  246G2     H0N 2618   1.566   1.522   1.416  0.1747 -2.9426  1.7007
  247G2     C00 2619   4.799   3.676   3.992  0.2368  0.7205 -0.0322
  247G2     O01 2620   4.690   3.724   3.913 -0.1360 -0.0430 -0.4776
  247G2     C02 2621   4.594   3.616   3.899  0.2291  0.0754 -0.2381
  247G2     C03 2622   4.606   3.544   3.761 -0.7389  0.1317  0.1712
  247G2     O04 2623   4.564   3.633   3.661 -0.5942  0.0566 -0.3786
  247G2     C05 2624   4.505   3.559   3.553  0.7310 -0.1609 -0.2621
  247G2     C06 2625   4.482   3.640   3.429  0.2006 -0.1749 -0.3926
  247G2     O07 2626   4.608   3.672   3.367  0.2241  0.2314 -0.0314
  247G2     C08 2627   4.611   3.788   3.282  0.3275  0.2157 -0.2465
  247G2     H09 2628   4.840   3.585   3.945 -1.1246  1.9030  0.0748
  247G2     H0A 2629   4.878   3.749   4.002 -0.4894 -2.5771  0.1291
  247G2     H0B 2630   4.770   3.651   4.100 -2.2570  2.0811  3.3965
  247G2     H0C 2631   4.601   3.548   3.987  0.8946 -2.2073  1.6306
  247G2     H0D 2632   4.488   3.649   3.894 -0.3749 -0.1221 -1.9014
  247G2     H0E 2633   4.709   3.501   3.748 -0.2604  0.7041  0.3394
  247G2     H0F 2634   4.551   3.451   3.771 -1.6015 -1.1439  1.3098
  247G2     H0G 2635   4.567   3.472   3.530  0.1453 -1.5888 -0.0180
  247G2     H0H 2636   4.409   3.523   3.586 -1.5444 -0.6633 -0.3540
  247G2     H0I 2637   4.425   3.583   3.353  2.2907  0.2261 -1.2393
  247G2     H0J 2638   4.414   3.720   3.455  0.9085 -1.2880 -0.7093
  247G2     H0K 2639   4.561   3.777   3.187  0.0379 -1.3949 -2.8613
  247G2     H0M 2640   4.573   3.875   3.326  1.8450  0.6138 -1.4097
  247G2     H0N 2641   4.710   3.814   3.253  2.0979 -0.7132  1.8374
  248G2     C00 2642   3.290   1.662   0.878 -0.3579 -0.2927  0.3941
  248G2     O01 2643   3.379   1.552   0.856  1.0941 -0.6875 -0.5142
  248G2     C02 2644   3.429   1.490   0.976 -0.3457 -0.3483  0.4515
  248G2     C03 2645   3.503   1.372   0.933  0.5500  1.0153  0.1206
  248G2     O04 2646   3.603   1.412   0.831  0.2062 -0.2633  0.3198
  248G2     C05 2647   3.673   1.315   0.756  0.6332 -0.2654  0.4425
  248G2     C06 2648   3.777   1.395   0.667  0.1818 -0.2363  0.4001
  248G2     O07 2649   3.714   1.501   0.601  0.0894 -0.0566  1.1998
  248G2     C08 2650   3.776   1.553   0.481  0.1939  0.2802 -1.0830
  248G2     H09 2651   3.333   1.736   0.949 -0.7883  1.2927  1.6270
  248G2     H0A 2652   3.270   1.713   0.778  0.5695  2.0035  1.0217
  248G2     H0B 2653   3.193   1.627   0.915 -2.1885 -1.2969 -3.8326
  248G2     H0C 2654   3.495   1.539   1.045 -1.7477 -1.1433 -1.2739
  248G2     H0D 2655   3.346   1.449   1.030 -0.8919 -0.3262  0.8064
  248G2     H0E 2656   3.542   1.315   1.020 -3.0931  0.9154  4.6068
  248G2     H0F 2657   3.433   1.300   0.886  0.9787 -1.6252 -1.3797
  248G2     H0G 2658   3.730   1.258   0.828  2.2426  3.2815  2.6621
  248G2     H0H 2659   3.607   1.254   0.695 -0.4271  0.1165 -3.1119
  248G2     H0I 2660   3.849   1.430   0.739  1.8542 -0.4969  1.5461
  248G2     H0J 2661   3.839   1.328   0.598  3.8778 -0.5672 -1.0595
  248G2     H0K 2662   3.749   1.484   0.399  1.6646 -0.2404 -0.1150
  248G2     H0M 2663   3.717   1.647   0.457  1.4111  1.4138  0.2547
  248G2     H0N 2664   3.881   1.576   0.494 -2.2039 -1.8835  0.3376
  249G2     C00 2665   0.837   4.536   4.189 -0.8469  0.4457 -0.2111
  249G2     O01 2666   0.777   4.556   4.318  0.2382 -0.3812  0.7061
  249G2     C02 2667   0.753   4.431   4.378 -0.1043  0.9653  0.4479
  249G2     C03 2668   0.702   4.433   4.525  0.0675  0.2606  0.6146
  249G2     O04 2669   0.763   4.515   4.621 -0.2498  0.1037  0.3740
  249G2     C05 2670   0.692   4.500   4.747 -0.3747  0.0803  0.1607
  249G2     C06 2671   0.753   4.578   4.854 -0.6785  0.0013  0.5721
  249G2     O07 2672   0.883   4.524   4.874  0.0261  0.1736  0.0389
  249G2     C08 2673   0.948   4.591   4.978  0.6523 -0.1345  0.2507
  249G2     H09 2674   0.838   4.631   4.138 -0.1837 -0.8860 -0.3972
  249G2     H0A 2675   0.932   4.479   4.184 -0.7732 -0.5642  1.4747
  249G2     H0B 2676   0.767   4.484   4.128  2.4209  0.2455  0.9321
  249G2     H0C 2677   0.686   4.367   4.323  2.5589  1.9193  2.1162
  249G2     H0D 2678   0.842   4.371   4.377 -1.0991 -1.0101  1.5457
  249G2     H0E 2679   0.590   4.449   4.521 -0.3246 -0.8234 -0.4094
  249G2     H0F 2680   0.708   4.327   4.565  0.8919  0.9176  0.4557
  249G2     H0G 2681   0.585   4.525   4.747  0.8402 -0.6118 -0.5386
  249G2     H0H 2682   0.685   4.397   4.766  0.4997  1.2711  0.4774
  249G2     H0I 2683   0.755   4.676   4.817 -0.4870 -3.6121  1.4675
  249G2     H0J 2684   0.691   4.581   4.947 -2.1758  1.8130  1.3951
  249G2     H0K 2685   1.050   4.551   4.984 -0.7107 -0.8859  2.4280
  249G2     H0M 2686   0.959   4.702   4.963 -1.4196  0.0443  1.6868
  249G2     H0N 2687   0.898   4.574   5.076  1.6558 -0.4829 -1.0900
  250G2     C00 2688   5.558   3.466   2.406 -0.9517  0.5699  0.2257
  250G2     O01 2689   5.500   3.339   2.427  0.0512 -0.4705 -0.3730
  250G2     C02 2690   5.488   3.271   2.303  0.0480 -0.4405 -0.2197
  250G2     C03 2691   5.350   3.313   2.250  0.2192  0.5865 -0.6100
  250G2     O04 2692   5.327   3.440   2.204 -0.4458  1.0434  0.1706
  250G2     C05 2693   5.197   3.459   2.132 -0.1717  0.4268 -0.4559
  250G2     C06 2694   5.089   3.510   2.224 -0.0299  0.8283 -0.6735
  250G2     O07 2695   4.969   3.535   2.155 -0.3791  0.1597 -0.1803
  250G2     C08 2696   4.864   3.602   2.224 -0.3576 -0.0254 -0.7766
  250G2     H09 2697   5.570   3.515   2.501  0.5322 -0.5085  0.4746
  250G2     H0A 2698   5.656   3.465   2.352  1.1140 -0.1719 -1.7551
  250G2     H0B 2699   5.493   3.535   2.353  0.1437 -1.3197  4.6893
  250G2     H0C 2700   5.574   3.282   2.235 -0.4901  0.6800 -0.6390
  250G2     H0D 2701   5.481   3.164   2.321 -1.5247 -1.5839  1.5863
  250G2     H0E 2702   5.328   3.237   2.176  0.7154 -0.2966 -2.9445
  250G2     H0F 2703   5.277   3.302   2.331  1.0067  1.5027 -1.5568
  250G2     H0G 2704   5.207   3.531   2.051  0.6272 -3.6952 -1.1858
  250G2     H0H 2705   5.161   3.369   2.079 -1.0920  1.3696 -1.5433
  250G2     H0I 2706   5.071   3.440   2.306 -0.7386 -0.6273  1.2030
  250G2     H0J 2707   5.120   3.606   2.261  2.0180  2.4555 -1.6068
  250G2     H0K 2708   4.891   3.702   2.254 -1.3507  2.9231 -2.0847
  250G2     H0M 2709   4.778   3.611   2.151 -1.4183 -0.8681 -1.4531
  250G2     H0N 2710   4.827   3.549   2.314 -1.0985 -1.7735  1.7704
  251G2     C00 2711   5.636   0.007   3.860 -0.1138  0.2201  0.1576
  251G2     O01 2712   5.543   0.022   3.968  0.1227  0.2405 -0.2241
  251G2     C02 2713   5.431  -0.064   3.947 -0.3139  1.1893  0.2282
  251G2     C03 2714   5.373  -0.100   4.084 -0.1197  0.5047  0.0109
  251G2     O04 2715   5.364   0.024   4.159 -0.3246  0.0860  0.2873
  251G2     C05 2716   5.340  -0.007   4.301 -0.2944  0.0040 -0.5421
  251G2     C06 2717   5.352   0.121   4.386  0.1366  0.3969 -0.7278
  251G2     O07 2718   5.450   0.213   4.338  0.0697  0.2739  0.8876
  251G2     C08 2719   5.457   0.322   4.426  0.6258  0.6812  0.1596
  251G2     H09 2720   5.590   0.014   3.761 -0.1116  2.7874  0.6266
  251G2     H0A 2721   5.722   0.077   3.859 -1.3510 -0.6690 -1.1909
  251G2     H0B 2722   5.678  -0.094   3.871  1.2571 -2.1083 -0.2775
  251G2     H0C 2723   5.352  -0.029   3.876 -1.1445 -2.3927  3.3406
  251G2     H0D 2724   5.472  -0.163   3.913 -1.5731 -0.2120 -0.8839
  251G2     H0E 2725   5.280  -0.153   4.078  0.9223 -1.6385  3.2146
  251G2     H0F 2726   5.445  -0.171   4.127  0.3532  0.0147 -0.7500
  251G2     H0G 2727   5.245  -0.057   4.306  1.1253  1.6971  0.7035
  251G2     H0H 2728   5.407  -0.090   4.339  0.1585  2.3629  0.2728
  251G2     H0I 2729   5.254   0.171   4.401 -0.2778 -0.7351 -1.1209
  251G2     H0J 2730   5.383   0.098   4.488  1.0578 -1.7797 -3.2024
  251G2     H0K 2731   5.368   0.374   4.444  0.3607 -2.8628  1.6709
  251G2     H0M 2732   5.506   0.291   4.515  2.3015 -0.0555 -1.4443
  251G2     H0N 2733   5.527   0.401   4.389  0.1536  0.4439  0.7874
  252G2     C00 2734   0.729   2.379   1.865 -0.9800 -0.0644  0.5868
  252G2     O01 2735   0.653   2.417   1.753 -0.0772 -0.1313  1.2207
  252G2     C02 2736   0.512   2.393   1.752 -0.5396  0.4879  0.4106
  252G2     C03 2737   0.464   2.355   1.612  0.5935  0.1333  0.1291
  252G2     O04 2738   0.553   2.276   1.546  0.6576  0.2655  0.0132
  252G2     C05 2739   0.525   2.216   1.420 -0.6679 -0.6543  0.4559
  252G2     C06 2740   0.439   2.090   1.448 -0.6291 -0.1145  0.2709
  252G2     O07 2741   0.306   2.131   1.469  0.5576  0.0919 -0.0372
  252G2     C08 2742   0.209   2.028   1.458  0.4541  0.2967  0.1985
  252G2     H09 2743   0.832   2.423   1.867  0.7935 -1.8361  0.0190
  252G2     H0A 2744   0.691   2.414   1.965 -1.4877  1.6091  3.0927
  252G2     H0B 2745   0.735   2.272   1.867 -1.1494  0.5950  1.1839
  252G2     H0C 2746   0.472   2.320   1.824  1.0086  2.8394  0.3332
  252G2     H0D 2747   0.481   2.490   1.781  2.8143  0.0815 -0.4064
  252G2     H0E 2748   0.355   2.333   1.592  0.0294 -1.3122  2.7061
  252G2     H0F 2749   0.467   2.446   1.554 -0.8096 -1.1586  1.2797
  252G2     H0G 2750   0.474   2.285   1.359 -1.4664 -1.4241 -4.0316
  252G2     H0H 2751   0.619   2.173   1.381 -1.3852  2.0595 -0.1960
  252G2     H0I 2752   0.438   2.035   1.350 -1.0212  3.3093 -1.1598
  252G2     H0J 2753   0.477   2.026   1.530  1.1557  0.4662  0.6169
  252G2     H0K 2754   0.110   2.061   1.436 -2.0797 -1.1577 -0.5923
  252G2     H0M 2755   0.227   1.966   1.367 -0.5156 -0.8247 -2.5523
  252G2     H0N 2756   0.222   1.954   1.543  1.2947 -1.2918 -1.6828
  253G2     C00 2757   2.047   3.034   4.640  0.6039  0.1591 -0.1325
  253G2     O01 2758   2.114   2.958   4.545  0.4526  0.8245 -0.4318
  253G2     C02 2759   2.047   2.957   4.423  0.3086 -0.1878 -0.3304
  253G2     C03 2760   1.903   2.897   4.431 -0.1068  0.1683  0.2490
  253G2     O04 2761   1.792   2.974   4.475 -0.7488  0.3165 -0.2720
  253G2     C05 2762   1.668   2.927   4.441 -0.6858 -0.0106 -0.1300
  253G2     C06 2763   1.572   3.016   4.523 -0.7371 -0.8976  0.6243
  253G2     O07 2764   1.592   2.996   4.664  0.2084  0.5828  0.3705
  253G2     C08 2765   1.504   3.072   4.748 -0.5549 -0.6589 -0.0878
  253G2     H09 2766   2.108   3.044   4.727 -3.5501  0.3680  0.1531
  253G2     H0A 2767   2.030   3.133   4.599 -3.7034 -0.6869 -1.2673
  253G2     H0B 2768   1.955   2.976   4.665  1.3425  0.2551 -0.2507
  253G2     H0C 2769   2.041   3.058   4.379 -0.1727  1.9319 -1.9163
  253G2     H0D 2770   2.126   2.909   4.357  0.4617 -1.3522  0.1746
  253G2     H0E 2771   1.883   2.868   4.329  3.8529 -0.6649  0.9924
  253G2     H0F 2772   1.912   2.808   4.494 -0.1660  0.8049  1.0981
  253G2     H0G 2773   1.646   2.950   4.338  0.1759  0.7903 -0.8170
  253G2     H0H 2774   1.663   2.822   4.461  1.2771  0.9399  1.1160
  253G2     H0I 2775   1.580   3.120   4.490 -0.7629  1.8390  1.2644
  253G2     H0J 2776   1.476   2.993   4.487  0.7901 -1.1048  2.2396
  253G2     H0K 2777   1.531   3.050   4.856  0.6003 -1.1936  0.0020
  253G2     H0M 2778   1.506   3.188   4.737  0.9126 -0.7562  0.7143
  253G2     H0N 2779   1.398   3.057   4.733 -3.1458  3.2658  2.2953
  254G2     C00 2780   3.550   3.707   3.676  0.2372  0.4799 -0.6152
  254G2     O01 2781   3.652   3.605   3.632  0.2571 -0.3101  0.1737
  254G2     C02 2782   3.776   3.664   3.590  0.5274  0.0592 -0.4611
  254G2     C03 2783   3.885   3.560   3.570  0.4906  0.2986  0.6948
  254G2     O04 2784   4.001   3.620   3.514  0.2733  0.3347  0.3568
  254G2     C05 2785   4.080   3.713   3.594  0.2070 -0.7873 -0.5545
  254G2     C06 2786   4.136   3.822   3.499 -0.2006  0.1991  0.8279
  254G2     O07 2787   4.188   3.754   3.385  0.2896  0.1615  0.2544
  254G2     C08 2788   4.242   3.831   3.283 -0.2377  0.3228 -0.4043
  254G2     H09 2789   3.516   3.753   3.584 -3.0719  0.4512 -2.9818
  254G2     H0A 2790   3.464   3.652   3.728  0.0262  0.3207 -1.6948
  254G2     H0B 2791   3.597   3.785   3.743  2.4817 -1.6114  5.1133
  254G2     H0C 2792   3.759   3.719   3.498 -0.0781  0.0949  0.1135
  254G2     H0D 2793   3.802   3.738   3.671 -3.0164  3.6394  0.0153
  254G2     H0E 2794   3.911   3.507   3.662 -1.2325  1.2198  0.2544
  254G2     H0F 2795   3.837   3.489   3.498 -1.7997  2.4497 -2.1500
  254G2     H0G 2796   4.014   3.765   3.671 -3.1834  0.9356 -0.6982
  254G2     H0H 2797   4.166   3.661   3.643 -0.3516  0.0889 -1.5072
  254G2     H0I 2798   4.044   3.867   3.468  0.4937  2.4296  3.0126
  254G2     H0J 2799   4.206   3.892   3.547  1.6375  1.1064 -1.1617
  254G2     H0K 2800   4.305   3.909   3.321  1.3962  2.2362 -1.8966
  254G2     H0M 2801   4.306   3.769   3.219 -1.6693  0.4452  2.6004
  254G2     H0N 2802   4.164   3.886   3.228  0.3938 -0.4980 -0.1672
  255G2     C00 2803   3.003   4.176   5.484 -0.1033  0.3584  0.7909
  255G2     O01 2804   3.032   4.212   5.616 -0.0631 -0.3378  0.3489
  255G2     C02 2805   3.038   4.108   5.711 -0.3902  0.1286 -0.9351
  255G2     C03 2806   3.061   4.163   5.848 -0.6876  0.2412  0.3178
  255G2     O04 2807   3.200   4.181   5.883  0.0796  0.2848  0.4476
  255G2     C05 2808   3.219   4.206   6.024  0.1043  0.4619  0.3112
  255G2     C06 2809   3.134   4.332   6.073 -0.2002  0.5535  0.5441
  255G2     O07 2810   3.004   4.303   6.105 -0.2562  0.0351  0.5161
  255G2     C08 2811   2.924   4.421   6.131  0.3737 -0.6608 -0.3708
  255G2     H09 2812   3.086   4.160   5.426 -0.9186  1.9567  2.3990
  255G2     H0A 2813   2.943   4.092   5.468 -0.9553  0.2608 -1.7381
  255G2     H0B 2814   2.971   4.268   5.438 -0.6454  1.2152  0.0451
  255G2     H0C 2815   2.945   4.056   5.703  0.8497 -1.8521  1.8520
  255G2     H0D 2816   3.109   4.031   5.684  0.1942 -0.6696  1.2504
  255G2     H0E 2817   3.014   4.253   5.858  0.6937 -3.1336 -0.7797
  255G2     H0F 2818   3.010   4.110   5.924 -0.9501  0.3646 -1.3551
  255G2     H0G 2819   3.196   4.111   6.082 -3.2853  0.8121  0.9324
  255G2     H0H 2820   3.323   4.236   6.039 -0.0878  1.9634 -1.2541
  255G2     H0I 2821   3.186   4.378   6.156  0.7744 -3.0965  0.3110
  255G2     H0J 2822   3.140   4.404   5.997  1.3689  0.1868  1.3424
  255G2     H0K 2823   2.955   4.473   6.220  0.7586 -1.5577 -1.3222
  255G2     H0M 2824   2.942   4.495   6.053  0.9418  1.4318  1.8809
  255G2     H0N 2825   2.813   4.404   6.124  1.2679  1.3106  1.8407
  256G2     C00 2826   0.354   2.710   2.746 -0.6655 -0.5986  0.7901
  256G2     O01 2827   0.422   2.631   2.650 -0.2195 -0.0791  0.4358
  256G2     C02 2828   0.537   2.565   2.704 -0.3562 -0.2931  0.2408
  256G2     C03 2829   0.595   2.461   2.606 -0.2872  0.2070 -0.9786
  256G2     O04 2830   0.619   2.535   2.492 -0.5023  0.0245  0.5399
  256G2     C05 2831   0.639   2.452   2.378  0.3889 -0.2470 -0.7546
  256G2     C06 2832   0.681   2.539   2.258 -0.2188 -0.8080  0.6647
  256G2     O07 2833   0.564   2.593   2.193 -0.6962 -0.2939  0.4628
  256G2     C08 2834   0.514   2.704   2.258 -0.0460  1.0102  0.8169
  256G2     H09 2835   0.410   2.727   2.836  1.1994 -0.8779  1.5306
  256G2     H0A 2836   0.309   2.799   2.706  0.7317  0.0528 -0.1370
  256G2     H0B 2837   0.263   2.656   2.778  1.4870 -1.9199 -1.3408
  256G2     H0C 2838   0.617   2.634   2.723 -0.2774 -1.5856 -2.8288
  256G2     H0D 2839   0.513   2.510   2.796 -2.3748 -0.7076 -1.3085
  256G2     H0E 2840   0.687   2.415   2.632 -3.6623 -0.5572  0.9141
  256G2     H0F 2841   0.527   2.377   2.600 -1.8664  2.0526  0.1033
  256G2     H0G 2842   0.716   2.373   2.394  0.9559  0.3577 -0.7732
  256G2     H0H 2843   0.548   2.396   2.358  1.9172 -0.2073  0.6945
  256G2     H0I 2844   0.755   2.614   2.275 -0.6956 -1.9957 -1.5673
  256G2     H0J 2845   0.723   2.475   2.181  0.4769  0.3701 -0.1699
  256G2     H0K 2846   0.507   2.699   2.369 -0.0196 -1.1729 -0.4773
  256G2     H0M 2847   0.575   2.782   2.222 -1.6455 -0.9485  0.9216
  256G2     H0N 2848   0.410   2.725   2.227 -0.3725  2.8438  1.4897
  257G2     C00 2849   5.285   4.667   3.938  0.4839 -0.6192 -0.3008
  257G2     O01 2850   5.403   4.680   3.857  0.4492  0.1172 -0.2656
  257G2     C02 2851   5.510   4.598   3.910  0.4739 -0.2690 -0.1911
  257G2     C03 2852   5.639   4.629   3.842 -1.0221  0.7761  0.7367
  257G2     O04 2853   5.643   4.773   3.836 -0.0731  0.2702  0.5496
  257G2     C05 2854   5.775   4.813   3.802 -0.8653  0.3860 -0.1970
  257G2     C06 2855   5.758   4.963   3.769  0.1652  0.1667  0.3112
  257G2     O07 2856   5.642   4.978   3.691  0.0448 -0.2140 -0.2383
  257G2     C08 2857   5.599   5.117   3.672 -0.2185  0.4246 -0.3501
  257G2     H09 2858   5.251   4.563   3.958 -1.7287  0.3232 -0.4226
  257G2     H0A 2859   5.304   4.699   4.038 -0.9055  0.0302 -0.8233
  257G2     H0B 2860   5.200   4.711   3.889 -1.2231  1.1229 -0.1120
  257G2     H0C 2861   5.523   4.627   4.016 -0.1002 -0.1785  0.8522
  257G2     H0D 2862   5.484   4.495   3.904 -0.9426  0.4903  1.3777
  257G2     H0E 2863   5.718   4.591   3.906  1.4653  2.9319 -1.0831
  257G2     H0F 2864   5.644   4.574   3.742  0.7549  1.4705 -2.0390
  257G2     H0G 2865   5.851   4.797   3.880  5.0313  1.1577 -0.6937
  257G2     H0H 2866   5.805   4.766   3.709 -1.7376  0.5679 -3.6917
  257G2     H0I 2867   5.749   5.021   3.858  3.9626  2.0061  0.7885
  257G2     H0J 2868   5.844   5.006   3.715 -0.3791 -1.2221 -1.5451
  257G2     H0K 2869   5.524   5.125   3.586 -2.5546 -0.0273 -1.2210
  257G2     H0M 2870   5.551   5.163   3.756 -2.2913  2.2345  0.6235
  257G2     H0N 2871   5.679   5.187   3.645 -0.9514  0.9187 -0.0583
  258G2     C00 2872   5.021   3.535   3.674  0.1774 -0.2020  0.5185
  258G2     O01 2873   5.040   3.465   3.551 -0.0796  0.4760 -0.1034
  258G2     C02 2874   4.981   3.330   3.560 -0.5137 -0.0183  0.7899
  258G2     C03 2875   4.994   3.273   3.412  0.4132  0.3597 -0.0679
  258G2     O04 2876   5.130   3.274   3.367 -0.2424  0.2885  0.6175
  258G2     C05 2877   5.157   3.241   3.234 -0.6436 -0.3475  0.0095
  258G2     C06 2878   5.309   3.255   3.213 -0.4909  0.2754  0.7005
  258G2     O07 2879   5.336   3.398   3.205  0.0430 -0.2599 -0.2314
  258G2     C08 2880   5.471   3.430   3.241 -0.6079  0.3037  0.5571
  258G2     H09 2881   5.054   3.641   3.655 -0.5859  0.4843  0.2550
  258G2     H0A 2882   4.915   3.545   3.704 -3.2335  1.0019 -0.4627
  258G2     H0B 2883   5.081   3.493   3.760  0.3776 -1.5099  2.4478
  258G2     H0C 2884   5.040   3.279   3.633 -0.6471 -2.0143  0.1250
  258G2     H0D 2885   4.879   3.332   3.598 -1.2742 -0.9030 -2.4489
  258G2     H0E 2886   4.962   3.171   3.408  0.0108  2.0808  0.5009
  258G2     H0F 2887   4.925   3.325   3.344  0.8602 -0.0251 -0.2469
  258G2     H0G 2888   5.138   3.131   3.221  1.2355 -1.4941 -0.5785
  258G2     H0H 2889   5.094   3.306   3.159 -1.3503  1.8667  1.1538
  258G2     H0I 2890   5.361   3.218   3.305 -0.7248 -0.6287  0.1992
  258G2     H0J 2891   5.348   3.197   3.124 -0.0107  0.3397 -0.4887
  258G2     H0K 2892   5.513   3.399   3.344  0.0084  0.5815 -1.8460
  258G2     H0M 2893   5.537   3.398   3.158  1.5643 -1.0265  0.1294
  258G2     H0N 2894   5.480   3.536   3.239  0.7394 -0.9279 -1.4192
  259G2     C00 2895   0.554   3.330   1.029 -0.0552 -1.2380  0.1065
  259G2     O01 2896   0.687   3.326   0.996 -0.1763  0.1874 -0.1952
  259G2     C02 2897   0.712   3.436   0.911 -0.3343  0.1012 -0.0062
  259G2     C03 2898   0.864   3.441   0.891 -0.6050 -0.5684 -0.2370
  259G2     O04 2899   0.919   3.477   1.019  0.2777 -0.6205 -0.2573
  259G2     C05 2900   1.055   3.467   1.033  0.4680 -0.3317  0.6401
  259G2     C06 2901   1.117   3.466   1.173 -0.0948 -0.4322  1.5239
  259G2     O07 2902   1.057   3.357   1.245  0.3033 -0.1263  0.5262
  259G2     C08 2903   1.120   3.328   1.371  0.3032  0.1838  0.3342
  259G2     H09 2904   0.514   3.242   1.080  0.7276 -0.6445  2.7692
  259G2     H0A 2905   0.542   3.414   1.095 -0.9732 -0.1034 -0.8173
  259G2     H0B 2906   0.489   3.336   0.938  1.2809 -3.4918 -0.9993
  259G2     H0C 2907   0.662   3.407   0.816 -0.4895  0.0709 -2.8215
  259G2     H0D 2908   0.678   3.534   0.946 -0.6353 -0.9885 -0.4485
  259G2     H0E 2909   0.909   3.354   0.838 -1.5549 -2.0121  0.9642
  259G2     H0F 2910   0.894   3.515   0.820 -1.5479  0.1350  1.8693
  259G2     H0G 2911   1.082   3.371   0.985  0.8511  0.0849 -0.9934
  259G2     H0H 2912   1.108   3.532   0.972  0.8124  1.0921 -0.7231
  259G2     H0I 2913   1.222   3.451   1.164 -0.2425  1.3366 -1.7439
  259G2     H0J 2914   1.099   3.562   1.215 -0.2955 -1.8475 -1.0681
  259G2     H0K 2915   1.225   3.325   1.372 -1.9476  0.5955  0.5412
  259G2     H0M 2916   1.087   3.396   1.448 -0.1446  0.4515 -4.9059
  259G2     H0N 2917   1.094   3.221   1.390  3.1958 -1.9600 -1.0578
  260G2     C00 2918   5.270   3.714   5.734 -0.2419 -0.1291 -0.4163
  260G2     O01 2919   5.161   3.697   5.828 -0.8729  0.6010  0.0353
  260G2     C02 2920   5.175   3.780   5.940  0.5187  0.6605 -0.5643
  260G2     C03 2921   5.060   3.750   6.049 -0.7098  0.2650  0.3728
  260G2     O04 2922   4.930   3.744   5.989 -0.2854  0.1918  0.2731
  260G2     C05 2923   4.823   3.764   6.078 -0.0308 -0.8664 -0.7715
  260G2     C06 2924   4.698   3.744   5.992 -0.6742 -0.7076 -0.0233
  260G2     O07 2925   4.689   3.614   5.927 -0.4487 -0.2160 -1.0711
  260G2     C08 2926   4.643   3.504   6.002  0.0026 -0.6220 -0.2165
  260G2     H09 2927   5.289   3.815   5.693 -2.2673 -2.2666 -0.3108
  260G2     H0A 2928   5.362   3.679   5.788 -2.1550 -0.9887  1.0858
  260G2     H0B 2929   5.256   3.651   5.651  0.3471  1.2060  0.9123
  260G2     H0C 2930   5.272   3.776   5.982 -1.0373  0.5450 -0.7303
  260G2     H0D 2931   5.156   3.883   5.907  1.4622 -1.0536 -0.1050
  260G2     H0E 2932   5.083   3.660   6.106  1.6382  3.8291  0.4692
  260G2     H0F 2933   5.063   3.836   6.113  1.9047 -1.0679 -2.3502
  260G2     H0G 2934   4.819   3.706   6.170 -1.0566  0.2541 -0.1109
  260G2     H0H 2935   4.823   3.869   6.108  1.4706  0.8576  0.7552
  260G2     H0I 2936   4.608   3.762   6.046 -0.4130 -1.8490  0.0442
  260G2     H0J 2937   4.705   3.823   5.916 -1.5297 -0.5137  3.6574
  260G2     H0K 2938   4.537   3.502   6.022 -0.3465  1.6121  0.1058
  260G2     H0M 2939   4.665   3.424   5.937 -2.4464  0.1948 -2.9897
  260G2     H0N 2940   4.692   3.485   6.094 -1.1959 -1.4830 -0.1735
  261G2     C00 2941   0.696   0.822   3.055  0.2928 -0.0371 -0.1707
  261G2     O01 2942   0.841   0.802   3.052 -0.0815 -0.2696  0.2623
  261G2     C02 2943   0.874   0.679   2.982  0.5826  0.6420 -0.5376
  261G2     C03 2944   0.875   0.684   2.835 -0.6268  0.7414  0.1594
  261G2     O04 2945   0.744   0.652   2.776 -0.1397  0.2561  0.5275
  261G2     C05 2946   0.705   0.741   2.670 -0.3685  0.2313 -0.2184
  261G2     C06 2947   0.586   0.693   2.587  0.6091  0.4435 -0.4763
  261G2     O07 2948   0.627   0.592   2.493  0.3928  0.1404 -0.0514
  261G2     C08 2949   0.542   0.553   2.384  0.7163 -0.8252 -0.3871
  261G2     H09 2950   0.684   0.925   3.061  1.0634 -2.8499  1.2952
  261G2     H0A 2951   0.641   0.797   2.959  0.0351  3.2813 -2.0498
  261G2     H0B 2952   0.655   0.760   3.138 -0.1398  0.1558 -2.1766
  261G2     H0C 2953   0.977   0.669   3.009 -0.0260  0.6587  1.8223
  261G2     H0D 2954   0.823   0.591   3.026 -2.2020 -1.0487 -0.3939
  261G2     H0E 2955   0.922   0.778   2.801  0.4813  1.8223  2.0081
  261G2     H0F 2956   0.944   0.604   2.794 -1.2833 -0.1214  2.2502
  261G2     H0G 2957   0.666   0.833   2.718 -1.0393  0.1668 -1.2120
  261G2     H0H 2958   0.790   0.763   2.611  0.6846 -0.2964  0.7392
  261G2     H0I 2959   0.509   0.630   2.651 -1.2562  0.9358  3.3570
  261G2     H0J 2960   0.537   0.772   2.529  0.8783  0.0937  0.2991
  261G2     H0K 2961   0.441   0.527   2.415 -1.5419  0.4643 -1.3867
  261G2     H0M 2962   0.527   0.631   2.309  0.4365 -0.3024  0.9643
  261G2     H0N 2963   0.585   0.468   2.334  0.7112 -0.4126 -0.5400
  262G2     C00 2964   2.425   2.885   3.567 -0.0679 -0.3752 -0.0345
  262G2     O01 2965   2.475   2.782   3.483  0.0929  0.3150  0.0790
  262G2     C02 2966   2.385   2.750   3.377  0.3074 -0.0153 -0.2893
  262G2     C03 2967   2.388   2.839   3.255 -0.3041 -0.0045  0.4455
  262G2     O04 2968   2.358   2.972   3.285  0.1318  0.1559  0.3006
  262G2     C05 2969   2.310   3.046   3.173  1.1434  0.1419  0.7226
  262G2     C06 2970   2.157   3.047   3.143  0.4904  0.5019 -0.6035
  262G2     O07 2971   2.081   3.112   3.242  0.4910  0.1026  0.2738
  262G2     C08 2972   2.056   3.016   3.348  0.5367  0.4053  0.1407
  262G2     H09 2973   2.397   2.978   3.510  1.2300  0.2931 -2.1508
  262G2     H0A 2974   2.331   2.856   3.625  0.1168 -1.5363 -0.4470
  262G2     H0B 2975   2.498   2.911   3.650  0.8517 -0.9388  1.5157
  262G2     H0C 2976   2.430   2.658   3.347 -3.7656 -0.3363 -0.8914
  262G2     H0D 2977   2.283   2.724   3.413 -0.2300  2.2179 -0.7325
  262G2     H0E 2978   2.493   2.825   3.215 -0.9846 -0.3679  0.5984
  262G2     H0F 2979   2.322   2.800   3.181 -0.2417  1.4398 -0.8375
  262G2     H0G 2980   2.348   3.149   3.185  0.6900  1.6516  0.8043
  262G2     H0H 2981   2.357   3.002   3.092 -0.6771  1.6314  2.1138
  262G2     H0I 2982   2.152   3.111   3.061 -3.0623  0.8125  2.0805
  262G2     H0J 2983   2.117   2.954   3.101  3.6705  0.0756 -2.8524
  262G2     H0K 2984   2.002   3.059   3.428 -0.0908  0.9646  1.7958
  262G2     H0M 2985   1.987   2.937   3.317  0.2787  0.1951 -3.0153
  262G2     H0N 2986   2.148   2.974   3.383 -1.3608  0.1347  2.0364
  263G2     C00 2987   1.598   3.899   0.245  0.3687  0.8656 -0.3147
  263G2     O01 2988   1.591   3.770   0.177  0.7912  0.0716  0.5051
  263G2     C02 2989   1.484   3.691   0.217 -1.4148 -0.7002  0.5498
  263G2     C03 2990   1.509   3.542   0.171  0.3296  0.5668  0.6154
  263G2     O04 2991   1.579   3.540   0.047  0.0076  0.0980 -0.3231
  263G2     C05 2992   1.603   3.411  -0.004 -0.4587  0.5473  0.1591
  263G2     C06 2993   1.695   3.411  -0.125 -0.2991 -0.0493  0.5272
  263G2     O07 2994   1.831   3.449  -0.095  0.4287  0.0161 -0.3787
  263G2     C08 2995   1.916   3.448  -0.206  0.6725 -1.0033  0.3247
  263G2     H09 2996   1.597   3.897   0.358  2.3379 -1.9837 -0.7412
  263G2     H0A 2997   1.684   3.958   0.203  0.6818  2.0590 -2.1014
  263G2     H0B 2998   1.510   3.946   0.210  2.9525 -2.3411 -1.1507
  263G2     H0C 2999   1.466   3.680   0.324 -1.4312  2.3564 -0.4402
  263G2     H0D 3000   1.401   3.728   0.163  1.4953 -0.8919  1.1775
  263G2     H0E 3001   1.559   3.486   0.254 -3.3897 -0.4260  1.2915
  263G2     H0F 3002   1.414   3.482   0.156  0.6000 -1.4216  1.0709
  263G2     H0G 3003   1.657   3.361   0.069 -0.5061 -1.8107 -1.3547
  263G2     H0H 3004   1.512   3.356  -0.025  0.5471 -3.0844 -0.4168
  263G2     H0I 3005   1.700   3.310  -0.164 -0.8374  0.2540  1.6069
  263G2     H0J 3006   1.660   3.479  -0.205  1.0187 -2.4935 -1.5335
  263G2     H0K 3007   1.885   3.503  -0.291 -0.3819 -0.6385  2.4555
  263G2     H0M 3008   2.009   3.488  -0.172 -2.1468 -0.6523  1.5288
  263G2     H0N 3009   1.933   3.348  -0.236 -0.2997 -1.3199 -1.0531
  264G2     C00 3010   2.000   3.694   4.111  0.0217  0.1844  0.5107
  264G2     O01 3011   1.947   3.826   4.101 -0.3363  0.3048  0.2201
  264G2     C02 3012   1.946   3.875   3.967 -0.0771  0.0628  0.6162
  264G2     C03 3013   1.934   4.024   3.975  0.5402 -0.0465 -0.2252
  264G2     O04 3014   1.821   4.089   4.032  0.4521 -0.2299 -0.2007
  264G2     C05 3015   1.823   4.110   4.173  0.8419 -0.5295  0.5964
  264G2     C06 3016   1.713   4.199   4.223  0.4001 -1.4728  0.4625
  264G2     O07 3017   1.740   4.336   4.175 -0.4023  0.0868 -0.3494
  264G2     C08 3018   1.630   4.420   4.191  0.1170 -0.2890  0.9795
  264G2     H09 3019   1.994   3.648   4.213  1.2118 -1.3451  0.0110
  264G2     H0A 3020   1.949   3.627   4.045  1.6807  1.8051 -0.4127
  264G2     H0B 3021   2.110   3.685   4.085  0.2892  0.5346  3.7856
  264G2     H0C 3022   2.039   3.848   3.913  0.8596  0.4865 -2.9270
  264G2     H0D 3023   1.858   3.841   3.908  2.4450  0.2963  1.0998
  264G2     H0E 3024   2.032   4.060   4.011 -0.5841 -2.7927  1.3100
  264G2     H0F 3025   1.937   4.058   3.870  0.5706 -1.5929  0.7875
  264G2     H0G 3026   1.812   4.012   4.210 -0.4051  1.4959 -0.3660
  264G2     H0H 3027   1.917   4.147   4.217 -0.8703 -2.6210  0.0934
  264G2     H0I 3028   1.615   4.160   4.194  2.4988 -1.0280  0.2236
  264G2     H0J 3029   1.721   4.210   4.332  0.3225 -1.8100 -0.9239
  264G2     H0K 3030   1.601   4.439   4.295 -0.2782 -0.2063 -0.1454
  264G2     H0M 3031   1.646   4.519   4.154  1.4324 -0.6381  1.8644
  264G2     H0N 3032   1.540   4.380   4.132 -2.1925  0.9245  0.3403
  265G2     C00 3033   1.250   0.683   2.776 -0.2511  0.0548  0.4310
  265G2     O01 3034   1.268   0.789   2.683  0.0391  0.3819 -0.3545
  265G2     C02 3035   1.218   0.758   2.551  0.3233 -0.1409 -0.4455
  265G2     C03 3036   1.257   0.875   2.457  0.2200  0.4624 -0.2001
  265G2     O04 3037   1.163   0.984   2.451 -0.2830  0.4080  0.1696
  265G2     C05 3038   1.170   1.071   2.571  0.3139  0.0609 -0.3180
  265G2     C06 3039   1.094   1.202   2.539 -0.5001 -0.3091  0.3501
  265G2     O07 3040   1.110   1.285   2.654 -0.2611 -0.0601  0.0193
  265G2     C08 3041   1.045   1.410   2.639 -0.5259 -0.4328 -0.4830
  265G2     H09 3042   1.149   0.654   2.801  1.9320 -2.2407  4.0281
  265G2     H0A 3043   1.282   0.587   2.733  0.3519  1.0645 -1.8372
  265G2     H0B 3044   1.306   0.705   2.865 -0.0315  0.5696  0.2169
  265G2     H0C 3045   1.273   0.671   2.521 -0.5039 -1.1034  0.4701
  265G2     H0D 3046   1.111   0.732   2.557 -1.5493  0.5040  0.5113
  265G2     H0E 3047   1.362   0.909   2.476  1.2169  0.7643  0.0402
  265G2     H0F 3048   1.250   0.825   2.362 -1.4637  3.7025 -0.9428
  265G2     H0G 3049   1.101   1.021   2.643 -1.1795  0.2737 -0.1872
  265G2     H0H 3050   1.276   1.092   2.605  0.6470 -1.2605  0.5096
  265G2     H0I 3051   1.145   1.260   2.462  0.9289  2.5277  1.8687
  265G2     H0J 3052   0.991   1.183   2.510 -0.4746 -1.1004 -0.2056
  265G2     H0K 3053   0.937   1.396   2.615 -0.2311  0.1876 -0.5677
  265G2     H0M 3054   1.056   1.462   2.731 -1.6383  2.2052 -1.4736
  265G2     H0N 3055   1.093   1.466   2.554  1.8134  1.8900  0.5658
  266G2     C00 3056   3.160   5.180   3.915 -0.2633  0.6718 -0.2595
  266G2     O01 3057   3.287   5.206   3.965  0.3998  0.5308  0.4500
  266G2     C02 3058   3.346   5.315   3.905  0.0449 -0.6204 -0.1532
  266G2     C03 3059   3.492   5.326   3.937 -0.2008 -0.0587  0.0419
  266G2     O04 3060   3.549   5.198   3.901 -0.1396  0.8754  0.8811
  266G2     C05 3061   3.682   5.182   3.951  0.1621 -0.0688 -0.2935
  266G2     C06 3062   3.736   5.048   3.900  0.1336  0.1685  0.3992
  266G2     O07 3063   3.660   4.938   3.947  0.3275  0.0825 -0.0413
  266G2     C08 3064   3.701   4.813   3.900  0.5485 -0.1327  0.2365
  266G2     H09 3065   3.126   5.096   3.977 -0.5248 -1.1276  0.9563
  266G2     H0A 3066   3.097   5.265   3.924  0.0017  0.7399  2.0647
  266G2     H0B 3067   3.155   5.153   3.808  1.1206 -2.7500 -3.0076
  266G2     H0C 3068   3.333   5.313   3.798  2.5631 -1.1848 -1.5739
  266G2     H0D 3069   3.290   5.409   3.931 -1.5732 -1.3064 -0.7188
  266G2     H0E 3070   3.532   5.399   3.872 -1.2638 -3.3427 -1.8912
  266G2     H0F 3071   3.497   5.358   4.041  0.4900  0.9681 -1.3580
  266G2     H0G 3072   3.756   5.264   3.919  0.7035  0.5538 -0.5224
  266G2     H0H 3073   3.682   5.183   4.057  3.4286  0.7461 -2.1029
  266G2     H0I 3074   3.734   5.044   3.785 -0.9412 -0.4456 -0.7297
  266G2     H0J 3075   3.841   5.031   3.931 -1.7197  0.1586 -1.1421
  266G2     H0K 3076   3.684   4.804   3.792 -1.1533 -2.2577  0.0791
  266G2     H0M 3077   3.803   4.799   3.925 -0.1572 -2.9523 -0.2567
  266G2     H0N 3078   3.655   4.727   3.953 -3.4351 -2.5423 -0.4003
  267G2     C00 3079   4.479   4.656   3.264  0.4621  0.0693  0.1162
  267G2     O01 3080   4.604   4.661   3.333  0.3667  0.4243  0.1259
  267G2     C02 3081   4.675   4.771   3.304  1.1839 -0.2174  0.8850
  267G2     C03 3082   4.806   4.779   3.384 -0.1065 -0.1298  0.8428
  267G2     O04 3083   4.924   4.737   3.319  0.4147  0.2398  0.0315
  267G2     C05 3084   4.934   4.612   3.246 -0.1135  0.2364 -0.1928
  267G2     C06 3085   5.076   4.604   3.179 -0.2137  0.3718  0.0224
  267G2     O07 3086   5.093   4.725   3.103  0.1612  0.4803 -0.0787
  267G2     C08 3087   5.224   4.745   3.051 -0.3830 -0.4347 -0.3421
  267G2     H09 3088   4.422   4.569   3.293 -0.3605 -0.9468  3.2994
  267G2     H0A 3089   4.425   4.749   3.282 -1.7074  1.0400  1.1506
  267G2     H0B 3090   4.486   4.656   3.151 -0.5022  0.0404 -2.3673
  267G2     H0C 3091   4.689   4.778   3.195 -0.2919 -0.8378 -1.2515
  267G2     H0D 3092   4.609   4.856   3.337  0.7165  2.4796 -1.7460
  267G2     H0E 3093   4.822   4.880   3.409  0.4441 -0.0701 -0.5699
  267G2     H0F 3094   4.793   4.726   3.474  0.9105  3.0504 -2.3271
  267G2     H0G 3095   4.922   4.533   3.322  0.7873 -0.2586  0.5080
  267G2     H0H 3096   4.855   4.599   3.168  0.2627  1.1179  0.9234
  267G2     H0I 3097   5.154   4.599   3.252  0.4132  1.6074  0.8216
  267G2     H0J 3098   5.076   4.509   3.126  1.9727 -0.6044 -0.4016
  267G2     H0K 3099   5.212   4.832   2.985 -0.6550 -0.0736 -1.0322
  267G2     H0M 3100   5.289   4.781   3.134 -1.0605  1.5544  0.9218
  267G2     H0N 3101   5.275   4.677   2.991  0.6492  2.1388  0.8508
  268G2     C00 3102   0.731   5.476   4.497 -0.2654 -0.4424 -0.0888
  268G2     O01 3103   0.756   5.360   4.570  0.0810 -0.0365  0.5860
  268G2     C02 3104   0.681   5.346   4.696  0.1368 -0.3790  0.2683
  268G2     C03 3105   0.708   5.207   4.758  0.3825 -0.5311 -0.4033
  268G2     O04 3106   0.631   5.107   4.687 -0.3493  0.0012 -0.1571
  268G2     C05 3107   0.656   4.974   4.729 -0.8883  0.0554  0.8834
  268G2     C06 3108   0.797   4.923   4.703 -0.1691  0.4065  0.7570
  268G2     O07 3109   0.888   4.937   4.811  0.1157  0.2052  0.0528
  268G2     C08 3110   1.018   4.896   4.782 -0.0934  0.2277 -0.0349
  268G2     H09 3111   0.625   5.486   4.471  1.1317 -0.0714 -0.0467
  268G2     H0A 3112   0.765   5.559   4.559 -0.3328 -0.8054 -2.2482
  268G2     H0B 3113   0.779   5.462   4.400  1.9386 -1.2477 -0.3291
  268G2     H0C 3114   0.700   5.430   4.763 -0.0566  0.9076 -0.7057
  268G2     H0D 3115   0.575   5.355   4.687 -0.3586 -1.9136 -0.0577
  268G2     H0E 3116   0.814   5.179   4.757  0.2298 -0.4316 -2.0192
  268G2     H0F 3117   0.684   5.193   4.867 -0.3021 -1.9742 -0.4540
  268G2     H0G 3118   0.660   4.965   4.835 -0.2140  1.9328  2.6802
  268G2     H0H 3119   0.568   4.910   4.694  2.2946 -1.5711  1.0443
  268G2     H0I 3120   0.781   4.825   4.656 -0.5583  2.8953  0.1395
  268G2     H0J 3121   0.832   4.981   4.619  0.5206 -0.8744 -0.2748
  268G2     H0K 3122   1.071   4.902   4.882 -1.5551 -0.3269 -1.7881
  268G2     H0M 3123   1.032   4.799   4.741  0.6310  3.0406  0.6608
  268G2     H0N 3124   1.063   4.961   4.707 -2.3935  0.0643 -0.7636
  269G2     C00 3125   4.509   1.357   0.909  0.1132 -0.6893  0.2449
  269G2     O01 3126   4.594   1.408   0.811  0.4726 -0.4806 -0.1389
  269G2     C02 3127   4.726   1.364   0.827 -0.4559 -0.2921 -0.0558
  269G2     C03 3128   4.806   1.490   0.865 -0.0816 -0.2912 -0.6024
  269G2     O04 3129   4.766   1.601   0.790  0.3129  0.4577 -0.5650
  269G2     C05 3130   4.831   1.723   0.814 -0.2106  0.3595 -1.0874
  269G2     C06 3131   4.753   1.846   0.771 -0.8167  0.3572 -0.7394
  269G2     O07 3132   4.619   1.810   0.794  0.1456 -0.6005  0.1027
  269G2     C08 3133   4.530   1.910   0.755 -0.2816 -0.4040 -0.1773
  269G2     H09 3134   4.532   1.403   1.003  1.0922 -1.5760  1.2800
  269G2     H0A 3135   4.413   1.393   0.879 -0.9496 -0.3947  1.2842
  269G2     H0B 3136   4.497   1.248   0.927 -0.4072 -1.9217 -1.0212
  269G2     H0C 3137   4.734   1.289   0.899 -1.6553  1.1741 -0.8629
  269G2     H0D 3138   4.765   1.317   0.736  1.4041 -0.9714 -1.8373
  269G2     H0E 3139   4.791   1.506   0.967 -0.0948 -0.5713 -3.0001
  269G2     H0F 3140   4.909   1.476   0.859  0.4965 -0.0913 -1.9078
  269G2     H0G 3141   4.861   1.734   0.915 -0.6235  2.8033 -1.6149
  269G2     H0H 3142   4.930   1.719   0.758  0.4784 -0.9893 -0.0364
  269G2     H0I 3143   4.783   1.937   0.828 -0.4427 -1.4129 -0.2480
  269G2     H0J 3144   4.764   1.859   0.670  0.4148  0.6079  0.4580
  269G2     H0K 3145   4.569   2.012   0.743 -0.4908 -0.5774 -1.4244
  269G2     H0M 3146   4.482   1.895   0.658 -0.2829  0.7369  0.1422
  269G2     H0N 3147   4.443   1.910   0.829  3.1912  0.8574  0.9187
  270G2     C00 3148   2.762   5.245   3.529  0.1965  0.2167 -0.0598
  270G2     O01 3149   2.774   5.234   3.670  0.2183  0.0323  0.0229
  270G2     C02 3150   2.834   5.113   3.704 -0.1374 -0.2198  0.5023
  270G2     C03 3151   2.787   5.071   3.843  0.0438 -0.1234 -0.3604
  270G2     O04 3152   2.859   4.954   3.878 -0.2709  0.1450  0.6250
  270G2     C05 3153   2.869   4.943   4.021 -0.9523  0.0876 -0.4019
  270G2     C06 3154   2.725   4.926   4.081  0.1092 -0.3619 -0.5777
  270G2     O07 3155   2.666   5.048   4.116 -0.2241 -0.9327 -0.6413
  270G2     C08 3156   2.531   5.027   4.147  0.6465 -0.5420  0.4441
  270G2     H09 3157   2.860   5.252   3.476  3.9007 -1.8582 -0.7167
  270G2     H0A 3158   2.719   5.161   3.481  2.7072  0.0053 -0.2001
  270G2     H0B 3159   2.708   5.335   3.499 -1.9862 -0.4614  1.2011
  270G2     H0C 3160   2.819   5.033   3.633 -0.2067 -2.6139 -1.3929
  270G2     H0D 3161   2.942   5.125   3.710  0.6540  2.3229 -1.6621
  270G2     H0E 3162   2.821   5.152   3.913 -1.3050  1.7468 -0.5887
  270G2     H0F 3163   2.675   5.060   3.850 -2.3026  1.3221  1.4943
  270G2     H0G 3164   2.933   4.854   4.051 -0.3274 -1.3277 -1.2777
  270G2     H0H 3165   2.919   5.036   4.062 -3.2790 -0.0146  0.9210
  270G2     H0I 3166   2.661   4.867   4.019  0.6053  0.6932  2.6341
  270G2     H0J 3167   2.725   4.863   4.177 -2.7490  4.3287 -0.0417
  270G2     H0K 3168   2.472   5.125   4.157 -2.1165 -1.3753 -0.0205
  270G2     H0M 3169   2.476   4.981   4.068  0.3043  1.5471 -0.5545
  270G2     H0N 3170   2.525   4.973   4.240 -2.7444  1.2255 -0.4231
  271G2     C00 3171   5.415   4.773   4.336  0.5066 -0.3378 -0.1800
  271G2     O01 3172   5.288   4.735   4.381 -0.1180 -0.4911  0.1923
  271G2     C02 3173   5.198   4.840   4.354  0.0528 -0.3346  0.3018
  271G2     C03 3174   5.049   4.813   4.404 -0.3597 -0.0732  1.2968
  271G2     O04 3175   5.063   4.747   4.527  0.2644 -0.4462  0.3064
  271G2     C05 3176   4.943   4.695   4.593 -0.4277 -0.4944 -0.0122
  271G2     C06 3177   4.983   4.614   4.718 -0.0479  0.0942  0.4574
  271G2     O07 3178   5.037   4.493   4.678  0.1544 -0.2449  0.2789
  271G2     C08 3179   5.108   4.424   4.783  0.2319  0.0456 -0.0224
  271G2     H09 3180   5.444   4.872   4.379  1.2950  0.5669  1.6660
  271G2     H0A 3181   5.490   4.705   4.365  0.4504  1.8514  0.2449
  271G2     H0B 3182   5.419   4.781   4.226  1.2366  1.2928 -2.0491
  271G2     H0C 3183   5.228   4.933   4.406  0.5832  0.1728  3.1305
  271G2     H0D 3184   5.200   4.850   4.249  1.2764 -0.0904  4.1306
  271G2     H0E 3185   4.978   4.898   4.416 -1.8019 -2.8926 -1.3690
  271G2     H0F 3186   5.000   4.747   4.333  1.7841  2.3468 -2.1747
  271G2     H0G 3187   4.887   4.787   4.622 -1.9668  0.2851 -0.9313
  271G2     H0H 3188   4.894   4.625   4.521 -0.0206 -3.1089  0.4109
  271G2     H0I 3189   5.056   4.673   4.770  0.1156 -0.5519 -1.8611
  271G2     H0J 3190   4.896   4.605   4.781  1.7703 -0.4664 -2.5800
  271G2     H0K 3191   5.199   4.472   4.820 -0.2981  0.4132 -0.0093
  271G2     H0M 3192   5.037   4.411   4.863  1.0528 -0.9150 -3.2778
  271G2     H0N 3193   5.144   4.330   4.750  0.9462 -2.6338  0.6883
  272G2     C00 3194   5.237   3.011   0.849 -0.3573 -0.0590  0.5745
  272G2     O01 3195   5.320   3.072   0.754  0.2864  1.1574  0.3671
  272G2     C02 3196   5.422   3.151   0.808  0.1639  0.0793  0.6063
  272G2     C03 3197   5.549   3.167   0.718  0.6605 -0.3594 -0.2632
  272G2     O04 3198   5.505   3.192   0.581 -0.1931 -0.3919 -0.4363
  272G2     C05 3199   5.604   3.203   0.485  0.0470 -0.0139 -0.2015
  272G2     C06 3200   5.532   3.221   0.349 -0.8807 -0.5511 -0.3086
  272G2     O07 3201   5.411   3.289   0.360  0.3136 -0.4289 -0.0212
  272G2     C08 3202   5.433   3.427   0.397 -0.2344 -0.0556 -0.0802
  272G2     H09 3203   5.137   3.012   0.798 -2.2777  1.1010 -1.2129
  272G2     H0A 3204   5.265   2.909   0.856 -2.1447  0.6480 -1.8962
  272G2     H0B 3205   5.250   3.059   0.945  3.1875  2.3021 -0.1819
  272G2     H0C 3206   5.372   3.249   0.818  0.2960  1.7386 -0.1863
  272G2     H0D 3207   5.457   3.126   0.907 -0.5360  0.8587  1.7520
  272G2     H0E 3208   5.616   3.234   0.765 -2.0138  0.8914 -2.4595
  272G2     H0F 3209   5.599   3.077   0.724 -0.4543  0.7724 -1.8650
  272G2     H0G 3210   5.670   3.284   0.516 -1.5865 -0.3176 -0.8058
  272G2     H0H 3211   5.669   3.116   0.479  0.8430  3.6043  1.0904
  272G2     H0I 3212   5.589   3.275   0.276  1.3666 -2.1849 -0.9904
  272G2     H0J 3213   5.510   3.131   0.309  0.3902  2.7915  0.1074
  272G2     H0K 3214   5.438   3.453   0.507 -0.5555  4.0398 -0.5943
  272G2     H0M 3215   5.525   3.483   0.357  2.1665 -0.4743  3.1137
  272G2     H0N 3216   5.346   3.482   0.366  0.7358 -0.2053 -0.4900
  273G2     C00 3217   2.906   3.817   0.083 -0.5050 -0.3318 -0.1182
  273G2     O01 3218   2.903   3.815  -0.063 -0.3163 -0.2656 -0.7816
  273G2     C02 3219   3.013   3.740  -0.106 -1.5668  0.2402  0.0589
  273G2     C03 3220   3.034   3.776  -0.252  0.1438 -0.8098  0.1112
  273G2     O04 3221   2.912   3.775  -0.326 -0.3880  0.2648 -0.1949
  273G2     C05 3222   2.938   3.800  -0.464 -0.2448 -0.7602 -0.2124
  273G2     C06 3223   2.814   3.775  -0.543  0.5566 -0.0255 -0.2154
  273G2     O07 3224   2.712   3.876  -0.540  0.3372 -0.0860 -0.2060
  273G2     C08 3225   2.664   3.908  -0.408  0.2048 -0.2468 -0.1158
  273G2     H09 3226   2.820   3.878   0.126  0.5027 -0.4956  0.7642
  273G2     H0A 3227   2.900   3.717   0.131 -2.5878 -1.5343 -1.2766
  273G2     H0B 3228   2.992   3.860   0.114 -0.9219 -2.5055  0.5286
  273G2     H0C 3229   3.110   3.757  -0.050  0.3411  2.7393  1.6041
  273G2     H0D 3230   2.993   3.637  -0.088  0.6909 -2.0059 -1.5532
  273G2     H0E 3231   3.070   3.882  -0.253  0.6703  0.0291  0.2680
  273G2     H0F 3232   3.108   3.715  -0.293 -1.3316 -2.5968  0.2612
  273G2     H0G 3233   2.994   3.894  -0.481 -1.7472  0.2886 -0.3944
  273G2     H0H 3234   3.006   3.715  -0.481 -0.2441 -1.3749  1.7404
  273G2     H0I 3235   2.842   3.760  -0.646 -0.5473 -1.7240  0.6769
  273G2     H0J 3236   2.773   3.679  -0.523 -2.2393 -0.2365  1.0235
  273G2     H0K 3237   2.741   3.982  -0.367 -3.9177 -0.7231 -1.2631
  273G2     H0M 3238   2.565   3.966  -0.415  0.6113 -2.9198  1.2401
  273G2     H0N 3239   2.654   3.824  -0.341  1.0523  2.7128  1.4696
  274G2     C00 3240   2.214   1.531   1.188  0.2595  0.3959 -0.3548
  274G2     O01 3241   2.271   1.538   1.058  0.1147  0.0773  0.0400
  274G2     C02 3242   2.386   1.455   1.029  0.4242  0.2918 -0.4754
  274G2     C03 3243   2.451   1.511   0.901  0.4223 -0.2408  0.3118
  274G2     O04 3244   2.490   1.650   0.913 -0.5499 -0.7003  0.6810
  274G2     C05 3245   2.580   1.685   0.811 -0.3062 -0.0152 -0.9313
  274G2     C06 3246   2.598   1.833   0.775  0.5183  0.0595 -0.2807
  274G2     O07 3247   2.684   1.891   0.875 -0.1059  0.7051 -0.0864
  274G2     C08 3248   2.746   2.011   0.827  0.0470  0.2883 -0.5416
  274G2     H09 3249   2.276   1.580   1.256  0.3964  1.8709  0.7458
  274G2     H0A 3250   2.117   1.589   1.195  0.9237 -1.1509  1.7775
  274G2     H0B 3251   2.190   1.428   1.224  0.4513 -0.5690 -0.4691
  274G2     H0C 3252   2.457   1.450   1.112 -1.4845 -2.1856  3.6819
  274G2     H0D 3253   2.347   1.353   1.020  1.5433  1.6361  1.3076
  274G2     H0E 3254   2.534   1.444   0.877  1.2379  2.4963  3.6153
  274G2     H0F 3255   2.374   1.499   0.829 -1.1736  0.0623  0.9824
  274G2     H0G 3256   2.686   1.650   0.834 -0.7383 -1.8642 -0.8763
  274G2     H0H 3257   2.560   1.622   0.726  0.0835  0.0177  1.1133
  274G2     H0I 3258   2.630   1.856   0.672 -1.3596  0.3550  0.3343
  274G2     H0J 3259   2.497   1.878   0.781  0.0745  0.4750 -0.9419
  274G2     H0K 3260   2.669   2.088   0.814 -2.9341 -1.1895 -0.1858
  274G2     H0M 3261   2.816   2.044   0.905  0.7425 -3.7606  1.7762
  274G2     H0N 3262   2.793   1.992   0.735 -1.7447  0.6422  2.7102
  275G2     C00 3263   4.252   0.558   4.346 -0.0790  0.1817 -0.2734
  275G2     O01 3264   4.243   0.554   4.487  0.3297  0.4300 -0.3313
  275G2     C02 3265   4.358   0.609   4.550 -0.3106  0.3823  0.0505
  275G2     C03 3266   4.331   0.642   4.698 -0.0897  0.2110 -0.1602
  275G2     O04 3267   4.444   0.715   4.739 -0.1255 -0.3037 -0.4749
  275G2     C05 3268   4.459   0.775   4.871  0.3932 -0.7779 -0.6251
  275G2     C06 3269   4.600   0.842   4.864 -0.1180  0.1999  0.1575
  275G2     O07 3270   4.711   0.742   4.857 -0.0776 -0.3907  0.5440
  275G2     C08 3271   4.730   0.652   4.743 -0.9346  0.5463  0.0979
  275G2     H09 3272   4.267   0.662   4.303 -0.9715  0.5124 -1.9858
  275G2     H0A 3273   4.346   0.510   4.317  1.8777 -0.9201  0.5779
  275G2     H0B 3274   4.155   0.530   4.308 -0.8916 -1.0373 -2.0010
  275G2     H0C 3275   4.447   0.548   4.534 -1.5830  2.6922 -2.5572
  275G2     H0D 3276   4.383   0.702   4.490  0.9462  4.0710  2.6565
  275G2     H0E 3277   4.232   0.680   4.724  1.5043 -3.0361 -0.6082
  275G2     H0F 3278   4.324   0.546   4.751  1.0903 -0.8669 -0.2054
  275G2     H0G 3279   4.370   0.838   4.898 -0.8155 -0.5187  0.6871
  275G2     H0H 3280   4.464   0.691   4.943  0.6507 -0.5200  1.2275
  275G2     H0I 3281   4.607   0.908   4.780  1.5080 -0.1647  0.4446
  275G2     H0J 3282   4.610   0.899   4.953  0.3802 -1.4196 -0.5440
  275G2     H0K 3283   4.669   0.569   4.758  1.1479  0.9837 -2.4019
  275G2     H0M 3284   4.682   0.695   4.656 -1.2254  0.4200 -0.8741
  275G2     H0N 3285   4.836   0.625   4.724 -2.5990 -1.1222 -0.9558
  276G2     C00 3286   3.144   3.391   2.367  0.7023 -0.3537  0.1212
  276G2     O01 3287   3.257   3.397   2.280 -0.3780 -0.1474 -0.2662
  276G2     C02 3288   3.228   3.414   2.145 -0.3574 -0.2165 -0.0523
  276G2     C03 3289   3.361   3.402   2.068  0.1761  0.1613 -0.7476
  276G2     O04 3290   3.460   3.495   2.122 -0.1222 -0.3789  0.3917
  276G2     C05 3291   3.591   3.486   2.067 -0.4516  0.1807  0.4800
  276G2     C06 3292   3.666   3.369   2.137 -0.6132  0.7483  0.4281
  276G2     O07 3293   3.674   3.412   2.268 -0.7271 -0.2625 -0.6582
  276G2     C08 3294   3.760   3.323   2.343  0.2726 -0.5676 -0.3815
  276G2     H09 3295   3.079   3.485   2.367 -0.4952  0.4223  0.0825
  276G2     H0A 3296   3.073   3.308   2.353  1.5502 -1.6257 -1.8055
  276G2     H0B 3297   3.179   3.381   2.474  0.5516  0.9011  2.8680
  276G2     H0C 3298   3.160   3.337   2.106  2.3489  2.0720 -0.2691
  276G2     H0D 3299   3.192   3.517   2.132  0.2426  1.1270 -1.6139
  276G2     H0E 3300   3.391   3.295   2.077 -1.7954  1.0838 -1.9671
  276G2     H0F 3301   3.339   3.416   1.966  4.7307 -1.2848  1.0896
  276G2     H0G 3302   3.593   3.475   1.963 -0.6600 -0.5305  0.7936
  276G2     H0H 3303   3.642   3.576   2.091 -0.5386 -0.5288  1.3436
  276G2     H0I 3304   3.604   3.286   2.126 -0.9949 -1.5751  0.1403
  276G2     H0J 3305   3.768   3.339   2.095  0.3200  0.7838  0.4827
  276G2     H0K 3306   3.760   3.217   2.304  0.1535  1.1776  2.0620
  276G2     H0M 3307   3.865   3.347   2.340  1.6575 -0.5806 -2.7407
  276G2     H0N 3308   3.728   3.322   2.450 -1.7998  0.5410  0.6149
  277G2     C00 3309   1.675   3.706   1.489 -0.5489 -0.1112  1.0397
  277G2     O01 3310   1.603   3.618   1.402 -0.0039  0.8143  0.1429
  277G2     C02 3311   1.556   3.677   1.280  0.3637 -0.0861  0.6097
  277G2     C03 3312   1.489   3.566   1.194  0.4691  0.0605 -0.6855
  277G2     O04 3313   1.422   3.611   1.070 -0.2581 -0.1858  0.3542
  277G2     C05 3314   1.461   3.516   0.973 -0.5308 -0.9138 -0.1346
  277G2     C06 3315   1.398   3.538   0.832 -0.2657 -0.2725 -0.3748
  277G2     O07 3316   1.273   3.468   0.807 -0.3916  0.3795 -0.6813
  277G2     C08 3317   1.237   3.482   0.671 -0.7849 -0.0611 -0.0111
  277G2     H09 3318   1.638   3.809   1.469  0.7178 -0.7654  0.1388
  277G2     H0A 3319   1.673   3.680   1.591 -1.4153  1.1042  0.7362
  277G2     H0B 3320   1.779   3.705   1.453 -2.4556 -2.9345 -3.1430
  277G2     H0C 3321   1.485   3.749   1.316  1.8719 -1.4216  0.8613
  277G2     H0D 3322   1.643   3.726   1.229 -2.5409 -1.7142 -2.7065
  277G2     H0E 3323   1.573   3.496   1.182  1.7748 -1.0236  1.0284
  277G2     H0F 3324   1.415   3.518   1.259  0.4090  1.7513 -2.0022
  277G2     H0G 3325   1.574   3.522   0.964 -0.3245  0.8971  1.8343
  277G2     H0H 3326   1.435   3.418   1.006  0.6409 -0.4070  2.5405
  277G2     H0I 3327   1.386   3.651   0.813  2.4411  2.2487 -2.6307
  277G2     H0J 3328   1.462   3.509   0.753  1.4420  1.7991 -0.0723
  277G2     H0K 3329   1.133   3.446   0.673 -1.3372  1.0383 -0.5063
  277G2     H0M 3330   1.235   3.582   0.629  0.8417 -3.1828 -3.6445
  277G2     H0N 3331   1.290   3.411   0.607 -0.1596  2.4575  0.1236
  278G2     C00 3332   2.906   4.371   4.833 -0.1081 -1.8271 -0.2874
  278G2     O01 3333   2.947   4.237   4.822 -0.4089 -0.2780 -0.2577
  278G2     C02 3334   2.884   4.156   4.723  0.1583  0.6961  0.1408
  278G2     C03 3335   2.891   4.007   4.766 -0.3039 -0.8081  0.4282
  278G2     O04 3336   2.869   3.926   4.643 -0.7398  0.0944 -0.0924
  278G2     C05 3337   2.827   3.795   4.654 -0.1213 -0.7665  0.3946
  278G2     C06 3338   2.945   3.706   4.675 -0.2062 -0.1238 -0.4613
  278G2     O07 3339   3.007   3.732   4.807  0.3723 -0.2556  0.3355
  278G2     C08 3340   3.041   3.604   4.856 -0.3198  0.0873 -0.1574
  278G2     H09 3341   2.968   4.421   4.910  1.1958  1.3830  0.3065
  278G2     H0A 3342   2.906   4.425   4.736 -2.5070 -0.9616  0.0848
  278G2     H0B 3343   2.802   4.376   4.879 -1.1477 -3.7865  1.4468
  278G2     H0C 3344   2.778   4.186   4.718 -0.8135  0.8277  0.6375
  278G2     H0D 3345   2.949   4.153   4.636 -0.8887 -0.5619  1.8177
  278G2     H0E 3346   2.982   3.980   4.811 -2.0212 -1.9457  2.3326
  278G2     H0F 3347   2.816   3.983   4.834 -0.1051  0.3939  0.0203
  278G2     H0G 3348   2.759   3.787   4.737  1.8136 -0.5589  0.6575
  278G2     H0H 3349   2.772   3.770   4.566 -0.9685 -0.6142  2.5484
  278G2     H0I 3350   2.907   3.606   4.662 -0.4587 -3.5985  1.8723
  278G2     H0J 3351   3.018   3.731   4.598  2.8553 -1.5269 -0.5832
  278G2     H0K 3352   3.067   3.533   4.779  1.5539  1.5212  0.5853
  278G2     H0M 3353   3.126   3.611   4.925 -2.7289 -0.2644  3.5209
  278G2     H0N 3354   2.957   3.563   4.908  0.2991 -1.1130  0.4012
  279G2     C00 3355   3.562   0.617   1.272  0.2429  0.0290 -0.2294
  279G2     O01 3356   3.586   0.478   1.254 -0.1751  0.5400  0.5946
  279G2     C02 3357   3.635   0.422   1.380 -0.0414 -0.2456  0.3855
  279G2     C03 3358   3.689   0.277   1.373  0.4094 -0.0009 -0.3663
  279G2     O04 3359   3.577   0.205   1.322 -0.9322  0.0359 -0.8317
  279G2     C05 3360   3.597   0.089   1.242 -0.5423  0.5041 -0.1752
  279G2     C06 3361   3.467   0.008   1.222  0.0975  0.2349  0.4951
  279G2     O07 3362   3.352   0.095   1.210  0.2068 -0.3571 -0.2952
  279G2     C08 3363   3.242   0.026   1.162  0.0068  0.2031 -0.1805
  279G2     H09 3364   3.539   0.662   1.172 -0.6632 -1.1141  0.7817
  279G2     H0A 3365   3.474   0.642   1.334  0.1876  2.6447  0.0170
  279G2     H0B 3366   3.655   0.663   1.307  0.1424  0.2629  1.2369
  279G2     H0C 3367   3.700   0.498   1.437  0.5165  1.1492 -0.4250
  279G2     H0D 3368   3.549   0.415   1.445 -2.8498 -1.0768  1.0701
  279G2     H0E 3369   3.774   0.258   1.311  0.9407  0.6402  0.0412
  279G2     H0F 3370   3.716   0.244   1.473  1.2987  0.2991 -0.6788
  279G2     H0G 3371   3.636   0.124   1.143 -2.1799 -2.1085 -1.9036
  279G2     H0H 3372   3.676   0.021   1.285 -0.5812 -0.4213  0.8659
  279G2     H0I 3373   3.473  -0.059   1.132  0.0742  0.6053  0.9303
  279G2     H0J 3374   3.458  -0.057   1.310 -0.0605 -0.3072  0.7236
  279G2     H0K 3375   3.250   0.029   1.049 -2.3905  0.6118 -0.8286
  279G2     H0M 3376   3.227  -0.077   1.198 -1.7600 -3.2092 -2.1257
  279G2     H0N 3377   3.158   0.078   1.189  0.7520 -0.5757 -0.5513
  280G2     C00 3378   3.436   1.864   5.113  0.0341  0.1671  0.0350
  280G2     O01 3379   3.529   1.793   5.195  0.5018  0.3382 -0.0854
  280G2     C02 3380   3.663   1.836   5.191 -0.2524  0.3336 -0.1659
  280G2     C03 3381   3.712   1.796   5.333  0.5553  0.1477 -0.2421
  280G2     O04 3382   3.831   1.879   5.353  0.0204  0.1419 -0.1193
  280G2     C05 3383   3.809   2.002   5.418  0.5041 -0.4150  0.6892
  280G2     C06 3384   3.950   2.079   5.424  0.2911  0.4795  0.4879
  280G2     O07 3385   3.943   2.191   5.510  0.2777  0.8125 -0.3619
  280G2     C08 3386   4.050   2.281   5.494  0.2410  0.1828  0.9069
  280G2     H09 3387   3.346   1.802   5.117 -0.7910 -0.7675 -1.6665
  280G2     H0A 3388   3.420   1.967   5.165  1.8822 -0.3450  1.8646
  280G2     H0B 3389   3.473   1.870   5.014 -0.2662  2.1124 -2.3255
  280G2     H0C 3390   3.729   1.792   5.111 -0.6749  2.3678  0.8980
  280G2     H0D 3391   3.666   1.941   5.182  0.5456 -0.4262 -0.5364
  280G2     H0E 3392   3.639   1.815   5.405 -1.7595  3.6297 -3.6694
  280G2     H0F 3393   3.723   1.685   5.336 -0.9109 -1.5115  1.6595
  280G2     H0G 3394   3.722   2.062   5.377 -3.6531 -2.1281  0.6622
  280G2     H0H 3395   3.771   1.981   5.520  0.5329  3.3681 -1.8545
  280G2     H0I 3396   4.033   2.016   5.454 -0.1639 -0.6984 -0.7535
  280G2     H0J 3397   3.973   2.121   5.322  0.8051  3.5097 -3.0119
  280G2     H0K 3398   4.078   2.316   5.397 -0.0123 -0.1469  0.6468
  280G2     H0M 3399   4.023   2.375   5.544  0.3506 -0.8337  1.7816
  280G2     H0N 3400   4.127   2.245   5.559 -0.6397  0.4917  0.7152
  281G2     C00 3401   4.148   1.069   0.865 -0.3206  0.4938 -0.1232
  281G2     O01 3402   4.072   0.950   0.901 -0.1216  0.3416 -0.1423
  281G2     C02 3403   3.952   0.986   0.964  0.0950 -0.1176 -0.4859
  281G2     C03 3404   3.866   0.861   0.987 -0.3889 -0.6785  0.2987
  281G2     O04 3405   3.947   0.751   1.018  0.6162 -0.0323  0.7175
  281G2     C05 3406   3.857   0.645   1.044  0.3651 -0.1019 -0.1595
  281G2     C06 3407   3.935   0.523   1.075  0.0968 -0.4579 -0.3682
  281G2     O07 3408   4.053   0.520   1.003  0.1735  0.2783 -0.1850
  281G2     C08 3409   4.120   0.398   1.011 -0.1082  0.2421  0.1680
  281G2     H09 3410   4.178   1.137   0.945  1.5120 -0.6504 -1.2485
  281G2     H0A 3411   4.230   1.038   0.800  0.0684 -2.0551  1.7329
  281G2     H0B 3412   4.091   1.135   0.800  0.6531 -0.2253 -3.0319
  281G2     H0C 3413   3.988   1.021   1.062  0.4044  1.5388  1.4800
  281G2     H0D 3414   3.896   1.057   0.916  0.2101  0.6002 -0.4398
  281G2     H0E 3415   3.785   0.879   1.062  1.4500 -0.5471 -0.9022
  281G2     H0F 3416   3.822   0.838   0.891  3.1700  0.8557 -1.1813
  281G2     H0G 3417   3.784   0.660   1.128  0.4876  0.3868 -1.8096
  281G2     H0H 3418   3.807   0.622   0.950  0.1011  0.9025 -1.2512
  281G2     H0I 3419   3.966   0.518   1.180  1.5670  0.6056  1.3124
  281G2     H0J 3420   3.866   0.440   1.064 -0.8056  0.9937  1.5606
  281G2     H0K 3421   4.163   0.395   1.114 -1.4468  1.1724 -1.5920
  281G2     H0M 3422   4.052   0.311   1.005 -0.9420  0.3357 -1.8164
  281G2     H0N 3423   4.187   0.408   0.927 -1.4679 -1.9927 -0.8322
  282G2     C00 3424   1.988   5.681   0.249  0.0779 -0.0732 -0.3951
  282G2     O01 3425   2.000   5.617   0.375  0.7522 -0.1017  0.1710
  282G2     C02 3426   2.129   5.638   0.427 -0.2397  0.0085  0.0504
  282G2     C03 3427   2.146   5.757   0.519 -0.1025  0.2005  0.3718
  282G2     O04 3428   2.168   5.871   0.442  0.3936 -0.2040  0.3942
  282G2     C05 3429   2.172   5.993   0.510 -0.7249 -0.1825  0.0509
  282G2     C06 3430   2.118   6.091   0.406  0.1539  0.1228  0.5034
  282G2     O07 3431   2.090   6.209   0.484  0.1648  0.5509  0.2198
  282G2     C08 3432   2.203   6.284   0.532  0.2867  0.1738  0.1919
  282G2     H09 3433   2.023   5.783   0.270  0.5608  0.0131  0.1276
  282G2     H0A 3434   2.053   5.638   0.175  0.4571 -2.7108 -0.3350
  282G2     H0B 3435   1.886   5.690   0.208 -1.2580 -1.6923  1.6153
  282G2     H0C 3436   2.147   5.548   0.487 -1.0482  0.3437 -2.0049
  282G2     H0D 3437   2.204   5.646   0.352  1.3315 -0.4698  1.2562
  282G2     H0E 3438   2.048   5.773   0.567 -0.5209  0.3940  3.1775
  282G2     H0F 3439   2.230   5.739   0.590 -0.1872 -0.1485  1.2019
  282G2     H0G 3440   2.093   5.985   0.593 -0.2285  0.2971 -1.0441
  282G2     H0H 3441   2.276   6.001   0.544 -1.7701 -3.4181  3.6336
  282G2     H0I 3442   2.179   6.114   0.323 -1.3154 -0.4120  4.3182
  282G2     H0J 3443   2.025   6.050   0.371  0.6882 -2.5241  0.5027
  282G2     H0K 3444   2.163   6.377   0.572  2.8248 -2.5114  0.3978
  282G2     H0M 3445   2.255   6.234   0.614 -0.9724  1.1363 -0.5735
  282G2     H0N 3446   2.276   6.308   0.448  2.2899 -0.3655 -1.3641
  283G2     C00 3447   1.026   5.533   4.740 -1.0395 -0.2355 -0.4835
  283G2     O01 3448   1.069   5.449   4.845 -0.9128 -0.2404 -0.0793
  283G2     C02 3449   1.050   5.311   4.821 -0.2999  0.4708  0.2722
  283G2     C03 3450   1.122   5.219   4.924  0.0461  0.3279  0.3088
  283G2     O04 3451   1.135   5.253   5.063 -0.3629  0.1105  0.5221
  283G2     C05 3452   1.163   5.385   5.099 -0.5689 -0.2750  0.2594
  283G2     C06 3453   1.267   5.374   5.217  0.2194 -0.4342 -0.2786
  283G2     O07 3454   1.207   5.307   5.338  0.1148 -0.7385  0.1072
  283G2     C08 3455   1.288   5.343   5.451  0.0719  0.0072 -0.3210
  283G2     H09 3456   1.037   5.632   4.772  0.3008 -2.5828  1.1020
  283G2     H0A 3457   1.084   5.515   4.649  1.3039  2.3152  2.4636
  283G2     H0B 3458   0.920   5.509   4.712  0.5506  0.8917 -2.0992
  283G2     H0C 3459   0.944   5.304   4.843  0.7979  0.0167 -0.2736
  283G2     H0D 3460   1.067   5.276   4.716 -0.1524 -0.8887 -0.0400
  283G2     H0E 3461   1.071   5.125   4.913  2.0024  1.6453 -0.8246
  283G2     H0F 3462   1.221   5.203   4.880  0.0052  3.4878  0.3244
  283G2     H0G 3463   1.207   5.451   5.022  0.0490  0.0410  1.5355
  283G2     H0H 3464   1.079   5.449   5.130  0.2683 -1.7065 -0.5962
  283G2     H0I 3465   1.346   5.297   5.199 -0.0502  0.3204  0.1720
  283G2     H0J 3466   1.313   5.471   5.240 -0.2478  0.3077  0.6918
  283G2     H0K 3467   1.277   5.452   5.465 -3.1637 -2.2210  2.4491
  283G2     H0M 3468   1.253   5.295   5.540  2.1802 -1.2092 -0.5785
  283G2     H0N 3469   1.397   5.334   5.444  0.2540  2.3111 -3.0927
  284G2     C00 3470   1.091   3.370   0.024 -0.1687  0.0642 -0.8266
  284G2     O01 3471   1.208   3.347   0.096  0.1395 -0.3599  0.3870
  284G2     C02 3472   1.181   3.253   0.203 -0.4184  0.3439 -0.0920
  284G2     C03 3473   1.303   3.227   0.299  0.1714  0.5333 -0.2409
  284G2     O04 3474   1.415   3.166   0.231  0.3395  0.3595 -0.4803
  284G2     C05 3475   1.501   3.085   0.308  0.0471  0.2103  0.1007
  284G2     C06 3476   1.607   3.032   0.217  0.2210 -0.0447  0.5554
  284G2     O07 3477   1.697   3.131   0.182  0.3092  0.0715 -0.5954
  284G2     C08 3478   1.786   3.079   0.083  1.5397  0.7816  0.5525
  284G2     H09 3479   1.081   3.294  -0.049 -2.2478  0.3825 -0.6930
  284G2     H0A 3480   1.006   3.362   0.090 -0.3654  0.1522 -1.4857
  284G2     H0B 3481   1.086   3.464  -0.031 -2.4746 -1.5927 -0.8123
  284G2     H0C 3482   1.093   3.288   0.265 -3.4483  1.4710  1.3640
  284G2     H0D 3483   1.153   3.162   0.158  2.0614  2.6770  0.5017
  284G2     H0E 3484   1.346   3.318   0.340  1.8977 -3.0550  0.5151
  284G2     H0F 3485   1.266   3.169   0.390  0.7356 -0.1608 -0.8956
  284G2     H0G 3486   1.534   3.155   0.391  0.0750 -0.5012 -0.6273
  284G2     H0H 3487   1.447   3.003   0.354  0.7159  1.4421  1.3401
  284G2     H0I 3488   1.651   2.950   0.273 -2.6960 -0.3465  4.3799
  284G2     H0J 3489   1.555   2.978   0.134 -2.3139  2.6713 -0.5183
  284G2     H0K 3490   1.874   3.144   0.075  1.3242  0.7352 -1.5313
  284G2     H0M 3491   1.829   2.983   0.105 -1.7634 -0.5104 -2.1493
  284G2     H0N 3492   1.741   3.078  -0.019  2.6561 -0.8369 -1.4997
  285G2     C00 3493   2.023   0.982   4.054  0.0064  1.3523  0.4008
  285G2     O01 3494   2.137   1.063   4.034 -0.3693  0.0109  0.0920
  285G2     C02 3495   2.135   1.130   3.906  0.8013 -0.3196  1.0260
  285G2     C03 3496   2.274   1.179   3.859 -0.4651 -0.8623  0.1327
  285G2     O04 3497   2.314   1.278   3.947 -0.1415 -0.0288  0.0089
  285G2     C05 3498   2.427   1.346   3.895  0.2259  0.5966  0.4191
  285G2     C06 3499   2.458   1.467   3.978 -0.7221 -0.0067  0.4247
  285G2     O07 3500   2.568   1.540   3.929 -0.3024 -0.3053  0.3101
  285G2     C08 3501   2.576   1.669   3.990 -0.4544  0.3516 -0.5907
  285G2     H09 3502   2.021   0.901   3.987 -2.1823  1.9697  1.8447
  285G2     H0A 3503   2.020   0.948   4.156  1.5447 -2.5246 -1.9925
  285G2     H0B 3504   1.932   1.041   4.026 -1.6638 -0.3232 -1.2657
  285G2     H0C 3505   2.083   1.080   3.822  1.3511  1.2579  0.7191
  285G2     H0D 3506   2.070   1.214   3.917 -2.5084 -1.3562 -0.0174
  285G2     H0E 3507   2.343   1.098   3.839  0.8083  2.0309  3.0044
  285G2     H0F 3508   2.265   1.225   3.756  0.0929  1.5811  3.2169
  285G2     H0G 3509   2.507   1.269   3.892 -0.8300  0.7855 -2.7171
  285G2     H0H 3510   2.419   1.384   3.792 -0.2351 -0.5537 -1.8943
  285G2     H0I 3511   2.373   1.530   4.000 -1.9574 -1.6209  1.1153
  285G2     H0J 3512   2.488   1.427   4.078  2.2706  2.4660 -0.6455
  285G2     H0K 3513   2.483   1.725   3.971  0.3372 -2.8715 -4.3578
  285G2     H0M 3514   2.591   1.662   4.098  0.9808  3.9978 -1.9999
  285G2     H0N 3515   2.651   1.732   3.951 -1.4629 -1.5339  1.4376
  286G2     C00 3516   4.806   0.899   1.791 -0.2744 -0.3219  0.5361
  286G2     O01 3517   4.863   0.966   1.681 -0.0065  0.3465  0.2195
  286G2     C02 3518   5.006   0.960   1.696  0.3943 -0.1691 -0.0754
  286G2     C03 3519   5.069   1.062   1.594 -0.4243 -0.1306 -0.5028
  286G2     O04 3520   4.960   1.138   1.540  0.0858  0.1328 -0.0525
  286G2     C05 3521   5.004   1.265   1.501 -0.6180  0.3688  0.3710
  286G2     C06 3522   4.897   1.334   1.401  0.2555  0.3900 -0.1829
  286G2     O07 3523   4.769   1.343   1.468  0.2612  0.4643  0.0967
  286G2     C08 3524   4.675   1.427   1.393  0.0080 -0.6185  0.4398
  286G2     H09 3525   4.841   0.799   1.805  0.2711  0.4151  0.7776
  286G2     H0A 3526   4.803   0.963   1.880 -1.6325 -1.0400 -0.7744
  286G2     H0B 3527   4.704   0.891   1.747 -0.0001 -1.0472  3.2684
  286G2     H0C 3528   5.037   0.989   1.800  3.2563 -1.1391  3.8418
  286G2     H0D 3529   5.034   0.856   1.673  0.9999 -3.2106 -0.4212
  286G2     H0E 3530   5.133   1.128   1.655 -0.5473  1.6670 -0.2748
  286G2     H0F 3531   5.117   1.019   1.506 -0.9157 -1.9781 -0.5059
  286G2     H0G 3532   5.009   1.321   1.591 -0.7899  0.5632  0.3678
  286G2     H0H 3533   5.107   1.269   1.454  0.8708  0.8431 -1.4999
  286G2     H0I 3534   4.942   1.432   1.367 -1.1973 -0.8694  0.1956
  286G2     H0J 3535   4.878   1.277   1.309 -0.5410  0.6105 -0.9040
  286G2     H0K 3536   4.574   1.417   1.440 -2.2194 -0.6790  3.0897
  286G2     H0M 3537   4.694   1.533   1.406  2.0187  2.7639  0.9116
  286G2     H0N 3538   4.664   1.409   1.283  1.6549  2.2303 -0.8075
  287G2     C00 3539   3.527   0.861   0.228  0.7646  1.0616  0.5311
  287G2     O01 3540   3.528   0.717   0.199 -0.2891  0.2485  0.5831
  287G2     C02 3541   3.587   0.700   0.067 -0.2689 -0.0864  0.2806
  287G2     C03 3542   3.602   0.548   0.054 -0.1129  0.5355  0.8334
  287G2     O04 3543   3.483   0.471   0.070 -0.0428 -0.3312  0.3198
  287G2     C05 3544   3.442   0.388  -0.039  0.2319 -0.6739 -0.3881
  287G2     C06 3545   3.311   0.329   0.012  0.1416  0.7947  0.1080
  287G2     O07 3546   3.221   0.434   0.033  0.1717  1.0644 -0.2581
  287G2     C08 3547   3.086   0.389   0.045 -0.2247 -0.1600 -0.1919
  287G2     H09 3548   3.631   0.898   0.253  0.0588 -2.7003 -1.9868
  287G2     H0A 3549   3.473   0.928   0.158  1.0811 -0.1313 -0.3533
  287G2     H0B 3550   3.474   0.875   0.318 -0.2833 -0.3433 -2.8217
  287G2     H0C 3551   3.519   0.729  -0.006  1.2031 -1.0003 -0.8039
  287G2     H0D 3552   3.681   0.747   0.043 -2.1036 -0.8229 -0.4869
  287G2     H0E 3553   3.649   0.523  -0.042  3.9647 -0.5382  0.1562
  287G2     H0F 3554   3.674   0.524   0.131 -1.1057  1.8225  1.3394
  287G2     H0G 3555   3.429   0.448  -0.130 -1.1566 -0.2326  0.2720
  287G2     H0H 3556   3.514   0.310  -0.067 -1.1036 -1.4364  0.9116
  287G2     H0I 3557   3.282   0.270  -0.077 -1.2380 -1.0919  0.0159
  287G2     H0J 3558   3.335   0.267   0.101 -0.3815 -0.8374  0.4220
  287G2     H0K 3559   3.014   0.468   0.068 -0.6623 -0.1419 -1.0558
  287G2     H0M 3560   3.051   0.348  -0.050 -1.0474 -0.2639  0.5115
  287G2     H0N 3561   3.051   0.313   0.112 -0.8002 -2.4190 -0.7602
  288G2     C00 3562   5.307   3.928   1.637 -1.2198  0.2112  0.0882
  288G2     O01 3563   5.404   4.028   1.688  0.0697 -0.1998 -0.1676
  288G2     C02 3564   5.545   4.005   1.671  0.6154 -0.1302 -0.4740
  288G2     C03 3565   5.621   4.113   1.759  0.5837 -0.4991  1.5186
  288G2     O04 3566   5.551   4.165   1.869  0.1428 -0.5533 -0.5614
  288G2     C05 3567   5.524   4.074   1.973 -0.3675 -0.4435  0.4398
  288G2     C06 3568   5.472   4.148   2.098  0.0639 -0.2003 -0.6859
  288G2     O07 3569   5.564   4.253   2.122  0.3312  0.4291 -0.1962
  288G2     C08 3570   5.653   4.225   2.224  0.6144 -0.2946 -1.0188
  288G2     H09 3571   5.205   3.961   1.653  0.3774 -0.0050  0.7080
  288G2     H0A 3572   5.305   3.925   1.525 -2.4167 -0.2111 -1.8973
  288G2     H0B 3573   5.326   3.828   1.686  1.2597  0.4719  0.5297
  288G2     H0C 3574   5.564   3.903   1.711 -0.5984 -0.1169  0.7756
  288G2     H0D 3575   5.566   4.011   1.570  2.4473 -0.8135  1.0637
  288G2     H0E 3576   5.721   4.073   1.788 -0.5056 -0.9230  0.3378
  288G2     H0F 3577   5.641   4.194   1.687  0.1724 -0.2906  1.2798
  288G2     H0G 3578   5.449   4.002   1.951 -1.8209 -0.7402  3.8685
  288G2     H0H 3579   5.616   4.018   1.994 -0.2581 -3.5068  1.2524
  288G2     H0I 3580   5.370   4.182   2.077 -0.3869 -0.5121  1.6266
  288G2     H0J 3581   5.468   4.075   2.182 -1.0391 -2.7700  1.4670
  288G2     H0K 3582   5.757   4.223   2.188 -4.3748 -0.3114  0.0568
  288G2     H0M 3583   5.637   4.309   2.296 -0.3467 -0.0792 -0.9881
  288G2     H0N 3584   5.641   4.142   2.290  3.2596  0.9417  1.5876
  289G2     C00 3585   5.453   1.436   4.518 -0.3596  0.5919 -0.1093
  289G2     O01 3586   5.336   1.372   4.466  0.0906  0.1913 -0.0302
  289G2     C02 3587   5.242   1.318   4.561 -0.4125 -0.1092  0.3467
  289G2     C03 3588   5.205   1.178   4.512 -0.8925  0.1017  0.2752
  289G2     O04 3589   5.146   1.193   4.385 -0.3089  0.3173  0.0392
  289G2     C05 3590   5.073   1.080   4.335 -0.0366  0.0661 -0.2930
  289G2     C06 3591   5.052   1.082   4.180  1.0589 -1.0547 -0.1710
  289G2     O07 3592   5.179   1.117   4.132 -0.6630 -0.1345  0.4745
  289G2     C08 3593   5.207   1.086   3.996  0.1611 -0.1427  0.5139
  289G2     H09 3594   5.509   1.495   4.444  0.2415  0.6332 -0.3328
  289G2     H0A 3595   5.415   1.507   4.597 -1.1835 -2.3297 -0.5668
  289G2     H0B 3596   5.521   1.356   4.550  0.0113  1.2962 -0.7658
  289G2     H0C 3597   5.286   1.306   4.665 -0.6317  1.9628 -0.1027
  289G2     H0D 3598   5.155   1.386   4.562 -2.3219  2.0447 -2.2680
  289G2     H0E 3599   5.291   1.109   4.510  0.1250 -1.3967  0.8332
  289G2     H0F 3600   5.141   1.141   4.586 -1.5118  1.2951  0.2720
  289G2     H0G 3601   5.120   0.985   4.361  0.4131 -1.6625  1.1856
  289G2     H0H 3602   4.976   1.074   4.387 -0.7133  0.9444  1.3368
  289G2     H0I 3603   5.015   0.983   4.145 -0.1318 -0.8517  0.0663
  289G2     H0J 3604   4.978   1.156   4.145  1.3887  0.0920 -0.2957
  289G2     H0K 3605   5.314   1.107   3.977 -0.3628  1.2179  0.8715
  289G2     H0M 3606   5.180   0.983   3.978  2.0523  2.2702 -1.0229
  289G2     H0N 3607   5.152   1.139   3.922 -1.5997 -0.1463 -1.6942
  290G2     C00 3608   2.142   1.240   4.772  0.3905 -0.0016  0.2874
  290G2     O01 3609   2.085   1.131   4.700 -0.6358 -0.3789 -0.8767
  290G2     C02 3610   2.036   1.042   4.801 -0.5067 -0.1156  0.4636
  290G2     C03 3611   1.965   0.931   4.715 -0.3114  0.0032 -0.5804
  290G2     O04 3612   1.873   0.985   4.620  0.0035 -0.0890 -0.2324
  290G2     C05 3613   1.827   0.892   4.531 -0.2257  0.4510  0.0315
  290G2     C06 3614   1.736   0.956   4.425 -0.2296  0.8826  0.1209
  290G2     O07 3615   1.827   1.044   4.355  0.2078  0.0386 -0.6424
  290G2     C08 3616   1.759   1.128   4.265  0.0183 -0.6060  0.5123
  290G2     H09 3617   2.196   1.299   4.704 -0.0362 -1.7600  0.8924
  290G2     H0A 3618   2.073   1.300   4.829 -0.7740 -2.2585 -0.6540
  290G2     H0B 3619   2.210   1.198   4.847  2.3913 -0.2041 -0.8755
  290G2     H0C 3620   2.117   1.007   4.863 -3.1610  1.4966 -1.5099
  290G2     H0D 3621   1.972   1.089   4.874 -0.6295 -0.2043  0.8372
  290G2     H0E 3622   2.043   0.876   4.649  2.1663  5.2001 -2.7796
  290G2     H0F 3623   1.926   0.852   4.780 -1.0555  2.3941  0.7499
  290G2     H0G 3624   1.913   0.843   4.482  0.6477  4.3357  1.5379
  290G2     H0H 3625   1.772   0.819   4.576 -1.4792  2.1510 -2.0802
  290G2     H0I 3626   1.687   0.883   4.359 -1.4607  0.2274  2.7649
  290G2     H0J 3627   1.656   1.007   4.478  1.2326 -0.8765 -0.1772
  290G2     H0K 3628   1.747   1.078   4.168 -2.9636 -1.4766 -0.4646
  290G2     H0M 3629   1.664   1.165   4.298 -0.0154  1.8814 -1.2221
  290G2     H0N 3630   1.824   1.213   4.234 -0.6371 -0.4874 -2.4353
  291G2     C00 3631   4.526   5.062   0.190 -0.2030 -0.2605  0.0690
  291G2     O01 3632   4.409   5.059   0.114  0.3665 -0.3310  0.2352
  291G2     C02 3633   4.292   5.039   0.194  0.2611 -0.3509  0.3766
  291G2     C03 3634   4.198   4.946   0.108  0.1280  0.0331 -0.6327
  291G2     O04 3635   4.072   5.006   0.137  0.0136 -0.0534 -0.3527
  291G2     C05 3636   3.971   4.958   0.049 -0.9853  0.0323  0.1014
  291G2     C06 3637   3.901   4.839   0.123  0.7460 -0.2113  0.0791
  291G2     O07 3638   3.849   4.888   0.244  0.2500  0.3815  0.2165
  291G2     C08 3639   3.776   4.780   0.309 -0.4708 -0.4552  0.1079
  291G2     H09 3640   4.518   5.141   0.259  0.4717  0.4559 -0.9889
  291G2     H0A 3641   4.536   4.967   0.239  0.8802  0.3553 -0.4002
  291G2     H0B 3642   4.619   5.075   0.132  0.5844  2.1074  0.9281
  291G2     H0C 3643   4.300   4.963   0.275  0.1996 -0.1723  0.5142
  291G2     H0D 3644   4.245   5.131   0.222 -3.3236 -0.9602 -0.2324
  291G2     H0E 3645   4.220   4.945   0.001 -0.9824 -1.0394 -2.3675
  291G2     H0F 3646   4.209   4.839   0.148 -0.2402  0.7093 -0.2447
  291G2     H0G 3647   3.910   5.044   0.039 -1.1581 -1.3001 -0.1956
  291G2     H0H 3648   4.015   4.921  -0.045  1.7312  0.2966  2.6002
  291G2     H0I 3649   3.819   4.813   0.057 -0.1735  1.0224  1.1706
  291G2     H0J 3650   3.973   4.755   0.128 -0.4750 -0.9346 -0.6649
  291G2     H0K 3651   3.694   4.747   0.246 -0.3154  0.8649  0.0480
  291G2     H0M 3652   3.842   4.698   0.332 -0.3109  0.7568 -1.0177
  291G2     H0N 3653   3.730   4.829   0.396  1.2867 -0.6569 -0.1518
  292G2     C00 3654   0.523   0.377   5.191  0.4571 -0.5054  1.1161
  292G2     O01 3655   0.618   0.410   5.287 -0.1628 -0.4332 -0.4301
  292G2     C02 3656   0.749   0.398   5.229  0.6343  0.2190 -1.2205
  292G2     C03 3657   0.855   0.433   5.330 -0.7128 -0.4930 -0.3043
  292G2     O04 3658   0.985   0.404   5.277 -0.5763  0.1837  0.4832
  292G2     C05 3659   1.104   0.429   5.352 -0.0367  0.4943  0.3169
  292G2     C06 3660   1.138   0.305   5.433 -0.4174 -0.4555 -0.2407
  292G2     O07 3661   1.035   0.300   5.529  0.1141  0.2396 -0.4253
  292G2     C08 3662   1.056   0.186   5.610 -0.2410  0.0069 -0.0378
  292G2     H09 3663   0.544   0.279   5.156  1.1849 -0.0377 -1.4752
  292G2     H0A 3664   0.421   0.360   5.228  0.0203 -0.0049  0.7042
  292G2     H0B 3665   0.529   0.446   5.103  0.1891  0.8331  1.1089
  292G2     H0C 3666   0.764   0.291   5.208  0.6214 -0.5043  2.0326
  292G2     H0D 3667   0.768   0.466   5.145 -1.1558 -0.4113 -2.3524
  292G2     H0E 3668   0.863   0.542   5.355  1.7013 -2.0409 -0.6186
  292G2     H0F 3669   0.825   0.385   5.425 -0.9737  5.0323 -0.0788
  292G2     H0G 3670   1.190   0.461   5.281 -0.9776 -0.0035 -1.4743
  292G2     H0H 3671   1.088   0.519   5.417 -0.5393 -2.5863  0.8838
  292G2     H0I 3672   1.131   0.206   5.381 -1.3562  0.3086 -3.9500
  292G2     H0J 3673   1.235   0.328   5.481  0.6064 -1.7104 -1.4059
  292G2     H0K 3674   1.059   0.093   5.550 -1.0974 -0.2983 -0.5343
  292G2     H0M 3675   1.156   0.190   5.657  1.5971 -0.4635  0.5284
  292G2     H0N 3676   0.978   0.178   5.683  1.3365 -2.0966  1.2116
  293G2     C00 3677   0.316   5.089   3.873 -0.3592 -0.1442  0.5282
  293G2     O01 3678   0.314   5.191   3.781 -0.8841 -0.7703 -0.1261
  293G2     C02 3679   0.440   5.228   3.731 -0.2105  0.4901 -0.2436
  293G2     C03 3680   0.423   5.351   3.641 -0.1313  0.2935 -0.1554
  293G2     O04 3681   0.367   5.304   3.518 -0.3366  0.0429  0.0334
  293G2     C05 3682   0.346   5.407   3.420 -0.8034 -0.0661 -1.0091
  293G2     C06 3683   0.219   5.381   3.346 -0.2659  0.1943  0.1887
  293G2     O07 3684   0.202   5.499   3.273 -0.2389  0.5272 -0.1047
  293G2     C08 3685   0.072   5.504   3.215 -0.1359  0.2222  0.3590
  293G2     H09 3686   0.220   5.083   3.924 -1.1814 -0.1067  0.4114
  293G2     H0A 3687   0.329   4.992   3.819  1.8922 -1.6460 -1.6272
  293G2     H0B 3688   0.388   5.098   3.942 -2.0545  0.6723 -0.7436
  293G2     H0C 3689   0.505   5.241   3.816 -0.4247  1.3942  1.6699
  293G2     H0D 3690   0.486   5.147   3.669 -2.2310  1.5347 -1.8511
  293G2     H0E 3691   0.364   5.423   3.694 -1.1128  0.8065  0.2361
  293G2     H0F 3692   0.524   5.394   3.617  0.2417 -0.8594  2.5725
  293G2     H0G 3693   0.333   5.505   3.465 -0.7114 -1.9356 -1.4943
  293G2     H0H 3694   0.438   5.412   3.358  0.1948  0.5180  0.4609
  293G2     H0I 3695   0.230   5.301   3.269  2.6846 -2.6087 -4.3499
  293G2     H0J 3696   0.131   5.360   3.412  1.2915 -0.9136  2.0882
  293G2     H0K 3697   0.069   5.420   3.147  0.8592 -2.4615  1.6869
  293G2     H0M 3698  -0.007   5.502   3.291 -0.5441 -0.1770 -4.1873
  293G2     H0N 3699   0.052   5.588   3.144 -0.6872 -2.2590 -3.4554
  294G2     C00 3700   0.322   1.512   3.886  0.3773  0.7364  0.1831
  294G2     O01 3701   0.215   1.430   3.841  0.0065 -0.2012 -0.1493
  294G2     C02 3702   0.250   1.296   3.793  0.1967  0.0982 -1.0316
  294G2     C03 3703   0.279   1.202   3.910 -0.0598  0.1791 -0.1418
  294G2     O04 3704   0.395   1.242   3.983  0.6032 -0.5520 -0.5253
  294G2     C05 3705   0.405   1.214   4.120  1.7048 -0.2565  0.0239
  294G2     C06 3706   0.539   1.283   4.161 -0.3667 -0.3597 -0.0008
  294G2     O07 3707   0.556   1.265   4.300 -0.1451  0.2547 -0.1170
  294G2     C08 3708   0.608   1.385   4.366 -0.2169 -0.9625 -0.9410
  294G2     H09 3709   0.290   1.616   3.906  1.3434  0.6702  1.9140
  294G2     H0A 3710   0.378   1.477   3.977  1.8192  1.8748 -3.3110
  294G2     H0B 3711   0.398   1.523   3.810 -0.7644  0.4600  0.5598
  294G2     H0C 3712   0.160   1.267   3.735 -0.8793  2.3725  0.0330
  294G2     H0D 3713   0.339   1.300   3.731  0.8979 -0.6396 -0.9669
  294G2     H0E 3714   0.195   1.200   3.975 -2.0875  5.4855  0.8953
  294G2     H0F 3715   0.291   1.108   3.867 -1.5366  0.7203 -1.8330
  294G2     H0G 3716   0.318   1.241   4.184  1.3698  0.7632  0.6122
  294G2     H0H 3717   0.407   1.106   4.137 -0.6372 -0.5466  0.2270
  294G2     H0I 3718   0.629   1.239   4.103  2.4910 -0.4767 -1.6320
  294G2     H0J 3719   0.531   1.388   4.135 -0.6661 -0.8081  2.8793
  294G2     H0K 3720   0.706   1.420   4.334 -1.2623  0.4469  0.4794
  294G2     H0M 3721   0.535   1.469   4.340  1.4090 -1.5645 -0.8985
  294G2     H0N 3722   0.613   1.383   4.474 -0.2954  0.6524 -1.1269
  295G2     C00 3723   1.651   3.758   5.221 -0.1172 -0.5013 -0.4413
  295G2     O01 3724   1.768   3.831   5.265 -0.2541 -0.3529 -0.3753
  295G2     C02 3725   1.781   3.952   5.189  0.2634  1.0189  0.1650
  295G2     C03 3726   1.868   4.051   5.267  0.0958  0.1127  0.0108
  295G2     O04 3727   1.855   4.175   5.204  0.0400 -0.2919  0.0514
  295G2     C05 3728   1.955   4.275   5.243  0.4144  0.6076  0.1944
  295G2     C06 3729   1.921   4.401   5.167 -0.5397 -0.0806 -0.2442
  295G2     O07 3730   1.802   4.463   5.221 -0.3973  0.4773 -0.1157
  295G2     C08 3731   1.722   4.532   5.123  0.2444 -0.2243 -0.0613
  295G2     H09 3732   1.563   3.820   5.226 -1.1507 -2.8444  4.8172
  295G2     H0A 3733   1.666   3.728   5.117 -1.0341 -0.2387 -0.0583
  295G2     H0B 3734   1.633   3.672   5.289 -0.7855 -0.6869 -0.2471
  295G2     H0C 3735   1.808   3.934   5.080 -0.3406 -0.0272 -2.7654
  295G2     H0D 3736   1.682   3.997   5.186  0.9139  0.1035  1.0494
  295G2     H0E 3737   1.828   4.053   5.370  0.8025  0.1258  1.0745
  295G2     H0F 3738   1.971   4.025   5.271  0.5788  0.4684  1.5076
  295G2     H0G 3739   1.949   4.294   5.353  0.5577 -1.6664 -0.1168
  295G2     H0H 3740   2.050   4.232   5.216 -1.5708 -1.3839 -4.3781
  295G2     H0I 3741   1.997   4.479   5.183 -2.9093  0.4165  2.1669
  295G2     H0J 3742   1.911   4.387   5.060 -1.4776 -1.8902  1.0972
  295G2     H0K 3743   1.778   4.573   5.039  0.1009  1.9163  1.7329
  295G2     H0M 3744   1.663   4.455   5.068  2.3597 -0.2608 -0.9653
  295G2     H0N 3745   1.654   4.600   5.177 -0.0720 -2.4179 -1.4674
  296G2     C00 3746   1.574   1.876   5.110 -0.0700 -0.6488  0.2428
  296G2     O01 3747   1.606   2.000   5.048  0.5741 -0.2042 -0.2095
  296G2     C02 3748   1.503   2.081   4.995  0.2331  0.1395 -0.2893
  296G2     C03 3749   1.555   2.203   4.918  0.5046 -0.3149 -0.1442
  296G2     O04 3750   1.447   2.276   4.864 -0.3162 -0.2458  0.1851
  296G2     C05 3751   1.479   2.381   4.774 -0.9352  0.6429 -0.6140
  296G2     C06 3752   1.361   2.402   4.675 -0.4608  0.4219 -0.8158
  296G2     O07 3753   1.251   2.478   4.727 -0.3267  0.2767 -0.1857
  296G2     C08 3754   1.164   2.414   4.823  0.2140 -0.6606  0.6360
  296G2     H09 3755   1.481   1.869   5.161  2.1777 -2.5429  1.3519
  296G2     H0A 3756   1.571   1.793   5.037 -1.9443  0.8819 -0.0969
  296G2     H0B 3757   1.655   1.854   5.178  1.1117  1.8020 -0.9797
  296G2     H0C 3758   1.447   2.024   4.922 -0.8565  0.1043  0.5961
  296G2     H0D 3759   1.448   2.113   5.082  1.5911  0.1245  0.7339
  296G2     H0E 3760   1.611   2.267   4.989  1.5937 -1.2242 -0.3293
  296G2     H0F 3761   1.610   2.160   4.839  2.2278  1.5503 -2.7777
  296G2     H0G 3762   1.505   2.473   4.834 -1.1489  1.4155 -0.3856
  296G2     H0H 3763   1.571   2.355   4.721 -0.9140 -0.4385 -1.2751
  296G2     H0I 3764   1.398   2.461   4.595 -1.4668 -2.2138  0.1649
  296G2     H0J 3765   1.324   2.311   4.631 -3.2753 -0.2879 -1.4282
  296G2     H0K 3766   1.203   2.374   4.916  1.0145 -2.9706  0.3178
  296G2     H0M 3767   1.091   2.490   4.860 -0.4128 -0.7104 -0.5434
  296G2     H0N 3768   1.114   2.340   4.766 -2.8924  4.2105 -1.4707
  297G2     C00 3769   3.147   3.487   1.530  0.1227 -0.0128 -0.0537
  297G2     O01 3770   3.019   3.422   1.550  0.1943  0.9865 -0.6209
  297G2     C02 3771   3.019   3.285   1.503 -0.4149  0.5106 -0.4897
  297G2     C03 3772   2.891   3.212   1.550  0.4441 -0.4733 -0.2176
  297G2     O04 3773   2.779   3.246   1.471  0.3152  0.0997 -0.2001
  297G2     C05 3774   2.662   3.177   1.514 -0.1716 -0.3640  0.1990
  297G2     C06 3775   2.541   3.185   1.416  0.2626 -0.4380  0.2853
  297G2     O07 3776   2.427   3.140   1.492  0.1339  0.3729 -0.1362
  297G2     C08 3777   2.300   3.136   1.422 -0.0859  0.1750 -0.2282
  297G2     H09 3778   3.215   3.453   1.610 -1.4447  1.0300 -0.3762
  297G2     H0A 3779   3.189   3.447   1.437 -1.3168  0.1630  0.6301
  297G2     H0B 3780   3.136   3.598   1.525  0.3380  0.1385  2.3744
  297G2     H0C 3781   3.023   3.283   1.395  2.4462 -2.2945 -3.3760
  297G2     H0D 3782   3.104   3.222   1.533  0.6426 -3.0768 -1.6410
  297G2     H0E 3783   2.906   3.103   1.543 -4.1018 -0.8962  1.3733
  297G2     H0F 3784   2.873   3.223   1.655  0.5291 -1.2995  2.2101
  297G2     H0G 3785   2.684   3.079   1.550  1.2567  1.7461  1.3341
  297G2     H0H 3786   2.629   3.221   1.606 -1.3656 -2.0314  0.6177
  297G2     H0I 3787   2.524   3.284   1.379  1.9145 -2.4709  2.5409
  297G2     H0J 3788   2.560   3.124   1.327 -3.0041 -0.0762  0.2966
  297G2     H0K 3789   2.283   3.214   1.349  0.1126 -1.6490  1.6415
  297G2     H0M 3790   2.271   3.042   1.381  0.8950  0.4395 -0.5964
  297G2     H0N 3791   2.224   3.162   1.504  3.0563 -0.4562  0.5216
  298G2     C00 3792   0.245   1.355   0.211 -0.5040  0.6178  0.2792
  298G2     O01 3793   0.191   1.290   0.098 -0.0685 -0.2152  0.0326
  298G2     C02 3794   0.141   1.153   0.110 -0.6662 -0.0465  0.1536
  298G2     C03 3795   0.004   1.137   0.179  0.0994  0.4062  0.5967
  298G2     O04 3796  -0.092   1.106   0.077  0.0359 -0.0728  0.5014
  298G2     C05 3797  -0.108   0.964   0.057 -0.0876 -0.0492 -0.1217
  298G2     C06 3798  -0.181   0.921  -0.070 -0.1227 -0.0370 -0.1987
  298G2     O07 3799  -0.188   0.780  -0.080 -0.2989 -0.2621 -0.1685
  298G2     C08 3800  -0.207   0.735  -0.214  0.6186  0.1747 -0.2516
  298G2     H09 3801   0.324   1.289   0.247  2.7552  1.8210 -1.9266
  298G2     H0A 3802   0.294   1.451   0.177 -1.1427 -0.4292  0.4291
  298G2     H0B 3803   0.158   1.375   0.275 -0.1062 -0.6438 -0.2611
  298G2     H0C 3804   0.147   1.119   0.009 -2.0493 -0.5354 -1.2463
  298G2     H0D 3805   0.215   1.100   0.178 -1.3486  0.4191 -0.0349
  298G2     H0E 3806   0.018   1.068   0.268  1.3126 -0.7571 -0.3116
  298G2     H0F 3807  -0.027   1.232   0.217 -0.2054  1.5502 -2.2203
  298G2     H0G 3808  -0.015   0.903   0.041 -1.3392 -1.1551 -0.0064
  298G2     H0H 3809  -0.155   0.935   0.150 -2.2227 -2.3349  2.3374
  298G2     H0I 3810  -0.280   0.968  -0.059 -2.3887 -0.8357  2.1997
  298G2     H0J 3811  -0.126   0.958  -0.152  0.5793  0.0057 -1.3277
  298G2     H0K 3812  -0.183   0.624  -0.216  1.4846 -2.8480 -1.7674
  298G2     H0M 3813  -0.310   0.746  -0.243  0.5767  0.8746 -1.0027
  298G2     H0N 3814  -0.143   0.793  -0.288  1.0911  0.3205 -2.3755
  299G2     C00 3815   2.339   2.071   4.222 -0.1314  0.3525 -0.2290
  299G2     O01 3816   2.255   2.030   4.325  0.1405 -0.2243 -0.4767
  299G2     C02 3817   2.322   2.017   4.449 -0.0515  0.4600  0.4010
  299G2     C03 3818   2.239   1.934   4.544 -0.1081 -0.2941  0.1013
  299G2     O04 3819   2.143   2.020   4.609  0.1734 -0.0874 -0.5904
  299G2     C05 3820   2.042   1.962   4.694 -0.0742 -0.0393 -0.5755
  299G2     C06 3821   1.971   2.064   4.791  1.2460 -0.6910 -0.1292
  299G2     O07 3822   1.889   2.168   4.737 -0.5517 -0.3076 -0.0176
  299G2     C08 3823   1.946   2.249   4.640 -0.4940 -0.2864  0.7327
  299G2     H09 3824   2.305   2.049   4.125  1.7333  0.8769 -0.0473
  299G2     H0A 3825   2.345   2.181   4.241 -0.7583  3.4965  0.0640
  299G2     H0B 3826   2.440   2.031   4.238  0.3274  1.4077  1.3905
  299G2     H0C 3827   2.409   1.959   4.434  2.1905 -2.0407 -0.9075
  299G2     H0D 3828   2.355   2.115   4.482 -1.1995 -0.0905 -0.1065
  299G2     H0E 3829   2.193   1.849   4.498 -1.3248  0.1240 -0.6100
  299G2     H0F 3830   2.296   1.889   4.621 -3.6335  1.7198 -0.5526
  299G2     H0G 3831   1.975   1.903   4.624 -0.9550 -1.9970 -0.9922
  299G2     H0H 3832   2.096   1.894   4.747  1.2257  0.5809  0.6071
  299G2     H0I 3833   1.912   2.011   4.868  2.9330  1.4891 -0.6998
  299G2     H0J 3834   2.038   2.110   4.853 -4.7955 -1.1075 -0.8542
  299G2     H0K 3835   1.974   2.190   4.549  0.7214 -2.6387 -0.6850
  299G2     H0M 3836   1.883   2.335   4.623  0.7478  0.9917  0.1682
  299G2     H0N 3837   2.042   2.288   4.664 -0.9809 -0.2835 -1.6015
  300G2     C00 3838   0.772   5.233   3.484 -0.1680  0.6628 -0.4096
  300G2     O01 3839   0.906   5.273   3.507 -0.6892 -0.1830  0.1075
  300G2     C02 3840   0.981   5.175   3.582  0.4292  0.0890 -0.3286
  300G2     C03 3841   1.131   5.201   3.569  0.2507 -0.7744  0.2882
  300G2     O04 3842   1.149   5.336   3.595 -0.2334  0.5590  0.1066
  300G2     C05 3843   1.286   5.369   3.580  0.1359  0.1103 -0.0050
  300G2     C06 3844   1.293   5.520   3.607  0.4330  0.3005 -0.6069
  300G2     O07 3845   1.222   5.578   3.501  0.0810 -0.5582 -0.0553
  300G2     C08 3846   1.204   5.720   3.512 -0.1462 -0.4364 -0.3447
  300G2     H09 3847   0.721   5.230   3.582 -1.3550  1.5613 -1.7029
  300G2     H0A 3848   0.713   5.311   3.436  1.5206 -0.2272 -0.4198
  300G2     H0B 3849   0.755   5.135   3.439 -3.3271 -0.0411  2.9079
  300G2     H0C 3850   0.942   5.174   3.686  0.5106 -1.4464 -2.6835
  300G2     H0D 3851   0.969   5.077   3.542 -1.4901 -0.1300 -1.2164
  300G2     H0E 3852   1.193   5.140   3.633  0.4049  1.4082 -1.4349
  300G2     H0F 3853   1.168   5.179   3.470  2.1811  1.6855  3.0721
  300G2     H0G 3854   1.337   5.311   3.656 -0.3206  0.4551 -0.0046
  300G2     H0H 3855   1.336   5.339   3.486  0.6258 -0.3737  1.7483
  300G2     H0I 3856   1.248   5.556   3.709  3.1342 -0.2175  0.5267
  300G2     H0J 3857   1.409   5.545   3.603  1.8887  2.8730 -0.4967
  300G2     H0K 3858   1.150   5.763   3.431  2.8236 -0.3341 -1.2954
  300G2     H0M 3859   1.150   5.746   3.603  0.2455  0.8029 -1.3039
  300G2     H0N 3860   1.304   5.761   3.512 -1.7176  3.3711 -2.4555
  301G2     C00 3861   3.020   0.790   3.623 -0.3212  0.8538  0.3419
  301G2     O01 3862   3.048   0.934   3.613  0.2703  0.1239 -0.7659
  301G2     C02 3863   3.182   0.965   3.659 -0.7516 -0.4563 -0.4305
  301G2     C03 3864   3.212   1.111   3.616 -0.4092  0.2928  0.1913
  301G2     O04 3865   3.124   1.211   3.671  0.1158 -0.3934  0.2396
  301G2     C05 3866   3.004   1.219   3.598  0.7767  0.9222  0.4663
  301G2     C06 3867   2.932   1.354   3.628 -0.3954  0.1392  0.1351
  301G2     O07 3868   2.894   1.324   3.765  0.6671  0.7185 -0.0133
  301G2     C08 3869   2.817   1.425   3.821  0.4092  0.6774 -0.1700
  301G2     H09 3870   3.103   0.732   3.586  0.6274  1.8069  0.3625
  301G2     H0A 3871   2.991   0.758   3.721 -0.9258  3.0196  2.0454
  301G2     H0B 3872   2.932   0.773   3.560 -1.5218  1.2419  0.1372
  301G2     H0C 3873   3.193   0.957   3.763 -1.7682 -1.0591 -1.2494
  301G2     H0D 3874   3.251   0.898   3.601 -2.7949 -2.0892 -0.6997
  301G2     H0E 3875   3.305   1.138   3.654 -0.7345 -0.7869 -1.9682
  301G2     H0F 3876   3.220   1.111   3.503  1.2069  0.5394  2.4664
  301G2     H0G 3877   3.023   1.210   3.492  3.4642 -0.6091  0.8993
  301G2     H0H 3878   2.939   1.136   3.630 -0.6167 -0.8995  1.2589
  301G2     H0I 3879   2.992   1.441   3.614  0.7304 -1.6793 -0.8740
  301G2     H0J 3880   2.847   1.361   3.560 -0.5138 -0.7056 -1.5190
  301G2     H0K 3881   2.849   1.529   3.808  0.7887  1.3383 -0.1202
  301G2     H0M 3882   2.715   1.437   3.772  1.4417  0.7630  1.7621
  301G2     H0N 3883   2.787   1.408   3.927 -2.8657  2.6483  1.1202
  302G2     C00 3884   4.375   3.365   0.926 -0.3039  0.4840  0.2927
  302G2     O01 3885   4.455   3.390   1.039  0.0043  0.4288  0.3174
  302G2     C02 3886   4.546   3.500   1.034 -0.0648 -0.3157  0.3631
  302G2     C03 3887   4.573   3.550   1.172  0.0387 -0.7201  0.1063
  302G2     O04 3888   4.643   3.678   1.158 -0.1830  0.0720  0.3779
  302G2     C05 3889   4.658   3.761   1.278  0.0278  0.0350 -0.1686
  302G2     C06 3890   4.723   3.899   1.238 -0.1345 -0.1882 -0.4385
  302G2     O07 3891   4.627   3.979   1.182  0.0671 -0.4311 -0.3599
  302G2     C08 3892   4.673   4.105   1.153  0.2312  0.0108 -0.3545
  302G2     H09 3893   4.320   3.455   0.890  1.2542  1.1846  0.4845
  302G2     H0A 3894   4.436   3.330   0.846 -2.2924 -1.1479  0.5048
  302G2     H0B 3895   4.302   3.292   0.948 -1.6661  2.4492  0.0988
  302G2     H0C 3896   4.641   3.466   0.991 -1.9857 -2.8436 -0.9396
  302G2     H0D 3897   4.492   3.581   0.979  1.6619 -1.9623  0.7026
  302G2     H0E 3898   4.478   3.563   1.226 -0.1824 -1.6214 -1.3006
  302G2     H0F 3899   4.627   3.477   1.234  1.7874  3.8240 -1.3440
  302G2     H0G 3900   4.563   3.786   1.320 -2.0491  0.2275  2.0455
  302G2     H0H 3901   4.712   3.717   1.363 -3.9997  0.7287  0.5785
  302G2     H0I 3902   4.764   3.945   1.329 -2.1276  0.7341  0.5371
  302G2     H0J 3903   4.807   3.880   1.169 -0.8573 -2.0012 -1.1629
  302G2     H0K 3904   4.599   4.147   1.089 -1.8953 -0.5845  1.7744
  302G2     H0M 3905   4.694   4.161   1.243 -0.9695  1.6763 -0.5593
  302G2     H0N 3906   4.767   4.089   1.102 -2.7502 -1.5213 -0.3842
  303G2     C00 3907   1.995   4.482   3.091  0.1819  0.1792 -0.4850
  303G2     O01 3908   2.022   4.406   3.215 -0.4461  0.3423 -0.1992
  303G2     C02 3909   2.002   4.473   3.335 -0.2227  0.2816 -0.0841
  303G2     C03 3910   1.980   4.367   3.446  0.4251 -0.3502 -1.3867
  303G2     O04 3911   2.095   4.288   3.479 -0.3655 -0.7329  0.1847
  303G2     C05 3912   2.071   4.221   3.605 -0.4512 -0.1926 -0.3755
  303G2     C06 3913   2.164   4.099   3.624 -0.5606 -0.2045 -0.3064
  303G2     O07 3914   2.091   3.989   3.658  0.5613  0.1198  0.1062
  303G2     C08 3915   2.023   3.935   3.543 -0.5380  0.6639 -0.0297
  303G2     H09 3916   1.915   4.547   3.105 -1.0485  0.8139  0.3245
  303G2     H0A 3917   2.080   4.545   3.067 -0.4920 -3.2835 -1.3093
  303G2     H0B 3918   1.978   4.417   3.003 -1.6163 -2.9908  0.3287
  303G2     H0C 3919   2.082   4.538   3.364  0.3539  1.6176  1.2189
  303G2     H0D 3920   1.910   4.545   3.325 -1.5443  0.6896  0.3527
  303G2     H0E 3921   1.947   4.416   3.540  0.3595 -0.9475 -1.3880
  303G2     H0F 3922   1.898   4.298   3.429 -2.5685 -0.3915 -0.8561
  303G2     H0G 3923   2.099   4.299   3.668 -1.4070 -1.4715 -1.4046
  303G2     H0H 3924   1.962   4.194   3.621 -1.3792  0.1779  1.2958
  303G2     H0I 3925   2.234   4.074   3.543  2.3171  0.4138  0.5282
  303G2     H0J 3926   2.232   4.107   3.709  0.2468 -3.3618 -0.0725
  303G2     H0K 3927   2.098   3.898   3.478 -1.2049 -3.1570 -1.5357
  303G2     H0M 3928   1.964   3.846   3.562  0.2852  1.8354  0.7846
  303G2     H0N 3929   1.972   4.010   3.481 -1.6323 -2.5897 -1.0085
  304G2     C00 3930   0.884   5.722   4.323 -0.1040 -0.0580 -0.1517
  304G2     O01 3931   1.028   5.720   4.294  0.0413  0.3286 -0.0322
  304G2     C02 3932   1.073   5.725   4.160  0.1377  0.3112 -0.1028
  304G2     C03 3933   1.216   5.784   4.157  1.7730 -0.3574 -0.3725
  304G2     O04 3934   1.243   5.829   4.029 -0.3883 -0.6880  0.1098
  304G2     C05 3935   1.377   5.821   3.994 -0.7595  0.0676 -0.4045
  304G2     C06 3936   1.456   5.937   4.053 -0.3356  0.9067 -0.1873
  304G2     O07 3937   1.585   5.943   3.979  0.3452  0.9353  0.1756
  304G2     C08 3938   1.679   6.024   4.049  0.4787 -0.1023 -0.5959
  304G2     H09 3939   0.834   5.812   4.290 -1.5288 -2.3635 -0.4948
  304G2     H0A 3940   0.846   5.646   4.261  1.1952  1.2176 -0.0020
  304G2     H0B 3941   0.866   5.705   4.426 -0.7812  1.9016  0.0046
  304G2     H0C 3942   1.067   5.625   4.122 -0.8361 -1.4302  1.2664
  304G2     H0D 3943   0.999   5.780   4.099  2.4924  0.8058  0.5114
  304G2     H0E 3944   1.208   5.879   4.218  2.5987  1.4875  0.6827
  304G2     H0F 3945   1.298   5.729   4.202 -0.0826 -0.0607  1.7130
  304G2     H0G 3946   1.419   5.721   4.024  2.1860 -1.1856 -0.9651
  304G2     H0H 3947   1.367   5.832   3.890 -1.5144  0.1415 -0.2252
  304G2     H0I 3948   1.399   6.022   4.016 -0.2330 -2.5932  1.2397
  304G2     H0J 3949   1.468   5.924   4.163  0.6339 -2.4914 -0.0789
  304G2     H0K 3950   1.734   5.983   4.138  2.0765  0.2624 -0.4394
  304G2     H0M 3951   1.753   6.044   3.972 -0.3403 -0.8142 -1.2590
  304G2     H0N 3952   1.641   6.128   4.071 -0.6917  1.1227 -0.0208
  305G2     C00 3953   0.756   3.553   1.367 -0.6412 -0.4763 -1.0298
  305G2     O01 3954   0.785   3.419   1.387 -0.4137 -0.5642  0.2209
  305G2     C02 3955   0.682   3.343   1.443 -0.6760 -0.2036 -0.0199
  305G2     C03 3956   0.714   3.194   1.428 -0.3845  0.1605 -0.3908
  305G2     O04 3957   0.735   3.159   1.295  0.2881  0.7785  0.8309
  305G2     C05 3958   0.799   3.029   1.278 -0.6644 -0.7352 -0.4389
  305G2     C06 3959   0.839   3.003   1.128 -1.4654 -0.0717  0.9280
  305G2     O07 3960   0.928   3.102   1.078 -0.4644 -0.1820  0.3667
  305G2     C08 3961   1.063   3.078   1.118 -0.2584 -0.0588  0.3392
  305G2     H09 3962   0.835   3.606   1.312  0.0503  2.8194 -0.9193
  305G2     H0A 3963   0.657   3.580   1.327 -0.0435 -1.8931  0.7036
  305G2     H0B 3964   0.750   3.594   1.466  0.3759 -1.2405 -0.8178
  305G2     H0C 3965   0.666   3.370   1.545 -0.2397 -1.6254  0.2559
  305G2     H0D 3966   0.591   3.365   1.384 -0.8565  0.6138  1.8807
  305G2     H0E 3967   0.802   3.174   1.492 -1.6692 -2.6934 -2.2368
  305G2     H0F 3968   0.635   3.123   1.464 -0.5038 -1.4928 -2.1249
  305G2     H0G 3969   0.892   3.045   1.336  0.9175 -0.7963 -0.4060
  305G2     H0H 3970   0.743   2.945   1.320 -0.0022 -1.6619  0.3734
  305G2     H0I 3971   0.861   2.902   1.109 -0.8135 -1.2270 -1.0100
  305G2     H0J 3972   0.746   3.027   1.070  1.4289  1.5251 -1.6925
  305G2     H0K 3973   1.081   3.065   1.225 -0.1419 -0.4343  0.9598
  305G2     H0M 3974   1.097   2.990   1.056  0.4345  0.1269  0.7487
  305G2     H0N 3975   1.125   3.156   1.081  0.2329  0.6582 -0.6546
  306G2     C00 3976   3.981   4.955   1.719 -0.4685 -0.0658  0.5629
  306G2     O01 3977   4.060   4.869   1.631 -0.6384  0.0539 -0.1105
  306G2     C02 3978   4.203   4.896   1.633  0.1062 -0.2942 -0.0167
  306G2     C03 3979   4.272   4.815   1.521  0.6944  0.1006 -0.5734
  306G2     O04 3980   4.309   4.684   1.560  0.4191  0.3732  0.5982
  306G2     C05 3981   4.210   4.580   1.538  0.6139  0.1028 -0.3299
  306G2     C06 3982   4.256   4.466   1.624 -0.2103 -0.6669 -0.2219
  306G2     O07 3983   4.218   4.502   1.758 -0.1670  0.1524  0.3018
  306G2     C08 3984   4.271   4.410   1.852  0.4843 -0.0750 -0.5606
  306G2     H09 3985   4.030   4.967   1.813 -1.0042 -0.6958  0.3165
  306G2     H0A 3986   3.963   5.057   1.676  1.4918 -1.1840 -2.5381
  306G2     H0B 3987   3.883   4.911   1.739  2.2065  0.6469 -0.4632
  306G2     H0C 3988   4.204   5.002   1.605  2.0753 -0.4794 -1.6841
  306G2     H0D 3989   4.247   4.884   1.733 -1.5098 -1.5133  0.8823
  306G2     H0E 3990   4.198   4.813   1.439  0.5261  3.0185 -1.8810
  306G2     H0F 3991   4.361   4.868   1.492  1.7416 -0.9475 -1.5775
  306G2     H0G 3992   4.107   4.606   1.569  2.0229 -0.1541  0.6062
  306G2     H0H 3993   4.206   4.552   1.432  0.1861 -2.1188 -0.5572
  306G2     H0I 3994   4.200   4.382   1.590  1.4399 -1.1508  1.1027
  306G2     H0J 3995   4.369   4.442   1.613  3.1825  1.1069  0.3042
  306G2     H0K 3996   4.202   4.414   1.939 -0.0246 -1.4121  0.3253
  306G2     H0M 3997   4.276   4.301   1.835 -1.4197  1.2221  2.6818
  306G2     H0N 3998   4.366   4.441   1.893 -1.2910 -0.3586  0.4163
  307G2     C00 3999   5.349   5.050   0.891  0.1177  0.2676 -0.3627
  307G2     O01 4000   5.334   5.085   0.752 -0.0878 -0.0160 -0.2699
  307G2     C02 4001   5.430   5.022   0.674  0.8473  0.1243  0.4032
  307G2     C03 4002   5.400   5.022   0.529 -0.1525 -0.0113  0.5686
  307G2     O04 4003   5.510   4.965   0.465  0.9407  0.3590  0.0048
  307G2     C05 4004   5.484   4.918   0.332  0.0949  0.2427 -0.0387
  307G2     C06 4005   5.422   4.776   0.330  0.2761 -0.0327  0.2903
  307G2     O07 4006   5.280   4.783   0.336 -0.1974 -0.3259 -0.3835
  307G2     C08 4007   5.229   4.648   0.329 -0.4843  0.1269 -0.2149
  307G2     H09 4008   5.316   4.943   0.902 -0.8885 -0.7422 -0.2637
  307G2     H0A 4009   5.451   5.060   0.931 -1.4273  0.9038  1.8601
  307G2     H0B 4010   5.287   5.099   0.961 -0.4823 -3.3450 -1.0845
  307G2     H0C 4011   5.523   5.074   0.690  1.1749  2.5442  1.9703
  307G2     H0D 4012   5.450   4.921   0.692 -0.2566  2.4216 -2.7575
  307G2     H0E 4013   5.311   4.963   0.509 -1.1438  4.6588  2.5787
  307G2     H0F 4014   5.360   5.119   0.510 -0.1371  1.5038 -0.3117
  307G2     H0G 4015   5.426   4.990   0.265 -0.1947  0.6533  0.9214
  307G2     H0H 4016   5.581   4.919   0.276 -0.9360  3.3995 -0.5536
  307G2     H0I 4017   5.445   4.734   0.233  2.3008 -0.9890  2.5846
  307G2     H0J 4018   5.459   4.709   0.410  0.2249  0.1899 -0.7191
  307G2     H0K 4019   5.229   4.601   0.422 -0.3317  1.6157 -0.9109
  307G2     H0M 4020   5.120   4.655   0.320  3.7447  1.1982 -2.6822
  307G2     H0N 4021   5.265   4.583   0.246  0.3890  0.5010 -0.4096
  308G2     C00 4022   2.507   4.192   1.313 -0.0571 -0.2655  0.2542
  308G2     O01 4023   2.470   4.083   1.234 -0.1159  0.3363 -0.8513
  308G2     C02 4024   2.347   4.017   1.267 -0.5645 -0.1450 -0.0465
  308G2     C03 4025   2.353   3.949   1.406 -0.0512  0.3893  0.4213
  308G2     O04 4026   2.480   3.886   1.440 -0.5679  0.2844  0.4596
  308G2     C05 4027   2.494   3.861   1.580  0.1993  0.5553  0.4981
  308G2     C06 4028   2.608   3.769   1.611  0.4452  0.4915  0.4765
  308G2     O07 4029   2.565   3.635   1.581 -0.0884 -0.1658  0.1660
  308G2     C08 4030   2.661   3.532   1.607  0.3641 -0.3128 -0.2278
  308G2     H09 4031   2.424   4.262   1.318 -0.9681 -0.3283  0.7914
  308G2     H0A 4032   2.565   4.167   1.402  2.7615 -1.1751 -0.9502
  308G2     H0B 4033   2.586   4.248   1.253  0.0268  0.8995  0.8698
  308G2     H0C 4034   2.269   4.092   1.257 -2.8284 -0.2058 -0.5149
  308G2     H0D 4035   2.334   3.936   1.192 -0.9717  0.9223 -0.6827
  308G2     H0E 4036   2.321   4.026   1.475  0.4318  1.7271 -2.0415
  308G2     H0F 4037   2.274   3.871   1.416 -0.9170  0.9288 -1.8444
  308G2     H0G 4038   2.513   3.956   1.624  1.9833 -2.6133 -1.0920
  308G2     H0H 4039   2.402   3.818   1.609  1.7444  0.3276 -2.6692
  308G2     H0I 4040   2.700   3.799   1.555  1.6329  0.9743  3.3790
  308G2     H0J 4041   2.631   3.762   1.721 -0.9752  0.1425 -1.7320
  308G2     H0K 4042   2.684   3.508   1.711 -0.9139 -0.6804  0.4486
  308G2     H0M 4043   2.630   3.444   1.558  1.6502  0.6731  0.1452
  308G2     H0N 4044   2.759   3.543   1.561  0.9207  1.6524 -0.3208
  309G2     C00 4045   1.291   1.528   2.338 -0.2863 -0.5052 -0.1960
  309G2     O01 4046   1.285   1.461   2.213  0.3527  0.2921  0.1709
  309G2     C02 4047   1.410   1.402   2.178 -0.4202  0.3044 -0.1771
  309G2     C03 4048   1.485   1.494   2.088 -0.2346 -0.0507 -0.6405
  309G2     O04 4049   1.525   1.615   2.161 -0.2406  0.2544  0.1806
  309G2     C05 4050   1.559   1.729   2.079 -0.5178  0.4063 -0.0034
  309G2     C06 4051   1.462   1.842   2.121 -0.4915 -0.1634 -0.1170
  309G2     O07 4052   1.506   1.958   2.057 -0.5113 -0.1495  0.0668
  309G2     C08 4053   1.396   2.051   2.044  0.1322 -0.2189 -0.2638
  309G2     H09 4054   1.396   1.554   2.370  1.6390  2.5730  1.5274
  309G2     H0A 4055   1.237   1.625   2.332  0.4500  0.1233  1.5365
  309G2     H0B 4056   1.245   1.463   2.407  1.1912  0.7212 -1.5142
  309G2     H0C 4057   1.472   1.387   2.267  0.4096 -1.0518 -1.0843
  309G2     H0D 4058   1.394   1.301   2.145 -0.1769  0.7163 -0.0064
  309G2     H0E 4059   1.578   1.449   2.053 -2.9690 -0.6846 -1.3885
  309G2     H0F 4060   1.424   1.521   2.001  0.5687 -2.2063 -0.7510
  309G2     H0G 4061   1.664   1.749   2.107 -0.6913 -0.3511  3.0438
  309G2     H0H 4062   1.549   1.713   1.974 -1.1202  0.1275  3.0380
  309G2     H0I 4063   1.362   1.814   2.099  2.7955  1.5292 -1.3702
  309G2     H0J 4064   1.468   1.848   2.229 -0.6962 -1.7273 -2.0026
  309G2     H0K 4065   1.442   2.150   2.023  0.2635 -2.2264 -0.9462
  309G2     H0M 4066   1.321   2.011   1.970 -0.1620 -1.3891 -3.1079
  309G2     H0N 4067   1.342   2.054   2.141  1.1785  2.8776  1.6242
  310G2     C00 4068   0.496   0.897   0.391 -0.1550 -0.2296 -0.6102
  310G2     O01 4069   0.605   0.830   0.329  0.1843  0.2302 -0.2593
  310G2     C02 4070   0.693   0.765   0.410  0.5642 -0.2407  0.5019
  310G2     C03 4071   0.794   0.683   0.323  0.2646 -0.0966 -0.2646
  310G2     O04 4072   0.722   0.627   0.218  0.0169 -0.4542  0.7671
  310G2     C05 4073   0.793   0.522   0.154  0.7951 -0.4338  0.1818
  310G2     C06 4074   0.771   0.525   0.005  0.0961 -0.5139 -0.1329
  310G2     O07 4075   0.638   0.567  -0.020  0.1250  0.1364  0.4992
  310G2     C08 4076   0.599   0.560  -0.161 -0.0518 -0.0854 -0.4110
  310G2     H09 4077   0.412   0.824   0.398 -0.6357  0.5106 -1.2735
  310G2     H0A 4078   0.516   0.943   0.492  0.5061  0.9131  0.8250
  310G2     H0B 4079   0.454   0.971   0.323 -1.8918 -2.5946  1.5563
  310G2     H0C 4080   0.738   0.820   0.493 -1.9905  2.5876  1.9770
  310G2     H0D 4081   0.640   0.680   0.457  0.0584  0.5061  1.5208
  310G2     H0E 4082   0.881   0.738   0.291 -0.7245  0.2686  0.1181
  310G2     H0F 4083   0.848   0.605   0.380  1.7669 -1.3137 -1.9716
  310G2     H0G 4084   0.899   0.513   0.165 -0.2014 -0.5332 -0.8627
  310G2     H0H 4085   0.758   0.425   0.189  3.3296 -0.2237  2.1595
  310G2     H0I 4086   0.832   0.601  -0.038 -2.4002  0.2013 -1.0953
  310G2     H0J 4087   0.804   0.434  -0.058  0.2514 -0.3192 -0.5231
  310G2     H0K 4088   0.669   0.621  -0.218  0.5597 -0.9596 -2.6010
  310G2     H0M 4089   0.599   0.469  -0.214  0.3701  1.4025 -1.2741
  310G2     H0N 4090   0.496   0.595  -0.175 -0.2222 -1.2758  0.2307
  311G2     C00 4091   3.692   2.696   1.370 -0.4282  0.2421  0.3062
  311G2     O01 4092   3.792   2.796   1.363 -0.6023 -0.3163 -0.2909
  311G2     C02 4093   3.839   2.837   1.488 -0.4517  0.5070  0.3015
  311G2     C03 4094   3.942   2.944   1.460  0.0884  0.1971 -0.2495
  311G2     O04 4095   3.881   3.045   1.380  0.2366 -0.1802 -0.1766
  311G2     C05 4096   3.956   3.169   1.365 -0.0155  0.3446 -0.2136
  311G2     C06 4097   3.881   3.276   1.275 -0.1806  0.4981 -0.0147
  311G2     O07 4098   3.799   3.210   1.179 -1.0218  0.2959 -0.2110
  311G2     C08 4099   3.663   3.254   1.180  0.3865 -0.0077 -0.1630
  311G2     H09 4100   3.741   2.604   1.405 -2.6130 -0.3017 -1.8140
  311G2     H0A 4101   3.615   2.727   1.446  1.5801 -0.8184 -0.5243
  311G2     H0B 4102   3.654   2.680   1.275  0.8045 -1.5231 -2.4226
  311G2     H0C 4103   3.768   2.859   1.556  3.5082  0.7350  1.3353
  311G2     H0D 4104   3.887   2.750   1.540  0.6546  0.7417 -1.8161
  311G2     H0E 4105   3.975   2.993   1.552  2.5048  1.0169 -1.4424
  311G2     H0F 4106   4.037   2.913   1.419  0.8059  0.2786 -0.6546
  311G2     H0G 4107   3.950   3.221   1.461  1.0217  0.5240 -1.4314
  311G2     H0H 4108   4.064   3.155   1.338 -0.4745  0.7278  0.4987
  311G2     H0I 4109   3.831   3.348   1.336  2.9444 -1.5746 -1.9079
  311G2     H0J 4110   3.962   3.342   1.226 -0.2545 -2.2439 -0.8044
  311G2     H0K 4111   3.622   3.218   1.089 -0.1032 -0.4034  0.3912
  311G2     H0M 4112   3.615   3.218   1.264  0.2061  2.7435 -1.1832
  311G2     H0N 4113   3.661   3.364   1.179  0.1761  4.5400 -3.3643
  312G2     C00 4114   2.213   4.870   2.386 -0.4698 -0.5319 -0.3436
  312G2     O01 4115   2.137   4.972   2.320 -0.8985 -0.5164  0.0188
  312G2     C02 4116   2.202   5.045   2.219 -0.4077 -0.3988 -0.7672
  312G2     C03 4117   2.190   5.191   2.259 -0.0600  0.2151  0.5429
  312G2     O04 4118   2.229   5.272   2.142 -0.2492  0.4390 -0.0541
  312G2     C05 4119   2.222   5.411   2.150  0.8517  0.4202  0.5300
  312G2     C06 4120   2.320   5.478   2.056 -0.0081 -0.1323 -0.1013
  312G2     O07 4121   2.315   5.618   2.074  0.2598  0.0547  0.5513
  312G2     C08 4122   2.316   5.695   1.953  0.4596 -0.1573  0.3390
  312G2     H09 4123   2.154   4.807   2.449  0.8045 -0.7363 -1.1113
  312G2     H0A 4124   2.260   4.805   2.310 -0.4295  0.4495  0.1250
  312G2     H0B 4125   2.289   4.918   2.449  0.6843 -0.1700 -0.0816
  312G2     H0C 4126   2.300   5.012   2.211 -0.5687  0.6771 -3.5292
  312G2     H0D 4127   2.156   5.024   2.127  0.1988  1.6487  0.5357
  312G2     H0E 4128   2.088   5.213   2.295  2.1446 -0.2115  1.0593
  312G2     H0F 4129   2.261   5.213   2.338 -0.8786 -1.4854 -0.0524
  312G2     H0G 4130   2.116   5.439   2.135 -0.0208 -0.5857 -0.7645
  312G2     H0H 4131   2.243   5.455   2.246  0.0014 -0.9581 -2.0779
  312G2     H0I 4132   2.411   5.431   2.084 -0.0437 -2.5509 -0.5870
  312G2     H0J 4133   2.313   5.429   1.960 -1.2531  1.5108  1.3587
  312G2     H0K 4134   2.282   5.795   1.973 -0.6893 -0.5431 -3.7204
  312G2     H0M 4135   2.422   5.692   1.916  0.6242  4.8731 -0.2707
  312G2     H0N 4136   2.244   5.661   1.881  0.7622  1.9414  2.7270
  313G2     C00 4137   1.912   3.415   0.239 -0.0650 -0.2385 -0.2863
  313G2     O01 4138   1.931   3.553   0.208  0.2056 -0.1120  0.0850
  313G2     C02 4139   2.063   3.562   0.150  0.2915 -0.2986 -0.2781
  313G2     C03 4140   2.083   3.710   0.114  0.4400 -1.3673 -0.9077
  313G2     O04 4141   1.992   3.743   0.006  0.3725 -0.4531 -0.3581
  313G2     C05 4142   1.986   3.875  -0.041  0.0578 -0.0355  0.1253
  313G2     C06 4143   1.877   3.863  -0.152 -0.1452  1.0837  0.0264
  313G2     O07 4144   1.753   3.821  -0.088 -0.2524  0.0678 -0.0946
  313G2     C08 4145   1.649   3.822  -0.186 -0.2407  0.1671 -0.5178
  313G2     H09 4146   1.999   3.375   0.290 -0.3034 -1.5468  2.3748
  313G2     H0A 4147   1.830   3.416   0.310  0.3845  1.1278  0.5067
  313G2     H0B 4148   1.883   3.352   0.150 -0.9415 -2.1510 -1.3472
  313G2     H0C 4149   2.138   3.517   0.225  2.5390 -2.9122 -0.6963
  313G2     H0D 4150   2.075   3.494   0.067 -0.0508 -0.7730 -2.0629
  313G2     H0E 4151   2.063   3.779   0.203 -0.0646  1.3601  0.5982
  313G2     H0F 4152   2.184   3.725   0.072 -1.2118 -1.0365 -0.8608
  313G2     H0G 4153   1.971   3.945   0.042  1.8959  0.7666  1.2618
  313G2     H0H 4154   2.086   3.907  -0.080  0.6382  0.5897 -0.2539
  313G2     H0I 4155   1.863   3.957  -0.201 -2.9790 -1.0913 -0.0200
  313G2     H0J 4156   1.914   3.798  -0.233  1.1330  2.3079 -2.2887
  313G2     H0K 4157   1.670   3.736  -0.250 -2.4816  2.7013 -1.9315
  313G2     H0M 4158   1.549   3.819  -0.148  0.0496 -1.7104 -0.8664
  313G2     H0N 4159   1.641   3.914  -0.247 -0.2547  1.3289 -1.2332
  314G2     C00 4160   2.587   3.861   1.056  0.1379  0.3525 -0.5638
  314G2     O01 4161   2.705   3.850   0.978 -0.2561 -0.1702  0.9232
  314G2     C02 4162   2.776   3.971   0.960 -0.3882  0.2466  0.4834
  314G2     C03 4163   2.890   3.943   0.857  1.0420  0.2991  0.9012
  314G2     O04 4164   2.958   3.827   0.898 -0.0106  0.3614  0.1395
  314G2     C05 4165   3.044   3.788   0.794 -0.2412  0.3688 -0.9621
  314G2     C06 4166   3.098   3.646   0.813  0.0816 -0.0407 -0.0141
  314G2     O07 4167   2.994   3.552   0.836  0.5569  0.6270 -0.4658
  314G2     C08 4168   3.025   3.423   0.788  1.1881  0.2318 -0.5253
  314G2     H09 4169   2.530   3.773   1.065  0.5000  1.4991  2.5530
  314G2     H0A 4170   2.618   3.893   1.156 -0.9451 -0.8984 -2.1112
  314G2     H0B 4171   2.510   3.936   1.027 -1.0213  1.1812  0.3905
  314G2     H0C 4172   2.707   4.044   0.925  0.3642 -2.0883 -1.8811
  314G2     H0D 4173   2.821   4.013   1.046 -1.0524  0.1599 -3.2802
  314G2     H0E 4174   2.841   3.942   0.759 -0.4599  3.2235  0.6018
  314G2     H0F 4175   2.948   4.032   0.869 -1.1837 -2.8477  1.8680
  314G2     H0G 4176   2.990   3.793   0.698  1.6772  0.5560 -2.5496
  314G2     H0H 4177   3.122   3.857   0.788 -1.5172 -1.6438 -0.3469
  314G2     H0I 4178   3.131   3.618   0.714 -0.7072 -0.7697 -2.0287
  314G2     H0J 4179   3.177   3.632   0.884 -2.3097  0.8961 -4.1113
  314G2     H0K 4180   3.034   3.416   0.681  2.6012 -0.3326 -0.0676
  314G2     H0M 4181   3.112   3.398   0.827 -0.6601 -0.4428  3.5246
  314G2     H0N 4182   2.938   3.361   0.821  0.9046  1.3081 -0.5955
  315G2     C00 4183   3.154   5.255   1.123  0.3213  0.0451 -0.5099
  315G2     O01 4184   3.145   5.296   0.987  0.2747  0.2187  0.0016
  315G2     C02 4185   3.154   5.438   0.982 -0.0674 -0.2644 -0.6967
  315G2     C03 4186   3.070   5.484   0.863 -0.0544  0.1669 -0.0033
  315G2     O04 4187   2.930   5.502   0.896  0.7758  0.4284  0.0066
  315G2     C05 4188   2.855   5.387   0.934  0.5083  0.2073  0.2005
  315G2     C06 4189   2.714   5.422   0.965  0.1595  0.5412 -0.5854
  315G2     O07 4190   2.669   5.350   1.078  0.5878  0.4664  0.3563
  315G2     C08 4191   2.529   5.354   1.111 -0.1718  0.0598  0.8823
  315G2     H09 4192   3.077   5.306   1.183  2.2592  0.3335  0.2550
  315G2     H0A 4193   3.124   5.156   1.143  3.4636 -0.2854 -2.9745
  315G2     H0B 4194   3.255   5.275   1.160 -3.0841 -1.3068  0.4546
  315G2     H0C 4195   3.122   5.502   1.061 -1.2070  2.8728  0.2125
  315G2     H0D 4196   3.250   5.485   0.966  0.3785  2.6391 -0.7405
  315G2     H0E 4197   3.101   5.584   0.842 -1.1791  0.9113 -0.3857
  315G2     H0F 4198   3.076   5.422   0.774 -1.2520  0.5618  0.8749
  315G2     H0G 4199   2.851   5.303   0.861 -1.2161 -1.8539  0.4481
  315G2     H0H 4200   2.906   5.337   1.022 -0.1685 -1.2756 -0.3445
  315G2     H0I 4201   2.710   5.524   0.990 -1.0538 -3.7566 -0.5101
  315G2     H0J 4202   2.650   5.412   0.876 -1.3072  0.0985  1.9756
  315G2     H0K 4203   2.506   5.459   1.126  2.3512  1.3548  1.2375
  315G2     H0M 4204   2.458   5.328   1.032 -0.5896  2.1502 -1.0218
  315G2     H0N 4205   2.503   5.291   1.189 -1.5603 -1.6831  2.3291
  316G2     C00 4206   0.478   1.880   0.721 -0.3826  0.2453  0.0883
  316G2     O01 4207   0.423   1.796   0.625  0.3339  0.3397  0.0920
  316G2     C02 4208   0.431   1.830   0.490 -0.5480  0.2861  0.1938
  316G2     C03 4209   0.343   1.730   0.414  0.5581  0.1864  0.4336
  316G2     O04 4210   0.206   1.762   0.431  0.5717 -0.3273 -0.4590
  316G2     C05 4211   0.111   1.695   0.353 -0.1937  0.4058  0.5236
  316G2     C06 4212  -0.011   1.682   0.432 -0.1823 -0.0653  0.0764
  316G2     O07 4213  -0.103   1.633   0.338 -0.5052 -0.1951  0.9139
  316G2     C08 4214  -0.235   1.620   0.384 -0.3852  0.0350  0.5799
  316G2     H09 4215   0.430   1.976   0.711 -2.8117  0.3582 -0.8742
  316G2     H0A 4216   0.477   1.846   0.826  0.7582  0.0398 -1.4099
  316G2     H0B 4217   0.577   1.905   0.697 -0.9453  0.5651 -1.0362
  316G2     H0C 4218   0.404   1.938   0.473 -3.2869  0.0177 -0.2277
  316G2     H0D 4219   0.534   1.829   0.457  0.3594  2.9529  0.9534
  316G2     H0E 4220   0.366   1.733   0.312 -0.1163 -0.0874  1.4973
  316G2     H0F 4221   0.348   1.625   0.443  0.9970 -1.6797  2.3995
  316G2     H0G 4222   0.084   1.759   0.276 -3.7133  1.7967  3.0171
  316G2     H0H 4223   0.138   1.589   0.317  2.4638 -1.8152 -0.6936
  316G2     H0I 4224   0.014   1.619   0.514 -1.8800  2.6065 -1.5635
  316G2     H0J 4225  -0.053   1.777   0.474 -0.1248 -1.0902 -1.4519
  316G2     H0K 4226  -0.271   1.716   0.372  0.0328 -1.6902  1.2036
  316G2     H0M 4227  -0.298   1.550   0.331 -5.4142 -0.8844  2.6628
  316G2     H0N 4228  -0.234   1.599   0.487 -3.1407  0.3003 -2.0326
  317G2     C00 4229   1.124   5.158   3.964  0.1861 -0.2236  0.0162
  317G2     O01 4230   1.038   5.242   4.039  0.0981  0.1260 -0.5928
  317G2     C02 4231   1.099   5.351   4.102 -0.4691 -0.4537  0.2834
  317G2     C03 4232   1.201   5.308   4.215 -0.3466 -0.9276 -0.1912
  317G2     O04 4233   1.157   5.279   4.345 -0.0392  0.0271  0.2801
  317G2     C05 4234   1.051   5.184   4.361  0.6159  0.7086  0.8206
  317G2     C06 4235   1.105   5.039   4.344 -0.0265 -0.0863 -0.5073
  317G2     O07 4236   1.020   4.953   4.426 -0.4984 -0.3837 -0.7456
  317G2     C08 4237   1.012   4.821   4.366  0.1954 -0.3585 -0.3142
  317G2     H09 4238   1.161   5.079   4.029 -1.7666 -0.1785 -1.1415
  317G2     H0A 4239   1.082   5.094   3.880 -1.3739  0.6736  0.5896
  317G2     H0B 4240   1.215   5.209   3.924 -1.3605 -1.8940 -1.5624
  317G2     H0C 4241   1.141   5.416   4.034  1.1380 -0.2382  1.7365
  317G2     H0D 4242   1.016   5.409   4.135 -0.2282  1.3742 -0.2765
  317G2     H0E 4243   1.249   5.218   4.189 -1.5078 -0.0223  0.7571
  317G2     H0F 4244   1.271   5.389   4.212 -0.6614 -2.8005  1.4945
  317G2     H0G 4245   1.018   5.193   4.463 -2.5178  0.8411 -0.2553
  317G2     H0H 4246   0.963   5.188   4.299 -0.7162 -0.8251 -0.8291
  317G2     H0I 4247   1.103   5.018   4.238 -1.1515 -2.3805 -0.5857
  317G2     H0J 4248   1.207   5.032   4.374  1.1585  1.1219  0.8267
  317G2     H0K 4249   0.939   4.763   4.431  0.6314  0.9299  0.0075
  317G2     H0M 4250   0.949   4.824   4.273  0.6439  0.8730 -1.0221
  317G2     H0N 4251   1.108   4.776   4.367 -2.0137  0.8311  2.2403
  318G2     C00 4252   5.324   0.685   4.499  0.3033 -0.2920  0.4132
  318G2     O01 4253   5.462   0.682   4.511  0.1844  0.0508 -0.0953
  318G2     C02 4254   5.508   0.615   4.636 -0.0561  0.7155 -0.3776
  318G2     C03 4255   5.658   0.620   4.667 -0.4057 -0.3212 -0.3340
  318G2     O04 4256   5.707   0.748   4.682 -0.0711  0.2465 -0.4037
  318G2     C05 4257   5.848   0.767   4.686 -0.0043  0.0300  0.5089
  318G2     C06 4258   5.919   0.689   4.796  0.2282  0.5752 -0.5049
  318G2     O07 4259   5.933   0.552   4.769  1.1819 -0.2877 -0.3589
  318G2     C08 4260   5.994   0.483   4.875 -0.0493  0.2454 -0.5016
  318G2     H09 4261   5.287   0.744   4.408  1.0685  3.4966 -0.2944
  318G2     H0A 4262   5.285   0.586   4.485  1.3432 -1.5962 -2.4028
  318G2     H0B 4263   5.275   0.730   4.590  0.9898  0.1687  1.2035
  318G2     H0C 4264   5.457   0.653   4.726  0.2875 -1.0235 -0.5664
  318G2     H0D 4265   5.477   0.505   4.628  0.9122  0.8885 -1.9704
  318G2     H0E 4266   5.666   0.571   4.764 -1.1787  0.7158 -0.8382
  318G2     H0F 4267   5.712   0.571   4.581 -0.5188 -0.7426 -2.2503
  318G2     H0G 4268   5.889   0.743   4.587  0.1106 -3.8737 -0.3878
  318G2     H0H 4269   5.855   0.871   4.707 -1.6882 -0.8833 -0.2746
  318G2     H0I 4270   6.021   0.732   4.803 -5.1463  2.0409  0.7957
  318G2     H0J 4271   5.868   0.705   4.891 -3.3524 -0.4168 -0.5108
  318G2     H0K 4272   5.928   0.478   4.961  0.2011 -0.0068 -1.9191
  318G2     H0M 4273   6.023   0.379   4.850  0.9882 -2.5283  0.1685
  318G2     H0N 4274   6.083   0.539   4.904  1.6575 -2.5099  1.1484
  319G2     C00 4275   2.976   2.647   0.658  0.8417 -1.1097  0.0826
  319G2     O01 4276   2.925   2.520   0.685  0.4138  0.2116  0.3052
  319G2     C02 4277   3.012   2.451   0.772  1.1329  0.0535 -0.4941
  319G2     C03 4278   2.946   2.322   0.826 -0.4135 -0.3326  0.3410
  319G2     O04 4279   3.024   2.263   0.929 -0.2759  0.0936  0.5207
  319G2     C05 4280   3.151   2.207   0.886  0.9161  0.1866  0.0205
  319G2     C06 4281   3.198   2.127   1.014  0.5614 -0.1387  0.2148
  319G2     O07 4282   3.336   2.088   1.001  0.5290 -0.9319 -0.2072
  319G2     C08 4283   3.383   2.007   1.105  0.3331 -0.7649 -0.0707
  319G2     H09 4284   2.939   2.691   0.564 -0.1713 -0.3804  1.1128
  319G2     H0A 4285   2.942   2.722   0.729  1.8865 -2.6517 -0.7883
  319G2     H0B 4286   3.086   2.647   0.660  2.6975  1.0733 -0.0410
  319G2     H0C 4287   3.094   2.432   0.701 -0.4726  0.5843  2.3282
  319G2     H0D 4288   3.039   2.519   0.858  1.2912 -0.0730 -1.8468
  319G2     H0E 4289   2.848   2.336   0.857 -0.0580  3.3141 -0.2868
  319G2     H0F 4290   2.918   2.250   0.747 -0.4319  0.4435 -2.1933
  319G2     H0G 4291   3.143   2.146   0.800 -0.7210  0.9512 -1.8315
  319G2     H0H 4292   3.211   2.294   0.867 -2.3354 -1.1480 -1.8491
  319G2     H0I 4293   3.202   2.194   1.102  0.0161  1.8483  0.6227
  319G2     H0J 4294   3.133   2.047   1.035  0.4421 -2.3019  0.0596
  319G2     H0K 4295   3.490   1.989   1.104 -2.7812 -2.9922  0.3750
  319G2     H0M 4296   3.368   2.046   1.205 -0.5016  1.7697  2.0791
  319G2     H0N 4297   3.347   1.904   1.090  0.1404  1.5147 -0.9056
  320G2     C00 4298   0.776   5.191   2.732  0.2620 -0.7997 -0.6318
  320G2     O01 4299   0.865   5.240   2.634 -0.2997  0.4218 -0.3115
  320G2     C02 4300   0.799   5.327   2.546  0.6761 -0.3153 -0.3543
  320G2     C03 4301   0.816   5.276   2.401  0.0440  0.8179 -0.3308
  320G2     O04 4302   0.766   5.370   2.306  0.3365  0.1678 -0.8065
  320G2     C05 4303   0.811   5.333   2.177 -0.2334  0.1685 -0.0597
  320G2     C06 4304   0.751   5.417   2.058 -0.7490  0.2217  0.2594
  320G2     O07 4305   0.828   5.401   1.945 -0.2810 -0.7928  0.4904
  320G2     C08 4306   0.793   5.480   1.831  0.3082 -0.2299 -0.5168
  320G2     H09 4307   0.689   5.143   2.686  0.6859 -1.2594  1.4392
  320G2     H0A 4308   0.827   5.115   2.793 -0.2263  0.0164  0.1699
  320G2     H0B 4309   0.742   5.274   2.800 -1.7398 -0.8203  2.4753
  320G2     H0C 4310   0.690   5.350   2.569 -0.5322 -0.9604 -1.0443
  320G2     H0D 4311   0.840   5.428   2.563  0.5572  0.6553  2.2786
  320G2     H0E 4312   0.921   5.255   2.388 -0.7273 -1.0907 -1.7993
  320G2     H0F 4313   0.748   5.185   2.390 -2.3220 -1.0450 -0.3613
  320G2     H0G 4314   0.919   5.333   2.173 -1.6346  2.3450 -1.8296
  320G2     H0H 4315   0.785   5.228   2.162 -1.0856 -1.1475 -0.7482
  320G2     H0I 4316   0.647   5.403   2.045 -1.2958  0.5506  1.5591
  320G2     H0J 4317   0.763   5.524   2.081 -2.7689  0.8617 -5.1574
  320G2     H0K 4318   0.818   5.585   1.844 -0.8907 -1.0507  2.9284
  320G2     H0M 4319   0.860   5.454   1.743 -1.7271  2.5427  1.5480
  320G2     H0N 4320   0.687   5.471   1.809 -0.2773  0.6096  1.4092
  321G2     C00 4321   0.894   3.737   3.133 -0.1080 -1.3460 -0.0169
  321G2     O01 4322   0.923   3.733   2.993  0.2164 -0.3353  0.2438
  321G2     C02 4323   0.825   3.802   2.910 -0.0826 -0.4298  0.1997
  321G2     C03 4324   0.894   3.825   2.775 -0.0731  0.4601  0.4700
  321G2     O04 4325   1.001   3.914   2.791 -0.0200 -0.4712 -0.0626
  321G2     C05 4326   1.076   3.945   2.678  0.3640 -0.2171  0.1940
  321G2     C06 4327   1.180   4.053   2.704 -0.0245  0.1142 -0.4450
  321G2     O07 4328   1.247   4.086   2.587  0.1318 -0.1706 -0.2648
  321G2     C08 4329   1.349   4.180   2.607 -0.7509  0.0475 -0.5332
  321G2     H09 4330   0.878   3.839   3.169  1.9834  0.7214 -0.0057
  321G2     H0A 4331   0.814   3.661   3.144 -0.1454 -3.4343 -0.6868
  321G2     H0B 4332   0.992   3.707   3.181 -1.5249 -1.4612  2.3653
  321G2     H0C 4333   0.741   3.740   2.889  1.5368 -0.9169  0.8636
  321G2     H0D 4334   0.795   3.900   2.962 -0.1513 -1.0154 -0.9997
  321G2     H0E 4335   0.936   3.725   2.740  3.1618 -0.7711 -0.7272
  321G2     H0F 4336   0.824   3.854   2.702 -2.8217 -1.2324  0.1904
  321G2     H0G 4337   1.131   3.856   2.649 -1.2429  0.4992  0.5788
  321G2     H0H 4338   1.004   3.978   2.598 -0.5666 -1.0970 -1.3532
  321G2     H0I 4339   1.131   4.152   2.739  0.8432  3.1954  0.2606
  321G2     H0J 4340   1.243   4.027   2.787 -1.5238  0.3755 -1.7752
  321G2     H0K 4341   1.364   4.235   2.511  1.7730 -1.3247  3.2293
  321G2     H0M 4342   1.335   4.253   2.683 -0.8796 -0.4670 -0.0002
  321G2     H0N 4343   1.447   4.126   2.631 -1.5356 -1.3812  0.7082
  322G2     C00 4344   2.888   0.573   3.964 -1.4199 -0.0621 -0.1680
  322G2     O01 4345   2.933   0.514   3.840 -0.5318 -0.0525  0.2062
  322G2     C02 4346   2.828   0.430   3.796  0.6368 -0.6767  0.6838
  322G2     C03 4347   2.851   0.396   3.648 -0.4633 -0.7187 -0.1048
  322G2     O04 4348   2.743   0.317   3.600  0.2533  0.3262  0.3995
  322G2     C05 4349   2.782   0.228   3.495 -0.8385 -0.5296 -0.4675
  322G2     C06 4350   2.783   0.307   3.364  0.1406 -0.1497 -0.0812
  322G2     O07 4351   2.820   0.440   3.369  0.1408 -0.2121 -0.2676
  322G2     C08 4352   2.957   0.456   3.325  0.4699 -0.4797  0.2024
  322G2     H09 4353   2.836   0.502   4.031  3.0633  0.1719  2.4840
  322G2     H0A 4354   2.980   0.608   4.020  1.6801 -0.2354 -0.5638
  322G2     H0B 4355   2.817   0.658   3.955 -2.2224 -0.2664  2.3177
  322G2     H0C 4356   2.842   0.340   3.854 -0.3777  1.0363  1.4125
  322G2     H0D 4357   2.729   0.476   3.804 -3.0378  1.0588  1.1272
  322G2     H0E 4358   2.848   0.494   3.596 -0.3219 -0.3302  1.9080
  322G2     H0F 4359   2.945   0.349   3.632 -0.8745  0.2589 -4.0527
  322G2     H0G 4360   2.883   0.175   3.508  2.2920  2.1628  1.3009
  322G2     H0H 4361   2.709   0.143   3.492 -0.3817 -0.7978  0.7450
  322G2     H0I 4362   2.825   0.257   3.272 -1.3965  0.0941 -1.1891
  322G2     H0J 4363   2.678   0.308   3.335 -0.8100 -1.3236 -2.1243
  322G2     H0K 4364   2.974   0.560   3.345  0.3795 -1.2620 -0.4399
  322G2     H0M 4365   3.019   0.381   3.370 -0.3543  0.2008 -1.2654
  322G2     H0N 4366   2.974   0.441   3.214  2.6412 -0.6958  1.6523
  323G2     C00 4367   5.367   2.054   0.436  0.1684 -0.0139  0.7711
  323G2     O01 4368   5.234   2.085   0.392 -0.0470 -0.1745 -0.9238
  323G2     C02 4369   5.218   2.047   0.257 -0.4897 -0.5522 -0.4600
  323G2     C03 4370   5.072   2.065   0.224  0.0405  0.3250  0.1524
  323G2     O04 4371   5.034   2.197   0.183  0.1148  0.0924 -0.6482
  323G2     C05 4372   5.046   2.213   0.044  0.1037 -0.4459 -0.0369
  323G2     C06 4373   5.005   2.356  -0.002 -0.1292 -0.4609 -0.5499
  323G2     O07 4374   5.101   2.462   0.008  0.3251  0.3781  0.3050
  323G2     C08 4375   5.095   2.523   0.134 -1.1425 -0.3611  0.4434
  323G2     H09 4376   5.375   2.060   0.546  1.8241  0.4744 -0.0937
  323G2     H0A 4377   5.408   1.954   0.406 -1.2845 -2.3076  1.1598
  323G2     H0B 4378   5.435   2.131   0.400 -1.0998 -1.8191 -1.4479
  323G2     H0C 4379   5.275   2.125   0.204 -1.1886 -1.1954  0.9346
  323G2     H0D 4380   5.259   1.949   0.235  2.4198  2.0493  2.2826
  323G2     H0E 4381   5.037   2.001   0.140 -0.6634 -1.6641 -2.1959
  323G2     H0F 4382   5.006   2.042   0.314 -0.5131 -1.9772  2.6129
  323G2     H0G 4383   5.148   2.197   0.024  0.5366 -1.5582 -0.0249
  323G2     H0H 4384   4.991   2.141  -0.019  0.9771  2.8451 -2.1105
  323G2     H0I 4385   4.981   2.347  -0.107 -0.4918  1.5669  2.3336
  323G2     H0J 4386   4.909   2.385   0.046  1.8016  2.5155  0.6005
  323G2     H0K 4387   5.163   2.615   0.134  0.2795  0.6313  0.9597
  323G2     H0M 4388   4.996   2.562   0.148 -1.7992  0.1215 -1.6639
  323G2     H0N 4389   5.126   2.463   0.223 -2.2097  1.0800 -0.3820
  324G2     C00 4390   5.652   2.565   4.953 -0.0208  0.6694 -0.5520
  324G2     O01 4391   5.531   2.569   5.034 -0.4599  0.4888  0.1566
  324G2     C02 4392   5.479   2.699   5.046 -0.1083 -0.2424 -0.3706
  324G2     C03 4393   5.431   2.720   5.189 -0.2431  0.4855  0.4227
  324G2     O04 4394   5.338   2.615   5.207 -0.5021  0.1964  0.0580
  324G2     C05 4395   5.252   2.651   5.312 -0.5857 -0.1324 -0.2876
  324G2     C06 4396   5.170   2.518   5.303 -0.3465 -0.2580  0.7584
  324G2     O07 4397   5.262   2.408   5.323 -0.2639  0.1019 -0.7079
  324G2     C08 4398   5.206   2.281   5.338  0.0431 -0.2453 -0.5487
  324G2     H09 4399   5.735   2.622   4.996  0.9796 -1.9783 -0.6431
  324G2     H0A 4400   5.683   2.458   4.939 -1.3664  0.5186 -1.0607
  324G2     H0B 4401   5.622   2.598   4.856 -0.1070 -2.2630  0.4649
  324G2     H0C 4402   5.549   2.775   5.026 -2.2677 -1.8395  2.0013
  324G2     H0D 4403   5.401   2.707   4.978  2.0566 -2.8296  2.7709
  324G2     H0E 4404   5.511   2.716   5.264 -0.1670 -0.1828  1.1892
  324G2     H0F 4405   5.383   2.822   5.190  1.1267  0.6209 -0.3728
  324G2     H0G 4406   5.314   2.666   5.401 -0.4191  1.6227 -1.8540
  324G2     H0H 4407   5.193   2.739   5.293 -0.0084 -1.6605 -0.5022
  324G2     H0I 4408   5.082   2.518   5.366 -0.7165  0.0338 -1.1525
  324G2     H0J 4409   5.116   2.520   5.207 -2.4179  0.9355 -0.4924
  324G2     H0K 4410   5.141   2.253   5.250  0.9140 -0.5064 -4.2444
  324G2     H0M 4411   5.285   2.208   5.342 -1.9507  1.6423  1.5831
  324G2     H0N 4412   5.144   2.275   5.430 -0.1871  0.1016 -0.3401
  325G2     C00 4413   4.558   1.890   1.972 -0.1634  0.5185 -0.6307
  325G2     O01 4414   4.532   1.976   1.861 -0.8041 -0.1593  0.4555
  325G2     C02 4415   4.618   1.930   1.759 -0.1031  0.5363  0.1396
  325G2     C03 4416   4.566   1.990   1.626  0.0880  0.1830 -0.4735
  325G2     O04 4417   4.426   1.962   1.621 -0.2554 -0.3089  0.0718
  325G2     C05 4418   4.373   2.020   1.501  0.2224  0.1898  0.2523
  325G2     C06 4419   4.232   1.950   1.498  0.6093 -0.3706  0.2340
  325G2     O07 4420   4.179   1.967   1.629 -0.4629  0.1141 -0.6723
  325G2     C08 4421   4.053   1.902   1.652  0.4233 -0.0405  0.0597
  325G2     H09 4422   4.647   1.921   2.019  0.5558 -0.9795  0.5988
  325G2     H0A 4423   4.472   1.890   2.032  3.2757  0.9570  2.7228
  325G2     H0B 4424   4.579   1.790   1.945  2.1123  1.6030  0.0122
  325G2     H0C 4425   4.723   1.963   1.770 -0.2511  4.4946 -0.1286
  325G2     H0D 4426   4.613   1.819   1.743  1.2491  0.5695 -1.6536
  325G2     H0E 4427   4.586   2.096   1.620 -0.0282  1.0631  0.9302
  325G2     H0F 4428   4.621   1.944   1.545 -1.8209 -0.4986 -0.6304
  325G2     H0G 4429   4.384   2.128   1.500 -0.6563  1.1424 -0.4141
  325G2     H0H 4430   4.429   1.982   1.420 -0.7093 -3.1052  0.3173
  325G2     H0I 4431   4.169   2.009   1.427 -1.4359 -2.7994  2.1089
  325G2     H0J 4432   4.214   1.849   1.457 -0.0912  0.6234  2.2255
  325G2     H0K 4433   4.066   1.795   1.635  1.3349  1.3056 -0.6000
  325G2     H0M 4434   4.024   1.908   1.760  2.5301  0.4039  0.4132
  325G2     H0N 4435   3.973   1.946   1.590 -1.1528  1.0484  2.0322
  326G2     C00 4436   2.995   4.999   5.519 -0.3622  0.6765 -0.1103
  326G2     O01 4437   2.879   5.033   5.450 -0.0580  0.1220 -0.0972
  326G2     C02 4438   2.908   5.080   5.320 -0.4954  0.4658 -1.0377
  326G2     C03 4439   2.773   5.095   5.244  0.2226 -0.1359 -0.6952
  326G2     O04 4440   2.698   5.196   5.314  0.0620 -0.7375 -0.0936
  326G2     C05 4441   2.560   5.213   5.273  0.6327  0.1119 -0.0182
  326G2     C06 4442   2.467   5.314   5.343 -0.0836  0.6054  1.0435
  326G2     O07 4443   2.511   5.306   5.476  0.5244  0.2850  0.3508
  326G2     C08 4444   2.422   5.359   5.575 -0.8635  0.4847  0.3785
  326G2     H09 4445   3.051   5.077   5.567 -0.7210 -0.1557  2.1289
  326G2     H0A 4446   2.971   4.919   5.590  2.5531 -0.7101  2.7314
  326G2     H0B 4447   3.061   4.946   5.442 -0.3849 -2.0720  0.9639
  326G2     H0C 4448   2.956   5.179   5.326  0.6665 -0.6826 -2.2557
  326G2     H0D 4449   2.968   5.008   5.264  1.2176  0.6562  1.2261
  326G2     H0E 4450   2.795   5.141   5.145  0.5591 -3.2087 -0.1467
  326G2     H0F 4451   2.725   4.995   5.243  1.4995  0.2820  3.4102
  326G2     H0G 4452   2.551   5.222   5.162  1.3194 -0.6604  0.0752
  326G2     H0H 4453   2.525   5.115   5.298  1.3923 -0.3803  3.7315
  326G2     H0I 4454   2.473   5.415   5.299 -3.0828 -2.7596 -0.7555
  326G2     H0J 4455   2.362   5.289   5.326 -2.6462  3.0970 -0.9283
  326G2     H0K 4456   2.428   5.300   5.661 -2.5952  3.6634  2.9856
  326G2     H0M 4457   2.458   5.455   5.604  1.1342 -1.4174  0.7251
  326G2     H0N 4458   2.315   5.354   5.543 -1.4489  0.8309 -0.3888
  327G2     C00 4459   4.491   5.367   5.677  0.0616  0.5029  0.9547
  327G2     O01 4460   4.376   5.449   5.704  0.3319 -0.4399 -0.0353
  327G2     C02 4461   4.266   5.382   5.765  0.2265  0.3042  0.1327
  327G2     C03 4462   4.216   5.267   5.677 -0.5911  0.2339  0.1739
  327G2     O04 4463   4.193   5.300   5.541 -0.9105 -0.0200  0.1275
  327G2     C05 4464   4.200   5.194   5.448 -0.2762 -0.7552 -0.0240
  327G2     C06 4465   4.134   5.233   5.313  0.3004  0.0639  0.3390
  327G2     O07 4466   4.182   5.352   5.260 -0.3879 -0.0375  0.3479
  327G2     C08 4467   4.095   5.400   5.157  0.8235 -0.3794 -0.3669
  327G2     H09 4468   4.534   5.316   5.760  2.2982 -0.3197 -0.3549
  327G2     H0A 4469   4.465   5.289   5.605 -0.7525 -1.2855 -0.1647
  327G2     H0B 4470   4.582   5.427   5.648 -0.4411 -0.4250  0.1771
  327G2     H0C 4471   4.299   5.343   5.860  1.2311 -1.8265  1.4291
  327G2     H0D 4472   4.186   5.456   5.795  0.5087  2.4633  1.6940
  327G2     H0E 4473   4.284   5.184   5.698  0.1687  1.1392  0.8042
  327G2     H0F 4474   4.120   5.226   5.712 -0.0189  0.8742 -0.2109
  327G2     H0G 4475   4.302   5.168   5.435  3.3555 -2.1216  1.7953
  327G2     H0H 4476   4.152   5.107   5.489  2.6070 -0.7548 -0.2017
  327G2     H0I 4477   4.149   5.155   5.234  1.7909 -0.1150 -1.6333
  327G2     H0J 4478   4.022   5.242   5.328 -1.1402 -1.8275  1.0474
  327G2     H0K 4479   4.123   5.494   5.098  1.8826 -3.1426 -0.0767
  327G2     H0M 4480   4.075   5.331   5.069 -0.7366  0.3126  0.0888
  327G2     H0N 4481   3.996   5.419   5.195 -3.3487  1.6631  0.0811
  328G2     C00 4482   1.380   3.337   4.522  0.3351  0.0311  0.3962
  328G2     O01 4483   1.518   3.358   4.540 -0.6853  0.0897 -0.6012
  328G2     C02 4484   1.576   3.414   4.429 -0.3811 -0.2361 -1.1744
  328G2     C03 4485   1.731   3.400   4.433 -0.2055  0.6048  0.4788
  328G2     O04 4486   1.780   3.491   4.534  0.0038  0.3101  0.0235
  328G2     C05 4487   1.814   3.432   4.652 -0.4467  0.3801  0.2680
  328G2     C06 4488   1.871   3.546   4.731  0.8098 -0.2594  0.7887
  328G2     O07 4489   1.895   3.501   4.859 -0.2375  0.2496 -0.6538
  328G2     C08 4490   1.925   3.608   4.945 -0.5918 -0.4328 -0.1086
  328G2     H09 4491   1.345   3.434   4.488  0.3643 -1.3411 -0.1950
  328G2     H0A 4492   1.369   3.264   4.443  1.0991  0.4244  1.6213
  328G2     H0B 4493   1.329   3.295   4.609 -0.2456  0.1493  0.1089
  328G2     H0C 4494   1.532   3.368   4.338 -2.6958 -2.1703 -1.0322
  328G2     H0D 4495   1.540   3.517   4.433  0.3250  2.1385 -1.7483
  328G2     H0E 4496   1.763   3.296   4.447  1.7914  4.1331  2.8833
  328G2     H0F 4497   1.780   3.436   4.341  0.7403 -0.0736 -1.2811
  328G2     H0G 4498   1.726   3.393   4.699  1.5986  2.5773 -2.9152
  328G2     H0H 4499   1.885   3.353   4.626  2.0562  2.5601 -0.4952
  328G2     H0I 4500   1.969   3.592   4.690  2.0954  1.5415  0.4979
  328G2     H0J 4501   1.787   3.614   4.728  1.5471 -0.9547 -2.8192
  328G2     H0K 4502   1.937   3.571   5.048  0.0196  1.6661  0.6236
  328G2     H0M 4503   2.015   3.659   4.912  0.2088  0.3819 -0.4356
  328G2     H0N 4504   1.845   3.675   4.946  0.5865 -1.1613  2.4401
  329G2     C00 4505   5.200   0.248   0.554  0.9368 -0.1458 -0.0853
  329G2     O01 4506   5.168   0.106   0.558  0.1491  0.0815 -0.2150
  329G2     C02 4507   5.289   0.031   0.559  1.0161  0.1258 -0.3701
  329G2     C03 4508   5.275  -0.089   0.650  0.1082  0.5431  0.3514
  329G2     O04 4509   5.383  -0.175   0.631 -0.4722 -0.4614 -0.1954
  329G2     C05 4510   5.390  -0.275   0.740 -0.2059 -0.4503 -0.1894
  329G2     C06 4511   5.536  -0.318   0.774  1.1477 -0.0764 -0.4702
  329G2     O07 4512   5.615  -0.201   0.793 -0.4953 -0.3830  0.8876
  329G2     C08 4513   5.752  -0.230   0.778 -0.5972 -0.1336  0.6829
  329G2     H09 4514   5.239   0.276   0.647 -0.3062 -0.3263  1.4737
  329G2     H0A 4515   5.271   0.283   0.479  1.1023 -1.9319 -1.6865
  329G2     H0B 4516   5.105   0.304   0.533  0.0584  0.7448  1.5242
  329G2     H0C 4517   5.298   0.012   0.447 -0.3733 -0.2737  0.5841
  329G2     H0D 4518   5.381   0.085   0.584 -1.1856 -1.0141 -2.4215
  329G2     H0E 4519   5.270  -0.060   0.754  0.2825 -1.8865  0.9257
  329G2     H0F 4520   5.194  -0.153   0.609 -1.6797  0.9045 -2.9123
  329G2     H0G 4521   5.347  -0.227   0.830  1.7377 -0.3430 -0.8059
  329G2     H0H 4522   5.330  -0.364   0.716  0.5503 -1.2205  1.3647
  329G2     H0I 4523   5.543  -0.387   0.855 -0.0616 -0.3871  1.3676
  329G2     H0J 4524   5.562  -0.383   0.692 -1.2078  0.7022  1.0587
  329G2     H0K 4525   5.803  -0.143   0.812 -0.7847 -1.5154 -1.9704
  329G2     H0M 4526   5.789  -0.320   0.825 -1.4507  0.9117  0.7222
  329G2     H0N 4527   5.763  -0.249   0.671 -0.4118  0.7315 -0.7872
  330G2     C00 4528   1.912   3.151   1.341 -0.1594 -0.2583 -0.7060
  330G2     O01 4529   2.022   3.214   1.267 -0.0688  0.1628  0.6239
  330G2     C02 4530   2.001   3.218   1.130  0.1397 -0.1040  0.6823
  330G2     C03 4531   2.053   3.089   1.066  0.4716 -0.2799  0.0123
  330G2     O04 4532   2.193   3.066   1.083  0.3548 -0.4546 -0.2524
  330G2     C05 4533   2.273   3.126   0.995  0.4608 -0.1681 -0.5437
  330G2     C06 4534   2.420   3.098   1.051  0.8113  0.0524 -0.4500
  330G2     O07 4535   2.454   2.956   1.053 -0.3240  0.1763 -0.4002
  330G2     C08 4536   2.525   2.906   0.938  0.6639  0.1727  0.8675
  330G2     H09 4537   1.812   3.154   1.296 -0.1191  1.0310  2.6423
  330G2     H0A 4538   1.927   3.041   1.346 -0.9171  0.8826 -1.1332
  330G2     H0B 4539   1.903   3.194   1.444  0.6965  1.3413 -0.2053
  330G2     H0C 4540   1.898   3.241   1.110  3.6729  0.5678 -0.3761
  330G2     H0D 4541   2.056   3.299   1.088 -0.7798 -2.4384  1.1795
  330G2     H0E 4542   1.995   3.014   1.123  0.4775 -0.4793  1.4509
  330G2     H0F 4543   2.020   3.087   0.964 -0.3881  1.1966 -1.0982
  330G2     H0G 4544   2.254   3.091   0.891  0.1429  1.9523  0.1200
  330G2     H0H 4545   2.242   3.230   1.001  2.1603 -0.2974 -0.0192
  330G2     H0I 4546   2.493   3.160   1.006 -0.9628 -2.6927 -1.3054
  330G2     H0J 4547   2.428   3.115   1.157  1.2298 -0.6190  1.4928
  330G2     H0K 4548   2.477   2.931   0.842  1.2099 -2.6774  2.4700
  330G2     H0M 4549   2.629   2.940   0.926 -1.9009  3.0843  1.8730
  330G2     H0N 4550   2.520   2.796   0.952 -0.2254 -0.2327 -0.4528
  331G2     C00 4551   1.259   3.715   1.810 -0.0138 -0.7243  0.1545
  331G2     O01 4552   1.322   3.706   1.934  0.0499 -0.3381  0.2610
  331G2     C02 4553   1.382   3.582   1.963  0.1960  0.1254  0.3349
  331G2     C03 4554   1.525   3.579   1.897 -0.2324  0.1056  0.0741
  331G2     O04 4555   1.578   3.449   1.921 -0.0681 -0.2268 -0.1029
  331G2     C05 4556   1.703   3.418   1.867 -0.1908 -0.1028  0.3337
  331G2     C06 4557   1.694   3.364   1.723 -0.1565  0.3561  0.2003
  331G2     O07 4558   1.585   3.279   1.693  0.2278 -0.2552 -0.2323
  331G2     C08 4559   1.623   3.149   1.687 -0.0847 -0.1277  0.0197
  331G2     H09 4560   1.192   3.632   1.795  0.3370 -1.1061 -2.6152
  331G2     H0A 4561   1.198   3.806   1.831  0.2577 -1.3524  2.7979
  331G2     H0B 4562   1.336   3.734   1.735  0.3311 -0.9947 -1.2755
  331G2     H0C 4563   1.398   3.576   2.072 -0.3051  0.3347  0.3827
  331G2     H0D 4564   1.321   3.495   1.933 -0.2514  3.6756  0.5062
  331G2     H0E 4565   1.529   3.600   1.788  1.7540 -0.4894  0.3065
  331G2     H0F 4566   1.596   3.653   1.940  1.9431  1.4885 -2.3474
  331G2     H0G 4567   1.761   3.512   1.867 -0.8311  1.0134 -3.9710
  331G2     H0H 4568   1.747   3.344   1.930  0.4378  0.4013  2.1036
  331G2     H0I 4569   1.681   3.448   1.653 -0.4719 -1.4794  0.5039
  331G2     H0J 4570   1.792   3.330   1.694 -0.5983 -0.2853  0.6130
  331G2     H0K 4571   1.548   3.089   1.637 -1.8275  0.6291 -2.7076
  331G2     H0M 4572   1.718   3.134   1.636 -2.0765 -0.6846  2.3867
  331G2     H0N 4573   1.622   3.116   1.791 -0.9975  1.7221 -0.2397
  332G2     C00 4574   4.677   2.711   0.451 -0.2119 -0.1457 -0.5351
  332G2     O01 4575   4.649   2.574   0.448  0.3060 -0.5127  0.1456
  332G2     C02 4576   4.756   2.480   0.446  0.2657  0.7022 -0.6484
  332G2     C03 4577   4.691   2.352   0.498  0.8068 -0.0544 -1.3962
  332G2     O04 4578   4.658   2.366   0.637 -0.3344 -0.0915 -0.1668
  332G2     C05 4579   4.576   2.262   0.673  0.2286  0.6209  0.6427
  332G2     C06 4580   4.498   2.304   0.796 -0.1870 -1.0525  0.4556
  332G2     O07 4581   4.427   2.195   0.844 -0.0971 -0.5033 -0.0313
  332G2     C08 4582   4.336   2.234   0.947 -0.6091 -0.3336 -0.3544
  332G2     H09 4583   4.728   2.748   0.353  0.0651  0.2373 -0.1657
  332G2     H0A 4584   4.589   2.774   0.473 -1.5799 -1.8060 -1.8313
  332G2     H0B 4585   4.745   2.737   0.531 -1.7435  2.0358 -1.6132
  332G2     H0C 4586   4.792   2.462   0.349 -1.1818 -1.1868 -0.6819
  332G2     H0D 4587   4.833   2.501   0.525  0.7546 -0.9826  0.2325
  332G2     H0E 4588   4.610   2.332   0.439  1.5492  2.0386  1.3298
  332G2     H0F 4589   4.761   2.262   0.497  1.1408  2.5000 -0.5666
  332G2     H0G 4590   4.512   2.225   0.589  0.2136  1.6700 -1.3412
  332G2     H0H 4591   4.648   2.184   0.697 -1.0460  1.0170 -0.1074
  332G2     H0I 4592   4.563   2.336   0.877  1.5762 -3.1154  0.0151
  332G2     H0J 4593   4.443   2.395   0.764  1.0340 -1.4297  1.5278
  332G2     H0K 4594   4.301   2.146   0.986 -1.8310  1.5888 -0.4876
  332G2     H0M 4595   4.390   2.287   1.021  1.0450 -0.6749 -0.2115
  332G2     H0N 4596   4.249   2.297   0.919  0.0437  0.3680  1.2185
  333G2     C00 4597   1.802   1.339   3.505  0.1617 -0.2339  0.1239
  333G2     O01 4598   1.851   1.382   3.631 -0.1666 -0.4811 -0.2659
  333G2     C02 4599   1.759   1.454   3.718  0.1777 -0.2848 -0.0408
  333G2     C03 4600   1.794   1.445   3.863  0.5254 -0.1604 -0.1559
  333G2     O04 4601   1.923   1.505   3.874  0.2071 -0.4405  0.0029
  333G2     C05 4602   1.975   1.508   4.002  0.4075  0.4509  0.0990
  333G2     C06 4603   2.089   1.611   3.998  0.3572  0.9084  0.1518
  333G2     O07 4604   2.163   1.610   4.124 -0.0714  0.0451  0.3695
  333G2     C08 4605   2.257   1.713   4.149  0.7155  0.4410  0.4312
  333G2     H09 4606   1.892   1.336   3.443 -3.3956  1.4326 -0.5179
  333G2     H0A 4607   1.758   1.238   3.510  1.8122  0.5405  1.5172
  333G2     H0B 4608   1.733   1.409   3.458  2.0387  0.1912  1.2402
  333G2     H0C 4609   1.759   1.566   3.698  1.2713 -0.2521 -0.7821
  333G2     H0D 4610   1.661   1.402   3.701 -0.5386  1.2344  0.8137
  333G2     H0E 4611   1.714   1.481   3.933  1.7346 -2.6381  0.2743
  333G2     H0F 4612   1.807   1.342   3.888 -0.6609  0.8637 -1.7867
  333G2     H0G 4613   1.901   1.531   4.075  1.1969 -1.6765  2.8791
  333G2     H0H 4614   2.021   1.411   4.024  1.0173 -0.3246 -0.3982
  333G2     H0I 4615   2.158   1.590   3.913 -1.0138  0.5864 -1.2295
  333G2     H0J 4616   2.040   1.708   3.996 -1.1777  0.8773  2.1673
  333G2     H0K 4617   2.278   1.765   4.056 -0.0210 -0.0663 -0.7131
  333G2     H0M 4618   2.218   1.778   4.227 -2.4973  0.5748 -1.0150
  333G2     H0N 4619   2.351   1.663   4.184 -0.3026  0.3749  1.1001
  334G2     C00 4620   2.670   2.202   0.528 -0.1474 -0.5853 -0.1429
  334G2     O01 4621   2.718   2.285   0.421 -0.1281 -0.8289  0.2009
  334G2     C02 4622   2.714   2.234   0.295 -0.1103 -0.6301 -0.0352
  334G2     C03 4623   2.745   2.336   0.185 -0.5449 -0.4412 -0.2907
  334G2     O04 4624   2.882   2.377   0.201 -0.1348 -0.1605  0.3260
  334G2     C05 4625   2.894   2.506   0.134  0.8418 -0.5276 -0.3912
  334G2     C06 4626   3.042   2.541   0.148 -0.0038 -0.3642 -0.5424
  334G2     O07 4627   3.075   2.584   0.274 -0.3048 -0.1244  0.4319
  334G2     C08 4628   3.042   2.719   0.310  0.5334  0.7792 -0.0805
  334G2     H09 4629   2.732   2.113   0.535  1.6068  0.1316  0.2998
  334G2     H0A 4630   2.657   2.252   0.622  0.0106  0.0442  3.3817
  334G2     H0B 4631   2.565   2.174   0.513 -2.6401 -0.3430  3.7275
  334G2     H0C 4632   2.785   2.152   0.295  0.2989 -0.0369 -0.1166
  334G2     H0D 4633   2.611   2.199   0.276 -0.9695 -1.8020 -2.4558
  334G2     H0E 4634   2.734   2.301   0.081 -0.2982 -4.4717  0.0912
  334G2     H0F 4635   2.675   2.421   0.200  1.0060  1.7438  1.4305
  334G2     H0G 4636   2.882   2.496   0.025 -0.0523 -1.9357  2.5037
  334G2     H0H 4637   2.825   2.587   0.169 -1.7900  2.6048 -0.1508
  334G2     H0I 4638   3.095   2.453   0.121 -0.1867 -0.5141 -0.3461
  334G2     H0J 4639   3.071   2.618   0.079  0.2925  0.5640 -0.0996
  334G2     H0K 4640   2.937   2.734   0.310 -0.5732 -2.5015 -3.1504
  334G2     H0M 4641   3.085   2.743   0.408 -1.3273  1.6736  0.7049
  334G2     H0N 4642   3.088   2.784   0.237  0.4469  1.0375  0.5219
  335G2     C00 4643   0.283   2.620   1.192  0.3301 -0.5315 -0.0946
  335G2     O01 4644   0.187   2.682   1.100  0.7088  1.0482 -0.3495
  335G2     C02 4645   0.140   2.808   1.143  0.0439 -0.6132  1.0470
  335G2     C03 4646   0.057   2.870   1.022 -0.5136  0.0746 -0.0651
  335G2     O04 4647  -0.027   2.764   0.980  0.5403  0.0017 -0.2564
  335G2     C05 4648  -0.117   2.810   0.877 -0.2115  0.0113 -0.5922
  335G2     C06 4649  -0.197   2.692   0.825 -0.2581 -0.0050  0.2535
  335G2     O07 4650  -0.101   2.596   0.783 -0.7412 -0.2864  0.3338
  335G2     C08 4651  -0.150   2.472   0.758  0.4671  0.3622 -0.2953
  335G2     H09 4652   0.364   2.691   1.206 -1.8250 -0.9614 -0.6202
  335G2     H0A 4653   0.230   2.606   1.284  0.8504 -1.9163 -1.4175
  335G2     H0B 4654   0.322   2.524   1.151 -0.0743  0.3744  0.6094
  335G2     H0C 4655   0.079   2.804   1.228 -0.4160  0.8324 -1.6171
  335G2     H0D 4656   0.231   2.869   1.169  0.6589 -3.0432 -1.2598
  335G2     H0E 4657  -0.005   2.952   1.053 -0.4835  2.0519  0.7242
  335G2     H0F 4658   0.123   2.900   0.944  0.0160  0.5512  2.3403
  335G2     H0G 4659  -0.186   2.889   0.897  1.6496  1.3113 -1.2582
  335G2     H0H 4660  -0.055   2.836   0.798 -1.4103  0.3974 -2.2284
  335G2     H0I 4661  -0.266   2.648   0.896  2.5340  2.1400 -0.9682
  335G2     H0J 4662  -0.257   2.736   0.747 -0.9047 -1.3291  0.1897
  335G2     H0K 4663  -0.064   2.398   0.725  2.3051 -2.3673 -1.0189
  335G2     H0M 4664  -0.187   2.424   0.857 -0.5719 -1.3366  0.9464
  335G2     H0N 4665  -0.238   2.459   0.693 -1.3179 -0.3227 -2.4901
  336G2     C00 4666   2.411   4.629   4.443 -0.9300 -0.2560 -0.5647
  336G2     O01 4667   2.476   4.756   4.426 -0.3654 -0.2711 -0.0299
  336G2     C02 4668   2.567   4.774   4.534 -0.3352 -0.5700  0.2481
  336G2     C03 4669   2.620   4.920   4.542  0.1649 -1.2167 -0.5663
  336G2     O04 4670   2.503   5.004   4.545 -0.3337 -0.8640  0.2425
  336G2     C05 4671   2.524   5.123   4.614  0.3221 -0.5415 -0.2729
  336G2     C06 4672   2.615   5.225   4.544 -0.1707  0.0812  0.1074
  336G2     O07 4673   2.745   5.181   4.545  0.0786  0.1506 -0.3312
  336G2     C08 4674   2.825   5.257   4.463 -0.2912  0.2341 -0.3385
  336G2     H09 4675   2.376   4.587   4.352 -1.6490  2.5663  2.0132
  336G2     H0A 4676   2.483   4.556   4.492  0.3713 -3.0209  3.5151
  336G2     H0B 4677   2.317   4.649   4.500  0.1826  0.9484 -1.7308
  336G2     H0C 4678   2.511   4.747   4.627 -0.8176 -0.2088  1.4194
  336G2     H0D 4679   2.657   4.715   4.534  0.4949 -0.4189  1.5808
  336G2     H0E 4680   2.689   4.944   4.620 -0.0864  1.4873  0.1741
  336G2     H0F 4681   2.680   4.947   4.450  0.9538  1.0619  0.3223
  336G2     H0G 4682   2.429   5.167   4.615  0.4076 -2.5144 -0.1542
  336G2     H0H 4683   2.550   5.118   4.722 -1.1579  0.7285 -0.2241
  336G2     H0I 4684   2.579   5.235   4.438 -0.0136  2.9273 -0.2224
  336G2     H0J 4685   2.605   5.321   4.597 -0.9760  0.7893 -2.4428
  336G2     H0K 4686   2.925   5.215   4.481  0.5495  2.5165  1.4921
  336G2     H0M 4687   2.801   5.246   4.357 -0.0629  1.3175  0.4748
  336G2     H0N 4688   2.833   5.369   4.484 -1.0039  0.9213 -1.4170
  337G2     C00 4689   1.928   4.320   2.286  0.4487 -0.2789  0.1378
  337G2     O01 4690   1.873   4.402   2.182 -0.6915 -0.3671  0.9061
  337G2     C02 4691   1.984   4.474   2.119 -0.3939 -0.0660  0.0811
  337G2     C03 4692   2.043   4.601   2.185 -0.1934  0.2503  0.1759
  337G2     O04 4693   2.161   4.638   2.116 -0.1326 -0.3771  0.4007
  337G2     C05 4694   2.135   4.739   2.022 -0.2082  0.0635  0.2709
  337G2     C06 4695   2.265   4.800   1.966 -0.0222  0.4322 -0.5277
  337G2     O07 4696   2.246   4.925   1.898 -0.2790 -0.0864 -0.1409
  337G2     C08 4697   2.185   4.924   1.773 -0.0828 -0.1773 -0.3412
  337G2     H09 4698   1.830   4.280   2.320  0.9221 -2.0109 -0.3397
  337G2     H0A 4699   1.989   4.233   2.259  2.3217  1.0530 -0.7277
  337G2     H0B 4700   1.979   4.381   2.361  0.1379 -1.4053 -3.2961
  337G2     H0C 4701   2.075   4.408   2.116  1.7594  0.2156 -0.4904
  337G2     H0D 4702   1.956   4.501   2.018  1.3767  0.8404  0.0318
  337G2     H0E 4703   1.962   4.675   2.198  0.4964  0.0539 -2.4288
  337G2     H0F 4704   2.070   4.578   2.284  1.0546  0.1701 -3.1239
  337G2     H0G 4705   2.077   4.705   1.945  3.8251 -0.6658 -0.8840
  337G2     H0H 4706   2.075   4.815   2.065 -1.0178  0.4391 -1.2565
  337G2     H0I 4707   2.319   4.832   2.061  2.3758 -2.1827 -0.0830
  337G2     H0J 4708   2.329   4.727   1.910  1.3267  2.4128 -0.0109
  337G2     H0K 4709   2.076   4.918   1.785  0.8313  1.1739 -0.4578
  337G2     H0M 4710   2.199   5.021   1.732  0.4136 -2.7641  0.8433
  337G2     H0N 4711   2.209   4.850   1.695 -2.7155  0.2283  0.3124
  338G2     C00 4712   1.558   4.559   0.853  0.5402 -0.2630  0.5200
  338G2     O01 4713   1.618   4.498   0.964 -0.2268 -0.0547 -0.0730
  338G2     C02 4714   1.697   4.585   1.043  0.1700  0.3305 -1.2529
  338G2     C03 4715   1.669   4.585   1.197  0.3818  0.3599  0.4706
  338G2     O04 4716   1.566   4.680   1.222  0.3742  0.1813 -0.2495
  338G2     C05 4717   1.443   4.626   1.250 -0.4516 -0.2139  0.0432
  338G2     C06 4718   1.335   4.731   1.213  0.7379  0.2289  0.4021
  338G2     O07 4719   1.308   4.752   1.076 -0.4203 -0.4292 -0.0722
  338G2     C08 4720   1.389   4.857   1.021  0.3604  0.9035  1.0644
  338G2     H09 4721   1.484   4.488   0.811  1.3063  0.9697  1.3956
  338G2     H0A 4722   1.497   4.644   0.884  1.2906 -0.9453 -0.7338
  338G2     H0B 4723   1.622   4.589   0.778 -2.2299 -1.8342  0.9547
  338G2     H0C 4724   1.798   4.544   1.025  4.0789  2.1249 -1.5885
  338G2     H0D 4725   1.696   4.689   1.002 -0.4346  2.0035 -1.0210
  338G2     H0E 4726   1.655   4.487   1.242  0.9186 -1.1444  0.1976
  338G2     H0F 4727   1.763   4.615   1.252  0.6283  0.6007  2.3834
  338G2     H0G 4728   1.423   4.534   1.197  0.2876  0.4503  0.5162
  338G2     H0H 4729   1.432   4.592   1.357 -0.2924  0.9064 -0.0461
  338G2     H0I 4730   1.246   4.684   1.256 -0.3569 -0.1622  2.4188
  338G2     H0J 4731   1.344   4.831   1.260  0.6410 -1.8456 -1.0607
  338G2     H0K 4732   1.490   4.839   1.046 -1.5120  1.8356 -1.8503
  338G2     H0M 4733   1.367   4.858   0.911 -0.1869  2.1591 -3.0400
  338G2     H0N 4734   1.359   4.955   1.061  0.2781 -1.6355  1.5159
  339G2     C00 4735   0.117   2.020   0.666 -0.3415 -0.1605  0.3183
  339G2     O01 4736   0.016   2.116   0.704 -0.1480 -0.6423 -0.0887
  339G2     C02 4737  -0.113   2.058   0.701  0.0735  0.1196 -0.3366
  339G2     C03 4738  -0.138   1.975   0.828 -0.3378  0.4565  0.1245
  339G2     O04 4739  -0.265   1.919   0.809  0.1230 -0.0627 -0.1946
  339G2     C05 4740  -0.291   1.817   0.903 -0.1503  0.6691  0.5467
  339G2     C06 4741  -0.432   1.764   0.869 -0.7964  0.0839  1.0180
  339G2     O07 4742  -0.416   1.722   0.736  0.6072 -0.6292  0.3833
  339G2     C08 4743  -0.524   1.638   0.698  0.3779  0.1103  0.5918
  339G2     H09 4744   0.113   1.999   0.553  0.3296 -0.1929  0.8969
  339G2     H0A 4745   0.216   2.064   0.690 -0.1869 -1.9774  3.5553
  339G2     H0B 4746   0.125   1.921   0.718 -0.7880 -1.3021 -1.1803
  339G2     H0C 4747  -0.194   2.133   0.702 -0.0149 -0.1532  0.1355
  339G2     H0D 4748  -0.117   2.003   0.606 -2.8435  1.4751  0.9988
  339G2     H0E 4749  -0.073   1.890   0.827  0.7838  1.8215  1.3973
  339G2     H0F 4750  -0.138   2.038   0.921 -1.5467  1.8240  1.4222
  339G2     H0G 4751  -0.220   1.739   0.896 -3.0070 -1.1575  2.6902
  339G2     H0H 4752  -0.303   1.841   1.007 -0.9022  0.4724  1.9301
  339G2     H0I 4753  -0.438   1.675   0.930  1.9257 -0.3349 -0.2335
  339G2     H0J 4754  -0.505   1.835   0.899  1.4017  0.3519 -1.2278
  339G2     H0K 4755  -0.549   1.564   0.774 -1.4065 -0.5922  0.7474
  339G2     H0M 4756  -0.617   1.696   0.689  0.0156  0.8228  1.2799
  339G2     H0N 4757  -0.488   1.595   0.603 -0.8831 -2.6256  0.2515
  340G2     C00 4758   3.718   0.399   0.391 -0.8359  0.7679 -0.0202
  340G2     O01 4759   3.853   0.386   0.403 -0.4151  0.1970  0.8585
  340G2     C02 4760   3.907   0.261   0.448  0.5155  0.3682 -0.0441
  340G2     C03 4761   3.844   0.226   0.585  0.1709 -0.3434 -0.5166
  340G2     O04 4762   3.924   0.122   0.648  0.4646  0.4043 -0.5736
  340G2     C05 4763   3.879   0.084   0.776  0.9932 -0.2657 -0.3732
  340G2     C06 4764   3.927  -0.054   0.806 -0.1623  0.6319 -0.3724
  340G2     O07 4765   4.055  -0.036   0.879 -0.6317 -0.1256  0.0801
  340G2     C08 4766   4.041  -0.052   1.023 -0.2748  0.4595 -0.3473
  340G2     H09 4767   3.706   0.496   0.343 -1.1970  1.0269 -0.0766
  340G2     H0A 4768   3.669   0.331   0.322 -2.7127 -2.0126  0.9565
  340G2     H0B 4769   3.662   0.389   0.480  1.2683 -0.2072 -1.3622
  340G2     H0C 4770   3.891   0.184   0.372 -0.2234  0.6667 -0.4883
  340G2     H0D 4771   4.015   0.280   0.470  0.6934  2.1917 -0.7792
  340G2     H0E 4772   3.838   0.323   0.644  0.2793  1.9107  2.5849
  340G2     H0F 4773   3.740   0.192   0.569  1.8230 -1.5665 -1.3049
  340G2     H0G 4774   3.921   0.154   0.847 -0.8522  2.6466 -3.0919
  340G2     H0H 4775   3.772   0.095   0.779  1.9650  0.0692 -2.4547
  340G2     H0I 4776   3.854  -0.114   0.866  1.2715 -1.2910  0.6123
  340G2     H0J 4777   3.946  -0.107   0.708 -3.0362 -1.9520  1.4850
  340G2     H0K 4778   3.997   0.042   1.061 -2.5216 -0.0253  0.5717
  340G2     H0M 4779   3.978  -0.134   1.057 -2.2274  0.6810 -2.6148
  340G2     H0N 4780   4.141  -0.057   1.077  0.3121 -1.4621  0.3680
  341G2     C00 4781   0.315   5.594   2.393 -0.4512  0.1437 -0.5697
  341G2     O01 4782   0.308   5.566   2.261 -0.9676  0.2447 -0.0641
  341G2     C02 4783   0.251   5.660   2.176  0.1403  0.4155 -0.8290
  341G2     C03 4784   0.293   5.636   2.029 -0.6585 -0.1989  0.1106
  341G2     O04 4785   0.232   5.513   1.985  0.2123 -0.1215 -0.2556
  341G2     C05 4786   0.309   5.398   2.005  0.0724  0.8621 -0.3734
  341G2     C06 4787   0.244   5.285   1.921  0.3986  0.0855  0.3727
  341G2     O07 4788   0.217   5.343   1.794 -0.5430 -0.4240  0.3855
  341G2     C08 4789   0.165   5.255   1.701  0.1244 -0.5791 -0.3917
  341G2     H09 4790   0.414   5.570   2.429 -1.2230  1.7433  0.0193
  341G2     H0A 4791   0.296   5.705   2.411 -2.5936 -1.5919  2.8562
  341G2     H0B 4792   0.252   5.528   2.458 -0.5160 -0.6928  2.8652
  341G2     H0C 4793   0.142   5.646   2.184 -0.2865 -0.1998 -0.2247
  341G2     H0D 4794   0.279   5.761   2.198 -0.9487 -1.8617 -0.5030
  341G2     H0E 4795   0.248   5.717   1.973 -0.5004 -1.3665 -0.8232
  341G2     H0F 4796   0.401   5.646   2.010 -0.1395  0.8917 -1.1479
  341G2     H0G 4797   0.405   5.419   1.972 -0.6748  0.1657  1.3062
  341G2     H0H 4798   0.310   5.367   2.107  0.1790  0.3290 -0.4777
  341G2     H0I 4799   0.301   5.196   1.924  0.3198 -0.8415  0.0027
  341G2     H0J 4800   0.149   5.259   1.968  1.0177 -1.1545  0.5491
  341G2     H0K 4801   0.092   5.188   1.744  1.1277 -4.4644  1.6331
  341G2     H0M 4802   0.108   5.302   1.619  0.4766 -0.4741 -0.5363
  341G2     H0N 4803   0.246   5.198   1.652 -2.2341 -2.6038  0.9467
  342G2     C00 4804   5.613   4.128   5.468  0.2450  0.7023 -0.7101
  342G2     O01 4805   5.603   3.986   5.478 -0.1528  0.8467  0.1970
  342G2     C02 4806   5.466   3.949   5.447 -0.3330 -0.3819  1.2899
  342G2     C03 4807   5.451   3.800   5.408  1.7412  0.1968 -0.9638
  342G2     O04 4808   5.478   3.711   5.516  0.4772  0.1390  0.0477
  342G2     C05 4809   5.616   3.685   5.545 -0.3707  0.4208  0.2781
  342G2     C06 4810   5.650   3.570   5.646  0.8245  0.2045 -0.7520
  342G2     O07 4811   5.556   3.460   5.630  0.7201 -0.2334  0.2044
  342G2     C08 4812   5.549   3.397   5.506 -0.1515 -0.3810 -0.8063
  342G2     H09 4813   5.582   4.161   5.370  1.0066 -0.0083 -0.6926
  342G2     H0A 4814   5.546   4.169   5.545 -0.3823  1.8642 -1.8842
  342G2     H0B 4815   5.711   4.168   5.480 -1.1513  0.3814 -0.0799
  342G2     H0C 4816   5.407   3.975   5.529  1.6348 -2.0357  0.9427
  342G2     H0D 4817   5.430   4.020   5.368 -0.1908 -2.4162 -0.3382
  342G2     H0E 4818   5.347   3.783   5.370  0.8431  1.1278 -0.9576
  342G2     H0F 4819   5.525   3.784   5.330  0.8327  0.4384 -3.2980
  342G2     H0G 4820   5.661   3.646   5.452  1.6506 -0.2398  0.3285
  342G2     H0H 4821   5.663   3.782   5.557  1.3444  0.6604  0.0926
  342G2     H0I 4822   5.754   3.540   5.635  3.4747 -0.1991 -1.2427
  342G2     H0J 4823   5.646   3.612   5.749  1.4025  0.9718 -0.8527
  342G2     H0K 4824   5.484   3.311   5.506  0.2117  0.1972 -0.1603
  342G2     H0M 4825   5.509   3.468   5.434 -2.9348  0.2048  0.4684
  342G2     H0N 4826   5.647   3.364   5.481  1.8996  1.2164 -0.4341
  343G2     C00 4827   0.333   0.496   3.259  0.6000  0.8625 -0.0253
  343G2     O01 4828   0.228   0.403   3.295 -0.3791  0.0679  0.2746
  343G2     C02 4829   0.172   0.338   3.182  0.1338  0.4779  0.1111
  343G2     C03 4830   0.053   0.244   3.225  0.7714 -0.3942 -0.9967
  343G2     O04 4831   0.098   0.145   3.315  0.6223  0.2019 -0.0145
  343G2     C05 4832  -0.006   0.070   3.374  0.7111  0.4346  0.7478
  343G2     C06 4833   0.070  -0.016   3.477  0.4066  0.2177 -0.1897
  343G2     O07 4834   0.160   0.065   3.548  0.0199  0.1773  0.5840
  343G2     C08 4835   0.243  -0.017   3.634  0.4586  0.1712  0.2474
  343G2     H09 4836   0.297   0.599   3.238  2.9533  2.0982 -0.9366
  343G2     H0A 4837   0.412   0.505   3.337  1.1897  1.0303 -0.1835
  343G2     H0B 4838   0.385   0.456   3.175  0.5598  0.8752 -1.8097
  343G2     H0C 4839   0.128   0.406   3.104 -1.6331  0.6124 -1.6765
  343G2     H0D 4840   0.242   0.278   3.128  1.5980  1.0733  2.6933
  343G2     H0E 4841  -0.027   0.319   3.256 -0.6405  1.4240 -0.8407
  343G2     H0F 4842   0.020   0.189   3.136  1.5211 -1.5208 -0.3116
  343G2     H0G 4843  -0.067   0.140   3.427 -0.3024  2.6690 -0.7865
  343G2     H0H 4844  -0.059  -0.000   3.305 -0.8050  1.6811  3.8258
  343G2     H0I 4845   0.008  -0.064   3.548 -1.1443  0.2977 -1.2645
  343G2     H0J 4846   0.122  -0.099   3.431  1.2576  0.8059  0.2775
  343G2     H0K 4847   0.313   0.042   3.695  0.9796  1.1268  4.3733
  343G2     H0M 4848   0.181  -0.059   3.712 -0.7339 -2.3997 -0.5392
  343G2     H0N 4849   0.290  -0.100   3.583  2.7450 -0.0993  0.2488
  344G2     C00 4850   5.746   1.837   3.714 -0.2310 -0.4986 -0.2231
  344G2     O01 4851   5.725   1.950   3.636 -0.6609 -0.1939  0.7236
  344G2     C02 4852   5.591   1.951   3.595  0.5142 -0.2947  0.5786
  344G2     C03 4853   5.556   2.057   3.487 -0.2373 -0.1806  0.0551
  344G2     O04 4854   5.429   2.030   3.451 -0.5351 -0.0250  0.2889
  344G2     C05 4855   5.393   2.107   3.332  0.0552 -0.1279 -0.1558
  344G2     C06 4856   5.429   2.032   3.212  0.7102  0.2593  0.1202
  344G2     O07 4857   5.549   2.074   3.155  0.7508 -0.1989 -0.2087
  344G2     C08 4858   5.629   1.957   3.126  0.3669 -0.1748 -0.0438
  344G2     H09 4859   5.691   1.743   3.692  1.0324 -2.8760  1.0167
  344G2     H0A 4860   5.853   1.809   3.703 -0.7057 -2.0185  2.0557
  344G2     H0B 4861   5.734   1.855   3.824  1.7295  1.4850  0.0482
  344G2     H0C 4862   5.574   1.858   3.544  0.6494 -1.2569 -2.8117
  344G2     H0D 4863   5.535   1.969   3.683 -0.6913 -2.6359 -0.3466
  344G2     H0E 4864   5.556   2.155   3.525  0.8940 -1.8111 -2.2671
  344G2     H0F 4865   5.618   2.041   3.398 -0.5192  0.3940 -0.3827
  344G2     H0G 4866   5.283   2.112   3.334 -0.4433  1.2086  0.7672
  344G2     H0H 4867   5.425   2.209   3.323  0.4370 -1.3537 -1.5075
  344G2     H0I 4868   5.428   1.925   3.234 -0.2711 -2.0494  0.5296
  344G2     H0J 4869   5.351   2.045   3.137  0.7159  1.8274  0.7236
  344G2     H0K 4870   5.574   1.884   3.069  2.9709  1.2497 -1.6716
  344G2     H0M 4871   5.711   1.981   3.059 -0.8586  1.6410  0.9686
  344G2     H0N 4872   5.670   1.923   3.226  1.1578 -2.7332 -1.8411
  345G2     C00 4873   5.178   1.278   2.519 -0.1193  0.1957  0.5045
  345G2     O01 4874   5.240   1.168   2.456 -0.0718 -0.1556  0.1540
  345G2     C02 4875   5.381   1.176   2.450  0.6013  0.5308  0.1905
  345G2     C03 4876   5.434   1.038   2.402 -0.3771  0.0831  0.5598
  345G2     O04 4877   5.369   0.999   2.286  0.1650 -0.3681  0.4648
  345G2     C05 4878   5.387   0.864   2.255 -0.1329  0.9665  0.3835
  345G2     C06 4879   5.289   0.804   2.148  0.7777  0.8810 -0.4698
  345G2     O07 4880   5.155   0.806   2.187  0.1853  0.2817  0.2319
  345G2     C08 4881   5.054   0.742   2.111  0.5973  0.2352  0.0750
  345G2     H09 4882   5.220   1.305   2.613 -1.9064 -1.5089  2.6959
  345G2     H0A 4883   5.176   1.365   2.462 -0.0918  1.2219  0.8045
  345G2     H0B 4884   5.073   1.263   2.538  1.7953 -0.2138 -0.6371
  345G2     H0C 4885   5.417   1.253   2.382  0.1782 -0.1566 -3.1360
  345G2     H0D 4886   5.411   1.202   2.555 -0.7666 -0.2697 -0.1660
  345G2     H0E 4887   5.542   1.041   2.381 -0.1337 -0.6809 -2.6892
  345G2     H0F 4888   5.425   0.968   2.489 -1.1975 -1.0466  0.5587
  345G2     H0G 4889   5.493   0.846   2.228 -1.0612 -0.4258 -1.9901
  345G2     H0H 4890   5.385   0.790   2.344  2.3930 -2.0567  0.1544
  345G2     H0I 4891   5.310   0.867   2.060  1.1597  1.3876 -0.7731
  345G2     H0J 4892   5.318   0.700   2.115  2.4329 -2.0250  0.5656
  345G2     H0K 4893   5.058   0.633   2.098  0.9420  0.7172 -0.4273
  345G2     H0M 4894   4.957   0.771   2.149 -0.4733 -2.0990 -1.0064
  345G2     H0N 4895   5.047   0.790   2.016 -0.2746  2.5497  1.2480
  346G2     C00 4896   0.433   0.069   3.311 -0.5817  0.4552 -0.3210
  346G2     O01 4897   0.428   0.138   3.433  0.6016 -0.0383 -0.0773
  346G2     C02 4898   0.543   0.209   3.474  1.0335  0.2022  0.5243
  346G2     C03 4899   0.513   0.289   3.597 -0.2864 -0.0039  0.0443
  346G2     O04 4900   0.394   0.372   3.575 -0.7069 -0.5668  0.3853
  346G2     C05 4901   0.352   0.414   3.700 -0.6806 -0.2367  0.1772
  346G2     C06 4902   0.235   0.507   3.672  0.3863  0.1073  0.0519
  346G2     O07 4903   0.151   0.447   3.578 -1.1827 -0.4952  0.0708
  346G2     C08 4904   0.021   0.513   3.575 -0.4919  0.1281 -0.8224
  346G2     H09 4905   0.336   0.045   3.254 -2.4367 -0.6164 -2.0867
  346G2     H0A 4906   0.509   0.118   3.250  0.5902 -0.0033 -0.2888
  346G2     H0B 4907   0.469  -0.036   3.325  2.3672  0.4717  1.4528
  346G2     H0C 4908   0.626   0.135   3.486  1.0910  0.8680 -0.0839
  346G2     H0D 4909   0.573   0.281   3.405  2.0951 -2.2443  1.0590
  346G2     H0E 4910   0.516   0.227   3.692  1.8142 -0.9933 -0.0314
  346G2     H0F 4911   0.595   0.359   3.618  0.0348 -0.0988  0.9731
  346G2     H0G 4912   0.312   0.328   3.755  0.6968  0.8379  0.5419
  346G2     H0H 4913   0.423   0.479   3.756 -0.1868  1.2050 -2.0525
  346G2     H0I 4914   0.181   0.514   3.765 -0.1295 -1.2771 -2.2596
  346G2     H0J 4915   0.263   0.601   3.634 -1.1050 -0.7940  0.3077
  346G2     H0K 4916  -0.021   0.501   3.679 -1.4337 -1.6964  0.2648
  346G2     H0M 4917   0.035   0.615   3.538 -1.1395  1.4991  0.4643
  346G2     H0N 4918  -0.053   0.468   3.510 -1.1991  0.5838 -0.2714
  347G2     C00 4919   4.975   0.324   3.613  0.8685  0.1691 -0.2650
  347G2     O01 4920   4.855   0.254   3.571  0.0726  0.3753  0.2299
  347G2     C02 4921   4.740   0.331   3.593  0.3032  0.7045  0.2009
  347G2     C03 4922   4.618   0.238   3.573  1.0824 -0.7950  0.4391
  347G2     O04 4923   4.496   0.313   3.568  0.5707 -0.2941  0.0291
  347G2     C05 4924   4.502   0.398   3.451 -0.2502  0.0259  0.1352
  347G2     C06 4925   4.362   0.442   3.423  0.6160 -0.0790 -0.3858
  347G2     O07 4926   4.343   0.555   3.334  0.5537  0.3124 -0.3903
  347G2     C08 4927   4.372   0.534   3.200  0.1259  0.6075 -0.7528
  347G2     H09 4928   5.000   0.421   3.560 -0.9552 -0.9558 -0.8685
  347G2     H0A 4929   4.994   0.332   3.718 -0.7077 -0.8262 -0.2575
  347G2     H0B 4930   5.042   0.253   3.575  0.3383 -1.7376  0.5374
  347G2     H0C 4931   4.737   0.389   3.693  1.2077  0.4743  1.2345
  347G2     H0D 4932   4.743   0.410   3.524  0.1496 -0.7369  0.8025
  347G2     H0E 4933   4.622   0.175   3.480  0.6402  2.6515  1.6716
  347G2     H0F 4934   4.609   0.167   3.657  0.7558  0.1516 -1.0550
  347G2     H0G 4935   4.552   0.487   3.488 -2.6662  1.1026  0.2225
  347G2     H0H 4936   4.547   0.351   3.363 -0.1112  2.2756 -2.1433
  347G2     H0I 4937   4.318   0.351   3.388 -1.2083 -0.1623 -0.5162
  347G2     H0J 4938   4.305   0.470   3.509  0.3871 -1.1030 -1.0537
  347G2     H0K 4939   4.330   0.441   3.159 -1.1444 -0.3415 -0.5778
  347G2     H0M 4940   4.333   0.615   3.136  1.2375  1.5109  1.0632
  347G2     H0N 4941   4.475   0.522   3.179 -1.0351  0.6609 -1.2473
  348G2     C00 4942   0.583   0.397   2.925 -0.1818  0.4862  0.1267
  348G2     O01 4943   0.470   0.317   2.909  0.6282 -0.1391  0.3874
  348G2     C02 4944   0.405   0.311   2.775 -0.1416  0.3436  0.1130
  348G2     C03 4945   0.266   0.238   2.776  0.3044  0.4100 -0.2953
  348G2     O04 4946   0.281   0.098   2.801 -0.4813 -0.0376 -0.7322
  348G2     C05 4947   0.170   0.027   2.867 -0.0508 -0.5100 -0.7853
  348G2     C06 4948   0.211  -0.125   2.854  0.1173 -0.4234 -0.3746
  348G2     O07 4949   0.111  -0.192   2.772 -0.3603 -0.2520  0.6510
  348G2     C08 4950   0.145  -0.326   2.748  0.0821  0.3727  0.2358
  348G2     H09 4951   0.562   0.505   2.907 -2.0231  0.9290 -0.5026
  348G2     H0A 4952   0.618   0.384   3.024 -1.3112 -1.5609 -1.2867
  348G2     H0B 4953   0.670   0.388   2.852  3.4582 -1.3200  0.4173
  348G2     H0C 4954   0.391   0.410   2.738  1.9077 -0.4334  1.5533
  348G2     H0D 4955   0.479   0.267   2.704  2.0676 -1.6706  2.5071
  348G2     H0E 4956   0.205   0.278   2.860 -0.2070  0.0577 -0.6477
  348G2     H0F 4957   0.214   0.247   2.679  0.9279  1.6614  1.4284
  348G2     H0G 4958   0.151   0.059   2.964 -1.8047  0.9685  0.6070
  348G2     H0H 4959   0.069   0.040   2.821  0.0091  0.9616 -0.2805
  348G2     H0I 4960   0.310  -0.134   2.820  0.1219 -0.6658 -0.3758
  348G2     H0J 4961   0.188  -0.170   2.947 -1.2278 -2.0950 -1.5481
  348G2     H0K 4962   0.236  -0.327   2.692  2.0556 -0.9645 -0.3213
  348G2     H0M 4963   0.132  -0.395   2.830 -0.5834 -0.6516  2.0532
  348G2     H0N 4964   0.078  -0.354   2.666  1.1210  0.1059 -0.6686
  349G2     C00 4965   3.389   0.063   4.850 -0.0337 -0.1842  0.1847
  349G2     O01 4966   3.303  -0.041   4.813  0.0170  0.2693  0.0062
  349G2     C02 4967   3.359  -0.154   4.741  0.7982 -0.8198 -0.2315
  349G2     C03 4968   3.240  -0.236   4.692 -0.0084  0.5541 -0.1740
  349G2     O04 4969   3.170  -0.288   4.804 -0.5793  0.3628 -0.2963
  349G2     C05 4970   3.049  -0.357   4.785 -0.2806 -0.1604 -0.2601
  349G2     C06 4971   3.004  -0.421   4.916  0.3370 -0.2831 -0.3556
  349G2     O07 4972   2.978  -0.308   4.998 -0.0530  0.4318 -0.5305
  349G2     C08 4973   2.921  -0.342   5.128  0.1579 -0.0725  0.5667
  349G2     H09 4974   3.472   0.032   4.907 -2.3654  0.7289 -0.4806
  349G2     H0A 4975   3.434   0.112   4.765 -3.7722  0.2275  1.6673
  349G2     H0B 4976   3.336   0.144   4.901  0.2517 -0.0939 -0.1011
  349G2     H0C 4977   3.430  -0.112   4.671 -0.1999  0.0533 -0.0559
  349G2     H0D 4978   3.423  -0.216   4.809 -0.7398 -1.3409 -1.8993
  349G2     H0E 4979   3.168  -0.183   4.619  2.2821 -0.2613 -1.2432
  349G2     H0F 4980   3.269  -0.324   4.637 -2.5186  0.2217  0.9990
  349G2     H0G 4981   2.970  -0.289   4.749  1.9448  1.1140 -0.5665
  349G2     H0H 4982   3.078  -0.434   4.715  2.4503 -0.7974 -0.9148
  349G2     H0I 4983   2.908  -0.464   4.885 -2.7366 -0.0242  1.2249
  349G2     H0J 4984   3.055  -0.505   4.961 -3.5558  0.7601  1.1408
  349G2     H0K 4985   2.987  -0.402   5.187  0.9222 -2.1703 -0.5392
  349G2     H0M 4986   2.897  -0.253   5.180  0.8671  1.2223  0.9332
  349G2     H0N 4987   2.825  -0.402   5.124 -2.6410 -3.5972 -0.0450
  350G2     C00 4988   4.451   4.200   5.544 -0.1717  0.3176  0.2596
  350G2     O01 4989   4.317   4.216   5.578  0.2081  0.1432 -0.1709
  350G2     C02 4990   4.290   4.288   5.696  0.3491  0.5500 -0.5786
  350G2     C03 4991   4.326   4.212   5.825 -0.6748  0.3877  0.1815
  350G2     O04 4992   4.311   4.279   5.943  0.4588 -0.1403 -0.4500
  350G2     C05 4993   4.398   4.386   5.970 -0.4128 -0.0024 -0.1048
  350G2     C06 4994   4.352   4.455   6.108 -0.5757  0.0015  0.0396
  350G2     O07 4995   4.257   4.564   6.097 -0.3055 -0.1616  0.3702
  350G2     C08 4996   4.139   4.516   6.039  0.5219  0.5290 -0.6933
  350G2     H09 4997   4.528   4.211   5.620  2.3149 -0.6843  1.9932
  350G2     H0A 4998   4.462   4.094   5.518 -0.6854 -0.8563 -2.0697
  350G2     H0B 4999   4.478   4.250   5.450  1.1930 -0.9464 -2.9596
  350G2     H0C 5000   4.356   4.378   5.695  0.9512 -1.3256  2.6815
  350G2     H0D 5001   4.187   4.314   5.694  2.1198  1.1787  0.1746
  350G2     H0E 5002   4.267   4.119   5.828 -0.0892 -1.5311 -0.9607
  350G2     H0F 5003   4.429   4.171   5.817 -3.1274 -1.9642  2.6375
  350G2     H0G 5004   4.498   4.348   5.975 -0.4837  0.6004 -0.4953
  350G2     H0H 5005   4.392   4.463   5.896  0.8726  2.4957  0.5586
  350G2     H0I 5006   4.321   4.388   6.195 -1.6099 -1.2417 -1.1408
  350G2     H0J 5007   4.442   4.515   6.136  0.8021  1.2630 -0.4458
  350G2     H0K 5008   4.151   4.477   5.945 -0.0150 -0.3666  2.0064
  350G2     H0M 5009   4.102   4.426   6.097  0.3525 -0.0281  1.2621
  350G2     H0N 5010   4.058   4.591   6.026 -1.0485  0.5898  0.9216
  351G2     C00 5011   0.236   1.093   3.437  0.1121  0.3520  0.1059
  351G2     O01 5012   0.369   1.103   3.502  0.8327 -0.0098  0.2147
  351G2     C02 5013   0.478   1.140   3.422 -0.5329  0.1784 -0.5197
  351G2     C03 5014   0.489   1.285   3.373  1.1593 -0.4582  0.1775
  351G2     O04 5015   0.601   1.281   3.285  0.1057 -0.4406 -0.8670
  351G2     C05 5016   0.636   1.408   3.234  0.2127  0.3672 -0.5042
  351G2     C06 5017   0.761   1.389   3.154 -0.2110 -0.1694  0.0685
  351G2     O07 5018   0.808   1.509   3.094  0.2271 -0.0004  0.7160
  351G2     C08 5019   0.908   1.571   3.172  0.2090 -0.3183  0.1251
  351G2     H09 5020   0.200   1.198   3.433  0.7021  2.0388  4.1822
  351G2     H0A 5021   0.234   1.036   3.342 -4.2577  0.8083 -2.6642
  351G2     H0B 5022   0.171   1.032   3.509 -1.0319 -0.3268 -1.6271
  351G2     H0C 5023   0.566   1.134   3.491  0.8793 -1.2852  0.0883
  351G2     H0D 5024   0.488   1.076   3.339 -1.0451 -0.5512  2.0127
  351G2     H0E 5025   0.393   1.320   3.329  1.6371 -0.2625 -0.1460
  351G2     H0F 5026   0.514   1.344   3.465 -0.2753 -0.2571  0.0114
  351G2     H0G 5027   0.559   1.442   3.165  2.2024  0.5277  0.3401
  351G2     H0H 5028   0.653   1.484   3.302  0.2802 -0.6682  0.2862
  351G2     H0I 5029   0.842   1.341   3.219  0.3562  0.6788 -0.2614
  351G2     H0J 5030   0.743   1.311   3.078 -2.3926 -0.9169  0.8932
  351G2     H0K 5031   0.979   1.500   3.219  0.7563  0.1260 -2.1986
  351G2     H0M 5032   0.965   1.655   3.120  0.3613  1.3209  1.1208
  351G2     H0N 5033   0.863   1.623   3.259  0.4922  0.4847 -0.0896
  352G2     C00 5034   0.175   1.866   1.055 -0.1253  0.5230  0.2285
  352G2     O01 5035   0.136   1.809   1.179  0.0278 -0.0455 -0.0887
  352G2     C02 5036   0.062   1.694   1.146 -1.2945  1.0312 -0.2934
  352G2     C03 5037  -0.011   1.651   1.273  0.3083  0.1647 -0.0289
  352G2     O04 5038  -0.098   1.758   1.307 -0.2609  0.5472  0.0605
  352G2     C05 5039  -0.123   1.763   1.450  0.1747 -0.5343  0.7079
  352G2     C06 5040  -0.267   1.815   1.494 -0.1929 -0.4699  0.0539
  352G2     O07 5041  -0.268   1.797   1.636 -0.6402 -0.2234 -0.0020
  352G2     C08 5042  -0.395   1.819   1.695 -0.2346 -0.1716  0.0661
  352G2     H09 5043   0.265   1.934   1.071  1.8393  0.6534 -0.9018
  352G2     H0A 5044   0.225   1.784   1.002  0.4589 -0.0028 -0.3649
  352G2     H0B 5045   0.101   1.923   0.998  0.8422  0.6409  0.9816
  352G2     H0C 5046  -0.016   1.706   1.074 -0.4185 -0.4234  2.5531
  352G2     H0D 5047   0.128   1.614   1.119 -1.4314 -2.6630  1.2098
  352G2     H0E 5048  -0.067   1.565   1.260  0.9265  2.3553 -0.1993
  352G2     H0F 5049   0.062   1.627   1.349 -0.1644  1.5926  0.2506
  352G2     H0G 5050  -0.139   1.659   1.483 -4.6420 -1.7710 -3.0064
  352G2     H0H 5051  -0.044   1.807   1.503  2.6521  1.5588 -1.6992
  352G2     H0I 5052  -0.268   1.924   1.476 -1.1078  0.6478 -3.2399
  352G2     H0J 5053  -0.347   1.769   1.444  3.2105  1.6500  0.8713
  352G2     H0K 5054  -0.444   1.917   1.672  0.8117  0.7047 -0.2407
  352G2     H0M 5055  -0.457   1.732   1.675 -0.5420 -0.1035  1.9357
  352G2     H0N 5056  -0.381   1.833   1.803 -0.4408  1.4170  1.0021
  353G2     C00 5057   3.613   4.367   2.251  0.4983 -0.0481 -0.3847
  353G2     O01 5058   3.541   4.336   2.129 -0.0161 -0.3538  0.3658
  353G2     C02 5059   3.464   4.210   2.135  0.0614 -0.5011  0.3376
  353G2     C03 5060   3.410   4.182   1.995  0.2993 -0.3387  0.2559
  353G2     O04 5061   3.302   4.085   1.989  0.1151 -0.3853 -0.7989
  353G2     C05 5062   3.235   4.056   1.866  0.2655  0.4228  0.1749
  353G2     C06 5063   3.159   3.919   1.880 -0.1455  0.6508  0.5104
  353G2     O07 5064   3.248   3.814   1.914  0.1406  0.3032 -0.0376
  353G2     C08 5065   3.328   3.756   1.807  0.1605 -0.7512 -0.8346
  353G2     H09 5066   3.707   4.314   2.255 -1.1921  0.5140  0.9729
  353G2     H0A 5067   3.641   4.469   2.241  0.2708 -0.0586  2.4195
  353G2     H0B 5068   3.554   4.353   2.341  1.3147 -0.9673  1.0796
  353G2     H0C 5069   3.511   4.129   2.176 -3.5904  1.6522  1.4612
  353G2     H0D 5070   3.380   4.231   2.200 -3.5716  0.2933 -1.2881
  353G2     H0E 5071   3.369   4.277   1.962 -0.9297  0.4905  0.2387
  353G2     H0F 5072   3.489   4.154   1.922  0.8281  1.0839  0.8123
  353G2     H0G 5073   3.176   4.138   1.828  1.8710  1.4429  0.5428
  353G2     H0H 5074   3.315   4.036   1.792  1.4302 -1.4862  2.2269
  353G2     H0I 5075   3.084   3.938   1.950  1.1503  1.9191 -3.4173
  353G2     H0J 5076   3.100   3.890   1.791 -1.9722 -2.3455 -0.5761
  353G2     H0K 5077   3.362   3.825   1.731 -2.6687 -1.2403 -0.1114
  353G2     H0M 5078   3.424   3.723   1.856 -0.0075 -3.3547 -2.6479
  353G2     H0N 5079   3.279   3.666   1.770  0.2101  0.1934 -0.1307
  354G2     C00 5080   0.004   5.712   4.197 -0.3476  0.6678  0.3464
  354G2     O01 5081  -0.030   5.852   4.211  0.3440  0.0307  0.9705
  354G2     C02 5082   0.070   5.944   4.167 -0.3780 -0.7909 -1.1761
  354G2     C03 5083   0.037   6.098   4.162  0.7696  0.0456 -0.4457
  354G2     O04 5084  -0.082   6.112   4.088  0.7813  0.1836  0.4013
  354G2     C05 5085  -0.093   6.215   3.993  0.1638 -0.2314 -0.3681
  354G2     C06 5086  -0.237   6.197   3.939  0.6200  0.0541 -0.4906
  354G2     O07 5087  -0.255   6.056   3.921 -0.0036 -0.0546  0.5644
  354G2     C08 5088  -0.355   6.039   3.817  0.4161  0.4289 -0.1656
  354G2     H09 5089  -0.025   5.674   4.106 -2.1052 -1.4057  1.5553
  354G2     H0A 5090   0.107   5.697   4.207 -3.8806  0.0042  0.7395
  354G2     H0B 5091  -0.048   5.651   4.266 -2.2772  1.6694  0.2279
  354G2     H0C 5092   0.161   5.929   4.220  3.1395 -0.6746 -1.8100
  354G2     H0D 5093   0.095   5.917   4.066 -0.9460  0.9777 -1.9867
  354G2     H0E 5094   0.033   6.134   4.267  2.3363 -1.0285 -0.7533
  354G2     H0F 5095   0.124   6.147   4.116  0.3934 -2.5611  0.6337
  354G2     H0G 5096  -0.086   6.317   4.032  0.1094  2.7442 -0.9379
  354G2     H0H 5097  -0.021   6.208   3.916 -0.6548  0.7118  1.2035
  354G2     H0I 5098  -0.309   6.230   4.012 -1.5905 -0.5658 -0.9296
  354G2     H0J 5099  -0.271   6.265   3.859 -0.1291  1.7422  1.6205
  354G2     H0K 5100  -0.452   6.084   3.843 -2.0997 -3.9900  3.4373
  354G2     H0M 5101  -0.321   6.097   3.732  0.0465  1.0476 -1.0455
  354G2     H0N 5102  -0.372   5.942   3.776  3.6914 -0.7626 -2.5513
  355G2     C00 5103   4.161   3.817   5.011 -0.1130  0.1733  0.3792
  355G2     O01 5104   4.131   3.725   5.119 -0.1333 -1.1209 -0.3289
  355G2     C02 5105   4.192   3.602   5.101  0.0667  0.2851  0.2666
  355G2     C03 5106   4.143   3.512   5.216  0.9561  0.2825  0.5010
  355G2     O04 5107   4.189   3.379   5.198  0.0845 -0.2852 -0.0452
  355G2     C05 5108   4.112   3.274   5.257 -0.7037  0.1375  0.4617
  355G2     C06 5109   3.987   3.241   5.184  0.1192  1.0329  0.5399
  355G2     O07 5110   3.938   3.126   5.248  1.1036 -0.0070 -0.6103
  355G2     C08 5111   3.972   3.004   5.186  0.4223  0.0868 -0.6395
  355G2     H09 5112   4.131   3.918   5.034  1.1710 -0.1973  0.2963
  355G2     H0A 5113   4.268   3.826   4.995  1.5032 -2.0844  1.3870
  355G2     H0B 5114   4.119   3.783   4.917 -0.2335  1.3028 -0.8018
  355G2     H0C 5115   4.174   3.553   5.006  2.2527  1.8780 -0.4162
  355G2     H0D 5116   4.294   3.617   5.103 -2.8263  1.0907 -0.5166
  355G2     H0E 5117   4.174   3.554   5.308  2.1571 -0.9403 -0.1560
  355G2     H0F 5118   4.034   3.513   5.215  0.8475  0.1941  2.2318
  355G2     H0G 5119   4.191   3.196   5.248  1.5794  0.4071  0.1507
  355G2     H0H 5120   4.100   3.303   5.359  0.3439 -0.3529 -1.5736
  355G2     H0I 5121   3.909   3.325   5.188 -0.2250  1.4485  2.4871
  355G2     H0J 5122   4.025   3.220   5.084 -1.7074  0.9085  0.0986
  355G2     H0K 5123   3.908   2.928   5.225 -1.3843  4.9983 -0.9232
  355G2     H0M 5124   3.944   3.006   5.085 -1.9578  0.2353 -0.5677
  355G2     H0N 5125   4.076   2.980   5.209  1.0316  4.1204 -1.0632
  356G2     C00 5126   3.312   1.022   4.530 -0.2000  0.1717  0.6028
  356G2     O01 5127   3.254   0.928   4.619  0.1097 -0.1372 -0.1310
  356G2     C02 5128   3.273   0.791   4.591  0.2777 -0.3196  1.5987
  356G2     C03 5129   3.182   0.713   4.687  0.5567  0.0631 -0.1492
  356G2     O04 5130   3.245   0.709   4.817 -0.3810  0.1828  0.7571
  356G2     C05 5131   3.164   0.649   4.924  0.0685  0.2472  0.4884
  356G2     C06 5132   3.185   0.746   5.040  0.0642  0.0792  0.2620
  356G2     O07 5133   3.314   0.732   5.103  0.5342  0.2211  0.1223
  356G2     C08 5134   3.315   0.812   5.219 -0.4079  0.0877 -0.8841
  356G2     H09 5135   3.406   0.989   4.485  3.1656 -1.1052  1.4143
  356G2     H0A 5136   3.247   1.053   4.448 -0.1366  0.0653 -1.6392
  356G2     H0B 5137   3.334   1.114   4.588 -2.3868  2.7029 -2.8140
  356G2     H0C 5138   3.254   0.767   4.485 -2.4275  0.6419  1.4609
  356G2     H0D 5139   3.382   0.772   4.607  0.7956  1.2505 -0.2307
  356G2     H0E 5140   3.086   0.756   4.706  3.8710  0.3595  1.5860
  356G2     H0F 5141   3.166   0.613   4.661  2.0266  4.9465 -0.2976
  356G2     H0G 5142   3.057   0.638   4.899 -2.4812 -0.0778 -0.5749
  356G2     H0H 5143   3.194   0.541   4.944 -2.3440 -0.3193  3.5722
  356G2     H0I 5144   3.164   0.851   5.001 -2.0209 -1.1898  2.2600
  356G2     H0J 5145   3.102   0.728   5.116 -0.0781 -0.5468  1.1821
  356G2     H0K 5146   3.382   0.779   5.299 -0.8837 -1.5804  0.4131
  356G2     H0M 5147   3.349   0.909   5.192  1.5800  0.0821 -0.7911
  356G2     H0N 5148   3.217   0.822   5.260 -0.7157  3.2945 -3.1881
  357G2     C00 5149   4.388   5.491   3.791  0.4181 -0.6845  1.0275
  357G2     O01 5150   4.519   5.531   3.745  0.5705  0.2083  0.1297
  357G2     C02 5151   4.620   5.557   3.844 -0.7582 -0.0712 -0.7425
  357G2     C03 5152   4.744   5.634   3.793  0.1273 -0.0374 -0.0579
  357G2     O04 5153   4.860   5.556   3.738  0.1907  0.8141 -0.0272
  357G2     C05 5154   4.831   5.476   3.627  1.3806  0.3481 -0.8149
  357G2     C06 5155   4.936   5.365   3.607 -0.1604 -0.5715  0.0202
  357G2     O07 5156   4.887   5.283   3.501 -0.0435 -0.8776 -0.0301
  357G2     C08 5157   4.818   5.169   3.552  0.3843  0.1036 -0.0313
  357G2     H09 5158   4.343   5.574   3.848 -1.3824 -1.2161 -2.4967
  357G2     H0A 5159   4.322   5.474   3.704  0.1670 -0.6657  1.7524
  357G2     H0B 5160   4.377   5.404   3.850  3.0563  0.2730 -2.0966
  357G2     H0C 5161   4.582   5.618   3.926  2.1629 -0.9204 -1.4446
  357G2     H0D 5162   4.652   5.464   3.889 -0.6544  0.1214 -1.1156
  357G2     H0E 5163   4.712   5.697   3.710 -1.0471 -3.7432  1.2246
  357G2     H0F 5164   4.780   5.696   3.875  0.2109  0.6600 -0.0485
  357G2     H0G 5165   4.741   5.413   3.650 -4.2322  0.3181 -0.7372
  357G2     H0H 5166   4.796   5.522   3.537 -1.1511  0.8698  0.0104
  357G2     H0I 5167   5.038   5.399   3.579 -0.2455 -3.1582  2.4651
  357G2     H0J 5168   4.962   5.328   3.708  0.5161  2.7628  0.9765
  357G2     H0K 5169   4.761   5.114   3.473 -2.0134 -0.5300  1.4014
  357G2     H0M 5170   4.888   5.094   3.590  0.3827 -3.4529 -3.2954
  357G2     H0N 5171   4.748   5.196   3.627  1.9463 -1.5274  3.3853
  358G2     C00 5172   4.420   5.260   1.302 -0.1162 -0.2467  0.1247
  358G2     O01 5173   4.499   5.310   1.406 -0.4311  1.0417 -0.3449
  358G2     C02 5174   4.635   5.307   1.365  0.4948 -0.0082  0.2805
  358G2     C03 5175   4.713   5.331   1.486  0.1399  0.3942 -0.0631
  358G2     O04 5176   4.851   5.343   1.438 -0.0793  0.8271  0.0805
  358G2     C05 5177   4.934   5.396   1.547  0.0190 -0.1019 -0.4107
  358G2     C06 5178   5.057   5.308   1.550 -0.1557 -0.7483 -0.2028
  358G2     O07 5179   5.136   5.353   1.659 -0.4016 -0.0192  0.4900
  358G2     C08 5180   5.274   5.310   1.655  0.2132  0.4112 -0.1345
  358G2     H09 5181   4.444   5.304   1.201  2.1474 -0.1670 -1.9490
  358G2     H0A 5182   4.440   5.154   1.307 -0.7716  1.8132 -2.1940
  358G2     H0B 5183   4.310   5.271   1.314 -0.5072  0.6121  1.1443
  358G2     H0C 5184   4.667   5.208   1.320 -0.7776 -1.5500 -0.0047
  358G2     H0D 5185   4.654   5.388   1.293  0.6465 -0.6686 -0.5074
  358G2     H0E 5186   4.683   5.431   1.528 -1.5816  1.3462 -0.3539
  358G2     H0F 5187   4.705   5.242   1.553 -0.9290  0.6454 -0.6695
  358G2     H0G 5188   4.954   5.504   1.538  0.0452  0.7897 -1.5197
  358G2     H0H 5189   4.888   5.388   1.645  0.9063 -3.9108  2.5473
  358G2     H0I 5190   5.018   5.208   1.565 -1.6872  1.1806 -1.1862
  358G2     H0J 5191   5.123   5.302   1.460 -3.0135 -1.4855  3.6021
  358G2     H0K 5192   5.328   5.334   1.746 -0.6915  2.2825 -0.1356
  358G2     H0M 5193   5.273   5.204   1.633 -0.4533  0.5914  0.1367
  358G2     H0N 5194   5.326   5.372   1.579 -0.2470  1.4152  2.1612
  359G2     C00 5195   2.456   4.990   1.302 -0.9222 -0.7564 -0.5126
  359G2     O01 5196   2.395   5.117   1.331 -0.0486 -0.6717  0.0561
  359G2     C02 5197   2.280   5.107   1.403 -0.6119 -0.2778 -0.3366
  359G2     C03 5198   2.159   5.020   1.344 -0.7474 -0.3491 -0.8821
  359G2     O04 5199   2.188   4.885   1.379 -0.5070 -0.0559 -0.4977
  359G2     C05 5200   2.090   4.782   1.351  0.3757 -0.3240 -0.5732
  359G2     C06 5201   2.112   4.722   1.220  0.0853  0.4319  0.0454
  359G2     O07 5202   2.000   4.632   1.181  0.1787  0.0870 -0.3512
  359G2     C08 5203   2.027   4.503   1.234  0.1922 -0.4342  0.1272
  359G2     H09 5204   2.388   4.940   1.233  0.0095  0.3885 -0.8863
  359G2     H0A 5205   2.545   5.023   1.246 -0.2076  1.3353  0.0103
  359G2     H0B 5206   2.470   4.932   1.398 -1.3532  0.4523  1.4602
  359G2     H0C 5207   2.305   5.083   1.503  0.7297  0.9463 -1.3514
  359G2     H0D 5208   2.247   5.209   1.402 -1.8491  0.5037 -1.7268
  359G2     H0E 5209   2.064   5.050   1.376  1.0095 -0.5726 -3.0285
  359G2     H0F 5210   2.158   5.024   1.234 -2.1665  4.1941 -1.4248
  359G2     H0G 5211   2.097   4.705   1.430  1.0924 -2.0373 -2.6832
  359G2     H0H 5212   1.991   4.821   1.355 -0.2632  0.6958 -1.2431
  359G2     H0I 5213   2.134   4.789   1.135  1.8717  0.6665  0.5087
  359G2     H0J 5214   2.212   4.675   1.231 -3.8108  1.5950 -2.4731
  359G2     H0K 5215   2.010   4.502   1.343  1.8297 -0.8305 -3.1715
  359G2     H0M 5216   1.953   4.431   1.206 -1.5811 -0.5499  0.5312
  359G2     H0N 5217   2.131   4.471   1.217 -2.6681  0.4472  0.0595
  360G2     C00 5218   3.286   4.073   4.475  0.6287  0.1218 -0.3205
  360G2     O01 5219   3.426   4.051   4.514 -0.1422  1.5840  0.4006
  360G2     C02 5220   3.437   3.936   4.599  0.0961  0.4399 -0.0293
  360G2     C03 5221   3.539   3.844   4.531  0.0767 -0.9057  0.0067
  360G2     O04 5222   3.661   3.917   4.509  0.5492  0.1089  0.5322
  360G2     C05 5223   3.742   3.840   4.427  0.4402  0.1185  0.1784
  360G2     C06 5224   3.861   3.932   4.394 -0.2570  0.0133 -0.3534
  360G2     O07 5225   3.823   4.073   4.387 -0.1779 -0.3213 -0.1139
  360G2     C08 5226   3.912   4.168   4.345 -0.5809 -0.7530 -0.1207
  360G2     H09 5227   3.249   3.981   4.430 -0.1595 -1.8804 -0.3194
  360G2     H0A 5228   3.217   4.102   4.550 -0.7028 -2.5436 -1.9269
  360G2     H0B 5229   3.270   4.153   4.401  0.1858  0.8915 -1.5339
  360G2     H0C 5230   3.473   3.968   4.697 -1.4052  2.5029  3.4442
  360G2     H0D 5231   3.345   3.883   4.609  0.1754  1.0073  1.9981
  360G2     H0E 5232   3.551   3.758   4.595  1.4878  1.5573  1.1594
  360G2     H0F 5233   3.493   3.804   4.439  0.3904 -1.8775  0.4923
  360G2     H0G 5234   3.764   3.743   4.469 -1.9341 -0.2527 -1.2234
  360G2     H0H 5235   3.695   3.817   4.327  1.0727  2.5552 -4.0038
  360G2     H0I 5236   3.933   3.921   4.480 -0.8347 -1.4875  2.4004
  360G2     H0J 5237   3.906   3.895   4.298  0.5101 -2.1107  0.2655
  360G2     H0K 5238   3.965   4.137   4.258 -1.3954  1.0357  1.3328
  360G2     H0M 5239   3.864   4.266   4.327 -0.5180 -0.1855 -2.5166
  360G2     H0N 5240   3.988   4.178   4.421 -0.7686 -1.5425  0.7139
  361G2     C00 5241   1.028   3.668   3.629  0.1272  0.0119  0.4273
  361G2     O01 5242   1.079   3.797   3.618 -0.1805 -0.3834  0.4353
  361G2     C02 5243   0.987   3.898   3.679 -0.1620  0.6454  0.3104
  361G2     C03 5244   1.070   4.022   3.643  0.6621  0.5523  0.7756
  361G2     O04 5245   1.198   4.016   3.700 -0.2210  0.2054 -0.0974
  361G2     C05 5246   1.196   4.049   3.838 -0.4572 -0.9990 -0.4749
  361G2     C06 5247   1.331   4.025   3.899  0.0646  0.2829 -0.3654
  361G2     O07 5248   1.411   4.117   3.840  0.2474  0.2795 -0.4726
  361G2     C08 5249   1.543   4.108   3.893  1.1179 -0.6033  0.2417
  361G2     H09 5250   1.048   3.626   3.730  0.7967 -0.5689  1.7650
  361G2     H0A 5251   0.923   3.682   3.614  1.9067  0.5665 -1.8174
  361G2     H0B 5252   1.058   3.600   3.555  0.7481  0.4986 -0.2139
  361G2     H0C 5253   0.885   3.895   3.640 -2.9226 -1.5541  2.3792
  361G2     H0D 5254   0.966   3.879   3.785 -2.0291  0.1084 -0.1369
  361G2     H0E 5255   1.067   4.027   3.531 -0.4138  3.4289 -1.6262
  361G2     H0F 5256   1.021   4.112   3.666 -0.7536 -2.1870 -1.0771
  361G2     H0G 5257   1.169   4.154   3.844 -0.0850 -0.8022 -2.1521
  361G2     H0H 5258   1.127   3.989   3.888  1.7541  0.4135  0.1590
  361G2     H0I 5259   1.315   4.044   4.006  0.7741 -0.6017  2.3451
  361G2     H0J 5260   1.357   3.922   3.881  0.9994 -0.1191  0.7767
  361G2     H0K 5261   1.547   4.150   3.994 -0.9011  0.1173 -0.1230
  361G2     H0M 5262   1.573   4.001   3.897 -0.8987 -1.6071  3.4073
  361G2     H0N 5263   1.609   4.157   3.826 -0.8905 -3.6631 -0.9074
  362G2     C00 5264   4.192   5.086   4.650 -0.5410 -0.5278 -0.6760
  362G2     O01 5265   4.097   5.157   4.577 -0.1393 -0.1426  0.2678
  362G2     C02 5266   4.156   5.214   4.466  0.6082  0.3538  0.2101
  362G2     C03 5267   4.048   5.288   4.387 -0.1700 -0.0814 -0.0678
  362G2     O04 5268   3.975   5.383   4.467 -0.0637  0.1111 -0.3348
  362G2     C05 5269   3.939   5.505   4.409  0.3881  0.6941  0.1148
  362G2     C06 5270   3.850   5.577   4.507  0.3659 -0.1713 -0.9027
  362G2     O07 5271   3.881   5.714   4.500 -0.8199 -0.1146 -0.4721
  362G2     C08 5272   3.822   5.787   4.604  0.1568  0.6468 -0.1693
  362G2     H09 5273   4.289   5.132   4.659 -2.1583 -0.0438  0.7381
  362G2     H0A 5274   4.147   5.079   4.753 -0.2976  1.8724 -0.0796
  362G2     H0B 5275   4.188   4.993   4.604 -2.2614  0.1756 -0.4238
  362G2     H0C 5276   4.239   5.285   4.485  4.3142 -2.1951  2.1919
  362G2     H0D 5277   4.193   5.134   4.411 -3.0932  0.3294  1.4358
  362G2     H0E 5278   4.093   5.342   4.298 -0.8062  1.6743 -2.7192
  362G2     H0F 5279   3.972   5.220   4.348  1.7446 -0.5496 -1.6574
  362G2     H0G 5280   4.036   5.559   4.402  0.7132  0.9518 -2.8011
  362G2     H0H 5281   3.895   5.488   4.312 -1.3745 -0.0036 -1.3989
  362G2     H0I 5282   3.744   5.549   4.503  0.9579 -0.7975  0.6788
  362G2     H0J 5283   3.888   5.551   4.606  3.0877 -2.5558  1.2946
  362G2     H0K 5284   3.747   5.854   4.560  3.9127 -0.7261 -1.0406
  362G2     H0M 5285   3.772   5.719   4.680 -1.8524 -0.5666  1.5970
  362G2     H0N 5286   3.899   5.850   4.651  1.0463  0.0462 -2.0366
  363G2     C00 5287   2.371   2.226   1.824  0.0306  0.1694 -0.6352
  363G2     O01 5288   2.458   2.190   1.713 -0.1515  0.1833 -0.0204
  363G2     C02 5289   2.536   2.297   1.663  0.6134 -0.0670 -0.4503
  363G2     C03 5290   2.446   2.391   1.586  0.6305 -0.3129  0.3268
  363G2     O04 5291   2.390   2.491   1.675  0.0804 -0.2980 -0.2130
  363G2     C05 5292   2.285   2.556   1.614 -0.0605 -0.2514 -0.2010
  363G2     C06 5293   2.233   2.663   1.710 -0.0018  0.1656  0.6373
  363G2     O07 5294   2.175   2.611   1.831 -0.3408  0.1025  0.2163
  363G2     C08 5295   2.074   2.512   1.812 -0.4560 -0.2248  0.2517
  363G2     H09 5296   2.439   2.262   1.902 -1.1172  1.8442  1.2912
  363G2     H0A 5297   2.289   2.299   1.813 -2.4379  0.9976 -1.4859
  363G2     H0B 5298   2.324   2.130   1.859  2.5695  1.2693  1.3451
  363G2     H0C 5299   2.589   2.352   1.740 -1.1005  4.4006  0.1703
  363G2     H0D 5300   2.610   2.259   1.590  3.1528  3.0557 -0.0617
  363G2     H0E 5301   2.499   2.436   1.497 -0.8093  1.7442 -0.0522
  363G2     H0F 5302   2.363   2.331   1.546  1.2759 -3.5509  1.1963
  363G2     H0G 5303   2.328   2.607   1.531  1.1647 -2.0128  0.4397
  363G2     H0H 5304   2.204   2.489   1.589  0.1180  1.3039  1.3490
  363G2     H0I 5305   2.304   2.743   1.726 -0.2000 -1.2009  0.0832
  363G2     H0J 5306   2.152   2.719   1.664  0.9589  1.2343  1.0480
  363G2     H0K 5307   2.041   2.497   1.909 -1.6451  0.1095  0.9412
  363G2     H0M 5308   1.991   2.542   1.748 -1.8192 -1.8851 -1.2177
  363G2     H0N 5309   2.103   2.425   1.763 -1.5220 -2.4595  1.0153
  364G2     C00 5310   0.627   3.824   0.374 -0.2655  0.8028 -0.3276
  364G2     O01 5311   0.561   3.943   0.406 -0.3523 -0.5673  0.8948
  364G2     C02 5312   0.424   3.937   0.377 -0.2029  0.6607  0.4021
  364G2     C03 5313   0.356   4.071   0.366  0.2273  0.1314  0.3384
  364G2     O04 5314   0.397   4.144   0.244 -0.1135  0.2489 -0.0246
  364G2     C05 5315   0.523   4.205   0.246 -0.0766 -0.2810  0.2514
  364G2     C06 5316   0.553   4.240   0.100  0.4505  0.3269  0.0095
  364G2     O07 5317   0.643   4.345   0.080 -0.0590  0.7503 -0.0612
  364G2     C08 5318   0.778   4.309   0.096 -0.3294  0.6277  1.1257
  364G2     H09 5319   0.727   3.837   0.411  0.3051  0.5846  1.3461
  364G2     H0A 5320   0.589   3.739   0.427  2.3994  0.6372 -2.3205
  364G2     H0B 5321   0.638   3.802   0.270 -0.1335 -0.0907 -0.6362
  364G2     H0C 5322   0.404   3.882   0.281 -1.2173 -1.3121 -0.2297
  364G2     H0D 5323   0.368   3.880   0.452 -0.2464  1.8315 -1.6892
  364G2     H0E 5324   0.250   4.052   0.374  1.5080 -3.0573  1.8703
  364G2     H0F 5325   0.373   4.127   0.449 -2.7810 -1.2861  1.9323
  364G2     H0G 5326   0.508   4.295   0.307 -1.7817 -0.7064 -2.0918
  364G2     H0H 5327   0.601   4.150   0.291 -1.1670  0.6630  1.9362
  364G2     H0I 5328   0.594   4.156   0.046 -0.6195  0.1181  1.3061
  364G2     H0J 5329   0.461   4.261   0.050  0.0212 -1.9080  0.1022
  364G2     H0K 5330   0.780   4.271   0.199 -0.3337 -1.2697  0.0789
  364G2     H0M 5331   0.829   4.237   0.028 -0.4939 -3.2424  0.3555
  364G2     H0N 5332   0.844   4.397   0.106  2.0039  0.3704  1.3033
  365G2     C00 5333   4.658   5.585   4.984  0.0481 -0.5604 -0.3953
  365G2     O01 5334   4.524   5.587   4.934  0.7267 -0.2850 -0.5279
  365G2     C02 5335   4.465   5.461   4.913 -0.4630 -0.5947  0.1417
  365G2     C03 5336   4.331   5.484   4.840 -0.3626  0.9000 -0.0052
  365G2     O04 5337   4.338   5.607   4.762 -0.3983  0.3165  0.3850
  365G2     C05 5338   4.246   5.607   4.645 -0.4248  0.9122  0.0556
  365G2     C06 5339   4.189   5.749   4.626 -0.3732  0.3192 -0.0274
  365G2     O07 5340   4.269   5.845   4.701  0.7984  0.5411  0.0692
  365G2     C08 5341   4.194   5.966   4.729 -1.2201  0.5865 -0.0687
  365G2     H09 5342   4.724   5.553   4.903  1.5422  1.5189  0.9424
  365G2     H0A 5343   4.692   5.680   5.026 -1.4527 -0.3591  3.2965
  365G2     H0B 5344   4.671   5.515   5.065  0.3494 -2.0441 -1.9623
  365G2     H0C 5345   4.537   5.414   4.843 -0.0761 -0.5758  0.4701
  365G2     H0D 5346   4.458   5.388   4.996  1.0792 -0.5757  0.2098
  365G2     H0E 5347   4.302   5.390   4.787 -0.0127 -1.4970  0.2875
  365G2     H0F 5348   4.246   5.496   4.912  1.3133  2.0633  0.3105
  365G2     H0G 5349   4.302   5.586   4.556 -0.6691  0.9873 -0.2075
  365G2     H0H 5350   4.174   5.528   4.665  0.5042  1.6329  0.7535
  365G2     H0I 5351   4.170   5.767   4.519 -2.0810 -0.0138  0.3114
  365G2     H0J 5352   4.094   5.741   4.675 -1.5354  0.8665  2.5528
  365G2     H0K 5353   4.122   5.939   4.806  0.4125 -2.7668  0.0711
  365G2     H0M 5354   4.255   6.047   4.776  0.4635  0.7229  2.9492
  365G2     H0N 5355   4.136   6.007   4.648  0.5003 -2.1563 -0.8690
  366G2     C00 5356   1.946   2.104   1.010 -0.9027  0.7483 -0.1015
  366G2     O01 5357   1.826   2.039   0.965 -0.3703 -0.4848 -0.6281
  366G2     C02 5358   1.817   1.896   0.988  0.6192 -0.3874 -0.2951
  366G2     C03 5359   1.897   1.832   0.872 -0.0723  0.0153 -0.0793
  366G2     O04 5360   1.962   1.716   0.916 -0.1711 -0.3747 -0.5204
  366G2     C05 5361   2.060   1.672   0.826  0.4187  0.0681  0.3485
  366G2     C06 5362   2.005   1.580   0.712  0.6025  0.2423  0.4822
  366G2     O07 5363   1.906   1.637   0.628 -0.7456  0.4502  0.2487
  366G2     C08 5364   1.961   1.696   0.508 -1.4163  0.2679 -0.4592
  366G2     H09 5365   1.969   2.172   0.927 -0.8840  0.2790 -0.5444
  366G2     H0A 5366   1.935   2.159   1.099 -1.2451 -0.7238 -1.9242
  366G2     H0B 5367   2.029   2.038   1.020 -0.3983  0.9814 -1.0655
  366G2     H0C 5368   1.840   1.868   1.092 -1.1978  2.8101  1.7631
  366G2     H0D 5369   1.711   1.872   0.972 -1.2400 -1.4888 -2.7521
  366G2     H0E 5370   1.832   1.817   0.786  0.8695  0.2144 -2.3906
  366G2     H0F 5371   1.973   1.905   0.835  0.6511  0.5413 -1.6276
  366G2     H0G 5372   2.115   1.752   0.778  0.1448  2.3605  1.2954
  366G2     H0H 5373   2.133   1.613   0.881 -0.1757  0.5952 -2.0891
  366G2     H0I 5374   2.089   1.544   0.650 -0.6992  0.8511 -2.0397
  366G2     H0J 5375   1.963   1.485   0.742  0.7432  4.8256  0.3312
  366G2     H0K 5376   2.018   1.614   0.469 -1.8441  0.6758  0.9614
  366G2     H0M 5377   1.880   1.739   0.453  1.0015 -1.2288  0.9956
  366G2     H0N 5378   2.041   1.765   0.538 -0.9503  1.4423  0.0984
  367G2     C00 5379   0.533   4.786   4.432  0.0202 -0.7519 -0.4895
  367G2     O01 5380   0.542   4.923   4.420 -0.0315  0.2126  0.2026
  367G2     C02 5381   0.637   4.981   4.329  0.0741 -0.5430  0.0189
  367G2     C03 5382   0.619   5.134   4.320  0.3802 -0.6926 -0.3881
  367G2     O04 5383   0.489   5.156   4.282 -0.2319  0.2938 -0.0278
  367G2     C05 5384   0.452   5.291   4.288 -0.2652  0.6605 -0.2132
  367G2     C06 5385   0.323   5.292   4.214 -0.4014  0.1922  0.6168
  367G2     O07 5386   0.229   5.181   4.248 -0.4976 -0.2572  0.2141
  367G2     C08 5387   0.097   5.207   4.210 -0.5721  0.2794 -0.1731
  367G2     H09 5388   0.508   4.735   4.345 -0.7963  0.0676  2.5517
  367G2     H0A 5389   0.630   4.754   4.457 -0.9176  0.4965  0.9007
  367G2     H0B 5390   0.472   4.762   4.517  1.7787  2.0980 -0.6097
  367G2     H0C 5391   0.738   4.964   4.371 -1.0539  4.4229 -0.4289
  367G2     H0D 5392   0.623   4.931   4.226  1.9805 -2.1576  0.9355
  367G2     H0E 5393   0.632   5.178   4.420  1.8254 -0.3795 -1.5607
  367G2     H0F 5394   0.696   5.173   4.260  1.1140 -0.6376  2.3363
  367G2     H0G 5395   0.427   5.327   4.384 -1.6828 -1.7713 -0.7445
  367G2     H0H 5396   0.529   5.349   4.235  0.6740  1.5269 -1.1758
  367G2     H0I 5397   0.279   5.391   4.231 -1.1225 -0.4064  0.5825
  367G2     H0J 5398   0.344   5.296   4.106 -0.4265 -0.2446 -0.6052
  367G2     H0K 5399   0.023   5.128   4.223  0.2879  0.6194 -1.3575
  367G2     H0M 5400   0.060   5.288   4.279  0.8455 -2.3932  1.0228
  367G2     H0N 5401   0.094   5.248   4.109 -3.0274 -0.4754  3.0385
  368G2     C00 5402   3.213   1.229   5.064 -0.3714  0.1376  0.4702
  368G2     O01 5403   3.149   1.354   5.082  0.2238 -0.2077  0.0831
  368G2     C02 5404   3.137   1.420   4.953 -0.1869  0.4480  0.3676
  368G2     C03 5405   3.105   1.568   4.995  0.0035 -0.4003  0.1123
  368G2     O04 5406   3.094   1.644   4.875  0.3580  0.1233 -0.0509
  368G2     C05 5407   3.018   1.760   4.901  0.2873  0.3618 -0.5438
  368G2     C06 5408   2.889   1.750   4.828 -0.6347 -0.7361  0.1438
  368G2     O07 5409   2.906   1.727   4.683 -0.6380  0.2123 -0.3654
  368G2     C08 5410   2.774   1.723   4.629 -0.2587 -0.1646  0.6684
  368G2     H09 5411   3.151   1.157   5.009  0.1717 -1.0258 -2.7528
  368G2     H0A 5412   3.315   1.236   5.014  0.8229  0.3736  1.7701
  368G2     H0B 5413   3.239   1.181   5.160 -3.0414  0.3197 -1.6779
  368G2     H0C 5414   3.231   1.408   4.900 -1.2281  0.3570 -0.0420
  368G2     H0D 5415   3.066   1.374   4.886 -1.1568  2.0290 -0.5291
  368G2     H0E 5416   3.006   1.559   5.044  0.9497  1.1947  1.9198
  368G2     H0F 5417   3.183   1.603   5.054 -1.1407 -1.3648 -3.7401
  368G2     H0G 5418   3.005   1.785   5.010 -0.8110 -1.9569  0.7768
  368G2     H0H 5419   3.074   1.843   4.859 -1.2120  0.4373  0.6186
  368G2     H0I 5420   2.838   1.660   4.871  1.4052 -0.0927 -0.1564
  368G2     H0J 5421   2.831   1.836   4.846  1.9702 -3.1032 -0.3907
  368G2     H0K 5422   2.702   1.665   4.693 -1.3522 -0.1548 -0.4249
  368G2     H0M 5423   2.742   1.825   4.623 -1.1586  1.1612 -1.9207
  368G2     H0N 5424   2.775   1.669   4.531  2.2506  1.5292 -1.5588
  369G2     C00 5425   3.181   4.583   4.730 -0.2001  0.4175  0.1970
  369G2     O01 5426   3.180   4.587   4.881 -0.3114  0.4878 -0.0920
  369G2     C02 5427   3.309   4.603   4.945 -0.2703 -1.4433 -0.4618
  369G2     C03 5428   3.310   4.572   5.094 -0.0812  0.1648 -0.6387
  369G2     O04 5429   3.210   4.631   5.174 -0.1173  0.5048  0.3783
  369G2     C05 5430   3.115   4.532   5.229  0.0227  0.4461  0.1489
  369G2     C06 5431   3.015   4.611   5.320  0.3184  0.2508  0.0882
  369G2     O07 5432   2.939   4.533   5.409  0.4611 -0.1805 -0.0315
  369G2     C08 5433   2.871   4.613   5.502 -1.2528  0.3267  0.2974
  369G2     H09 5434   3.081   4.594   4.689 -0.1414 -3.0606 -1.7690
  369G2     H0A 5435   3.254   4.653   4.688 -1.3278 -0.7193  2.8611
  369G2     H0B 5436   3.225   4.491   4.693  1.4292 -0.1595  1.9071
  369G2     H0C 5437   3.381   4.556   4.887 -1.8230 -0.1222  1.8027
  369G2     H0D 5438   3.333   4.714   4.934 -2.0477  2.2866  0.4334
  369G2     H0E 5439   3.306   4.462   5.111  1.1403 -1.4462 -1.2371
  369G2     H0F 5440   3.400   4.614   5.144  0.3216 -1.0618 -0.9891
  369G2     H0G 5441   3.076   4.471   5.153  2.2593  1.2978  1.9679
  369G2     H0H 5442   3.161   4.462   5.299  0.8867  0.3871  0.6478
  369G2     H0I 5443   3.075   4.685   5.368 -0.1134 -0.5619 -2.7690
  369G2     H0J 5444   2.946   4.666   5.255 -3.7135 -5.4878 -0.2295
  369G2     H0K 5445   2.926   4.689   5.552 -0.0805  0.6129 -1.6488
  369G2     H0M 5446   2.799   4.675   5.458  1.4348  0.5024  0.0619
  369G2     H0N 5447   2.822   4.542   5.572  1.7452  1.6106  1.0807
  370G2     C00 5448   3.609   4.669   5.586 -0.1251  0.1249  0.2600
  370G2     O01 5449   3.547   4.794   5.563 -0.5527  0.1522 -0.1701
  370G2     C02 5450   3.473   4.795   5.440 -0.1664  0.6267 -0.5367
  370G2     C03 5451   3.336   4.754   5.463  0.3025 -0.3625 -0.4539
  370G2     O04 5452   3.274   4.829   5.568 -0.4721  0.1189 -0.1177
  370G2     C05 5453   3.290   4.777   5.702 -0.2446  0.9439 -0.2366
  370G2     C06 5454   3.192   4.662   5.727  0.6430  0.3977 -0.8794
  370G2     O07 5455   3.269   4.548   5.714  0.1152 -0.4168  0.1395
  370G2     C08 5456   3.191   4.452   5.661  0.6916  0.2224 -0.6639
  370G2     H09 5457   3.691   4.641   5.523 -3.0366 -1.8411  2.1444
  370G2     H0A 5458   3.647   4.662   5.691 -2.5082 -0.8996  2.8559
  370G2     H0B 5459   3.539   4.592   5.575 -2.7890  2.1672  3.1917
  370G2     H0C 5460   3.482   4.893   5.387 -0.7217  1.5579 -0.3399
  370G2     H0D 5461   3.516   4.738   5.356  2.0480 -2.7327 -2.4853
  370G2     H0E 5462   3.281   4.758   5.372  2.2540  0.4730 -0.9272
  370G2     H0F 5463   3.332   4.650   5.493  0.9530 -0.8409  2.2061
  370G2     H0G 5464   3.398   4.753   5.737  1.3883  1.4675  0.8415
  370G2     H0H 5465   3.259   4.853   5.770  1.2293 -0.3113 -0.1451
  370G2     H0I 5466   3.140   4.669   5.826  2.6300  0.4225  0.3550
  370G2     H0J 5467   3.115   4.677   5.657  0.2621  1.3354  0.7475
  370G2     H0K 5468   3.239   4.350   5.667 -1.0212 -1.5253  0.1566
  370G2     H0M 5469   3.096   4.434   5.719 -1.5226  3.2201  0.1587
  370G2     H0N 5470   3.166   4.477   5.556  1.2652  0.8169 -0.7810
  371G2     C00 5471   2.064   0.699   1.348 -0.2005 -0.5280  0.5219
  371G2     O01 5472   2.124   0.676   1.468 -0.2099 -0.8461 -0.1189
  371G2     C02 5473   2.230   0.585   1.465 -0.2960  0.3522  0.3569
  371G2     C03 5474   2.370   0.637   1.411  0.4686  0.6884 -0.5597
  371G2     O04 5475   2.414   0.725   1.509  0.0594  0.4115 -0.2938
  371G2     C05 5476   2.522   0.802   1.462 -0.3211 -0.1094 -0.8575
  371G2     C06 5477   2.543   0.909   1.563 -0.2598 -0.5797 -0.7625
  371G2     O07 5478   2.424   0.984   1.584 -0.3708  0.3177 -0.3332
  371G2     C08 5479   2.409   1.061   1.706  0.3699  0.7525 -0.5144
  371G2     H09 5480   2.143   0.728   1.267  1.4455 -1.4873 -3.6580
  371G2     H0A 5481   2.020   0.612   1.306 -1.4278 -2.7621 -0.7139
  371G2     H0B 5482   1.993   0.783   1.346  0.3449  0.0458 -0.0657
  371G2     H0C 5483   2.241   0.535   1.564  0.6232 -0.4858  1.1876
  371G2     H0D 5484   2.191   0.503   1.408  1.1271  1.3489  2.4172
  371G2     H0E 5485   2.434   0.549   1.392  0.0681 -1.2268 -2.9150
  371G2     H0F 5486   2.362   0.683   1.313  2.3201  3.2353 -1.8409
  371G2     H0G 5487   2.607   0.739   1.442  1.3262  1.4401 -0.7107
  371G2     H0H 5488   2.503   0.844   1.367 -0.4319  1.9005 -0.1665
  371G2     H0I 5489   2.582   0.869   1.661  0.8100  1.7928  1.1146
  371G2     H0J 5490   2.616   0.980   1.533 -1.2089 -0.5625  0.1200
  371G2     H0K 5491   2.460   1.153   1.694 -0.4810  0.2914  1.1421
  371G2     H0M 5492   2.305   1.079   1.730  1.0241  0.6529  0.1823
  371G2     H0N 5493   2.453   1.010   1.783  0.9606 -0.5399 -2.9893
  372G2     C00 5494   4.268   2.819   0.599  0.6178 -1.2759 -0.1414
  372G2     O01 5495   4.159   2.737   0.552 -0.3730 -0.0936  0.4444
  372G2     C02 5496   4.072   2.702   0.656 -0.2488 -0.2117  0.4752
  372G2     C03 5497   3.960   2.600   0.621 -0.6546 -0.4840 -0.2202
  372G2     O04 5498   4.021   2.495   0.547 -0.2377 -1.0312  0.0684
  372G2     C05 5499   3.921   2.405   0.488 -0.5211 -0.9315 -0.4358
  372G2     C06 5500   3.859   2.457   0.356 -0.2315 -0.2347 -0.3109
  372G2     O07 5501   3.960   2.489   0.263  0.1472 -0.2160 -0.2190
  372G2     C08 5502   3.910   2.530   0.135  0.3092  0.1685  0.3627
  372G2     H09 5503   4.330   2.842   0.509  0.1397 -0.0061 -1.2974
  372G2     H0A 5504   4.221   2.911   0.643  0.1173  0.1256 -0.0611
  372G2     H0B 5505   4.334   2.767   0.672  1.0816 -0.8870 -1.0266
  372G2     H0C 5506   4.123   2.646   0.729 -1.2069 -1.1535  0.4285
  372G2     H0D 5507   4.033   2.792   0.705 -0.5044 -0.6777  1.5721
  372G2     H0E 5508   3.905   2.560   0.710 -0.5646  0.0018 -1.7992
  372G2     H0F 5509   3.867   2.642   0.583  0.3698 -0.0086  1.0308
  372G2     H0G 5510   3.967   2.306   0.469 -2.2761  2.1732 -1.5559
  372G2     H0H 5511   3.847   2.396   0.564 -1.4096  0.7423 -0.9178
  372G2     H0I 5512   3.800   2.376   0.312 -0.9050  0.1862 -0.2024
  372G2     H0J 5513   3.791   2.548   0.364  1.5155  1.7901  2.8753
  372G2     H0K 5514   3.852   2.620   0.151 -3.7083 -0.5267  0.7494
  372G2     H0M 5515   3.980   2.558   0.057  1.3135  0.1960  0.5675
  372G2     H0N 5516   3.843   2.463   0.086  1.8014 -2.9841 -1.4653
  373G2     C00 5517   3.875   4.460   0.007  0.2256  0.5326 -0.2395
  373G2     O01 5518   3.790   4.391   0.101 -0.2149 -1.0087  0.5126
  373G2     C02 5519   3.717   4.295   0.028  0.4551 -0.2234 -0.6569
  373G2     C03 5520   3.648   4.204   0.123 -0.3524 -0.4851  1.2309
  373G2     O04 5521   3.593   4.088   0.058 -0.2181  0.1646 -0.0751
  373G2     C05 5522   3.540   3.981   0.137 -0.3726  0.0379  0.6999
  373G2     C06 5523   3.463   3.865   0.064 -0.0700  0.3940 -0.2953
  373G2     O07 5524   3.516   3.834  -0.062 -0.1258 -0.4182  0.1760
  373G2     C08 5525   3.440   3.747  -0.146  0.3942 -0.5251 -0.0296
  373G2     H09 5526   3.818   4.515  -0.066  0.0762  0.5407  1.0341
  373G2     H0A 5527   3.926   4.528   0.063 -0.4452 -1.7623 -0.9665
  373G2     H0B 5528   3.952   4.390  -0.029  1.1107  0.5552 -1.2105
  373G2     H0C 5529   3.629   4.333  -0.027 -0.4162  0.0188 -2.1818
  373G2     H0D 5530   3.779   4.238  -0.043 -0.7673  4.1651  0.1853
  373G2     H0E 5531   3.717   4.169   0.199 -0.3790 -0.1642 -2.0188
  373G2     H0F 5532   3.572   4.250   0.188 -0.5518 -0.3488 -3.3164
  373G2     H0G 5533   3.620   3.934   0.188 -1.0135 -0.6316 -0.0039
  373G2     H0H 5534   3.480   4.020   0.223  0.7844 -0.1917  0.7945
  373G2     H0I 5535   3.465   3.769   0.116 -1.4077  1.4744  0.0633
  373G2     H0J 5536   3.367   3.911   0.054  0.2193 -3.1693  1.2056
  373G2     H0K 5537   3.421   3.654  -0.095  0.1972  1.1508 -2.8811
  373G2     H0M 5538   3.346   3.794  -0.172  0.4612 -2.4114 -0.5814
  373G2     H0N 5539   3.498   3.730  -0.238  0.3477  0.4388 -2.4286
  374G2     C00 5540   2.165   1.266   0.849  0.0843 -0.2773  0.3079
  374G2     O01 5541   2.118   1.201   0.732  0.4404  0.1121 -0.3158
  374G2     C02 5542   2.007   1.121   0.747  0.3446 -1.0833  0.4772
  374G2     C03 5543   1.968   1.077   0.610 -0.1449 -0.2469 -0.0919
  374G2     O04 5544   1.832   1.024   0.602 -0.1489 -0.1035  0.4090
  374G2     C05 5545   1.811   0.967   0.479 -1.0887 -0.6265  0.1432
  374G2     C06 5546   1.660   0.993   0.458 -0.4146  0.2022 -0.5616
  374G2     O07 5547   1.624   0.941   0.327  0.1460 -0.7400 -0.2286
  374G2     C08 5548   1.514   1.005   0.270  0.1647  0.6225 -0.5772
  374G2     H09 5549   2.201   1.186   0.912 -0.0832  1.3811 -1.1027
  374G2     H0A 5550   2.244   1.329   0.818  1.0459  1.0759 -0.0369
  374G2     H0B 5551   2.093   1.329   0.904  1.9896  1.8791  1.0609
  374G2     H0C 5552   2.022   1.032   0.816 -1.5161 -0.7302  1.0655
  374G2     H0D 5553   1.930   1.178   0.804  0.1168  1.0613 -1.9586
  374G2     H0E 5554   1.987   1.157   0.541 -1.6096 -1.6249  2.2601
  374G2     H0F 5555   2.042   1.002   0.575 -1.5586 -4.2783 -0.0079
  374G2     H0G 5556   1.866   1.023   0.401 -2.6790 -0.1560 -2.4715
  374G2     H0H 5557   1.829   0.854   0.468  0.6307 -3.5796 -1.5055
  374G2     H0I 5558   1.594   0.963   0.534  1.7964  1.9803 -0.7076
  374G2     H0J 5559   1.648   1.098   0.459 -1.9934 -0.3638 -0.9598
  374G2     H0K 5560   1.515   1.111   0.251  2.2139  0.0566 -2.3700
  374G2     H0M 5561   1.513   0.970   0.173  0.0163 -0.9972 -1.1411
  374G2     H0N 5562   1.421   0.978   0.317 -0.6584 -0.4328 -0.4770
  375G2     C00 5563   0.162   4.022   4.337  0.4123  0.5929  0.1612
  375G2     O01 5564   0.109   3.970   4.218 -0.2968  0.1133  0.0721
  375G2     C02 5565   0.003   3.878   4.219  0.3385 -0.1663  0.7884
  375G2     C03 5566  -0.018   3.805   4.087 -1.1154 -0.0063 -0.0202
  375G2     O04 5567   0.010   3.908   3.989 -0.5569 -0.1471 -0.2724
  375G2     C05 5568   0.005   3.864   3.856 -0.0344  0.1981 -0.1245
  375G2     C06 5569   0.148   3.865   3.795  0.4447  0.4371 -0.9897
  375G2     O07 5570   0.216   3.982   3.828 -0.7972 -0.3725 -0.7116
  375G2     C08 5571   0.343   3.997   3.760  0.1321  0.7607 -0.5052
  375G2     H09 5572   0.167   3.937   4.404 -0.3722  2.3944  1.4197
  375G2     H0A 5573   0.264   4.069   4.332  1.4267  1.5635  0.5817
  375G2     H0B 5574   0.094   4.101   4.376  0.6273  0.6860 -0.8074
  375G2     H0C 5575   0.038   3.796   4.294 -0.3461 -2.0831 -0.2222
  375G2     H0D 5576  -0.090   3.917   4.253 -1.0089 -1.2131  1.1267
  375G2     H0E 5577   0.056   3.725   4.072 -1.6746  0.8205 -0.8144
  375G2     H0F 5578  -0.118   3.758   4.089 -0.2532 -0.6309  0.4287
  375G2     H0G 5579  -0.051   3.772   3.848  2.2617  2.3440  0.7750
  375G2     H0H 5580  -0.053   3.935   3.800  0.3081  0.4002 -0.9478
  375G2     H0I 5581   0.199   3.784   3.848  2.0008  0.6209 -0.8644
  375G2     H0J 5582   0.157   3.855   3.685 -0.8066  1.2070  1.0474
  375G2     H0K 5583   0.333   3.999   3.650 -0.5106  4.0888 -0.2394
  375G2     H0M 5584   0.386   4.085   3.803 -0.5479 -1.7536  5.5286
  375G2     H0N 5585   0.412   3.910   3.780  1.5958 -0.0007 -0.3514
  376G2     C00 5586   2.460   1.091   5.158 -0.6736 -0.6143 -0.2571
  376G2     O01 5587   2.445   1.140   5.288 -0.2689  0.0058  0.1058
  376G2     C02 5588   2.334   1.109   5.368 -0.6254  0.0260 -0.0814
  376G2     C03 5589   2.316   0.958   5.376 -0.5704  0.1400  0.2338
  376G2     O04 5590   2.441   0.889   5.403  0.5858 -0.0274  0.1043
  376G2     C05 5591   2.461   0.861   5.536  0.1392  0.1123 -0.1842
  376G2     C06 5592   2.600   0.788   5.551  0.3956 -0.7118 -0.6804
  376G2     O07 5593   2.698   0.889   5.520  0.1215 -0.0865  0.8159
  376G2     C08 5594   2.832   0.865   5.563 -0.0648  0.1522 -0.1130
  376G2     H09 5595   2.459   0.983   5.148  2.5034  0.9436  0.2929
  376G2     H0A 5596   2.392   1.142   5.088 -1.6846 -0.8512 -0.4979
  376G2     H0B 5597   2.559   1.130   5.135  0.7211 -0.2735  0.9065
  376G2     H0C 5598   2.350   1.155   5.465 -0.7682 -0.1711 -0.4250
  376G2     H0D 5599   2.242   1.154   5.326 -1.2460 -2.3723 -1.0666
  376G2     H0E 5600   2.239   0.941   5.453  0.1929 -3.2419  0.6893
  376G2     H0F 5601   2.268   0.926   5.287  1.8009  0.8542 -0.8986
  376G2     H0G 5602   2.448   0.957   5.600 -0.3735  2.5867 -0.9827
  376G2     H0H 5603   2.386   0.792   5.577 -0.2420  0.1901  3.8032
  376G2     H0I 5604   2.608   0.760   5.659 -1.2386 -0.5015  3.4433
  376G2     H0J 5605   2.616   0.702   5.483 -1.1033 -0.6638 -0.7359
  376G2     H0K 5606   2.872   0.937   5.633 -2.5350  1.5452 -1.4635
  376G2     H0M 5607   2.854   0.765   5.602  3.9475 -0.8076 -0.7283
  376G2     H0N 5608   2.886   0.873   5.473  1.0433  1.7258  0.4273
  377G2     C00 5609   5.278   2.956   3.868 -0.1939  0.2498 -0.3829
  377G2     O01 5610   5.391   2.878   3.833  0.5666 -0.5587 -0.2046
  377G2     C02 5611   5.378   2.805   3.711 -0.0798  0.0080  0.4163
  377G2     C03 5612   5.490   2.695   3.701  0.7346 -0.3067  0.7092
  377G2     O04 5613   5.452   2.608   3.591  0.1110  0.4849 -1.0137
  377G2     C05 5614   5.528   2.492   3.579 -0.1541 -0.2529 -0.5992
  377G2     C06 5615   5.670   2.528   3.539 -1.0386  0.1830 -0.3639
  377G2     O07 5616   5.745   2.557   3.658  0.1815  0.2213 -0.1341
  377G2     C08 5617   5.885   2.549   3.625  0.5928 -0.2029  0.1482
  377G2     H09 5618   5.300   3.022   3.950  1.7203  2.0776 -0.1013
  377G2     H0A 5619   5.219   3.006   3.790 -1.3773  0.2642 -2.0086
  377G2     H0B 5620   5.196   2.891   3.914 -0.2957  2.5632  0.7258
  377G2     H0C 5621   5.283   2.758   3.709  2.9873  1.4737 -1.7533
  377G2     H0D 5622   5.390   2.881   3.631 -2.1167  1.2198  1.0658
  377G2     H0E 5623   5.585   2.748   3.678 -1.5477  0.3698 -0.8448
  377G2     H0F 5624   5.502   2.637   3.799 -0.6210 -0.3571  0.3014
  377G2     H0G 5625   5.535   2.432   3.665 -0.3385  2.1465  0.2013
  377G2     H0H 5626   5.494   2.431   3.497  2.0027 -1.7292  1.8189
  377G2     H0I 5627   5.720   2.440   3.494 -1.1417 -2.7387 -2.0329
  377G2     H0J 5628   5.672   2.614   3.472 -2.6269 -0.1440  0.3438
  377G2     H0K 5629   5.914   2.626   3.546 -0.5568 -0.1264  0.9490
  377G2     H0M 5630   5.933   2.561   3.722 -0.1403 -0.1987  0.4204
  377G2     H0N 5631   5.920   2.453   3.596 -0.3850 -0.3757  2.0921
  378G2     C00 5632   4.580   1.263   4.669  0.8647 -0.3651 -0.1491
  378G2     O01 5633   4.581   1.318   4.538  0.1924 -0.2908  0.3841
  378G2     C02 5634   4.458   1.307   4.466  0.5760  0.4529  0.9804
  378G2     C03 5635   4.341   1.368   4.541 -0.2330 -0.7003  0.5204
  378G2     O04 5636   4.235   1.407   4.453  0.1649 -0.2010  0.4922
  378G2     C05 5637   4.129   1.478   4.522  0.0205  0.2311 -0.0473
  378G2     C06 5638   4.052   1.563   4.421  0.1210  0.4809  0.1315
  378G2     O07 5639   4.001   1.464   4.338  0.1264 -0.3467 -0.6433
  378G2     C08 5640   3.960   1.518   4.217  0.2871  0.2997 -0.8380
  378G2     H09 5641   4.550   1.159   4.667 -1.5962 -1.6291 -0.1439
  378G2     H0A 5642   4.690   1.264   4.688  0.5724 -1.4408  2.3347
  378G2     H0B 5643   4.536   1.319   4.748 -0.3152 -1.4551 -0.9903
  378G2     H0C 5644   4.465   1.347   4.362 -0.0850  2.6938 -0.0012
  378G2     H0D 5645   4.450   1.200   4.445 -0.6230  1.0547  0.8412
  378G2     H0E 5646   4.310   1.292   4.607 -0.0375 -0.6184 -1.1825
  378G2     H0F 5647   4.380   1.457   4.594 -1.3708  1.0081  2.3375
  378G2     H0G 5648   4.061   1.411   4.578  0.8948 -1.5752 -0.5994
  378G2     H0H 5649   4.176   1.538   4.601 -0.3831 -1.0664  1.3638
  378G2     H0I 5650   3.974   1.621   4.471  1.6814  2.0474  0.6675
  378G2     H0J 5651   4.115   1.636   4.362 -1.4888  1.4207  1.3132
  378G2     H0K 5652   3.908   1.608   4.223 -1.1637 -2.2333 -1.7829
  378G2     H0M 5653   4.059   1.532   4.162 -0.3502  1.4123 -5.4792
  378G2     H0N 5654   3.892   1.448   4.160 -2.2592 -1.0624 -3.6665
  379G2     C00 5655   3.077   4.213   0.689  0.1735  0.2654  0.2360
  379G2     O01 5656   3.107   4.351   0.654  0.6086  0.0705  0.2362
  379G2     C02 5657   3.240   4.385   0.699 -0.2147 -0.6856  0.1799
  379G2     C03 5658   3.346   4.305   0.626  0.7852  0.1476 -0.4709
  379G2     O04 5659   3.474   4.347   0.657  0.3710  0.0697  0.4717
  379G2     C05 5660   3.577   4.255   0.617  0.5524 -0.4060 -0.1145
  379G2     C06 5661   3.710   4.307   0.662  0.3409 -0.3196 -0.2923
  379G2     O07 5662   3.758   4.425   0.602 -0.0367  0.2085  0.0431
  379G2     C08 5663   3.813   4.404   0.468  0.2891  0.0505 -0.5280
  379G2     H09 5664   3.091   4.149   0.606 -0.3248  0.9366  2.6935
  379G2     H0A 5665   3.140   4.187   0.772  0.6648  0.7156  0.1142
  379G2     H0B 5666   2.971   4.203   0.714 -0.4129  1.3539  0.0974
  379G2     H0C 5667   3.253   4.498   0.696 -1.4650  0.5942 -2.0673
  379G2     H0D 5668   3.250   4.355   0.806  2.5394 -1.3961  0.5638
  379G2     H0E 5669   3.329   4.199   0.639  1.1763 -1.2985 -0.6476
  379G2     H0F 5670   3.338   4.312   0.518  0.8664  2.2775  0.6256
  379G2     H0G 5671   3.561   4.156   0.664 -3.3419 -1.1213  0.8230
  379G2     H0H 5672   3.587   4.237   0.512  1.3014  1.0586 -0.2033
  379G2     H0I 5673   3.705   4.341   0.765 -0.5731 -0.2675 -2.3468
  379G2     H0J 5674   3.780   4.224   0.661  0.5935  0.3547  2.2546
  379G2     H0K 5675   3.731   4.372   0.411  0.8275  0.1020  0.2402
  379G2     H0M 5676   3.848   4.496   0.425  2.0138 -0.5356 -1.1210
  379G2     H0N 5677   3.901   4.333   0.470  1.6437  0.7954 -0.9214
  380G2     C00 5678   4.455   2.854   3.639  0.0248 -0.0498  0.1920
  380G2     O01 5679   4.370   2.934   3.559  0.4290  0.0161 -0.2448
  380G2     C02 5680   4.368   3.063   3.620 -0.4665  0.2161  0.8483
  380G2     C03 5681   4.334   3.150   3.501 -0.5640 -0.0628  0.2940
  380G2     O04 5682   4.202   3.127   3.451 -0.0342 -0.1429 -0.1769
  380G2     C05 5683   4.175   3.176   3.314  0.8042 -0.7363  0.2198
  380G2     C06 5684   4.159   3.331   3.307 -0.0162 -0.3600 -0.2885
  380G2     O07 5685   4.109   3.376   3.181 -0.6634 -0.0192  0.4025
  380G2     C08 5686   4.082   3.518   3.176 -0.2396  0.2839 -0.6809
  380G2     H09 5687   4.555   2.887   3.653 -2.3834  1.2321  3.6629
  380G2     H0A 5688   4.403   2.828   3.731 -0.8593 -3.0328 -2.0457
  380G2     H0B 5689   4.457   2.766   3.579  3.0545 -0.5094 -0.6776
  380G2     H0C 5690   4.301   3.071   3.703  0.3313  1.3704 -1.8492
  380G2     H0D 5691   4.467   3.089   3.657 -1.3137 -0.1627 -0.6380
  380G2     H0E 5692   4.361   3.260   3.519 -0.3857  2.7839 -0.3001
  380G2     H0F 5693   4.401   3.117   3.421  0.1713  0.6472 -0.1098
  380G2     H0G 5694   4.255   3.140   3.249 -2.3067 -0.7087  0.4262
  380G2     H0H 5695   4.086   3.125   3.274 -1.3727 -0.3558 -0.8708
  380G2     H0I 5696   4.081   3.351   3.382 -0.2478 -1.3132  2.3908
  380G2     H0J 5697   4.252   3.389   3.319 -0.0894 -0.2582  0.4139
  380G2     H0K 5698   4.018   3.553   3.257  0.1667  1.5462 -1.1545
  380G2     H0M 5699   4.172   3.577   3.199 -0.1966 -1.3874 -0.0508
  380G2     H0N 5700   4.035   3.541   3.077  1.8839 -1.6207 -0.5900
  381G2     C00 5701   4.607   4.679   0.144 -0.2007  0.2098 -0.6819
  381G2     O01 5702   4.640   4.667   0.277 -0.4036  0.3457 -0.5474
  381G2     C02 5703   4.755   4.603   0.293 -1.2555 -0.0562  0.1908
  381G2     C03 5704   4.785   4.589   0.446 -0.0969 -0.3583  0.3913
  381G2     O04 5705   4.923   4.563   0.452 -0.3895 -0.4443  0.5177
  381G2     C05 5706   4.976   4.564   0.584  0.6651 -0.3600  0.6884
  381G2     C06 5707   5.021   4.708   0.620  0.3701  0.1664  0.7852
  381G2     O07 5708   4.918   4.789   0.680 -0.0598 -0.2699  0.6982
  381G2     C08 5709   4.948   4.921   0.706  0.3348 -0.5862  0.6658
  381G2     H09 5710   4.662   4.751   0.092  0.7045 -1.0537  3.6153
  381G2     H0A 5711   4.620   4.585   0.090 -1.1665  0.4201 -0.2469
  381G2     H0B 5712   4.503   4.713   0.126  0.5147 -2.4280  1.3962
  381G2     H0C 5713   4.757   4.503   0.246 -0.9520 -0.6541  1.8346
  381G2     H0D 5714   4.831   4.675   0.251 -0.7522  1.9576 -0.0028
  381G2     H0E 5715   4.752   4.680   0.500  3.0725 -1.6582  0.1012
  381G2     H0F 5716   4.734   4.504   0.500 -0.4669 -2.8461  0.9172
  381G2     H0G 5717   4.904   4.532   0.654  0.3994  0.2149 -0.1704
  381G2     H0H 5718   5.056   4.491   0.587 -0.6058  1.2964 -0.0837
  381G2     H0I 5719   5.112   4.713   0.680  0.9511 -0.5498 -1.7610
  381G2     H0J 5720   5.049   4.770   0.530  0.4643  1.1118 -1.6654
  381G2     H0K 5721   5.027   4.923   0.783 -1.6320 -2.5871  1.3020
  381G2     H0M 5722   4.981   4.972   0.614  0.0928  2.1418  0.2317
  381G2     H0N 5723   4.859   4.972   0.749 -2.0038 -0.9550 -0.9065
  382G2     C00 5724   2.523   4.589   1.640 -0.2058  0.2344  0.1544
  382G2     O01 5725   2.391   4.550   1.661  0.2326 -0.1105  0.6510
  382G2     C02 5726   2.373   4.413   1.700  0.0317  0.2080 -0.0100
  382G2     C03 5727   2.229   4.402   1.760 -0.0404 -0.5714  0.0407
  382G2     O04 5728   2.205   4.264   1.767 -0.4309  0.2116 -0.7459
  382G2     C05 5729   2.236   4.201   1.886  0.4809  0.6020  0.8012
  382G2     C06 5730   2.278   4.059   1.840 -0.0090  0.3751 -0.3081
  382G2     O07 5731   2.279   3.953   1.951  0.5451 -0.1386  0.0964
  382G2     C08 5732   2.313   3.823   1.897  0.3054  0.3814  0.4828
  382G2     H09 5733   2.537   4.698   1.618  3.8235  2.0537  0.5968
  382G2     H0A 5734   2.582   4.586   1.733 -1.2187  2.9896 -2.8618
  382G2     H0B 5735   2.574   4.532   1.564  1.0306 -1.0503 -1.6661
  382G2     H0C 5736   2.396   4.352   1.611  1.0654  0.9231 -0.6380
  382G2     H0D 5737   2.449   4.393   1.777 -1.0936  1.3564  2.1570
  382G2     H0E 5738   2.213   4.450   1.857  0.2569  0.9969  1.0825
  382G2     H0F 5739   2.159   4.448   1.695 -0.1643 -1.7614 -1.0777
  382G2     H0G 5740   2.332   4.240   1.926 -0.3309  1.6533  0.4970
  382G2     H0H 5741   2.156   4.191   1.959 -1.2173  3.6115 -1.8945
  382G2     H0I 5742   2.210   4.025   1.762 -0.4139  2.1730  3.7960
  382G2     H0J 5743   2.363   4.073   1.775  2.7939 -1.9853  1.3307
  382G2     H0K 5744   2.421   3.829   1.873  2.2582  1.7937 -1.3077
  382G2     H0M 5745   2.297   3.751   1.978  0.5282  0.9115  0.2476
  382G2     H0N 5746   2.244   3.805   1.810 -0.9996  3.4123 -1.9599
  383G2     C00 5747   0.691   3.381   1.868 -0.2721  0.2917 -0.3411
  383G2     O01 5748   0.798   3.463   1.821 -0.6289  0.5612 -0.1962
  383G2     C02 5749   0.908   3.400   1.748 -0.4330 -0.1048  0.1948
  383G2     C03 5750   0.957   3.268   1.820 -0.3219  0.2586  0.3829
  383G2     O04 5751   0.954   3.284   1.960  0.0144  0.4290  1.1767
  383G2     C05 5752   1.049   3.377   2.021  0.1742  0.3875  0.4721
  383G2     C06 5753   1.004   3.395   2.168  0.4053  0.5610 -0.0464
  383G2     O07 5754   1.022   3.275   2.251  0.1785 -0.0249  0.1655
  383G2     C08 5755   0.984   3.295   2.384 -0.0125 -0.0488  1.0181
  383G2     H09 5756   0.603   3.443   1.875  1.7772 -1.7103 -0.3246
  383G2     H0A 5757   0.666   3.307   1.792 -0.3109  0.8087  1.4665
  383G2     H0B 5758   0.709   3.326   1.961  0.9785  2.8610 -2.0158
  383G2     H0C 5759   0.883   3.376   1.647 -0.1666  0.8895 -1.0143
  383G2     H0D 5760   0.997   3.467   1.746 -1.4301  0.6864  1.7925
  383G2     H0E 5761   0.891   3.185   1.799  0.3775 -3.7181 -0.4307
  383G2     H0F 5762   1.056   3.232   1.783  2.8036  1.9187 -0.4062
  383G2     H0G 5763   1.149   3.329   2.010  1.2677 -3.1460  1.5806
  383G2     H0H 5764   1.058   3.477   1.972  2.4403  0.3749  0.6762
  383G2     H0I 5765   1.065   3.476   2.206 -0.6155  0.0922  1.5909
  383G2     H0J 5766   0.898   3.424   2.177 -0.1879  0.3146 -2.4048
  383G2     H0K 5767   1.020   3.214   2.446  2.7832  1.4221 -1.3376
  383G2     H0M 5768   1.027   3.383   2.419 -0.2986 -0.5044 -1.2840
  383G2     H0N 5769   0.873   3.304   2.393  2.4425  0.9462  1.2628
  384G2     C00 5770   5.430   1.952   2.046 -0.2882 -0.2854 -0.2045
  384G2     O01 5771   5.481   1.998   2.169  0.2413  0.2383 -0.1813
  384G2     C02 5772   5.572   2.112   2.170  0.0974 -0.5309 -1.2117
  384G2     C03 5773   5.504   2.251   2.169 -0.1481  0.4186 -1.1999
  384G2     O04 5774   5.477   2.276   2.033 -0.1578 -0.3119 -0.6424
  384G2     C05 5775   5.368   2.352   1.995 -0.5010 -0.4743 -0.1733
  384G2     C06 5776   5.396   2.503   2.017 -0.7071 -0.1432  0.3155
  384G2     O07 5777   5.441   2.535   2.146  0.5469 -0.6710 -0.3277
  384G2     C08 5778   5.441   2.672   2.178  0.0301 -0.8152  0.3018
  384G2     H09 5779   5.355   1.872   2.054  1.9871  0.2027  0.6978
  384G2     H0A 5780   5.375   2.030   1.994 -0.3876 -2.8346  0.6992
  384G2     H0B 5781   5.518   1.919   1.988 -0.6985 -0.0965  0.9861
  384G2     H0C 5782   5.625   2.104   2.261 -1.2264  2.1404 -0.1348
  384G2     H0D 5783   5.634   2.107   2.087 -2.6856 -0.5111 -0.7719
  384G2     H0E 5784   5.410   2.235   2.231 -0.9490 -2.7721  0.1227
  384G2     H0F 5785   5.556   2.331   2.214  1.2641  0.3839 -3.4310
  384G2     H0G 5786   5.349   2.325   1.885  0.5371  0.8693  0.3548
  384G2     H0H 5787   5.271   2.329   2.047 -2.0998 -1.8917 -1.1763
  384G2     H0I 5788   5.462   2.540   1.936  0.4073 -0.4529  0.1820
  384G2     H0J 5789   5.301   2.551   1.996  0.2487  0.9221  0.8609
  384G2     H0K 5790   5.433   2.733   2.089  0.5331  2.5515  0.2241
  384G2     H0M 5791   5.360   2.699   2.241  1.4940 -1.8887 -0.2661
  384G2     H0N 5792   5.528   2.703   2.222 -0.7442  0.6226 -2.0106
  385G2     C00 5793   2.093   2.308   4.062  0.2579  1.0411  0.0563
  385G2     O01 5794   1.959   2.271   4.034  0.0280 -0.0481  0.6046
  385G2     C02 5795   1.916   2.322   3.914 -0.0591 -0.4906  0.7911
  385G2     C03 5796   1.832   2.217   3.843 -0.2094 -0.4830 -1.1340
[truncated: 758,963 more chars]
