# Supplementary material for: Enhanced sodium storage in hard carbon via solvent co-intercalation electrolyte enabling Ah-level pouch cells at low temperatures
Source: Nat Commun. 2026 Feb 6;17:1478. doi: 10.1038/s41467-026-69237-y (PMC12886996; doi:10.1038/s41467-026-69237-y)
Supplement: Supplementary file 2 — Supplementary Data 1 [file 41467_2026_69237_MOESM2_ESM.zip › Supplementary Data 1/MD simulation structures/CIE_before MD.gro]

Built with Packmol
16795
    1        Na    1   5.029   5.228   5.868
    2        Na    2   1.170   1.620   2.192
    3        Na    3   5.895   2.200   6.137
    4        Na    4   3.059   4.470   1.062
    5        Na    5   4.248   1.882   0.906
    6        Na    6   4.724   5.510   3.935
    7        Na    7   2.724   4.933   6.622
    8        Na    8   6.989   4.294   1.010
    9        Na    9   5.601   3.438   2.986
   10        Na   10   6.703   1.331   5.417
   11        Na   11   3.308   1.842   3.432
   12        Na   12   4.457   6.239   1.077
   13        Na   13   0.297   5.623   4.420
   14        Na   14   6.759   0.794   3.266
   15        Na   15   3.261   6.899   3.890
   16        Na   16   3.165   3.844   1.366
   17        Na   17   0.008   4.722   0.504
   18        Na   18   0.910   1.101   3.324
   19        Na   19   2.517   3.164   1.952
   20        Na   20   6.719   2.520   3.434
   21        Na   21   6.396   5.438   6.228
   22        Na   22   3.577   4.642   5.222
   23        Na   23   2.697   1.382   6.126
   24        Na   24   0.469   4.163   3.345
   25        Na   25   0.304   6.824   4.060
   26        Na   26   0.146   1.546   5.838
   27        Na   27   6.195   2.254   1.423
   28        Na   28   4.917   4.646   2.177
   29        Na   29   2.454   2.211   2.925
   30        Na   30   6.898   1.462   1.497
   31        Na   31   3.294   2.461   2.289
   32        Na   32   6.246   3.531   5.218
   33        Na   33   5.428   0.996   3.695
   34        Na   34   2.704   4.059   1.547
   35        Na   35   5.082   4.987   6.430
   36        Na   36   6.146   4.346   6.591
   37        Na   37   1.604   4.276   6.941
   38        Na   38   1.506   5.155   3.385
   39        Na   39   5.634   0.459   3.765
   40        Na   40   1.265   4.918   0.541
   41        Na   41   1.511   6.258   0.206
   42        Na   42   5.744   6.722   0.775
   43        Na   43   2.763   5.073   5.005
   44        Na   44   4.556   0.036   4.402
   45        Na   45   5.072   4.902   0.457
   46        Na   46   4.456   5.246   2.239
   47        Na   47   3.521   1.117   0.748
   48        Na   48   5.969   2.069   6.497
   49        Na   49   6.931   0.904   6.349
   50        Na   50   3.091   4.357   6.014
   51        Na   51   1.243   5.718   4.133
   52        Na   52   0.169   4.696   5.669
   53        Na   53   4.844   1.570   4.493
   54        Na   54   6.624   4.293   5.433
   55        Na   55   2.768   0.972   3.560
   56        Na   56   6.598   6.728   1.182
   57        Na   57   1.994   3.552   2.430
   58        Na   58   0.196   2.989   4.962
   59        Na   59   3.494   4.385   4.645
   60        Na   60   5.014   5.999   0.566
   61        Na   61   2.971   1.424   5.834
   62        Na   62   4.277   5.485   2.209
   63        Na   63   2.056   2.313   3.703
   64        Na   64   2.080   6.255   0.166
   65        Na   65   4.651   5.439   5.048
   66        Na   66   0.226   2.458   6.287
   67        Na   67   0.349   5.340   5.023
   68        Na   68   6.656   4.566   1.343
   69        Na   69   4.065   3.502   3.472
   70        Na   70   2.839   0.287   0.402
   71        Na   71   3.177   0.236   0.742
   72        Na   72   3.581   2.026   3.359
   73        Na   73   6.499   6.412   0.999
   74        Na   74   6.217   3.271   0.327
   75        Na   75   4.188   6.051   5.319
   76        Na   76   5.014   5.050   5.641
   77        Na   77   6.945   5.959   3.281
   78        Na   78   2.451   1.932   4.798
   79        Na   79   6.662   5.315   0.876
   80        Na   80   5.107   5.985   0.150
    1         P   81   3.381   1.570   0.724
    1         F   82   3.332   1.715   0.784
    1         F   83   3.224   1.522   0.710
    1         F   84   3.385   1.509   0.877
    1         F   85   3.430   1.425   0.665
    1         F   86   3.538   1.617   0.739
    1         F   87   3.376   1.631   0.572
    2         P   88   2.079   4.314   1.290
    2         F   89   1.931   4.342   1.356
    2         F   90   2.050   4.152   1.294
    2         F   91   2.145   4.306   1.440
    2         F   92   2.227   4.286   1.223
    2         F   93   2.107   4.476   1.285
    2         F   94   2.013   4.322   1.139
    3         P   95   2.519   6.284   0.846
    3         F   96   2.478   6.317   0.690
    3         F   97   2.672   6.247   0.797
    3         F   98   2.474   6.127   0.824
    3         F   99   2.561   6.251   1.001
    3         F  100   2.367   6.322   0.894
    3         F  101   2.565   6.441   0.867
    4         P  102   1.862   4.174   5.040
    4         F  103   1.850   4.010   5.051
    4         F  104   1.738   4.191   5.146
    4         F  105   1.755   4.174   4.915
    4         F  106   1.875   4.338   5.028
    4         F  107   1.987   4.157   4.933
    4         F  108   1.970   4.175   5.164
    5         P  109   6.020   0.788   6.713
    5         F  110   6.036   0.903   6.596
    5         F  111   5.857   0.810   6.713
    5         F  112   6.036   0.903   6.829
    5         F  113   6.004   0.673   6.830
    5         F  114   6.183   0.765   6.714
    5         F  115   6.004   0.672   6.597
    6         P  116   5.268   5.129   5.576
    6         F  117   5.385   5.182   5.679
    6         F  118   5.310   5.246   5.468
    6         F  119   5.160   5.231   5.644
    6         F  120   5.152   5.075   5.472
    6         F  121   5.227   5.012   5.683
    6         F  122   5.377   5.026   5.506
    7         P  123   2.987   5.244   0.202
    7         F  124   2.987   5.243   0.366
    7         F  125   3.119   5.341   0.202
    7         F  126   2.889   5.376   0.202
    7         F  127   2.987   5.244   0.037
    7         F  128   2.854   5.146   0.201
    7         F  129   3.084   5.111   0.201
    8         P  130   4.071   4.809   5.163
    8         F  131   4.120   4.670   5.090
    8         F  132   4.107   4.894   5.027
    8         F  133   4.224   4.834   5.218
    8         F  134   4.022   4.948   5.237
    8         F  135   4.036   4.724   5.300
    8         F  136   3.918   4.784   5.108
    9         P  137   2.763   0.712   3.733
    9         F  138   2.764   0.554   3.687
    9         F  139   2.804   0.668   3.886
    9         F  140   2.604   0.700   3.772
    9         F  141   2.763   0.870   3.779
    9         F  142   2.723   0.757   3.580
    9         F  143   2.923   0.725   3.694
   10         P  144   5.112   4.904   3.065
   10         F  145   5.023   5.041   3.045
   10         F  146   5.245   4.995   3.099
   10         F  147   5.152   4.907   2.905
   10         F  148   5.201   4.767   3.084
   10         F  149   4.979   4.813   3.030
   10         F  150   5.073   4.901   3.224
   11         P  151   2.752   0.592   2.513
   11         F  152   2.747   0.654   2.665
   11         F  153   2.690   0.732   2.454
   11         F  154   2.600   0.532   2.532
   11         F  155   2.757   0.530   2.360
   11         F  156   2.815   0.451   2.572
   11         F  157   2.904   0.651   2.493
   12         P  158   6.517   6.208   5.233
   12         F  159   6.432   6.287   5.116
   12         F  160   6.576   6.105   5.119
   12         F  161   6.389   6.108   5.258
   12         F  162   6.602   6.129   5.349
   12         F  163   6.458   6.312   5.346
   12         F  164   6.645   6.309   5.208
   13         P  165   0.310   3.164   5.648
   13         F  166   0.402   3.127   5.779
   13         F  167   0.198   3.234   5.747
   13         F  168   0.232   3.019   5.663
   13         F  169   0.217   3.200   5.517
   13         F  170   0.422   3.094   5.550
   13         F  171   0.387   3.308   5.634
   14         P  172   4.711   6.147   1.726
   14         F  173   4.669   6.261   1.837
   14         F  174   4.838   6.240   1.678
   14         F  175   4.615   6.219   1.614
   14         F  176   4.753   6.032   1.616
   14         F  177   4.584   6.054   1.775
   14         F  178   4.807   6.074   1.839
   15         P  179   5.634   4.170   3.013
   15         F  180   5.654   4.203   2.853
   15         F  181   5.473   4.147   2.988
   15         F  182   5.607   4.329   3.043
   15         F  183   5.614   4.136   3.172
   15         F  184   5.795   4.192   3.037
   15         F  185   5.661   4.010   2.982
   16         P  186   1.019   2.775   1.258
   16         F  187   0.903   2.686   1.334
   16         F  188   1.130   2.724   1.368
   16         F  189   0.983   2.904   1.354
   16         F  190   1.134   2.864   1.182
   16         F  191   0.907   2.826   1.148
   16         F  192   1.055   2.646   1.162
   17         P  193   3.559   0.159   0.476
   17         F  194   3.506   0.313   0.456
   17         F  195   3.462   0.143   0.608
   17         F  196   3.681   0.214   0.572
   17         F  197   3.613   0.004   0.497
   17         F  198   3.656   0.175   0.344
   17         F  199   3.438   0.104   0.380
   18         P  200   5.086   5.592   1.030
   18         F  201   5.095   5.655   0.878
   18         F  202   4.937   5.530   0.996
   18         F  203   5.016   5.731   1.083
   18         F  204   5.077   5.529   1.182
   18         F  205   5.234   5.654   1.064
   18         F  206   5.156   5.453   0.976
   19         P  207   5.949   6.338   6.057
   19         F  208   5.884   6.368   6.206
   19         F  209   5.936   6.176   6.085
   19         F  210   6.100   6.337   6.123
   19         F  211   6.013   6.307   5.909
   19         F  212   5.961   6.499   6.030
   19         F  213   5.798   6.338   5.992
   20         P  214   4.043   1.015   2.086
   20         F  215   4.041   1.146   2.187
   20         F  216   4.172   0.954   2.168
   20         F  217   4.144   1.095   1.985
   20         F  218   4.044   0.885   1.985
   20         F  219   3.913   1.077   2.004
   20         F  220   3.941   0.936   2.188
   21         P  221   5.275   4.270   2.258
   21         F  222   5.168   4.314   2.141
   21         F  223   5.237   4.111   2.233
   21         F  224   5.156   4.280   2.371
   21         F  225   5.382   4.226   2.375
   21         F  226   5.313   4.428   2.283
   21         F  227   5.394   4.259   2.145
   22         P  228   3.656   0.842   4.086
   22         F  229   3.556   0.714   4.109
   22         F  230   3.604   0.854   3.930
   22         F  231   3.776   0.739   4.038
   22         F  232   3.757   0.970   4.063
   22         F  233   3.708   0.829   4.242
   22         F  234   3.537   0.945   4.134
   23         P  235   5.785   5.907   6.639
   23         F  236   5.780   5.938   6.801
   23         F  237   5.680   6.030   6.612
   23         F  238   5.659   5.803   6.655
   23         F  239   5.790   5.876   6.477
   23         F  240   5.890   5.783   6.666
   23         F  241   5.911   6.011   6.624
   24         P  242   2.743   4.173   6.692
   24         F  243   2.677   4.321   6.720
   24         F  244   2.597   4.102   6.724
   24         F  245   2.783   4.160   6.851
   24         F  246   2.808   4.024   6.663
   24         F  247   2.888   4.243   6.660
   24         F  248   2.702   4.185   6.533
   25         P  249   5.174   2.726   2.599
   25         F  250   5.150   2.867   2.680
   25         F  251   5.014   2.689   2.616
   25         F  252   5.207   2.649   2.740
   25         F  253   5.197   2.585   2.517
   25         F  254   5.333   2.763   2.581
   25         F  255   5.140   2.803   2.457
   26         P  256   3.078   2.674   0.780
   26         F  257   3.095   2.670   0.616
   26         F  258   3.216   2.585   0.796
   26         F  259   2.989   2.536   0.774
   26         F  260   3.061   2.678   0.943
   26         F  261   2.941   2.763   0.763
   26         F  262   3.167   2.812   0.785
   27         P  263   2.638   5.181   5.228
   27         F  264   2.734   5.275   5.134
   27         F  265   2.525   5.301   5.233
   27         F  266   2.709   5.244   5.363
   27         F  267   2.542   5.087   5.323
   27         F  268   2.751   5.061   5.224
   27         F  269   2.567   5.118   5.094
   28         P  270   2.614   3.841   2.712
   28         F  271   2.660   3.999   2.707
   28         F  272   2.551   3.864   2.862
   28         F  273   2.759   3.801   2.779
   28         F  274   2.568   3.683   2.717
   28         F  275   2.677   3.817   2.562
   28         F  276   2.469   3.881   2.645
   29         P  277   0.932   1.667   3.729
   29         F  278   0.976   1.740   3.589
   29         F  279   0.833   1.794   3.765
   29         F  280   1.056   1.742   3.807
   29         F  281   0.888   1.594   3.870
   29         F  282   1.031   1.540   3.694
   29         F  283   0.808   1.592   3.652
   30         P  284   1.911   0.481   6.260
   30         F  285   1.805   0.597   6.306
   30         F  286   1.908   0.539   6.106
   30         F  287   1.786   0.380   6.225
   30         F  288   2.018   0.364   6.214
   30         F  289   1.914   0.422   6.414
   30         F  290   2.037   0.581   6.295
   31         P  291   6.311   3.945   6.135
   31         F  292   6.406   4.042   6.228
   31         F  293   6.229   4.078   6.081
   31         F  294   6.204   3.931   6.260
   31         F  295   6.215   3.849   6.043
   31         F  296   6.392   3.813   6.190
   31         F  297   6.417   3.960   6.011
   32         P  298   5.528   3.186   4.743
   32         F  299   5.474   3.342   4.746
   32         F  300   5.505   3.175   4.905
   32         F  301   5.682   3.239   4.767
   32         F  302   5.581   3.031   4.740
   32         F  303   5.550   3.197   4.580
   32         F  304   5.374   3.134   4.718
   33         P  305   4.575   3.709   2.083
   33         F  306   4.565   3.614   2.217
   33         F  307   4.738   3.689   2.081
   33         F  308   4.592   3.842   2.178
   33         F  309   4.585   3.804   1.949
   33         F  310   4.412   3.729   2.084
   33         F  311   4.558   3.576   1.987
   34         P  312   5.517   4.493   6.611
   34         F  313   5.508   4.650   6.659
   34         F  314   5.486   4.539   6.456
   34         F  315   5.356   4.475   6.638
   34         F  316   5.527   4.336   6.562
   34         F  317   5.549   4.447   6.766
   34         F  318   5.679   4.511   6.584
   35         P  319   6.694   1.518   0.980
   35         F  320   6.641   1.656   0.906
   35         F  321   6.759   1.608   1.101
   35         F  322   6.835   1.528   0.897
   35         F  323   6.746   1.381   1.054
   35         F  324   6.628   1.428   0.858
   35         F  325   6.552   1.509   1.063
   36         P  326   1.642   1.411   4.964
   36         F  327   1.595   1.282   4.873
   36         F  328   1.796   1.395   4.908
   36         F  329   1.677   1.311   5.089
   36         F  330   1.688   1.541   5.054
   36         F  331   1.488   1.428   5.019
   36         F  332   1.607   1.512   4.838
   37         P  333   3.101   6.080   5.520
   37         F  334   3.167   6.111   5.373
   37         F  335   3.085   5.921   5.479
   37         F  336   2.951   6.110   5.459
   37         F  337   3.035   6.048   5.668
   37         F  338   3.116   6.238   5.561
   37         F  339   3.251   6.049   5.581
   38         P  340   4.931   6.212   5.350
   38         F  341   4.849   6.097   5.266
   38         F  342   4.789   6.281   5.394
   38         F  343   4.936   6.307   5.215
   38         F  344   5.014   6.327   5.433
   38         F  345   5.074   6.143   5.305
   38         F  346   4.927   6.117   5.484
   39         P  347   4.117   5.438   1.293
   39         F  348   4.186   5.301   1.355
   39         F  349   4.086   5.358   1.153
   39         F  350   4.263   5.485   1.234
   39         F  351   4.048   5.573   1.231
   39         F  352   4.148   5.517   1.434
   39         F  353   3.971   5.390   1.352
   40         P  354   2.957   0.115   4.578
   40         F  355   3.004   0.141   4.423
   40         F  356   2.851  -0.000   4.527
   40         F  357   2.840   0.230   4.562
   40         F  358   2.909   0.089   4.734
   40         F  359   3.063   0.230   4.630
   40         F  360   3.073  -0.000   4.595
   41         P  361   3.033   3.972   6.484
   41         F  362   3.036   3.957   6.648
   41         F  363   2.903   3.870   6.478
   41         F  364   3.134   3.843   6.471
   41         F  365   3.030   3.986   6.320
   41         F  366   3.162   4.073   6.491
   41         F  367   2.931   4.101   6.497
   42         P  368   0.146   4.180   5.134
   42         F  369   0.143   4.337   5.085
   42         F  370   0.222   4.137   4.995
   42         F  371  -0.000   4.154   5.063
   42         F  372   0.149   4.023   5.184
   42         F  373   0.070   4.222   5.274
   42         F  374   0.292   4.205   5.206
   43         P  375   0.451   6.103   5.865
   43         F  376   0.421   6.102   6.027
   43         F  377   0.333   5.990   5.843
   43         F  378   0.562   5.983   5.885
   43         F  379   0.480   6.103   5.703
   43         F  380   0.569   6.215   5.887
   43         F  381   0.340   6.223   5.845
   44         P  382   1.656   0.796   5.517
   44         F  383   1.705   0.787   5.360
   44         F  384   1.581   0.650   5.502
   44         F  385   1.518   0.872   5.469
   44         F  386   1.607   0.805   5.674
   44         F  387   1.731   0.942   5.532
   44         F  388   1.794   0.720   5.564
   45         P  389   2.316   4.986   0.800
   45         F  390   2.212   5.029   0.680
   45         F  391   2.293   4.827   0.763
   45         F  392   2.191   4.979   0.907
   45         F  393   2.421   4.943   0.919
   45         F  394   2.339   5.144   0.837
   45         F  395   2.441   4.992   0.693
   46         P  396   1.405   0.740   2.560
   46         F  397   1.336   0.675   2.425
   46         F  398   1.467   0.863   2.469
   46         F  399   1.541   0.651   2.532
   46         F  400   1.475   0.804   2.694
   46         F  401   1.344   0.617   2.650
   46         F  402   1.270   0.828   2.587
   47         P  403   2.825   6.150   2.778
   47         F  404   2.767   6.137   2.624
   47         F  405   2.945   6.043   2.742
   47         F  406   2.728   6.025   2.825
   47         F  407   2.883   6.163   2.932
   47         F  408   2.705   6.257   2.814
   47         F  409   2.922   6.274   2.731
   48         P  410   3.347   3.168   1.739
   48         F  411   3.204   3.154   1.820
   48         F  412   3.323   3.020   1.671
   48         F  413   3.425   3.098   1.865
   48         F  414   3.490   3.183   1.658
   48         F  415   3.370   3.316   1.807
   48         F  416   3.268   3.239   1.613
   49         P  417   6.867   3.315   3.239
   49         F  418   6.984   3.398   3.160
   49         F  419   6.752   3.403   3.162
   49         F  420   6.870   3.425   3.361
   49         F  421   6.749   3.231   3.319
   49         F  422   6.982   3.226   3.317
   49         F  423   6.864   3.204   3.118
   50         P  424   3.610   2.718   6.457
   50         F  425   3.695   2.747   6.595
   50         F  426   3.720   2.604   6.412
   50         F  427   3.698   2.833   6.378
   50         F  428   3.524   2.690   6.319
   50         F  429   3.500   2.832   6.501
   50         F  430   3.522   2.603   6.535
   51         P  431   5.988   0.207   3.642
   51         F  432   5.984   0.285   3.787
   51         F  433   5.978   0.063   3.720
   51         F  434   6.153   0.200   3.651
   51         F  435   5.992   0.129   3.497
   51         F  436   5.998   0.352   3.565
   51         F  437   5.824   0.214   3.634
   52         P  438   1.772   1.711   4.141
   52         F  439   1.655   1.814   4.089
   52         F  440   1.665   1.586   4.136
   52         F  441   1.730   1.741   4.297
   52         F  442   1.890   1.608   4.193
   52         F  443   1.879   1.836   4.146
   52         F  444   1.815   1.681   3.985
   53         P  445   5.674   0.150   5.445
   53         F  446   5.658   0.090   5.598
   53         F  447   5.662  -0.003   5.384
   53         F  448   5.838   0.133   5.456
   53         F  449   5.690   0.210   5.293
   53         F  450   5.686   0.302   5.506
   53         F  451   5.511   0.167   5.435
   54         P  452   0.246   4.796   5.200
   54         F  453   0.280   4.832   5.043
   54         F  454   0.372   4.690   5.202
   54         F  455   0.146   4.675   5.150
   54         F  456   0.212   4.759   5.357
   54         F  457   0.120   4.901   5.198
   54         F  458   0.347   4.916   5.250
   55         P  459   1.734   3.908   4.304
   55         F  460   1.712   3.907   4.467
   55         F  461   1.876   3.827   4.323
   55         F  462   1.814   4.052   4.316
   55         F  463   1.757   3.910   4.141
   55         F  464   1.592   3.990   4.284
   55         F  465   1.654   3.765   4.291
   56         P  466   1.171   2.504   3.315
   56         F  467   1.290   2.558   3.215
   56         F  468   1.214   2.618   3.427
   56         F  469   1.278   2.398   3.383
   56         F  470   1.053   2.450   3.416
   56         F  471   1.129   2.391   3.204
   56         F  472   1.066   2.611   3.248
   57         P  473   4.713   4.286   4.152
   57         F  474   4.834   4.391   4.188
   57         F  475   4.810   4.215   4.039
   57         F  476   4.657   4.390   4.038
   57         F  477   4.593   4.180   4.115
   57         F  478   4.617   4.357   4.265
   57         F  479   4.770   4.181   4.266
   58         P  480   5.673   5.163   2.580
   58         F  481   5.582   5.119   2.710
   58         F  482   5.810   5.134   2.667
   58         F  483   5.673   5.319   2.633
   58         F  484   5.764   5.207   2.451
   58         F  485   5.536   5.192   2.494
   58         F  486   5.674   5.007   2.527
   59         P  487   3.625   4.360   6.686
   59         F  488   3.707   4.390   6.826
   59         F  489   3.694   4.493   6.617
   59         F  490   3.500   4.453   6.739
   59         F  491   3.544   4.331   6.546
   59         F  492   3.556   4.227   6.754
   59         F  493   3.750   4.267   6.633
   60         P  494   3.499   3.884   5.613
   60         F  495   3.558   3.807   5.480
   60         F  496   3.539   3.754   5.706
   60         F  497   3.351   3.818   5.586
   60         F  498   3.441   3.961   5.746
   60         F  499   3.459   4.014   5.520
   60         F  500   3.648   3.950   5.640
   61         P  501   1.108   3.562   5.911
   61         F  502   1.127   3.577   6.074
   61         F  503   1.120   3.398   5.925
   61         F  504   1.271   3.572   5.891
   61         F  505   1.090   3.546   5.748
   61         F  506   1.096   3.725   5.897
   61         F  507   0.945   3.551   5.930
   62         P  508   6.530   3.781   3.673
   62         F  509   6.572   3.758   3.516
   62         F  510   6.677   3.724   3.721
   62         F  511   6.469   3.628   3.679
   62         F  512   6.488   3.803   3.831
   62         F  513   6.383   3.837   3.626
   62         F  514   6.590   3.934   3.668
   63         P  515   3.610   5.055   4.516
   63         F  516   3.543   5.115   4.379
   63         F  517   3.754   5.125   4.477
   63         F  518   3.654   4.919   4.435
   63         F  519   3.677   4.995   4.654
   63         F  520   3.466   4.985   4.556
   63         F  521   3.566   5.191   4.597
   64         P  522   0.228   2.599   0.546
   64         F  523   0.178   2.716   0.441
   64         F  524   0.298   2.517   0.421
   64         F  525   0.087   2.517   0.521
   64         F  526   0.277   2.482   0.650
   64         F  527   0.158   2.681   0.670
   64         F  528   0.368   2.681   0.571
   65         P  529   1.204   4.887   1.337
   65         F  530   1.192   5.050   1.357
   65         F  531   1.049   4.870   1.392
   65         F  532   1.260   4.873   1.491
   65         F  533   1.215   4.725   1.317
   65         F  534   1.357   4.905   1.281
   65         F  535   1.146   4.902   1.183
   66         P  536   4.372   4.117   1.752
   66         F  537   4.450   4.139   1.896
   66         F  538   4.377   3.954   1.775
   66         F  539   4.517   4.110   1.675
   66         F  540   4.294   4.094   1.609
   66         F  541   4.367   4.280   1.730
   66         F  542   4.227   4.123   1.830
   67         P  543   1.993   3.275   3.920
   67         F  544   2.020   3.307   4.079
   67         F  545   2.081   3.408   3.878
   67         F  546   1.857   3.367   3.924
   67         F  547   1.966   3.243   3.761
   67         F  548   1.905   3.142   3.961
   67         F  549   2.129   3.183   3.916
   68         P  550   4.916   0.914   4.150
   68         F  551   4.909   1.044   4.049
   68         F  552   4.773   0.960   4.218
   68         F  553   4.998   1.005   4.260
   68         F  554   4.923   0.785   4.251
   68         F  555   5.059   0.869   4.082
   68         F  556   4.835   0.824   4.039
   69         P  557   6.137   6.118   4.509
   69         F  558   6.151   6.152   4.348
   69         F  559   5.975   6.097   4.490
   69         F  560   6.112   6.278   4.540
   69         F  561   6.123   6.085   4.669
   69         F  562   6.299   6.140   4.528
   69         F  563   6.162   5.959   4.478
   70         P  564   6.000   5.956   3.593
   70         F  565   6.111   5.883   3.690
   70         F  566   6.112   6.069   3.551
   70         F  567   5.952   6.051   3.718
   70         F  568   5.890   6.030   3.495
   70         F  569   5.888   5.843   3.634
   70         F  570   6.049   5.862   3.467
   71         P  571   3.882   1.973   4.640
   71         F  572   3.722   1.934   4.642
   71         F  573   3.911   1.860   4.756
   71         F  574   3.857   2.086   4.756
   71         F  575   4.042   2.011   4.637
   71         F  576   3.853   2.086   4.523
   71         F  577   3.908   1.859   4.523
   72         P  578   2.310   5.447   2.861
   72         F  579   2.401   5.416   2.995
   72         F  580   2.180   5.480   2.957
   72         F  581   2.265   5.289   2.855
   72         F  582   2.219   5.478   2.727
   72         F  583   2.440   5.413   2.765
   72         F  584   2.355   5.605   2.867
   73         P  585   4.728   3.914   6.129
   73         F  586   4.603   4.021   6.119
   73         F  587   4.715   3.883   5.968
   73         F  588   4.623   3.793   6.162
   73         F  589   4.854   3.808   6.140
   73         F  590   4.742   3.946   6.290
   73         F  591   4.834   4.036   6.096
   74         P  592   4.674   2.320   3.655
   74         F  593   4.830   2.331   3.705
   74         F  594   4.725   2.313   3.499
   74         F  595   4.666   2.484   3.645
   74         F  596   4.518   2.310   3.604
   74         F  597   4.623   2.327   3.811
   74         F  598   4.682   2.156   3.665
   75         P  599   5.390   6.366   6.541
   75         F  600   5.376   6.365   6.377
   75         F  601   5.459   6.516   6.534
   75         F  602   5.538   6.297   6.529
   75         F  603   5.404   6.368   6.705
   75         F  604   5.320   6.217   6.548
   75         F  605   5.241   6.436   6.553
   76         P  606   3.371   6.131   2.040
   76         F  607   3.228   6.090   2.110
   76         F  608   3.427   5.978   2.064
   76         F  609   3.430   6.176   2.187
   76         F  610   3.514   6.172   1.970
   76         F  611   3.315   6.284   2.016
   76         F  612   3.312   6.086   1.893
   77         P  613   6.439   0.728   5.014
   77         F  614   6.510   0.636   4.898
   77         F  615   6.498   0.864   4.941
   77         F  616   6.576   0.718   5.105
   77         F  617   6.368   0.821   5.130
   77         F  618   6.380   0.592   5.086
   77         F  619   6.303   0.738   4.922
   78         P  620   6.351   4.340   6.131
   78         F  621   6.248   4.247   6.220
   78         F  622   6.431   4.205   6.082
   78         F  623   6.452   4.353   6.260
   78         F  624   6.453   4.433   6.042
   78         F  625   6.271   4.475   6.180
   78         F  626   6.250   4.327   6.001
   79         P  627   4.867   0.847   5.426
   79         F  628   4.955   0.897   5.556
   79         F  629   4.826   0.710   5.507
   79         F  630   5.000   0.771   5.366
   79         F  631   4.780   0.796   5.296
   79         F  632   4.909   0.984   5.345
   79         F  633   4.734   0.923   5.486
   80         P  634   6.812   2.682   1.155
   80         F  635   6.726   2.546   1.184
   80         F  636   6.915   2.644   1.277
   80         F  637   6.717   2.765   1.260
   80         F  638   6.899   2.819   1.125
   80         F  639   6.710   2.721   1.032
   80         F  640   6.907   2.600   1.049
    1         C  641   4.214   3.284   2.066
    1         O  642   4.178   3.233   2.193
    1         C  643   4.272   3.264   2.294
    1         C  644   4.222   3.204   2.425
    1         O  645   4.317   3.235   2.526
    1         C  646   4.281   3.183   2.653
    1         C  647   4.390   3.224   2.751
    1         O  648   4.354   3.172   2.879
    1         C  649   4.449   3.204   2.979
    1         H  650   4.136   3.255   1.996
    1         H  651   4.222   3.394   2.069
    1         H  652   4.311   3.243   2.033
    1         H  653   4.371   3.222   2.269
    1         H  654   4.283   3.373   2.305
    1         H  655   4.124   3.245   2.450
    1         H  656   4.212   3.095   2.414
    1         H  657   4.184   3.224   2.685
    1         H  658   4.273   3.074   2.649
    1         H  659   4.487   3.183   2.720
    1         H  660   4.399   3.333   2.756
    1         H  661   4.413   3.161   3.073
    1         H  662   4.548   3.162   2.955
    1         H  663   4.459   3.313   2.991
    2         C  664   2.824   1.980   2.011
    2         O  665   2.684   1.960   2.022
    2         C  666   2.623   1.929   1.898
    2         C  667   2.474   1.910   1.922
    2         O  668   2.414   1.879   1.798
    2         C  669   2.274   1.859   1.808
    2         C  670   2.221   1.827   1.669
    2         O  671   2.081   1.806   1.679
    2         C  672   2.022   1.775   1.554
    2         H  673   2.861   2.004   2.111
    2         H  674   2.874   1.890   1.974
    2         H  675   2.847   2.064   1.943
    2         H  676   2.640   2.010   1.825
    2         H  677   2.667   1.837   1.856
    2         H  678   2.458   1.829   1.994
    2         H  679   2.431   2.002   1.964
    2         H  680   2.252   1.776   1.877
    2         H  681   2.225   1.950   1.846
    2         H  682   2.243   1.909   1.600
    2         H  683   2.270   1.736   1.630
    2         H  684   1.915   1.762   1.572
    2         H  685   2.036   1.857   1.482
    2         H  686   2.063   1.683   1.512
    3         C  687   5.844   4.740   2.616
    3         O  688   5.826   4.664   2.497
    3         C  689   5.925   4.692   2.399
    3         C  690   5.896   4.606   2.277
    3         O  691   5.996   4.634   2.180
    3         C  692   5.978   4.559   2.061
    3         C  693   6.090   4.598   1.965
    3         O  694   6.073   4.523   1.846
    3         C  695   6.173   4.551   1.749
    3         H  696   5.764   4.712   2.684
    3         H  697   5.941   4.717   2.662
    3         H  698   5.839   4.848   2.595
    3         H  699   5.924   4.799   2.372
    3         H  700   6.026   4.669   2.439
    3         H  701   5.898   4.500   2.305
    3         H  702   5.796   4.630   2.238
    3         H  703   5.983   4.451   2.082
    3         H  704   5.881   4.581   2.015
    3         H  705   6.086   4.706   1.944
    3         H  706   6.188   4.576   2.011
    3         H  707   6.152   4.490   1.662
    3         H  708   6.171   4.657   1.720
    3         H  709   6.273   4.527   1.787
    4         C  710   6.116   2.228   6.796
    4         O  711   6.098   2.099   6.738
    4         C  712   6.221   2.042   6.695
    4         C  713   6.189   1.906   6.635
    4         O  714   6.312   1.848   6.593
    4         C  715   6.295   1.719   6.535
    4         C  716   6.433   1.669   6.494
    4         O  717   6.416   1.540   6.436
    4         C  718   6.539   1.483   6.394
    4         H  719   6.017   2.264   6.825
    4         H  720   6.180   2.223   6.885
    4         H  721   6.160   2.298   6.723
    4         H  722   6.269   2.106   6.620
    4         H  723   6.289   2.031   6.781
    4         H  724   6.141   1.841   6.710
    4         H  725   6.121   1.917   6.550
    4         H  726   6.249   1.650   6.607
    4         H  727   6.230   1.725   6.447
    4         H  728   6.479   1.738   6.422
    4         H  729   6.499   1.663   6.582
    4         H  730   6.517   1.386   6.351
    4         H  731   6.588   1.546   6.318
    4         H  732   6.608   1.471   6.479
    5         C  733   0.606   5.560   5.432
    5         O  734   0.568   5.587   5.566
    5         C  735   0.674   5.567   5.658
    5         C  736   0.621   5.598   5.797
    5         O  737   0.727   5.578   5.889
    5         C  738   0.689   5.605   6.023
    5         C  739   0.811   5.580   6.111
    5         O  740   0.773   5.606   6.246
    5         C  741   0.880   5.586   6.337
    5         H  742   0.519   5.578   5.369
    5         H  743   0.688   5.626   5.400
    5         H  744   0.639   5.455   5.420
    5         H  745   0.709   5.462   5.654
    5         H  746   0.758   5.632   5.634
    5         H  747   0.586   5.702   5.801
    5         H  748   0.536   5.532   5.821
    5         H  749   0.656   5.709   6.034
    5         H  750   0.606   5.539   6.054
    5         H  751   0.844   5.475   6.101
    5         H  752   0.894   5.645   6.081
    5         H  753   0.841   5.608   6.437
    5         H  754   0.915   5.481   6.334
    5         H  755   0.964   5.652   6.314
    6         C  756   5.064   1.691   5.446
    6         O  757   4.984   1.593   5.509
    6         C  758   4.922   1.505   5.417
    6         C  759   4.839   1.405   5.496
    6         O  760   4.778   1.317   5.402
    6         C  761   4.697   1.218   5.465
    6         C  762   4.637   1.132   5.355
    6         O  763   4.556   1.033   5.418
    6         C  764   4.495   0.945   5.324
    6         H  765   5.107   1.754   5.525
    6         H  766   5.145   1.645   5.388
    6         H  767   5.004   1.754   5.379
    6         H  768   4.858   1.561   5.347
    6         H  769   4.998   1.452   5.357
    6         H  770   4.904   1.349   5.564
    6         H  771   4.763   1.457   5.555
    6         H  772   4.758   1.157   5.533
    6         H  773   4.617   1.266   5.523
    6         H  774   4.576   1.193   5.287
    6         H  775   4.717   1.084   5.297
    6         H  776   4.436   0.874   5.381
    6         H  777   4.430   1.001   5.255
    6         H  778   4.571   0.891   5.265
    7         C  779   3.628   2.292   1.197
    7         O  780   3.535   2.248   1.296
    7         C  781   3.470   2.128   1.258
    7         C  782   3.373   2.092   1.370
    7         O  783   3.307   1.971   1.333
    7         C  784   3.214   1.927   1.430
    7         C  785   3.151   1.798   1.379
    7         O  786   3.058   1.754   1.476
    7         C  787   2.993   1.634   1.438
    7         H  788   3.673   2.384   1.235
    7         H  789   3.707   2.217   1.181
    7         H  790   3.578   2.312   1.102
    7         H  791   3.414   2.142   1.164
    7         H  792   3.543   2.047   1.243
    7         H  793   3.428   2.078   1.464
    7         H  794   3.300   2.172   1.385
    7         H  795   3.265   1.908   1.526
    7         H  796   3.137   2.003   1.447
    7         H  797   3.101   1.817   1.283
    7         H  798   3.229   1.722   1.362
    7         H  799   2.924   1.608   1.518
    7         H  800   2.937   1.647   1.344
    7         H  801   3.065   1.552   1.424
    8         C  802   6.917   6.246   5.578
    8         O  803   6.868   6.375   5.543
    8         C  804   6.796   6.375   5.421
    8         C  805   6.748   6.517   5.395
    8         O  806   6.676   6.516   5.273
    8         C  807   6.626   6.645   5.238
    8         C  808   6.552   6.631   5.106
    8         O  809   6.502   6.759   5.071
    8         C  810   6.430   6.758   4.948
    8         H  811   6.971   6.257   5.673
    8         H  812   6.835   6.174   5.590
    8         H  813   6.986   6.209   5.501
    8         H  814   6.860   6.341   5.339
    8         H  815   6.710   6.307   5.427
    8         H  816   6.683   6.551   5.477
    8         H  817   6.834   6.585   5.389
    8         H  818   6.558   6.682   5.316
    8         H  819   6.709   6.716   5.227
    8         H  820   6.620   6.594   5.028
    8         H  821   6.469   6.559   5.116
    8         H  822   6.396   6.860   4.930
    8         H  823   6.495   6.726   4.865
    8         H  824   6.343   6.691   4.954
    9         C  825   5.997   2.708   1.620
    9         O  826   6.125   2.748   1.667
    9         C  827   6.192   2.835   1.577
    9         C  828   6.326   2.871   1.638
    9         O  829   6.393   2.957   1.547
    9         C  830   6.521   2.998   1.594
    9         C  831   6.582   3.089   1.489
    9         O  832   6.709   3.130   1.536
    9         C  833   6.776   3.216   1.444
    9         H  834   5.954   2.643   1.696
    9         H  835   5.931   2.795   1.605
    9         H  836   6.005   2.654   1.525
    9         H  837   6.206   2.785   1.480
    9         H  838   6.133   2.926   1.560
    9         H  839   6.312   2.921   1.735
    9         H  840   6.386   2.780   1.655
    9         H  841   6.512   3.051   1.690
    9         H  842   6.586   2.910   1.610
    9         H  843   6.591   3.036   1.393
    9         H  844   6.517   3.177   1.473
    9         H  845   6.872   3.242   1.488
    9         H  846   6.792   3.167   1.347
    9         H  847   6.718   3.308   1.428
   10         C  848   4.092   4.242   3.488
   10         O  849   4.063   4.378   3.519
   10         C  850   3.972   4.391   3.627
   10         C  851   3.950   4.540   3.651
   10         O  852   3.859   4.552   3.759
   10         C  853   3.829   4.688   3.791
   10         C  854   3.732   4.688   3.908
   10         O  855   3.703   4.823   3.939
   10         C  856   3.612   4.835   4.048
   10         H  857   4.162   4.243   3.404
   10         H  858   4.138   4.191   3.574
   10         H  859   4.001   4.188   3.459
   10         H  860   3.877   4.341   3.604
   10         H  861   4.014   4.344   3.718
   10         H  862   4.045   4.589   3.675
   10         H  863   3.908   4.586   3.560
   10         H  864   3.921   4.741   3.819
   10         H  865   3.785   4.739   3.704
   10         H  866   3.640   4.634   3.880
   10         H  867   3.777   4.637   3.994
   10         H  868   3.595   4.942   4.064
   10         H  869   3.516   4.787   4.024
   10         H  870   3.653   4.790   4.139
   11         C  871   6.423   4.652   2.542
   11         O  872   6.389   4.732   2.430
   11         C  873   6.294   4.832   2.462
   11         C  874   6.266   4.911   2.335
   11         O  875   6.170   5.011   2.366
   11         C  876   6.136   5.092   2.255
   11         C  877   6.034   5.194   2.302
   11         O  878   5.999   5.275   2.190
   11         C  879   5.904   5.375   2.223
   11         H  880   6.497   4.578   2.508
   11         H  881   6.468   4.713   2.622
   11         H  882   6.335   4.600   2.582
   11         H  883   6.201   4.787   2.500
   11         H  884   6.333   4.899   2.540
   11         H  885   6.359   4.957   2.297
   11         H  886   6.226   4.844   2.257
   11         H  887   6.225   5.142   2.215
   11         H  888   6.093   5.030   2.175
   11         H  889   5.945   5.144   2.342
   11         H  890   6.077   5.256   2.382
   11         H  891   5.884   5.431   2.131
   11         H  892   5.811   5.330   2.259
   11         H  893   5.943   5.443   2.300
   12         C  894   1.765   1.935   5.750
   12         O  895   1.669   1.968   5.849
   12         C  896   1.620   1.854   5.918
   12         C  897   1.519   1.901   6.021
   12         O  898   1.471   1.787   6.090
   12         C  899   1.375   1.819   6.190
   12         C  900   1.331   1.689   6.256
   12         O  901   1.235   1.721   6.355
   12         C  902   1.188   1.606   6.424
   12         H  903   1.796   2.028   5.703
   12         H  904   1.853   1.886   5.795
   12         H  905   1.722   1.868   5.674
   12         H  906   1.573   1.783   5.848
   12         H  907   1.703   1.801   5.968
   12         H  908   1.567   1.971   6.092
   12         H  909   1.436   1.954   5.971
   12         H  910   1.419   1.887   6.265
   12         H  911   1.288   1.869   6.145
   12         H  912   1.288   1.621   6.181
   12         H  913   1.418   1.639   6.301
   12         H  914   1.115   1.641   6.498
   12         H  915   1.139   1.536   6.354
   12         H  916   1.270   1.554   6.475
   13         C  917   1.235   5.965   1.639
   13         O  918   1.316   5.904   1.540
   13         C  919   1.311   5.763   1.546
   13         C  920   1.401   5.709   1.435
   13         O  921   1.396   5.567   1.441
   13         C  922   1.477   5.505   1.342
   13         C  923   1.464   5.355   1.359
   13         O  924   1.544   5.293   1.260
   13         C  925   1.539   5.151   1.266
   13         H  926   1.245   6.074   1.627
   13         H  927   1.129   5.937   1.627
   13         H  928   1.268   5.937   1.740
   13         H  929   1.346   5.727   1.644
   13         H  930   1.208   5.727   1.531
   13         H  931   1.366   5.744   1.337
   13         H  932   1.504   5.745   1.450
   13         H  933   1.444   5.535   1.241
   13         H  934   1.582   5.535   1.354
   13         H  935   1.497   5.325   1.459
   13         H  936   1.358   5.325   1.347
   13         H  937   1.604   5.113   1.187
   13         H  938   1.575   5.115   1.364
   13         H  939   1.436   5.114   1.251
   14         C  940   3.872   4.157   3.134
   14         O  941   3.849   4.277   3.060
   14         C  942   3.846   4.392   3.143
   14         C  943   3.821   4.512   3.054
   14         O  944   3.818   4.628   3.137
   14         C  945   3.795   4.747   3.064
   14         C  946   3.794   4.862   3.164
   14         O  947   3.772   4.982   3.091
   14         C  948   3.768   5.097   3.174
   14         H  949   3.873   4.075   3.062
   14         H  950   3.968   4.161   3.187
   14         H  951   3.791   4.141   3.207
   14         H  952   3.765   4.383   3.217
   14         H  953   3.941   4.403   3.197
   14         H  954   3.902   4.521   2.979
   14         H  955   3.726   4.501   3.000
   14         H  956   3.875   4.763   2.990
   14         H  957   3.699   4.742   3.010
   14         H  958   3.714   4.847   3.238
   14         H  959   3.890   4.867   3.217
   14         H  960   3.751   5.183   3.110
   14         H  961   3.687   5.089   3.248
   14         H  962   3.863   5.110   3.228
   15         C  963   5.887   0.666   4.284
   15         O  964   5.998   0.721   4.353
   15         C  965   5.960   0.782   4.476
   15         C  966   6.087   0.837   4.541
   15         O  967   6.049   0.897   4.664
   15         C  968   6.160   0.952   4.734
   15         C  969   6.107   1.014   4.863
   15         O  970   6.217   1.069   4.933
   15         C  971   6.179   1.129   5.056
   15         H  972   5.925   0.623   4.191
   15         H  973   5.838   0.588   4.344
   15         H  974   5.813   0.744   4.259
   15         H  975   5.889   0.863   4.459
   15         H  976   5.913   0.708   4.542
   15         H  977   6.159   0.755   4.559
   15         H  978   6.134   0.911   4.475
   15         H  979   6.233   0.874   4.757
   15         H  980   6.209   1.030   4.673
   15         H  981   6.033   1.092   4.840
   15         H  982   6.057   0.936   4.924
   15         H  983   6.269   1.168   5.102
   15         H  984   6.108   1.211   5.039
   15         H  985   6.132   1.056   5.123
   16         C  986   5.720   3.369   5.704
   16         O  987   5.802   3.477   5.662
   16         C  988   5.747   3.547   5.551
   16         C  989   5.843   3.660   5.516
   16         O  990   5.788   3.730   5.405
   16         C  991   5.870   3.838   5.362
   16         C  992   5.800   3.904   5.244
   16         O  993   5.881   4.012   5.201
   16         C  994   5.826   4.082   5.090
   16         H  995   5.770   3.322   5.789
   16         H  996   5.621   3.405   5.736
   16         H  997   5.707   3.296   5.624
   16         H  998   5.734   3.480   5.465
   16         H  999   5.648   3.589   5.577
   16         H 1000   5.856   3.727   5.601
   16         H 1001   5.942   3.618   5.489
   16         H 1002   5.883   3.911   5.444
   16         H 1003   5.969   3.801   5.332
   16         H 1004   5.787   3.831   5.162
   16         H 1005   5.701   3.941   5.274
   16         H 1006   5.895   4.162   5.065
   16         H 1007   5.814   4.015   5.004
   16         H 1008   5.728   4.124   5.116
   17         C 1009   2.176   1.219   1.397
   17         O 1010   2.273   1.131   1.342
   17         C 1011   2.215   1.023   1.272
   17         C 1012   2.328   0.936   1.218
   17         O 1013   2.269   0.827   1.148
   17         C 1014   2.365   0.739   1.093
   17         C 1015   2.290   0.628   1.021
   17         O 1016   2.387   0.539   0.966
   17         C 1017   2.327   0.431   0.895
   17         H 1018   2.230   1.299   1.449
   17         H 1019   2.114   1.263   1.317
   17         H 1020   2.111   1.167   1.468
   17         H 1021   2.150   0.964   1.339
   17         H 1022   2.153   1.060   1.188
   17         H 1023   2.392   0.995   1.151
   17         H 1024   2.389   0.899   1.301
   17         H 1025   2.431   0.792   1.023
   17         H 1026   2.428   0.696   1.173
   17         H 1027   2.225   0.575   1.091
   17         H 1028   2.228   0.671   0.941
   17         H 1029   2.408   0.369   0.857
   17         H 1030   2.263   0.371   0.962
   17         H 1031   2.266   0.468   0.811
   18         C 1032   0.620   5.517   1.383
   18         O 1033   0.730   5.469   1.307
   18         C 1034   0.720   5.330   1.278
   18         C 1035   0.842   5.291   1.196
   18         O 1036   0.831   5.152   1.167
   18         C 1037   0.941   5.103   1.091
   18         C 1038   0.917   4.955   1.067
   18         O 1039   1.026   4.906   0.991
   18         C 1040   1.015   4.767   0.962
   18         H 1041   0.637   5.624   1.400
   18         H 1042   0.526   5.504   1.328
   18         H 1043   0.613   5.465   1.479
   18         H 1044   0.715   5.272   1.371
   18         H 1045   0.628   5.310   1.220
   18         H 1046   0.846   5.349   1.103
   18         H 1047   0.933   5.311   1.254
   18         H 1048   0.947   5.156   0.995
   18         H 1049   1.035   5.118   1.146
   18         H 1050   0.910   4.901   1.163
   18         H 1051   0.823   4.940   1.013
   18         H 1052   1.103   4.739   0.904
   18         H 1053   1.012   4.708   1.055
   18         H 1054   0.924   4.746   0.904
   19         C 1055   5.516   2.779   0.436
   19         O 1056   5.423   2.856   0.511
   19         C 1057   5.480   2.912   0.628
   19         C 1058   5.372   2.992   0.699
   19         O 1059   5.430   3.047   0.816
   19         C 1060   5.337   3.125   0.891
   19         C 1061   5.410   3.179   1.013
   19         O 1062   5.318   3.256   1.088
   19         C 1063   5.377   3.312   1.205
   19         H 1064   5.463   2.740   0.348
   19         H 1065   5.601   2.840   0.403
   19         H 1066   5.554   2.694   0.495
   19         H 1067   5.518   2.832   0.694
   19         H 1068   5.565   2.977   0.602
   19         H 1069   5.335   3.072   0.633
   19         H 1070   5.288   2.926   0.725
   19         H 1071   5.299   3.208   0.830
   19         H 1072   5.252   3.063   0.922
   19         H 1073   5.449   3.095   1.074
   19         H 1074   5.496   3.240   0.982
   19         H 1075   5.299   3.369   1.256
   19         H 1076   5.413   3.232   1.272
   19         H 1077   5.460   3.378   1.180
   20         C 1078   5.088   0.607   4.657
   20         O 1079   5.213   0.672   4.647
   20         C 1080   5.321   0.590   4.689
   20         C 1081   5.449   0.670   4.674
   20         O 1082   5.557   0.587   4.715
   20         C 1083   5.683   0.652   4.706
   20         C 1084   5.789   0.554   4.753
   20         O 1085   5.915   0.618   4.743
   20         C 1086   6.022   0.535   4.785
   20         H 1087   5.012   0.677   4.623
   20         H 1088   5.085   0.516   4.594
   20         H 1089   5.066   0.577   4.761
   20         H 1090   5.308   0.559   4.794
   20         H 1091   5.326   0.498   4.628
   20         H 1092   5.463   0.700   4.569
   20         H 1093   5.445   0.761   4.735
   20         H 1094   5.703   0.681   4.601
   20         H 1095   5.685   0.742   4.768
   20         H 1096   5.769   0.524   4.857
   20         H 1097   5.787   0.463   4.690
   20         H 1098   6.114   0.593   4.774
   20         H 1099   6.010   0.505   4.890
   20         H 1100   6.028   0.444   4.723
   21         C 1101   4.869   0.852   1.732
   21         O 1102   4.750   0.903   1.792
   21         C 1103   4.666   0.799   1.841
   21         C 1104   4.544   0.865   1.903
   21         O 1105   4.460   0.762   1.952
   21         C 1106   4.341   0.812   2.012
   21         C 1107   4.260   0.692   2.060
   21         O 1108   4.141   0.741   2.121
   21         C 1109   4.058   0.637   2.170
   21         H 1110   4.926   0.938   1.697
   21         H 1111   4.929   0.795   1.804
   21         H 1112   4.845   0.787   1.646
   21         H 1113   4.636   0.732   1.760
   21         H 1114   4.719   0.740   1.917
   21         H 1115   4.574   0.933   1.984
   21         H 1116   4.491   0.925   1.827
   21         H 1117   4.365   0.877   2.097
   21         H 1118   4.282   0.869   1.939
   21         H 1119   4.236   0.626   1.976
   21         H 1120   4.319   0.634   2.133
   21         H 1121   3.970   0.685   2.214
   21         H 1122   4.027   0.570   2.088
   21         H 1123   4.110   0.578   2.247
   22         C 1124   1.911   4.937   2.489
   22         O 1125   1.875   5.014   2.375
   22         C 1126   1.806   4.938   2.277
   22         C 1127   1.772   5.030   2.161
   22         O 1128   1.703   4.954   2.064
   22         C 1129   1.666   5.030   1.950
   22         C 1130   1.593   4.938   1.854
   22         O 1131   1.556   5.014   1.740
   22         C 1132   1.487   4.937   1.643
   22         H 1133   1.963   5.003   2.557
   22         H 1134   1.822   4.895   2.538
   22         H 1135   1.978   4.854   2.460
   22         H 1136   1.868   4.854   2.242
   22         H 1137   1.713   4.895   2.320
   22         H 1138   1.709   5.113   2.197
   22         H 1139   1.864   5.073   2.119
   22         H 1140   1.600   5.113   1.980
   22         H 1141   1.755   5.073   1.902
   22         H 1142   1.659   4.855   1.824
   22         H 1143   1.504   4.895   1.902
   22         H 1144   1.463   5.004   1.560
   22         H 1145   1.550   4.854   1.606
   22         H 1146   1.394   4.895   1.684
   23         C 1147   2.343   2.460   4.478
   23         O 1148   2.289   2.438   4.608
   23         C 1149   2.370   2.352   4.687
   23         C 1150   2.303   2.337   4.823
   23         O 1151   2.384   2.251   4.901
   23         C 1152   2.331   2.229   5.031
   23         C 1153   2.426   2.136   5.105
   23         O 1154   2.373   2.114   5.235
   23         C 1155   2.455   2.028   5.313
   23         H 1156   2.274   2.526   4.426
   23         H 1157   2.442   2.507   4.484
   23         H 1158   2.352   2.365   4.423
   23         H 1159   2.380   2.254   4.639
   23         H 1160   2.471   2.395   4.700
   23         H 1161   2.293   2.435   4.871
   23         H 1162   2.202   2.294   4.810
   23         H 1163   2.321   2.324   5.085
   23         H 1164   2.231   2.183   5.025
   23         H 1165   2.436   2.041   5.051
   23         H 1166   2.526   2.182   5.111
   23         H 1167   2.406   2.017   5.410
   23         H 1168   2.465   1.929   5.266
   23         H 1169   2.555   2.071   5.327
   24         C 1170   1.003   1.594   4.413
   24         O 1171   0.902   1.502   4.374
   24         C 1172   0.799   1.490   4.471
   24         C 1173   0.698   1.389   4.418
   24         O 1174   0.594   1.378   4.515
   24         C 1175   0.493   1.285   4.477
   24         C 1176   0.390   1.282   4.588
   24         O 1177   0.289   1.190   4.550
   24         C 1178   0.185   1.179   4.648
   24         H 1179   1.077   1.596   4.333
   24         H 1180   0.961   1.695   4.426
   24         H 1181   1.051   1.563   4.507
   24         H 1182   0.840   1.456   4.567
   24         H 1183   0.750   1.587   4.487
   24         H 1184   0.656   1.423   4.322
   24         H 1185   0.746   1.292   4.402
   24         H 1186   0.447   1.317   4.382
   24         H 1187   0.536   1.185   4.463
   24         H 1188   0.436   1.251   4.683
   24         H 1189   0.347   1.383   4.603
   24         H 1190   0.113   1.107   4.610
   24         H 1191   0.226   1.144   4.744
   24         H 1192   0.136   1.276   4.663
   25         C 1193   4.323   5.637   3.559
   25         O 1194   4.287   5.507   3.606
   25         C 1195   4.228   5.510   3.734
   25         C 1196   4.195   5.367   3.773
   25         O 1197   4.135   5.370   3.902
   25         C 1198   4.100   5.240   3.949
   25         C 1199   4.038   5.257   4.087
   25         O 1200   4.002   5.128   4.134
   25         C 1201   3.943   5.132   4.263
   25         H 1202   4.367   5.624   3.460
   25         H 1203   4.234   5.701   3.551
   25         H 1204   4.395   5.685   3.626
   25         H 1205   4.297   5.554   3.808
   25         H 1206   4.136   5.571   3.733
   25         H 1207   4.126   5.323   3.700
   25         H 1208   4.286   5.306   3.775
   25         H 1209   4.028   5.193   3.881
   25         H 1210   4.189   5.176   3.956
   25         H 1211   4.109   5.305   4.156
   25         H 1212   3.948   5.321   4.081
   25         H 1213   3.919   5.029   4.291
   25         H 1214   4.012   5.174   4.338
   25         H 1215   3.850   5.191   4.262
   26         C 1216   2.493   3.339   4.150
   26         O 1217   2.623   3.286   4.172
   26         C 1218   2.720   3.342   4.084
   26         C 1219   2.854   3.278   4.117
   26         O 1220   2.951   3.334   4.030
   26         C 1221   3.081   3.282   4.051
   26         C 1222   3.175   3.349   3.952
   26         O 1223   3.305   3.297   3.973
   26         C 1224   3.401   3.353   3.885
   26         H 1225   2.426   3.291   4.221
   26         H 1226   2.491   3.448   4.166
   26         H 1227   2.459   3.317   4.048
   26         H 1228   2.693   3.321   3.980
   26         H 1229   2.725   3.451   4.097
   26         H 1230   2.881   3.299   4.222
   26         H 1231   2.849   3.169   4.104
   26         H 1232   3.114   3.303   4.154
   26         H 1233   3.082   3.173   4.036
   26         H 1234   3.141   3.328   3.849
   26         H 1235   3.174   3.458   3.966
   26         H 1236   3.497   3.307   3.909
   26         H 1237   3.376   3.331   3.780
   26         H 1238   3.408   3.461   3.898
   27         C 1239   2.024   0.395   5.332
   27         O 1240   2.153   0.456   5.335
   27         C 1241   2.146   0.595   5.363
   27         C 1242   2.289   0.649   5.364
   27         O 1243   2.282   0.788   5.391
   27         C 1244   2.410   0.849   5.395
   27         C 1245   2.389   0.997   5.425
   27         O 1246   2.517   1.059   5.429
   27         C 1247   2.509   1.198   5.457
   27         H 1248   2.040   0.289   5.310
   27         H 1249   1.974   0.405   5.429
   27         H 1250   1.961   0.440   5.254
   27         H 1251   2.086   0.647   5.286
   27         H 1252   2.099   0.612   5.461
   27         H 1253   2.348   0.597   5.440
   27         H 1254   2.336   0.632   5.266
   27         H 1255   2.473   0.803   5.472
   27         H 1256   2.460   0.838   5.298
   27         H 1257   2.326   1.043   5.348
   27         H 1258   2.338   1.009   5.522
   27         H 1259   2.612   1.236   5.457
   27         H 1260   2.451   1.250   5.380
   27         H 1261   2.463   1.216   5.555
   28         C 1262   4.135   3.810   2.630
   28         O 1263   4.132   3.668   2.634
   28         C 1264   4.000   3.616   2.642
   28         C 1265   4.010   3.465   2.646
   28         O 1266   3.878   3.413   2.654
   28         C 1267   3.875   3.271   2.658
   28         C 1268   3.729   3.229   2.667
   28         O 1269   3.725   3.087   2.671
   28         C 1270   3.593   3.036   2.679
   28         H 1271   4.240   3.840   2.624
   28         H 1272   4.081   3.848   2.542
   28         H 1273   4.090   3.853   2.721
   28         H 1274   3.950   3.653   2.733
   28         H 1275   3.941   3.648   2.555
   28         H 1276   4.060   3.428   2.555
   28         H 1277   4.069   3.433   2.733
   28         H 1278   3.921   3.229   2.568
   28         H 1279   3.930   3.234   2.746
   28         H 1280   3.682   3.271   2.757
   28         H 1281   3.673   3.266   2.579
   28         H 1282   3.600   2.927   2.681
   28         H 1283   3.542   3.072   2.770
   28         H 1284   3.533   3.066   2.591
   29         C 1285   1.816   3.916   5.512
   29         O 1286   1.730   3.805   5.535
   29         C 1287   1.599   3.827   5.487
   29         C 1288   1.517   3.703   5.518
   29         O 1289   1.385   3.725   5.469
   29         C 1290   1.299   3.615   5.492
   29         C 1291   1.162   3.651   5.436
   29         O 1292   1.075   3.541   5.459
   29         C 1293   0.944   3.564   5.411
   29         H 1294   1.914   3.890   5.552
   29         H 1295   1.826   3.936   5.404
   29         H 1296   1.779   4.006   5.562
   29         H 1297   1.554   3.915   5.536
   29         H 1298   1.600   3.846   5.378
   29         H 1299   1.561   3.615   5.469
   29         H 1300   1.515   3.685   5.626
   29         H 1301   1.337   3.525   5.443
   29         H 1302   1.291   3.594   5.600
   29         H 1303   1.123   3.742   5.486
   29         H 1304   1.170   3.672   5.328
   29         H 1305   0.885   3.475   5.433
   29         H 1306   0.898   3.651   5.460
   29         H 1307   0.945   3.581   5.302
   30         C 1308   5.492   0.759   5.982
   30         O 1309   5.503   0.897   6.012
   30         C 1310   5.541   0.975   5.900
   30         C 1311   5.550   1.120   5.945
   30         O 1312   5.588   1.197   5.832
   30         C 1313   5.600   1.336   5.861
   30         C 1314   5.641   1.407   5.734
   30         O 1315   5.652   1.545   5.763
   30         C 1316   5.690   1.622   5.650
   30         H 1317   5.463   0.708   6.074
   30         H 1318   5.416   0.741   5.905
   30         H 1319   5.588   0.718   5.947
   30         H 1320   5.639   0.941   5.861
   30         H 1321   5.467   0.964   5.819
   30         H 1322   5.452   1.153   5.983
   30         H 1323   5.624   1.130   6.025
   30         H 1324   5.503   1.375   5.897
   30         H 1325   5.675   1.352   5.940
   30         H 1326   5.737   1.367   5.698
   30         H 1327   5.565   1.390   5.655
   30         H 1328   5.696   1.726   5.682
   30         H 1329   5.788   1.590   5.612
   30         H 1330   5.616   1.613   5.569
   31         C 1331   2.650   0.921   6.276
   31         O 1332   2.539   0.842   6.315
   31         C 1333   2.571   0.705   6.328
   31         C 1334   2.445   0.631   6.370
   31         O 1335   2.478   0.494   6.383
   31         C 1336   2.367   0.414   6.422
   31         C 1337   2.415   0.270   6.433
   31         O 1338   2.304   0.190   6.471
   31         C 1339   2.338   0.053   6.484
   31         H 1340   2.615   1.025   6.268
   31         H 1341   2.730   0.916   6.351
   31         H 1342   2.690   0.889   6.179
   31         H 1343   2.609   0.665   6.233
   31         H 1344   2.650   0.692   6.405
   31         H 1345   2.407   0.671   6.465
   31         H 1346   2.367   0.644   6.293
   31         H 1347   2.327   0.448   6.518
   31         H 1348   2.287   0.421   6.347
   31         H 1349   2.455   0.236   6.336
   31         H 1350   2.496   0.263   6.507
   31         H 1351   2.247   0.000   6.514
   31         H 1352   2.375   0.012   6.389
   31         H 1353   2.415   0.038   6.561
   32         C 1354   4.266   3.082   5.779
   32         O 1355   4.175   3.149   5.865
   32         C 1356   4.198   3.289   5.869
   32         C 1357   4.095   3.350   5.963
   32         O 1358   4.118   3.490   5.968
   32         C 1359   4.027   3.558   6.053
   32         C 1360   4.062   3.706   6.049
   32         O 1361   3.971   3.774   6.134
   32         C 1362   3.995   3.914   6.138
   32         H 1363   4.240   2.976   5.782
   32         H 1364   4.258   3.118   5.676
   32         H 1365   4.370   3.095   5.813
   32         H 1366   4.299   3.310   5.906
   32         H 1367   4.188   3.333   5.769
   32         H 1368   3.993   3.329   5.927
   32         H 1369   4.104   3.306   6.064
   32         H 1370   3.923   3.543   6.019
   32         H 1371   4.035   3.520   6.156
   32         H 1372   4.165   3.721   6.083
   32         H 1373   4.054   3.744   5.946
   32         H 1374   3.921   3.957   6.206
   32         H 1375   4.096   3.936   6.176
   32         H 1376   3.984   3.959   6.039
   33         C 1377   1.716   4.967   0.816
   33         O 1378   1.648   5.033   0.710
   33         C 1379   1.724   5.138   0.652
   33         C 1380   1.641   5.200   0.541
   33         O 1381   1.717   5.305   0.484
   33         C 1382   1.649   5.371   0.378
   33         C 1383   1.741   5.481   0.326
   33         O 1384   1.673   5.547   0.220
   33         C 1385   1.751   5.652   0.164
   33         H 1386   1.650   4.889   0.853
   33         H 1387   1.810   4.922   0.780
   33         H 1388   1.739   5.037   0.897
   33         H 1389   1.748   5.214   0.729
   33         H 1390   1.818   5.099   0.612
   33         H 1391   1.617   5.124   0.465
   33         H 1392   1.546   5.239   0.582
   33         H 1393   1.626   5.300   0.298
   33         H 1394   1.555   5.415   0.414
   33         H 1395   1.765   5.552   0.407
   33         H 1396   1.836   5.437   0.290
   33         H 1397   1.691   5.696   0.084
   33         H 1398   1.774   5.729   0.239
   33         H 1399   1.845   5.614   0.122
   34         C 1400   5.483   5.254   3.544
   34         O 1401   5.584   5.354   3.549
   34         C 1402   5.714   5.299   3.557
   34         C 1403   5.813   5.414   3.561
   34         O 1404   5.944   5.359   3.569
   34         C 1405   6.045   5.458   3.574
   34         C 1406   6.179   5.387   3.582
   34         O 1407   6.281   5.486   3.587
   34         C 1408   6.411   5.430   3.595
   34         H 1409   5.387   5.306   3.539
   34         H 1410   5.495   5.190   3.456
   34         H 1411   5.485   5.191   3.635
   34         H 1412   5.724   5.237   3.647
   34         H 1413   5.734   5.235   3.469
   34         H 1414   5.803   5.476   3.471
   34         H 1415   5.793   5.478   3.649
   34         H 1416   6.041   5.521   3.484
   34         H 1417   6.031   5.523   3.662
   34         H 1418   6.183   5.324   3.672
   34         H 1419   6.193   5.322   3.494
   34         H 1420   6.482   5.513   3.598
   34         H 1421   6.422   5.369   3.685
   34         H 1422   6.432   5.367   3.507
   35         C 1423   2.638   3.658   6.405
   35         O 1424   2.703   3.637   6.280
   35         C 1425   2.842   3.611   6.295
   35         C 1426   2.900   3.590   6.156
   35         O 1427   3.039   3.565   6.170
   35         C 1428   3.105   3.544   6.046
   35         C 1429   3.252   3.517   6.076
   35         O 1430   3.317   3.496   5.951
   35         C 1431   3.456   3.471   5.967
   35         H 1432   2.533   3.676   6.383
   35         H 1433   2.647   3.569   6.469
   35         H 1434   2.681   3.744   6.457
   35         H 1435   2.892   3.696   6.344
   35         H 1436   2.858   3.521   6.356
   35         H 1437   2.851   3.505   6.106
   35         H 1438   2.884   3.680   6.094
   35         H 1439   3.061   3.457   5.994
   35         H 1440   3.094   3.632   5.982
   35         H 1441   3.296   3.604   6.128
   35         H 1442   3.262   3.429   6.140
   35         H 1443   3.498   3.456   5.867
   35         H 1444   3.507   3.556   6.015
   35         H 1445   3.473   3.380   6.028
   36         C 1446   3.480   1.251   2.807
   36         O 1447   3.516   1.181   2.925
   36         C 1448   3.500   1.259   3.042
   36         C 1449   3.541   1.174   3.161
   36         O 1450   3.526   1.253   3.278
   36         C 1451   3.561   1.183   3.397
   36         C 1452   3.540   1.277   3.514
   36         O 1453   3.576   1.207   3.632
   36         C 1454   3.560   1.287   3.749
   36         H 1455   3.495   1.183   2.723
   36         H 1456   3.375   1.283   2.810
   36         H 1457   3.543   1.340   2.793
   36         H 1458   3.564   1.349   3.037
   36         H 1459   3.396   1.292   3.053
   36         H 1460   3.478   1.084   3.167
   36         H 1461   3.646   1.141   3.150
   36         H 1462   3.499   1.093   3.408
   36         H 1463   3.666   1.151   3.392
   36         H 1464   3.603   1.367   3.502
   36         H 1465   3.435   1.309   3.518
   36         H 1466   3.589   1.225   3.834
   36         H 1467   3.624   1.376   3.745
   36         H 1468   3.455   1.319   3.761
   37         C 1469   0.786   6.117   4.958
   37         O 1470   0.685   6.110   5.057
   37         C 1471   0.612   5.988   5.051
   37         C 1472   0.507   5.992   5.161
   37         O 1473   0.435   5.870   5.155
   37         C 1474   0.333   5.862   5.254
   37         C 1475   0.263   5.727   5.238
   37         O 1476   0.161   5.719   5.336
   37         C 1477   0.090   5.597   5.330
   37         H 1478   0.836   6.214   4.970
   37         H 1479   0.860   6.036   4.971
   37         H 1480   0.744   6.110   4.857
   37         H 1481   0.564   5.976   4.953
   37         H 1482   0.680   5.902   5.067
   37         H 1483   0.555   6.003   5.259
   37         H 1484   0.439   6.077   5.146
   37         H 1485   0.376   5.870   5.355
   37         H 1486   0.260   5.943   5.241
   37         H 1487   0.220   5.719   5.137
   37         H 1488   0.336   5.645   5.250
   37         H 1489   0.014   5.600   5.409
   37         H 1490   0.040   5.585   5.233
   37         H 1491   0.156   5.511   5.346
   38         C 1492   3.286   6.169   4.885
   38         O 1493   3.237   6.144   4.754
   38         C 1494   3.107   6.088   4.755
   38         C 1495   3.066   6.066   4.610
   38         O 1496   2.935   6.010   4.611
   38         C 1497   2.886   5.984   4.480
   38         C 1498   2.747   5.925   4.494
   38         O 1499   2.697   5.899   4.364
   38         C 1500   2.566   5.843   4.365
   38         H 1501   3.386   6.212   4.875
   38         H 1502   3.222   6.241   4.938
   38         H 1503   3.292   6.076   4.944
   38         H 1504   3.106   5.992   4.810
   38         H 1505   3.036   6.156   4.804
   38         H 1506   3.066   6.161   4.555
   38         H 1507   3.137   5.997   4.561
   38         H 1508   2.881   6.077   4.422
   38         H 1509   2.952   5.914   4.427
   38         H 1510   2.751   5.832   4.552
   38         H 1511   2.681   5.995   4.547
   38         H 1512   2.537   5.827   4.261
   38         H 1513   2.565   5.747   4.418
   38         H 1514   2.495   5.911   4.413
   39         C 1515   4.825   0.383   0.845
   39         O 1516   4.737   0.494   0.835
   39         C 1517   4.601   0.454   0.827
   39         C 1518   4.516   0.581   0.816
   39         O 1519   4.380   0.541   0.808
   39         C 1520   4.291   0.652   0.798
   39         C 1521   4.150   0.596   0.790
   39         O 1522   4.061   0.706   0.780
   39         C 1523   3.925   0.666   0.772
   39         H 1524   4.926   0.423   0.851
   39         H 1525   4.804   0.324   0.936
   39         H 1526   4.816   0.317   0.758
   39         H 1527   4.584   0.390   0.739
   39         H 1528   4.572   0.398   0.917
   39         H 1529   4.533   0.645   0.904
   39         H 1530   4.545   0.638   0.726
   39         H 1531   4.302   0.718   0.885
   39         H 1532   4.314   0.710   0.708
   39         H 1533   4.140   0.530   0.703
   39         H 1534   4.128   0.537   0.881
   39         H 1535   3.865   0.757   0.764
   39         H 1536   3.908   0.603   0.684
   39         H 1537   3.895   0.610   0.862
   40         C 1538   5.088   4.131   0.494
   40         O 1539   5.121   4.269   0.498
   40         C 1540   5.261   4.292   0.502
   40         C 1541   5.284   4.442   0.506
   40         O 1542   5.424   4.464   0.510
   40         C 1543   5.457   4.602   0.514
   40         C 1544   5.609   4.612   0.518
   40         O 1545   5.643   4.750   0.522
   40         C 1546   5.784   4.771   0.526
   40         H 1547   4.979   4.124   0.491
   40         H 1548   5.129   4.083   0.404
   40         H 1549   5.125   4.079   0.583
   40         H 1550   5.305   4.244   0.591
   40         H 1551   5.309   4.248   0.413
   40         H 1552   5.240   4.489   0.417
   40         H 1553   5.235   4.485   0.595
   40         H 1554   5.418   4.654   0.425
   40         H 1555   5.414   4.649   0.604
   40         H 1556   5.648   4.560   0.607
   40         H 1557   5.653   4.564   0.429
   40         H 1558   5.800   4.879   0.529
   40         H 1559   5.828   4.725   0.616
   40         H 1560   5.832   4.729   0.437
   41         C 1561   4.301   4.894   2.097
   41         O 1562   4.308   4.774   2.021
   41         C 1563   4.280   4.795   1.883
   41         C 1564   4.291   4.661   1.813
   41         O 1565   4.263   4.682   1.675
   41         C 1566   4.270   4.562   1.599
   41         C 1567   4.239   4.598   1.454
   41         O 1568   4.245   4.479   1.378
   41         C 1569   4.218   4.501   1.240
   41         H 1570   4.323   4.868   2.201
   41         H 1571   4.374   4.967   2.061
   41         H 1572   4.200   4.938   2.091
   41         H 1573   4.179   4.837   1.870
   41         H 1574   4.353   4.866   1.840
   41         H 1575   4.391   4.619   1.826
   41         H 1576   4.218   4.590   1.856
   41         H 1577   4.370   4.518   1.606
   41         H 1578   4.197   4.489   1.636
   41         H 1579   4.138   4.643   1.447
   41         H 1580   4.312   4.672   1.417
   41         H 1581   4.225   4.404   1.190
   41         H 1582   4.116   4.542   1.226
   41         H 1583   4.290   4.571   1.196
   42         C 1584   3.297   6.626   5.743
   42         O 1585   3.178   6.548   5.745
   42         C 1586   3.072   6.612   5.814
   42         C 1587   2.951   6.520   5.809
   42         O 1588   2.845   6.584   5.878
   42         C 1589   2.726   6.507   5.880
   42         C 1590   2.621   6.586   5.957
   42         O 1591   2.502   6.509   5.959
   42         C 1592   2.396   6.574   6.029
   42         H 1593   3.372   6.569   5.688
   42         H 1594   3.280   6.722   5.693
   42         H 1595   3.333   6.644   5.845
   42         H 1596   3.101   6.631   5.918
   42         H 1597   3.048   6.708   5.767
   42         H 1598   2.922   6.501   5.705
   42         H 1599   2.975   6.423   5.856
   42         H 1600   2.691   6.488   5.778
   42         H 1601   2.744   6.410   5.930
   42         H 1602   2.656   6.606   6.060
   42         H 1603   2.603   6.683   5.908
   42         H 1604   2.310   6.508   6.025
   42         H 1605   2.424   6.592   6.134
   42         H 1606   2.371   6.670   5.982
   43         C 1607   1.903   3.994   3.937
   43         O 1608   1.990   4.053   4.033
   43         C 1609   1.986   4.195   4.030
   43         C 1610   2.082   4.246   4.136
   43         O 1611   2.078   4.388   4.134
   43         C 1612   2.164   4.448   4.229
   43         C 1613   2.150   4.599   4.216
   43         O 1614   2.237   4.659   4.312
   43         C 1615   2.231   4.800   4.308
   43         H 1616   1.914   3.886   3.947
   43         H 1617   1.799   4.023   3.956
   43         H 1618   1.930   4.025   3.835
   43         H 1619   2.015   4.233   3.931
   43         H 1620   1.884   4.231   4.052
   43         H 1621   2.053   4.209   4.235
   43         H 1622   2.184   4.211   4.115
   43         H 1623   2.137   4.416   4.331
   43         H 1624   2.268   4.418   4.210
   43         H 1625   2.177   4.631   4.115
   43         H 1626   2.046   4.629   4.235
   43         H 1627   2.300   4.837   4.384
   43         H 1628   2.262   4.839   4.210
   43         H 1629   2.130   4.837   4.331
   44         C 1630   4.974   5.307   4.075
   44         O 1631   5.043   5.384   4.172
   44         C 1632   5.182   5.391   4.147
   44         C 1633   5.245   5.476   4.256
   44         O 1634   5.385   5.482   4.231
   44         C 1635   5.455   5.559   4.327
   44         C 1636   5.602   5.558   4.290
   44         O 1637   5.672   5.635   4.386
   44         C 1638   5.812   5.641   4.360
   44         H 1639   4.868   5.308   4.103
   44         H 1640   4.986   5.349   3.975
   44         H 1641   5.010   5.203   4.075
   44         H 1642   5.226   5.290   4.148
   44         H 1643   5.202   5.435   4.048
   44         H 1644   5.202   5.577   4.255
   44         H 1645   5.226   5.431   4.355
   44         H 1646   5.417   5.663   4.328
   44         H 1647   5.441   5.517   4.428
   44         H 1648   5.640   5.455   4.288
   44         H 1649   5.616   5.600   4.189
   44         H 1650   5.857   5.702   4.438
   44         H 1651   5.857   5.540   4.362
   44         H 1652   5.832   5.687   4.262
   45         C 1653   0.687   6.540   1.497
   45         O 1654   0.818   6.500   1.462
   45         C 1655   0.893   6.605   1.403
   45         C 1656   1.031   6.551   1.370
   45         O 1657   1.106   6.656   1.311
   45         C 1658   1.238   6.617   1.275
   45         C 1659   1.306   6.738   1.213
   45         O 1660   1.438   6.699   1.178
   45         C 1661   1.512   6.805   1.119
   45         H 1662   0.637   6.453   1.541
   45         H 1663   0.688   6.622   1.570
   45         H 1664   0.630   6.573   1.409
   45         H 1665   0.843   6.641   1.311
   45         H 1666   0.901   6.690   1.472
   45         H 1667   1.081   6.515   1.461
   45         H 1668   1.023   6.466   1.300
   45         H 1669   1.293   6.584   1.364
   45         H 1670   1.235   6.534   1.203
   45         H 1671   1.251   6.772   1.124
   45         H 1672   1.309   6.821   1.286
   45         H 1673   1.611   6.766   1.095
   45         H 1674   1.464   6.840   1.026
   45         H 1675   1.522   6.890   1.188
   46         C 1676   2.421   4.012   5.427
   46         O 1677   2.332   3.933   5.504
   46         C 1678   2.384   3.803   5.530
   46         C 1679   2.280   3.728   5.612
   46         O 1680   2.332   3.598   5.638
   46         C 1681   2.244   3.517   5.715
   46         C 1682   2.311   3.382   5.735
   46         O 1683   2.223   3.302   5.812
   46         C 1684   2.275   3.172   5.838
   46         H 1685   2.372   4.109   5.413
   46         H 1686   2.516   4.027   5.480
   46         H 1687   2.440   3.967   5.329
   46         H 1688   2.403   3.750   5.436
   46         H 1689   2.478   3.810   5.585
   46         H 1690   2.261   3.781   5.707
   46         H 1691   2.185   3.721   5.557
   46         H 1692   2.224   3.565   5.812
   46         H 1693   2.148   3.505   5.662
   46         H 1694   2.331   3.335   5.638
   46         H 1695   2.407   3.395   5.788
   46         H 1696   2.201   3.118   5.897
   46         H 1697   2.293   3.118   5.744
   46         H 1698   2.370   3.178   5.894
   47         C 1699   3.020   1.058   6.394
   47         O 1700   2.973   1.192   6.393
   47         C 1701   2.831   1.201   6.388
   47         C 1702   2.793   1.348   6.387
   47         O 1703   2.651   1.356   6.383
   47         C 1704   2.604   1.490   6.381
   47         C 1705   2.452   1.484   6.376
   47         O 1706   2.404   1.618   6.375
   47         C 1707   2.262   1.625   6.370
   47         H 1708   3.128   1.062   6.398
   47         H 1709   2.982   1.004   6.482
   47         H 1710   2.988   1.005   6.303
   47         H 1711   2.793   1.151   6.298
   47         H 1712   2.787   1.151   6.476
   47         H 1713   2.831   1.397   6.478
   47         H 1714   2.837   1.398   6.300
   47         H 1715   2.637   1.543   6.472
   47         H 1716   2.643   1.543   6.294
   47         H 1717   2.419   1.431   6.286
   47         H 1718   2.413   1.430   6.464
   47         H 1719   2.235   1.731   6.370
   47         H 1720   2.224   1.577   6.279
   47         H 1721   2.217   1.576   6.458
   48         C 1722   4.800   1.023   1.299
   48         O 1723   4.915   1.059   1.374
   48         C 1724   4.883   1.130   1.493
   48         C 1725   5.012   1.162   1.565
   48         O 1726   4.980   1.233   1.683
   48         C 1727   5.094   1.269   1.759
   48         C 1728   5.046   1.344   1.883
   48         O 1729   5.160   1.380   1.959
   48         C 1730   5.126   1.451   2.077
   48         H 1731   4.835   0.970   1.210
   48         H 1732   4.733   0.958   1.357
   48         H 1733   4.744   1.113   1.267
   48         H 1734   4.829   1.223   1.468
   48         H 1735   4.818   1.069   1.558
   48         H 1736   5.066   1.070   1.589
   48         H 1737   5.077   1.224   1.500
   48         H 1738   5.150   1.179   1.789
   48         H 1739   5.161   1.333   1.700
   48         H 1740   4.990   1.434   1.853
   48         H 1741   4.979   1.280   1.942
   48         H 1742   5.220   1.474   2.129
   48         H 1743   5.074   1.545   2.053
   48         H 1744   5.062   1.390   2.143
   49         C 1745   0.944   5.711   3.309
   49         O 1746   0.966   5.688   3.170
   49         C 1747   0.875   5.760   3.088
   49         C 1748   0.908   5.727   2.943
   49         O 1749   0.817   5.799   2.861
   49         C 1750   0.839   5.776   2.723
   49         C 1751   0.736   5.857   2.646
   49         O 1752   0.757   5.835   2.507
   49         C 1753   0.666   5.907   2.426
   49         H 1754   1.018   5.653   3.363
   49         H 1755   0.956   5.818   3.333
   49         H 1756   0.843   5.679   3.339
   49         H 1757   0.771   5.730   3.111
   49         H 1758   0.884   5.868   3.106
   49         H 1759   1.012   5.757   2.921
   49         H 1760   0.899   5.619   2.926
   49         H 1761   0.940   5.807   2.694
   49         H 1762   0.828   5.669   2.699
   49         H 1763   0.634   5.826   2.674
   49         H 1764   0.747   5.964   2.670
   49         H 1765   0.690   5.883   2.322
   49         H 1766   0.562   5.877   2.447
   49         H 1767   0.675   6.015   2.442
   50         C 1768   3.651   4.512   1.679
   50         O 1769   3.672   4.567   1.550
   50         C 1770   3.803   4.619   1.533
   50         C 1771   3.813   4.674   1.392
   50         O 1772   3.944   4.726   1.375
   50         C 1773   3.966   4.781   1.246
   50         C 1774   4.109   4.832   1.241
   50         O 1775   4.130   4.888   1.112
   50         C 1776   4.262   4.939   1.096
   50         H 1777   3.549   4.475   1.683
   50         H 1778   3.721   4.428   1.698
   50         H 1779   3.666   4.588   1.758
   50         H 1780   3.823   4.698   1.607
   50         H 1781   3.878   4.539   1.548
   50         H 1782   3.793   4.595   1.319
   50         H 1783   3.739   4.754   1.378
   50         H 1784   3.950   4.705   1.169
   50         H 1785   3.895   4.864   1.228
   50         H 1786   4.124   4.909   1.319
   50         H 1787   4.179   4.750   1.260
   50         H 1788   4.268   4.979   0.995
   50         H 1789   4.282   5.019   1.169
   50         H 1790   4.337   4.860   1.109
   51         C 1791   1.738   4.502   5.957
   51         O 1792   1.878   4.509   5.973
   51         C 1793   1.916   4.596   6.079
   51         C 1794   2.068   4.595   6.087
   51         O 1795   2.106   4.682   6.193
   51         C 1796   2.247   4.690   6.210
   51         C 1797   2.274   4.785   6.326
   51         O 1798   2.415   4.793   6.343
   51         C 1799   2.452   4.880   6.449
   51         H 1800   1.718   4.433   5.874
   51         H 1801   1.689   4.463   6.048
   51         H 1802   1.695   4.601   5.933
   51         H 1803   1.880   4.698   6.060
   51         H 1804   1.874   4.561   6.174
   51         H 1805   2.105   4.493   6.106
   51         H 1806   2.111   4.630   5.992
   51         H 1807   2.289   4.590   6.232
   51         H 1808   2.295   4.727   6.118
   51         H 1809   2.233   4.884   6.303
   51         H 1810   2.226   4.747   6.417
   51         H 1811   2.561   4.879   6.454
   51         H 1812   2.417   4.982   6.430
   51         H 1813   2.410   4.845   6.545
   52         C 1814   0.295   4.446   2.140
   52         O 1815   0.431   4.414   2.114
   52         C 1816   0.474   4.298   2.184
   52         C 1817   0.620   4.274   2.148
   52         O 1818   0.662   4.158   2.218
   52         C 1819   0.798   4.125   2.193
   52         C 1820   0.831   4.000   2.273
   52         O 1821   0.967   3.968   2.248
   52         C 1822   1.009   3.852   2.318
   52         H 1823   0.271   4.535   2.082
   52         H 1824   0.228   4.364   2.109
   52         H 1825   0.279   4.466   2.247
   52         H 1826   0.463   4.313   2.292
   52         H 1827   0.413   4.211   2.155
   52         H 1828   0.630   4.259   2.040
   52         H 1829   0.680   4.361   2.177
   52         H 1830   0.813   4.106   2.086
   52         H 1831   0.864   4.208   2.223
   52         H 1832   0.816   4.019   2.381
   52         H 1833   0.766   3.917   2.243
   52         H 1834   1.114   3.835   2.293
   52         H 1835   1.000   3.866   2.427
   52         H 1836   0.950   3.764   2.289
   53         C 1837   6.213   4.260   0.291
   53         O 1838   6.232   4.214   0.424
   53         C 1839   6.178   4.303   0.521
   53         C 1840   6.205   4.244   0.658
   53         O 1841   6.151   4.332   0.755
   53         C 1842   6.170   4.287   0.888
   53         C 1843   6.108   4.390   0.981
   53         O 1844   6.127   4.345   1.115
   53         C 1845   6.073   4.434   1.211
   53         H 1846   6.257   4.186   0.225
   53         H 1847   6.106   4.271   0.268
   53         H 1848   6.262   4.358   0.276
   53         H 1849   6.226   4.402   0.513
   53         H 1850   6.070   4.315   0.506
   53         H 1851   6.158   4.145   0.667
   53         H 1852   6.313   4.231   0.674
   53         H 1853   6.122   4.189   0.903
   53         H 1854   6.277   4.276   0.910
   53         H 1855   6.157   4.488   0.967
   53         H 1856   6.001   4.402   0.960
   53         H 1857   6.092   4.391   1.309
   53         H 1858   6.121   4.533   1.204
   53         H 1859   5.964   4.446   1.197
   54         C 1860   6.722   3.608   5.026
   54         O 1861   6.740   3.468   5.009
   54         C 1862   6.623   3.394   5.038
   54         C 1863   6.654   3.247   5.017
   54         O 1864   6.537   3.172   5.047
   54         C 1865   6.554   3.033   5.030
   54         C 1866   6.422   2.965   5.065
   54         O 1867   6.440   2.825   5.048
   54         C 1868   6.322   2.752   5.078
   54         H 1869   6.816   3.656   5.001
   54         H 1870   6.643   3.646   4.959
   54         H 1871   6.695   3.632   5.130
   54         H 1872   6.592   3.411   5.143
   54         H 1873   6.540   3.425   4.973
   54         H 1874   6.685   3.230   4.912
   54         H 1875   6.737   3.216   5.082
   54         H 1876   6.582   3.010   4.926
   54         H 1877   6.634   2.996   5.096
   54         H 1878   6.394   2.988   5.169
   54         H 1879   6.342   3.002   4.999
   54         H 1880   6.345   2.646   5.062
   54         H 1881   6.291   2.767   5.183
   54         H 1882   6.239   2.781   5.012
   55         C 1883   3.244   4.911   2.946
   55         O 1884   3.219   5.045   2.988
   55         C 1885   3.082   5.080   2.978
   55         C 1886   3.068   5.224   3.026
   55         O 1887   2.931   5.259   3.016
   55         C 1888   2.905   5.392   3.058
   55         C 1889   2.756   5.417   3.044
   55         O 1890   2.730   5.550   3.086
   55         C 1891   2.592   5.584   3.076
   55         H 1892   3.352   4.894   2.956
   55         H 1893   3.189   4.839   3.008
   55         H 1894   3.215   4.897   2.841
   55         H 1895   3.047   5.070   2.875
   55         H 1896   3.021   5.013   3.041
   55         H 1897   3.103   5.233   3.130
   55         H 1898   3.129   5.290   2.963
   55         H 1899   2.935   5.406   3.163
   55         H 1900   2.961   5.463   2.996
   55         H 1901   2.725   5.403   2.939
   55         H 1902   2.699   5.345   3.106
   55         H 1903   2.582   5.687   3.110
   55         H 1904   2.556   5.576   2.972
   55         H 1905   2.530   5.518   3.140
   56         C 1906   1.677   5.650   6.688
   56         O 1907   1.769   5.566   6.756
   56         C 1908   1.903   5.608   6.741
   56         C 1909   1.992   5.511   6.817
   56         O 1910   2.126   5.554   6.802
   56         C 1911   2.219   5.470   6.869
   56         C 1912   2.358   5.526   6.845
   56         O 1913   2.451   5.442   6.913
   56         C 1914   2.585   5.485   6.897
   56         H 1915   1.577   5.610   6.706
   56         H 1916   1.682   5.753   6.727
   56         H 1917   1.697   5.652   6.580
   56         H 1918   1.931   5.609   6.634
   56         H 1919   1.916   5.710   6.780
   56         H 1920   1.964   5.510   6.924
   56         H 1921   1.979   5.409   6.778
   56         H 1922   2.197   5.468   6.977
   56         H 1923   2.212   5.367   6.831
   56         H 1924   2.380   5.528   6.737
   56         H 1925   2.365   5.629   6.883
   56         H 1926   2.648   5.415   6.952
   56         H 1927   2.614   5.485   6.791
   56         H 1928   2.599   5.587   6.937
   57         C 1929   0.479   2.385   5.493
   57         O 1930   0.542   2.270   5.548
   57         C 1931   0.621   2.301   5.661
   57         C 1932   0.683   2.171   5.711
   57         O 1933   0.763   2.202   5.825
   57         C 1934   0.826   2.088   5.880
   57         C 1935   0.908   2.134   6.000
   57         O 1936   0.971   2.020   6.055
   57         C 1937   1.051   2.051   6.169
   57         H 1938   0.420   2.352   5.407
   57         H 1939   0.412   2.432   5.567
   57         H 1940   0.553   2.459   5.460
   57         H 1941   0.700   2.373   5.635
   57         H 1942   0.560   2.346   5.741
   57         H 1943   0.604   2.099   5.738
   57         H 1944   0.745   2.126   5.632
   57         H 1945   0.751   2.014   5.911
   57         H 1946   0.892   2.040   5.805
   57         H 1947   0.983   2.208   5.968
   57         H 1948   0.842   2.181   6.074
   57         H 1949   1.095   1.958   6.204
   57         H 1950   1.131   2.122   6.142
   57         H 1951   0.990   2.095   6.249
   58         C 1952   4.052   2.138   1.984
   58         O 1953   4.171   2.205   1.948
   58         C 1954   4.286   2.122   1.956
   58         C 1955   4.407   2.205   1.915
   58         O 1956   4.521   2.121   1.923
   58         C 1957   4.641   2.188   1.887
   58         C 1958   4.755   2.088   1.900
   58         O 1959   4.875   2.155   1.864
   58         C 1960   4.989   2.071   1.872
   58         H 1961   3.970   2.209   1.975
   58         H 1962   4.033   2.053   1.916
   58         H 1963   4.057   2.101   2.087
   58         H 1964   4.299   2.083   2.058
   58         H 1965   4.275   2.036   1.888
   58         H 1966   4.394   2.243   1.813
   58         H 1967   4.418   2.291   1.983
   58         H 1968   4.635   2.226   1.784
   58         H 1969   4.658   2.274   1.954
   58         H 1970   4.761   2.051   2.003
   58         H 1971   4.738   2.003   1.833
   58         H 1972   5.076   2.131   1.843
   58         H 1973   5.003   2.033   1.974
   58         H 1974   4.979   1.985   1.804
   59         C 1975   2.892   3.522   5.114
   59         O 1976   2.937   3.523   5.248
   59         C 1977   3.050   3.440   5.268
   59         C 1978   3.090   3.450   5.415
   59         O 1979   3.203   3.366   5.435
   59         C 1980   3.249   3.367   5.569
   59         C 1981   3.370   3.275   5.577
   59         O 1982   3.416   3.276   5.711
   59         C 1983   3.529   3.192   5.730
   59         H 1984   2.805   3.588   5.108
   59         H 1985   2.970   3.558   5.045
   59         H 1986   2.862   3.420   5.083
   59         H 1987   3.026   3.336   5.242
   59         H 1988   3.134   3.472   5.204
   59         H 1989   3.114   3.554   5.440
   59         H 1990   3.007   3.417   5.479
   59         H 1991   3.278   3.469   5.599
   59         H 1992   3.170   3.332   5.637
   59         H 1993   3.341   3.173   5.547
   59         H 1994   3.449   3.310   5.509
   59         H 1995   3.557   3.199   5.835
   59         H 1996   3.506   3.088   5.706
   59         H 1997   3.614   3.225   5.668
   60         C 1998   1.731   6.339   4.826
   60         O 1999   1.622   6.261   4.871
   60         C 2000   1.662   6.159   4.962
   60         C 2001   1.537   6.082   5.003
   60         O 2002   1.577   5.981   5.094
   60         C 2003   1.468   5.902   5.140
   60         C 2004   1.524   5.798   5.235
   60         O 2005   1.416   5.719   5.281
   60         C 2006   1.457   5.617   5.372
   60         H 2007   1.691   6.414   4.757
   60         H 2008   1.781   6.390   4.910
   60         H 2009   1.805   6.277   4.773
   60         H 2010   1.734   6.091   4.914
   60         H 2011   1.710   6.204   5.050
   60         H 2012   1.465   6.150   5.051
   60         H 2013   1.489   6.038   4.915
   60         H 2014   1.394   5.965   5.191
   60         H 2015   1.418   5.853   5.055
   60         H 2016   1.598   5.735   5.184
   60         H 2017   1.574   5.847   5.320
   60         H 2018   1.367   5.563   5.402
   60         H 2019   1.528   5.548   5.325
   60         H 2020   1.504   5.661   5.462
   61         C 2021   0.810   4.740   5.583
   61         O 2022   0.757   4.784   5.459
   61         C 2023   0.859   4.817   5.365
   61         C 2024   0.791   4.863   5.237
   61         O 2025   0.893   4.895   5.144
   61         C 2026   0.842   4.940   5.019
   61         C 2027   0.960   4.971   4.929
   61         O 2028   0.909   5.016   4.805
   61         C 2029   1.011   5.048   4.712
   61         H 2030   0.725   4.717   5.648
   61         H 2031   0.870   4.649   5.570
   61         H 2032   0.872   4.817   5.630
   61         H 2033   0.924   4.897   5.405
   61         H 2034   0.922   4.729   5.345
   61         H 2035   0.727   4.783   5.198
   61         H 2036   0.729   4.951   5.257
   61         H 2037   0.779   4.862   4.974
   61         H 2038   0.780   5.030   5.034
   61         H 2039   1.023   5.049   4.975
   61         H 2040   1.022   4.881   4.915
   61         H 2041   0.962   5.081   4.620
   61         H 2042   1.075   5.129   4.750
   61         H 2043   1.074   4.960   4.690
   62         C 2044   6.766   4.711   6.659
   62         O 2045   6.675   4.803   6.600
   62         C 2046   6.735   4.928   6.571
   62         C 2047   6.629   5.017   6.509
   62         O 2048   6.689   5.143   6.481
   62         C 2049   6.599   5.235   6.421
   62         C 2050   6.675   5.365   6.396
   62         O 2051   6.585   5.457   6.337
   62         C 2052   6.647   5.582   6.309
   62         H 2053   6.710   4.619   6.677
   62         H 2054   6.850   4.691   6.592
   62         H 2055   6.804   4.750   6.754
   62         H 2056   6.773   4.974   6.664
   62         H 2057   6.819   4.916   6.502
   62         H 2058   6.591   4.972   6.416
   62         H 2059   6.544   5.030   6.578
   62         H 2060   6.560   5.195   6.326
   62         H 2061   6.514   5.254   6.488
   62         H 2062   6.714   5.404   6.491
   62         H 2063   6.761   5.346   6.329
   62         H 2064   6.570   5.646   6.264
   62         H 2065   6.684   5.629   6.401
   62         H 2066   6.731   5.570   6.239
   63         C 2067   2.867   5.826   5.671
   63         O 2068   2.733   5.780   5.674
   63         C 2069   2.640   5.882   5.641
   63         C 2070   2.500   5.821   5.648
   63         O 2071   2.407   5.923   5.614
   63         C 2072   2.273   5.878   5.617
   63         C 2073   2.184   5.995   5.580
   63         O 2074   2.049   5.951   5.583
   63         C 2075   1.957   6.053   5.549
   63         H 2076   2.931   5.741   5.698
   63         H 2077   2.894   5.861   5.570
   63         H 2078   2.883   5.907   5.743
   63         H 2079   2.648   5.966   5.711
   63         H 2080   2.659   5.920   5.539
   63         H 2081   2.492   5.737   5.577
   63         H 2082   2.481   5.783   5.749
   63         H 2083   2.258   5.795   5.546
   63         H 2084   2.247   5.841   5.718
   63         H 2085   2.198   6.078   5.651
   63         H 2086   2.210   6.032   5.479
   63         H 2087   1.857   6.009   5.554
   63         H 2088   1.964   6.137   5.620
   63         H 2089   1.975   6.091   5.447
   64         C 2090   3.956   5.271   0.855
   64         O 2091   4.071   5.333   0.910
   64         C 2092   4.192   5.270   0.870
   64         C 2093   4.307   5.344   0.935
   64         O 2094   4.428   5.281   0.894
   64         C 2095   4.543   5.343   0.949
   64         C 2096   4.665   5.266   0.899
   64         O 2097   4.780   5.328   0.953
   64         C 2098   4.901   5.264   0.912
   64         H 2099   3.869   5.326   0.892
   64         H 2100   3.958   5.275   0.745
   64         H 2101   3.949   5.166   0.886
   64         H 2102   4.193   5.164   0.901
   64         H 2103   4.202   5.273   0.760
   64         H 2104   4.307   5.450   0.904
   64         H 2105   4.297   5.341   1.044
   64         H 2106   4.549   5.448   0.918
   64         H 2107   4.540   5.339   1.059
   64         H 2108   4.659   5.161   0.929
   64         H 2109   4.668   5.270   0.789
   64         H 2110   4.983   5.318   0.959
   64         H 2111   4.903   5.159   0.944
   64         H 2112   4.912   5.268   0.803
   65         C 2113   6.936   2.032   0.990
   65         O 2114   6.819   1.995   1.062
   65         C 2115   6.726   1.923   0.982
   65         C 2116   6.606   1.890   1.069
   65         O 2117   6.514   1.817   0.989
   65         C 2118   6.396   1.781   1.061
   65         C 2119   6.306   1.704   0.965
   65         O 2120   6.189   1.667   1.036
   65         C 2121   6.097   1.595   0.956
   65         H 2122   7.000   2.086   1.059
   65         H 2123   6.989   1.942   0.953
   65         H 2124   6.911   2.096   0.904
   65         H 2125   6.695   1.983   0.895
   65         H 2126   6.772   1.830   0.945
   65         H 2127   6.637   1.830   1.156
   65         H 2128   6.560   1.982   1.107
   65         H 2129   6.422   1.717   1.147
   65         H 2130   6.344   1.870   1.098
   65         H 2131   6.280   1.767   0.878
   65         H 2132   6.358   1.614   0.928
   65         H 2133   6.011   1.571   1.018
   65         H 2134   6.064   1.655   0.869
   65         H 2135   6.142   1.501   0.919
   66         C 2136   6.498   2.764   6.617
   66         O 2137   6.458   2.900   6.614
   66         C 2138   6.568   2.989   6.611
   66         C 2139   6.512   3.131   6.608
   66         O 2140   6.623   3.220   6.604
   66         C 2141   6.583   3.357   6.601
   66         C 2142   6.709   3.441   6.598
   66         O 2143   6.670   3.578   6.595
   66         C 2144   6.780   3.667   6.591
   66         H 2145   6.408   2.703   6.620
   66         H 2146   6.557   2.738   6.528
   66         H 2147   6.559   2.743   6.707
   66         H 2148   6.631   2.976   6.700
   66         H 2149   6.630   2.971   6.522
   66         H 2150   6.449   3.145   6.519
   66         H 2151   6.451   3.149   6.697
   66         H 2152   6.522   3.377   6.512
   66         H 2153   6.523   3.381   6.690
   66         H 2154   6.771   3.421   6.687
   66         H 2155   6.769   3.417   6.509
   66         H 2156   6.740   3.768   6.589
   66         H 2157   6.844   3.654   6.681
   66         H 2158   6.842   3.650   6.502
   67         C 2159   4.851   2.461   4.093
   67         O 2160   4.938   2.359   4.046
   67         C 2161   5.066   2.408   4.010
   67         C 2162   5.149   2.291   3.962
   67         O 2163   5.277   2.341   3.926
   67         C 2164   5.365   2.239   3.879
   67         C 2165   5.498   2.305   3.845
   67         O 2166   5.585   2.204   3.798
   67         C 2167   5.713   2.255   3.762
   67         H 2168   4.756   2.413   4.117
   67         H 2169   4.892   2.509   4.183
   67         H 2170   4.834   2.537   4.016
   67         H 2171   5.057   2.484   3.931
   67         H 2172   5.114   2.455   4.097
   67         H 2173   5.158   2.215   4.041
   67         H 2174   5.101   2.244   3.875
   67         H 2175   5.380   2.162   3.956
   67         H 2176   5.323   2.191   3.790
   67         H 2177   5.483   2.382   3.768
   67         H 2178   5.540   2.354   3.934
   67         H 2179   5.773   2.170   3.728
   67         H 2180   5.705   2.329   3.682
   67         H 2181   5.762   2.301   3.849
   68         C 2182   3.118   4.031   1.950
   68         O 2183   3.074   3.943   2.052
   68         C 2184   3.045   3.813   2.003
   68         C 2185   2.999   3.728   2.120
   68         O 2186   2.970   3.598   2.070
   68         C 2187   2.926   3.509   2.172
   68         C 2188   2.899   3.374   2.106
   68         O 2189   2.854   3.285   2.208
   68         C 2190   2.826   3.155   2.157
   68         H 2191   3.138   4.128   1.997
   68         H 2192   3.211   3.994   1.903
   68         H 2193   3.042   4.043   1.872
   68         H 2194   2.966   3.817   1.926
   68         H 2195   3.135   3.768   1.957
   68         H 2196   3.078   3.723   2.197
   68         H 2197   2.909   3.772   2.165
   68         H 2198   3.003   3.498   2.250
   68         H 2199   2.834   3.547   2.219
   68         H 2200   2.822   3.385   2.028
   68         H 2201   2.991   3.336   2.059
   68         H 2202   2.793   3.095   2.242
   68         H 2203   2.746   3.159   2.082
   68         H 2204   2.915   3.110   2.113
   69         C 2205   5.661   4.005   1.244
   69         O 2206   5.614   4.138   1.259
   69         C 2207   5.671   4.228   1.165
   69         C 2208   5.613   4.366   1.191
   69         O 2209   5.670   4.455   1.096
   69         C 2210   5.623   4.588   1.110
   69         C 2211   5.691   4.673   1.004
   69         O 2212   5.644   4.806   1.018
   69         C 2213   5.702   4.895   0.924
   69         H 2214   5.612   3.945   1.321
   69         H 2215   5.637   3.966   1.145
   69         H 2216   5.770   4.001   1.259
   69         H 2217   5.780   4.230   1.176
   69         H 2218   5.648   4.195   1.062
   69         H 2219   5.503   4.363   1.179
   69         H 2220   5.636   4.398   1.293
   69         H 2221   5.514   4.592   1.097
   69         H 2222   5.646   4.627   1.211
   69         H 2223   5.800   4.669   1.018
   69         H 2224   5.668   4.634   0.904
   69         H 2225   5.660   4.994   0.942
   69         H 2226   5.811   4.899   0.935
   69         H 2227   5.678   4.864   0.821
   70         C 2228   3.634   5.266   1.504
   70         O 2229   3.681   5.166   1.416
   70         C 2230   3.655   5.196   1.280
   70         C 2231   3.710   5.082   1.195
   70         O 2232   3.684   5.113   1.059
   70         C 2233   3.730   5.012   0.970
   70         C 2234   3.696   5.056   0.829
   70         O 2235   3.743   4.957   0.740
   70         C 2236   3.716   4.988   0.604
   70         H 2237   3.659   5.234   1.605
   70         H 2238   3.683   5.363   1.484
   70         H 2239   3.525   5.279   1.495
   70         H 2240   3.547   5.207   1.263
   70         H 2241   3.704   5.291   1.251
   70         H 2242   3.818   5.071   1.212
   70         H 2243   3.661   4.987   1.224
   70         H 2244   3.839   5.000   0.981
   70         H 2245   3.682   4.916   0.992
   70         H 2246   3.587   5.069   0.818
   70         H 2247   3.744   5.153   0.807
   70         H 2248   3.756   4.906   0.543
   70         H 2249   3.608   4.997   0.586
   70         H 2250   3.766   5.082   0.574
   71         C 2251   3.356   2.360   0.733
   71         O 2252   3.335   2.379   0.872
   71         C 2253   3.207   2.334   0.914
   71         C 2254   3.195   2.359   1.063
   71         O 2255   3.067   2.314   1.105
   71         C 2256   3.045   2.333   1.244
   71         C 2257   2.906   2.281   1.276
   71         O 2258   2.883   2.300   1.415
   71         C 2259   2.755   2.254   1.456
   71         H 2260   3.456   2.397   0.710
   71         H 2261   3.350   2.253   0.706
   71         H 2262   3.282   2.415   0.673
   71         H 2263   3.127   2.388   0.860
   71         H 2264   3.195   2.226   0.893
   71         H 2265   3.274   2.305   1.117
   71         H 2266   3.207   2.467   1.084
   71         H 2267   3.120   2.278   1.303
   71         H 2268   3.052   2.440   1.270
   71         H 2269   2.830   2.336   1.217
   71         H 2270   2.898   2.174   1.250
   71         H 2271   2.747   2.273   1.563
   71         H 2272   2.675   2.309   1.403
   71         H 2273   2.743   2.147   1.436
   72         C 2274   6.823   0.889   5.839
   72         O 2275   6.802   0.749   5.855
   72         C 2276   6.666   0.717   5.879
   72         C 2277   6.657   0.566   5.895
   72         O 2278   6.520   0.534   5.920
   72         C 2279   6.499   0.394   5.936
   72         C 2280   6.350   0.373   5.961
   72         O 2281   6.329   0.234   5.978
   72         C 2282   6.192   0.203   6.002
   72         H 2283   6.930   0.904   5.821
   72         H 2284   6.766   0.927   5.753
   72         H 2285   6.793   0.944   5.929
   72         H 2286   6.630   0.767   5.971
   72         H 2287   6.603   0.750   5.795
   72         H 2288   6.692   0.516   5.804
   72         H 2289   6.719   0.533   5.979
   72         H 2290   6.530   0.340   5.846
   72         H 2291   6.557   0.356   6.021
   72         H 2292   6.319   0.428   6.052
   72         H 2293   6.292   0.411   5.876
   72         H 2294   6.186   0.094   6.014
   72         H 2295   6.156   0.251   6.094
   72         H 2296   6.129   0.235   5.918
   73         C 2297   2.355   4.803   6.933
   73         O 2298   2.262   4.741   6.845
   73         C 2299   2.323   4.643   6.762
   73         C 2300   2.215   4.584   6.673
   73         O 2301   2.276   4.487   6.590
   73         C 2302   2.184   4.424   6.502
   73         C 2303   2.261   4.323   6.418
   73         O 2304   2.169   4.260   6.330
   73         C 2305   2.230   4.163   6.247
   73         H 2306   2.299   4.875   6.993
   73         H 2307   2.401   4.729   7.000
   73         H 2308   2.434   4.854   6.877
   73         H 2309   2.402   4.689   6.700
   73         H 2310   2.369   4.564   6.823
   73         H 2311   2.136   4.538   6.735
   73         H 2312   2.168   4.663   6.612
   73         H 2313   2.104   4.373   6.559
   73         H 2314   2.136   4.499   6.436
   73         H 2315   2.340   4.373   6.361
   73         H 2316   2.308   4.248   6.484
   73         H 2317   2.152   4.121   6.184
   73         H 2318   2.308   4.209   6.184
   73         H 2319   2.276   4.083   6.307
   74         C 2320   2.199   6.910   3.658
   74         O 2321   2.201   6.874   3.795
   74         C 2322   2.279   6.758   3.820
   74         C 2323   2.273   6.729   3.969
   74         O 2324   2.351   6.613   3.994
   74         C 2325   2.353   6.576   4.131
   74         C 2326   2.439   6.451   4.144
   74         O 2327   2.441   6.415   4.281
   74         C 2328   2.519   6.298   4.305
   74         H 2329   2.138   7.000   3.649
   74         H 2330   2.301   6.932   3.622
   74         H 2331   2.156   6.830   3.596
   74         H 2332   2.239   6.672   3.763
   74         H 2333   2.383   6.774   3.788
   74         H 2334   2.313   6.815   4.026
   74         H 2335   2.169   6.713   4.001
   74         H 2336   2.395   6.658   4.192
   74         H 2337   2.251   6.556   4.167
   74         H 2338   2.396   6.370   4.083
   74         H 2339   2.541   6.472   4.108
   74         H 2340   2.515   6.278   4.412
   74         H 2341   2.479   6.212   4.249
   74         H 2342   2.624   6.314   4.274
   75         C 2343   0.905   3.113   2.829
   75         O 2344   0.889   3.223   2.741
   75         C 2345   0.838   3.338   2.807
   75         C 2346   0.825   3.449   2.703
   75         O 2347   0.775   3.564   2.769
   75         C 2348   0.758   3.675   2.682
   75         C 2349   0.704   3.791   2.764
   75         O 2350   0.688   3.901   2.677
   75         C 2351   0.637   4.016   2.744
   75         H 2352   0.944   3.030   2.770
   75         H 2353   0.976   3.137   2.909
   75         H 2354   0.809   3.084   2.874
   75         H 2355   0.740   3.317   2.852
   75         H 2356   0.907   3.370   2.887
   75         H 2357   0.924   3.470   2.658
   75         H 2358   0.757   3.418   2.623
   75         H 2359   0.855   3.703   2.637
   75         H 2360   0.688   3.650   2.601
   75         H 2361   0.608   3.763   2.809
   75         H 2362   0.774   3.816   2.845
   75         H 2363   0.628   4.095   2.669
   75         H 2364   0.538   3.996   2.788
   75         H 2365   0.705   4.049   2.823
   76         C 2366   2.994   4.443   0.177
   76         O 2367   2.854   4.425   0.161
   76         C 2368   2.813   4.291   0.182
   76         C 2369   2.662   4.285   0.163
   76         O 2370   2.621   4.151   0.184
   76         C 2371   2.481   4.133   0.169
   76         C 2372   2.450   3.986   0.194
   76         O 2373   2.310   3.968   0.178
   76         C 2374   2.270   3.833   0.200
   76         H 2375   3.015   4.548   0.159
   76         H 2376   3.026   4.416   0.279
   76         H 2377   3.049   4.381   0.105
   76         H 2378   2.863   4.224   0.111
   76         H 2379   2.839   4.259   0.284
   76         H 2380   2.612   4.352   0.234
   76         H 2381   2.636   4.318   0.061
   76         H 2382   2.426   4.196   0.240
   76         H 2383   2.450   4.161   0.067
   76         H 2384   2.505   3.923   0.122
   76         H 2385   2.482   3.958   0.296
   76         H 2386   2.162   3.829   0.186
   76         H 2387   2.319   3.766   0.128
   76         H 2388   2.295   3.801   0.302
   77         C 2389   6.102   4.782   0.776
   77         O 2390   6.174   4.659   0.780
   77         C 2391   6.314   4.678   0.771
   77         C 2392   6.380   4.541   0.776
   77         O 2393   6.520   4.560   0.766
   77         C 2394   6.593   4.437   0.770
   77         C 2395   6.740   4.471   0.759
   77         O 2396   6.813   4.349   0.763
   77         C 2397   6.953   4.369   0.753
   77         H 2398   5.996   4.757   0.785
   77         H 2399   6.131   4.847   0.860
   77         H 2400   6.120   4.835   0.682
   77         H 2401   6.340   4.728   0.676
   77         H 2402   6.351   4.740   0.854
   77         H 2403   6.354   4.490   0.871
   77         H 2404   6.344   4.478   0.693
   77         H 2405   6.573   4.384   0.865
   77         H 2406   6.562   4.372   0.687
   77         H 2407   6.760   4.524   0.664
   77         H 2408   6.771   4.536   0.842
   77         H 2409   7.000   4.270   0.757
   77         H 2410   6.980   4.418   0.658
   77         H 2411   6.990   4.430   0.836
   78         C 2412   6.079   1.437   3.184
   78         O 2413   6.062   1.326   3.272
   78         C 2414   6.066   1.364   3.408
   78         C 2415   6.047   1.238   3.492
   78         O 2416   6.050   1.276   3.628
   78         C 2417   6.034   1.165   3.717
   78         C 2418   6.039   1.219   3.859
   78         O 2419   6.023   1.109   3.947
   78         C 2420   6.026   1.147   4.084
   78         H 2421   6.075   1.398   3.082
   78         H 2422   5.998   1.511   3.198
   78         H 2423   6.176   1.486   3.201
   78         H 2424   6.162   1.411   3.433
   78         H 2425   5.985   1.436   3.430
   78         H 2426   5.951   1.190   3.467
   78         H 2427   6.127   1.166   3.470
   78         H 2428   5.937   1.116   3.698
   78         H 2429   6.114   1.092   3.701
   78         H 2430   6.136   1.268   3.877
   78         H 2431   5.959   1.293   3.875
   78         H 2432   6.013   1.057   4.143
   78         H 2433   6.123   1.194   4.109
   78         H 2434   5.945   1.218   4.107
   79         C 2435   0.155   3.193   3.804
   79         O 2436   0.270   3.202   3.886
   79         C 2437   0.247   3.277   4.004
   79         C 2438   0.376   3.281   4.084
   79         O 2439   0.352   3.356   4.202
   79         C 2440   0.467   3.367   4.285
   79         C 2441   0.429   3.449   4.407
   79         O 2442   0.544   3.459   4.490
   79         C 2443   0.519   3.534   4.608
   79         H 2444   0.183   3.134   3.717
   79         H 2445   0.073   3.142   3.857
   79         H 2446   0.121   3.292   3.772
   79         H 2447   0.215   3.380   3.979
   79         H 2448   0.167   3.231   4.064
   79         H 2449   0.408   3.179   4.109
   79         H 2450   0.456   3.328   4.024
   79         H 2451   0.502   3.267   4.315
   79         H 2452   0.549   3.416   4.230
   79         H 2453   0.395   3.549   4.376
   79         H 2454   0.347   3.399   4.461
   79         H 2455   0.612   3.537   4.664
   79         H 2456   0.489   3.637   4.583
   79         H 2457   0.440   3.487   4.669
   80         C 2458   4.144   3.217   1.582
   80         O 2459   4.237   3.113   1.606
   80         C 2460   4.330   3.145   1.708
   80         C 2461   4.423   3.026   1.725
   80         O 2462   4.516   3.058   1.828
   80         C 2463   4.609   2.954   1.852
   80         C 2464   4.702   3.001   1.963
   80         O 2465   4.795   2.897   1.988
   80         C 2466   4.888   2.930   2.091
   80         H 2467   4.078   3.184   1.502
   80         H 2468   4.085   3.239   1.672
   80         H 2469   4.195   3.309   1.550
   80         H 2470   4.387   3.235   1.681
   80         H 2471   4.277   3.165   1.803
   80         H 2472   4.366   2.936   1.752
   80         H 2473   4.476   3.006   1.630
   80         H 2474   4.557   2.862   1.883
   80         H 2475   4.667   2.932   1.761
   80         H 2476   4.754   3.093   1.933
   80         H 2477   4.644   3.023   2.054
   80         H 2478   4.955   2.845   2.103
   80         H 2479   4.946   3.019   2.064
   80         H 2480   4.836   2.949   2.186
   81         C 2481   1.670   1.965   2.450
   81         O 2482   1.663   2.070   2.354
   81         C 2483   1.537   2.074   2.288
   81         C 2484   1.542   2.188   2.188
   81         O 2485   1.416   2.192   2.121
   81         C 2486   1.408   2.296   2.025
   81         C 2487   1.270   2.290   1.961
   81         O 2488   1.262   2.393   1.865
   81         C 2489   1.136   2.397   1.799
   81         H 2490   1.769   1.970   2.496
   81         H 2491   1.594   1.979   2.528
   81         H 2492   1.656   1.867   2.403
   81         H 2493   1.518   1.979   2.236
   81         H 2494   1.456   2.090   2.360
   81         H 2495   1.561   2.283   2.240
   81         H 2496   1.623   2.172   2.115
   81         H 2497   1.424   2.394   2.072
   81         H 2498   1.486   2.283   1.948
   81         H 2499   1.255   2.192   1.914
   81         H 2500   1.192   2.303   2.038
   81         H 2501   1.140   2.479   1.727
   81         H 2502   1.117   2.303   1.745
   81         H 2503   1.055   2.414   1.871
   82         C 2504   5.488   6.605   4.934
   82         O 2505   5.452   6.472   4.899
   82         C 2506   5.432   6.390   5.014
   82         C 2507   5.394   6.251   4.965
   82         O 2508   5.375   6.169   5.079
   82         C 2509   5.339   6.036   5.046
   82         C 2510   5.321   5.959   5.176
   82         O 2511   5.285   5.825   5.142
   82         C 2512   5.265   5.744   5.257
   82         H 2513   5.501   6.660   4.840
   82         H 2514   5.409   6.653   4.994
   82         H 2515   5.582   6.607   4.990
   82         H 2516   5.524   6.385   5.074
   82         H 2517   5.352   6.431   5.077
   82         H 2518   5.302   6.256   4.905
   82         H 2519   5.474   6.210   4.901
   82         H 2520   5.245   6.035   4.988
   82         H 2521   5.417   5.989   4.984
   82         H 2522   5.415   5.960   5.233
   82         H 2523   5.242   6.006   5.237
   82         H 2524   5.238   5.644   5.222
   82         H 2525   5.357   5.738   5.317
   82         H 2526   5.185   5.784   5.321
   83         C 2527   3.036   4.424   6.896
   83         O 2528   3.164   4.373   6.861
   83         C 2529   3.157   4.258   6.779
   83         C 2530   3.299   4.214   6.749
   83         O 2531   3.292   4.098   6.667
   83         C 2532   3.420   4.047   6.632
   83         C 2533   3.398   3.924   6.545
   83         O 2534   3.526   3.873   6.510
   83         C 2535   3.518   3.758   6.427
   83         H 2536   3.052   4.512   6.958
   83         H 2537   2.980   4.453   6.806
   83         H 2538   2.978   4.349   6.951
   83         H 2539   3.102   4.178   6.830
   83         H 2540   3.104   4.281   6.685
   83         H 2541   3.354   4.294   6.698
   83         H 2542   3.352   4.191   6.843
   83         H 2543   3.478   4.123   6.577
   83         H 2544   3.476   4.019   6.723
   83         H 2545   3.340   3.849   6.599
   83         H 2546   3.342   3.952   6.454
   83         H 2547   3.620   3.726   6.406
   83         H 2548   3.464   3.676   6.479
   83         H 2549   3.466   3.780   6.333
   84         C 2550   4.350   5.817   0.734
   84         O 2551   4.460   5.831   0.822
   84         C 2552   4.434   5.780   0.952
   84         C 2553   4.558   5.801   1.036
   84         O 2554   4.532   5.749   1.166
   84         C 2555   4.642   5.763   1.255
   84         C 2556   4.601   5.705   1.389
   84         O 2557   4.711   5.719   1.478
   84         C 2558   4.684   5.668   1.607
   84         H 2559   4.379   5.859   0.638
   84         H 2560   4.323   5.711   0.722
   84         H 2561   4.262   5.871   0.772
   84         H 2562   4.348   5.832   0.997
   84         H 2563   4.409   5.673   0.947
   84         H 2564   4.644   5.748   0.991
   84         H 2565   4.583   5.908   1.042
   84         H 2566   4.730   5.710   1.215
   84         H 2567   4.669   5.870   1.266
   84         H 2568   4.513   5.759   1.428
   84         H 2569   4.574   5.599   1.378
   84         H 2570   4.773   5.683   1.667
   84         H 2571   4.599   5.720   1.653
   84         H 2572   4.660   5.560   1.603
   85         C 2573   5.902   2.122   1.296
   85         O 2574   5.918   2.249   1.358
   85         C 2575   5.817   2.342   1.319
   85         C 2576   5.844   2.473   1.391
   85         O 2577   5.743   2.565   1.352
   85         C 2578   5.759   2.692   1.414
   85         C 2579   5.645   2.781   1.364
   85         O 2580   5.661   2.908   1.425
   85         C 2581   5.559   3.000   1.386
   85         H 2582   5.983   2.059   1.332
   85         H 2583   5.805   2.077   1.324
   85         H 2584   5.907   2.131   1.187
   85         H 2585   5.818   2.357   1.210
   85         H 2586   5.717   2.304   1.347
   85         H 2587   5.843   2.458   1.500
   85         H 2588   5.944   2.511   1.363
   85         H 2589   5.755   2.683   1.523
   85         H 2590   5.856   2.736   1.386
   85         H 2591   5.649   2.790   1.255
   85         H 2592   5.548   2.737   1.391
   85         H 2593   5.579   3.094   1.438
   85         H 2594   5.561   3.017   1.278
   85         H 2595   5.460   2.963   1.415
   86         C 2596   1.248   4.899   2.798
   86         O 2597   1.263   4.863   2.934
   86         C 2598   1.296   4.726   2.952
   86         C 2599   1.310   4.701   3.101
   86         O 2600   1.344   4.564   3.118
   86         C 2601   1.359   4.527   3.254
   86         C 2602   1.395   4.380   3.259
   86         O 2603   1.410   4.343   3.395
   86         C 2604   1.444   4.206   3.412
   86         H 2605   1.222   5.005   2.795
   86         H 2606   1.341   4.882   2.742
   86         H 2607   1.168   4.840   2.750
   86         H 2608   1.218   4.662   2.909
   86         H 2609   1.391   4.704   2.901
   86         H 2610   1.388   4.765   3.144
   86         H 2611   1.215   4.723   3.152
   86         H 2612   1.438   4.587   3.302
   86         H 2613   1.265   4.545   3.309
   86         H 2614   1.315   4.320   3.212
   86         H 2615   1.488   4.362   3.204
   86         H 2616   1.453   4.188   3.519
   86         H 2617   1.366   4.141   3.370
   86         H 2618   1.539   4.183   3.362
   87         C 2619   4.398   0.126   0.484
   87         O 2620   4.344   0.247   0.433
   87         C 2621   4.414   0.361   0.479
   87         C 2622   4.348   0.484   0.417
   87         O 2623   4.418   0.598   0.463
   87         C 2624   4.365   0.720   0.413
   87         C 2625   4.448   0.834   0.469
   87         O 2626   4.395   0.955   0.418
   87         C 2627   4.466   1.069   0.465
   87         H 2628   4.338   0.044   0.444
   87         H 2629   4.502   0.113   0.453
   87         H 2630   4.392   0.124   0.594
   87         H 2631   4.410   0.367   0.589
   87         H 2632   4.519   0.356   0.448
   87         H 2633   4.352   0.478   0.308
   87         H 2634   4.242   0.489   0.448
   87         H 2635   4.369   0.720   0.303
   87         H 2636   4.260   0.731   0.443
   87         H 2637   4.444   0.833   0.579
   87         H 2638   4.553   0.822   0.439
   87         H 2639   4.418   1.157   0.421
   87         H 2640   4.461   1.076   0.574
   87         H 2641   4.571   1.066   0.434
   88         C 2642   3.894   4.931   4.882
   88         O 2643   3.977   4.818   4.860
   88         C 2644   4.085   4.845   4.771
   88         C 2645   4.166   4.718   4.756
   88         O 2646   4.273   4.746   4.667
   88         C 2647   4.357   4.633   4.645
   88         C 2648   4.467   4.675   4.549
   88         O 2649   4.550   4.563   4.526
   88         C 2650   4.657   4.592   4.437
   88         H 2651   3.816   4.900   4.951
   88         H 2652   3.951   5.014   4.927
   88         H 2653   3.849   4.965   4.788
   88         H 2654   4.046   4.878   4.674
   88         H 2655   4.148   4.926   4.812
   88         H 2656   4.205   4.686   4.854
   88         H 2657   4.103   4.637   4.716
   88         H 2658   4.401   4.598   4.739
   88         H 2659   4.299   4.550   4.601
   88         H 2660   4.423   4.710   4.454
   88         H 2661   4.525   4.759   4.592
   88         H 2662   4.715   4.500   4.426
   88         H 2663   4.619   4.623   4.339
   88         H 2664   4.722   4.671   4.477
   89         C 2665   4.195   5.711   2.300
   89         O 2666   4.325   5.767   2.318
   89         C 2667   4.428   5.678   2.280
   89         C 2668   4.561   5.749   2.303
   89         O 2669   4.664   5.659   2.264
   89         C 2670   4.794   5.715   2.281
   89         C 2671   4.895   5.610   2.237
   89         O 2672   5.025   5.665   2.254
   89         C 2673   5.128   5.575   2.216
   89         H 2674   4.123   5.787   2.332
   89         H 2675   4.177   5.686   2.195
   89         H 2676   4.183   5.621   2.361
   89         H 2677   4.423   5.586   2.339
   89         H 2678   4.418   5.651   2.174
   89         H 2679   4.566   5.841   2.243
   89         H 2680   4.571   5.776   2.409
   89         H 2681   4.805   5.806   2.221
   89         H 2682   4.811   5.741   2.387
   89         H 2683   4.884   5.518   2.298
   89         H 2684   4.878   5.583   2.132
   89         H 2685   5.223   5.626   2.232
   89         H 2686   5.124   5.483   2.276
   89         H 2687   5.119   5.548   2.109
   90         C 2688   5.181   2.087   5.996
   90         O 2689   5.182   2.114   5.857
   90         C 2690   5.265   2.225   5.823
   90         C 2691   5.258   2.244   5.673
   90         O 2692   5.341   2.354   5.640
   90         C 2693   5.343   2.382   5.500
   90         C 2694   5.434   2.502   5.478
   90         O 2695   5.436   2.530   5.339
   90         C 2696   5.519   2.640   5.307
   90         H 2697   5.115   2.001   6.011
   90         H 2698   5.282   2.063   6.032
   90         H 2699   5.142   2.173   6.052
   90         H 2700   5.230   2.316   5.875
   90         H 2701   5.369   2.206   5.855
   90         H 2702   5.293   2.153   5.621
   90         H 2703   5.155   2.263   5.641
   90         H 2704   5.380   2.295   5.444
   90         H 2705   5.241   2.405   5.464
   90         H 2706   5.397   2.589   5.535
   90         H 2707   5.536   2.479   5.515
   90         H 2708   5.515   2.654   5.199
   90         H 2709   5.484   2.732   5.357
   90         H 2710   5.624   2.622   5.337
   91         C 2711   3.181   1.401   3.941
   91         O 2712   3.055   1.395   3.876
   91         C 2713   3.065   1.416   3.736
   91         C 2714   2.925   1.407   3.678
   91         O 2715   2.935   1.428   3.537
   91         C 2716   2.809   1.422   3.472
   91         C 2717   2.834   1.446   3.323
   91         O 2718   2.708   1.439   3.257
   91         C 2719   2.719   1.461   3.118
   91         H 2720   3.163   1.384   4.047
   91         H 2721   3.250   1.324   3.902
   91         H 2722   3.228   1.500   3.927
   91         H 2723   3.108   1.515   3.715
   91         H 2724   3.130   1.340   3.690
   91         H 2725   2.882   1.308   3.698
   91         H 2726   2.860   1.483   3.723
   91         H 2727   2.763   1.323   3.487
   91         H 2728   2.741   1.498   3.512
   91         H 2729   2.880   1.545   3.309
   91         H 2730   2.902   1.370   3.283
   91         H 2731   2.618   1.454   3.076
   91         H 2732   2.761   1.560   3.096
   91         H 2733   2.783   1.385   3.071
   92         C 2734   2.572   5.764   6.402
   92         O 2735   2.624   5.780   6.270
   92         C 2736   2.704   5.670   6.230
   92         C 2737   2.754   5.698   6.089
   92         O 2738   2.834   5.588   6.049
   92         C 2739   2.887   5.603   5.918
   92         C 2740   2.970   5.479   5.888
   92         O 2741   3.023   5.494   5.757
   92         C 2742   3.103   5.384   5.718
   92         H 2743   2.512   5.853   6.423
   92         H 2744   2.508   5.675   6.409
   92         H 2745   2.653   5.756   6.476
   92         H 2746   2.789   5.658   6.299
   92         H 2747   2.645   5.577   6.232
   92         H 2748   2.669   5.710   6.021
   92         H 2749   2.813   5.791   6.088
   92         H 2750   2.805   5.612   5.845
   92         H 2751   2.949   5.693   5.912
   92         H 2752   3.052   5.470   5.961
   92         H 2753   2.908   5.389   5.894
   92         H 2754   3.138   5.404   5.616
   92         H 2755   3.189   5.372   5.785
   92         H 2756   3.045   5.290   5.718
   93         C 2757   5.311   2.591   6.223
   93         O 2758   5.178   2.542   6.230
   93         C 2759   5.173   2.400   6.236
   93         C 2760   5.027   2.359   6.242
   93         O 2761   5.022   2.217   6.248
   93         C 2762   4.889   2.167   6.255
   93         C 2763   4.897   2.015   6.260
   93         O 2764   4.765   1.965   6.267
   93         C 2765   4.761   1.823   6.273
   93         H 2766   5.305   2.700   6.219
   93         H 2767   5.368   2.562   6.313
   93         H 2768   5.363   2.554   6.134
   93         H 2769   5.221   2.356   6.147
   93         H 2770   5.226   2.363   6.325
   93         H 2771   4.979   2.403   6.331
   93         H 2772   4.973   2.396   6.153
   93         H 2773   4.838   2.206   6.344
   93         H 2774   4.832   2.198   6.166
   93         H 2775   4.949   1.977   6.171
   93         H 2776   4.955   1.984   6.349
   93         H 2777   4.656   1.794   6.277
   93         H 2778   4.807   1.778   6.184
   93         H 2779   4.813   1.786   6.362
   94         C 2780   2.465   1.085   4.799
   94         O 2781   2.365   1.015   4.726
   94         C 2782   2.416   0.902   4.657
   94         C 2783   2.301   0.836   4.583
   94         O 2784   2.353   0.723   4.514
   94         C 2785   2.253   0.653   4.441
   94         C 2786   2.321   0.535   4.373
   94         O 2787   2.222   0.465   4.299
   94         C 2788   2.274   0.352   4.231
   94         H 2789   2.416   1.169   4.848
   94         H 2790   2.510   1.020   4.875
   94         H 2791   2.544   1.122   4.732
   94         H 2792   2.495   0.933   4.586
   94         H 2793   2.461   0.831   4.728
   94         H 2794   2.223   0.806   4.654
   94         H 2795   2.257   0.907   4.512
   94         H 2796   2.174   0.618   4.508
   94         H 2797   2.208   0.719   4.366
   94         H 2798   2.401   0.571   4.306
   94         H 2799   2.367   0.469   4.448
   94         H 2800   2.191   0.305   4.178
   94         H 2801   2.352   0.382   4.159
   94         H 2802   2.318   0.280   4.302
   95         C 2803   2.649   4.109   3.442
   95         O 2804   2.720   4.046   3.336
   95         C 2805   2.744   4.134   3.228
   95         C 2806   2.820   4.056   3.122
   95         O 2807   2.845   4.144   3.013
   95         C 2808   2.916   4.082   2.907
   95         C 2809   2.936   4.186   2.797
   95         O 2810   3.007   4.124   2.691
   95         C 2811   3.031   4.213   2.583
   95         H 2812   2.635   4.034   3.520
   95         H 2813   2.705   4.194   3.483
   95         H 2814   2.550   4.145   3.408
   95         H 2815   2.649   4.172   3.187
   95         H 2816   2.804   4.220   3.261
   95         H 2817   2.915   4.018   3.163
   95         H 2818   2.761   3.970   3.088
   95         H 2819   3.013   4.045   2.942
   95         H 2820   2.859   3.996   2.868
   95         H 2821   2.838   4.223   2.762
   95         H 2822   2.992   4.272   2.837
   95         H 2823   3.085   4.156   2.507
   95         H 2824   2.936   4.250   2.540
   95         H 2825   3.091   4.299   2.615
   96         C 2826   6.244   0.847   0.735
   96         O 2827   6.227   0.788   0.863
   96         C 2828   6.297   0.858   0.965
   96         C 2829   6.272   0.786   1.096
   96         O 2830   6.341   0.857   1.198
   96         C 2831   6.326   0.799   1.326
   96         C 2832   6.404   0.883   1.425
   96         O 2833   6.389   0.825   1.554
   96         C 2834   6.458   0.896   1.655
   96         H 2835   6.187   0.786   0.664
   96         H 2836   6.205   0.950   0.734
   96         H 2837   6.350   0.849   0.705
   96         H 2838   6.405   0.861   0.943
   96         H 2839   6.260   0.962   0.971
   96         H 2840   6.164   0.783   1.118
   96         H 2841   6.308   0.683   1.090
   96         H 2842   6.219   0.796   1.355
   96         H 2843   6.364   0.695   1.326
   96         H 2844   6.510   0.886   1.397
   96         H 2845   6.366   0.987   1.425
   96         H 2846   6.440   0.844   1.749
   96         H 2847   6.566   0.899   1.634
   96         H 2848   6.421   1.000   1.663
   97         C 2849   3.709   1.618   1.123
   97         O 2850   3.788   1.730   1.158
   97         C 2851   3.728   1.809   1.260
   97         C 2852   3.821   1.926   1.290
   97         O 2853   3.761   2.004   1.392
   97         C 2854   3.839   2.117   1.428
   97         C 2855   3.764   2.192   1.537
   97         O 2856   3.842   2.305   1.574
   97         C 2857   3.781   2.382   1.676
   97         H 2858   3.763   1.564   1.044
   97         H 2859   3.694   1.551   1.209
   97         H 2860   3.611   1.649   1.084
   97         H 2861   3.630   1.846   1.227
   97         H 2862   3.713   1.749   1.351
   97         H 2863   3.919   1.888   1.323
   97         H 2864   3.836   1.986   1.199
   97         H 2865   3.938   2.085   1.465
   97         H 2866   3.855   2.182   1.341
   97         H 2867   3.665   2.224   1.500
   97         H 2868   3.748   2.126   1.624
   97         H 2869   3.848   2.466   1.696
   97         H 2870   3.684   2.421   1.643
   97         H 2871   3.767   2.323   1.767
   98         C 2872   3.939   1.939   2.516
   98         O 2873   3.998   1.813   2.491
   98         C 2874   4.139   1.819   2.478
   98         C 2875   4.190   1.679   2.452
   98         O 2876   4.331   1.686   2.439
   98         C 2877   4.391   1.559   2.414
   98         C 2878   4.541   1.580   2.402
   98         O 2879   4.601   1.454   2.377
   98         C 2880   4.742   1.462   2.364
   98         H 2881   3.831   1.924   2.525
   98         H 2882   3.977   1.983   2.610
   98         H 2883   3.960   2.009   2.434
   98         H 2884   4.167   1.886   2.395
   98         H 2885   4.184   1.860   2.570
   98         H 2886   4.163   1.612   2.536
   98         H 2887   4.145   1.639   2.360
   98         H 2888   4.369   1.490   2.497
   98         H 2889   4.351   1.516   2.321
   98         H 2890   4.563   1.650   2.320
   98         H 2891   4.581   1.624   2.495
   98         H 2892   4.778   1.361   2.346
   98         H 2893   4.770   1.527   2.280
   98         H 2894   4.788   1.501   2.457
   99         C 2895   1.222   6.586   3.414
   99         O 2896   1.292   6.554   3.533
   99         C 2897   1.371   6.437   3.520
   99         C 2898   1.441   6.414   3.654
   99         O 2899   1.520   6.296   3.641
   99         C 2900   1.590   6.264   3.760
   99         C 2901   1.670   6.137   3.733
   99         O 2902   1.741   6.105   3.852
   99         C 2903   1.820   5.988   3.838
   99         H 2904   1.164   6.677   3.433
   99         H 2905   1.291   6.604   3.331
   99         H 2906   1.153   6.505   3.386
   99         H 2907   1.308   6.351   3.495
   99         H 2908   1.445   6.450   3.440
   99         H 2909   1.504   6.500   3.679
   99         H 2910   1.366   6.401   3.734
   99         H 2911   1.658   6.346   3.787
   99         H 2912   1.520   6.247   3.842
   99         H 2913   1.603   6.055   3.704
   99         H 2914   1.741   6.154   3.650
   99         H 2915   1.870   5.971   3.933
   99         H 2916   1.757   5.901   3.814
   99         H 2917   1.895   6.000   3.759
  100         C 2918   1.560   5.063   0.187
  100         O 2919   1.477   5.107   0.294
  100         C 2920   1.375   5.195   0.250
  100         C 2921   1.293   5.236   0.372
  100         O 2922   1.191   5.324   0.329
  100         C 2923   1.108   5.369   0.435
  100         C 2924   1.003   5.462   0.375
  100         O 2925   0.920   5.506   0.481
  100         C 2926   0.818   5.595   0.436
  100         H 2927   1.635   4.996   0.230
  100         H 2928   1.502   5.008   0.112
  100         H 2929   1.610   5.148   0.139
  100         H 2930   1.419   5.285   0.203
  100         H 2931   1.310   5.146   0.176
  100         H 2932   1.250   5.147   0.420
  100         H 2933   1.358   5.286   0.446
  100         H 2934   1.059   5.283   0.484
  100         H 2935   1.167   5.422   0.510
  100         H 2936   1.052   5.547   0.326
  100         H 2937   0.944   5.408   0.299
  100         H 2938   0.760   5.623   0.524
  100         H 2939   0.861   5.685   0.390
  100         H 2940   0.752   5.545   0.363
  101         C 2941   3.462   0.423   2.990
  101         O 2942   3.588   0.482   3.019
  101         C 2943   3.694   0.388   3.016
  101         C 2944   3.823   0.462   3.048
  101         O 2945   3.929   0.368   3.045
  101         C 2946   4.055   0.426   3.073
  101         C 2947   4.159   0.316   3.068
  101         O 2948   4.286   0.374   3.096
  101         C 2949   4.391   0.279   3.094
  101         H 2950   3.387   0.502   2.994
  101         H 2951   3.461   0.377   2.890
  101         H 2952   3.437   0.346   3.065
  101         H 2953   3.677   0.309   3.091
  101         H 2954   3.701   0.340   2.917
  101         H 2955   3.840   0.541   2.973
  101         H 2956   3.816   0.510   3.147
  101         H 2957   4.079   0.504   2.999
  101         H 2958   4.055   0.473   3.173
  101         H 2959   4.136   0.238   3.142
  101         H 2960   4.160   0.269   2.968
  101         H 2961   4.484   0.333   3.116
  101         H 2962   4.376   0.201   3.169
  101         H 2963   4.400   0.232   2.995
  102         C 2964   3.003   4.610   3.309
  102         O 2965   3.068   4.485   3.294
  102         C 2966   3.088   4.418   3.418
  102         C 2967   3.158   4.286   3.388
  102         O 2968   3.178   4.220   3.512
  102         C 2969   3.243   4.094   3.497
  102         C 2970   3.258   4.034   3.636
  102         O 2971   3.323   3.908   3.622
  102         C 2972   3.343   3.843   3.746
  102         H 2973   2.992   4.653   3.210
  102         H 2974   2.904   4.598   3.355
  102         H 2975   3.063   4.678   3.372
  102         H 2976   3.151   4.480   3.484
  102         H 2977   2.992   4.400   3.468
  102         H 2978   3.095   4.225   3.322
  102         H 2979   3.254   4.304   3.338
  102         H 2980   3.182   4.028   3.434
  102         H 2981   3.341   4.107   3.450
  102         H 2982   3.319   4.101   3.700
  102         H 2983   3.160   4.022   3.684
  102         H 2984   3.393   3.748   3.725
  102         H 2985   3.406   3.903   3.813
  102         H 2986   3.247   3.823   3.796
  103         C 2987   3.120   0.548   0.656
  103         O 2988   3.171   0.491   0.776
  103         C 2989   3.313   0.490   0.780
  103         C 2990   3.355   0.428   0.911
  103         O 2991   3.497   0.427   0.915
  103         C 2992   3.549   0.370   1.034
  103         C 2993   3.701   0.375   1.026
  103         O 2994   3.752   0.318   1.145
  103         C 2995   3.895   0.318   1.148
  103         H 2996   3.011   0.545   0.663
  103         H 2997   3.152   0.653   0.646
  103         H 2998   3.153   0.492   0.568
  103         H 2999   3.353   0.432   0.695
  103         H 3000   3.352   0.593   0.772
  103         H 3001   3.315   0.486   0.996
  103         H 3002   3.316   0.325   0.919
  103         H 3003   3.514   0.426   1.122
  103         H 3004   3.515   0.266   1.045
  103         H 3005   3.735   0.318   0.938
  103         H 3006   3.734   0.479   1.015
  103         H 3007   3.925   0.272   1.243
  103         H 3008   3.935   0.259   1.065
  103         H 3009   3.934   0.420   1.142
  104         C 3010   6.399   3.880   0.916
  104         O 3011   6.311   3.769   0.920
  104         C 3012   6.174   3.808   0.923
  104         C 3013   6.090   3.682   0.927
  104         O 3014   5.953   3.721   0.929
  104         C 3015   5.864   3.610   0.933
  104         C 3016   5.723   3.665   0.935
  104         O 3017   5.634   3.555   0.939
  104         C 3018   5.497   3.595   0.942
  104         H 3019   6.501   3.840   0.915
  104         H 3020   6.382   3.941   0.826
  104         H 3021   6.386   3.944   1.005
  104         H 3022   6.154   3.870   1.011
  104         H 3023   6.150   3.867   0.833
  104         H 3024   6.110   3.619   0.838
  104         H 3025   6.114   3.623   1.016
  104         H 3026   5.879   3.546   0.845
  104         H 3027   5.883   3.550   1.023
  104         H 3028   5.708   3.730   1.023
  104         H 3029   5.704   3.726   0.845
  104         H 3030   5.437   3.504   0.945
  104         H 3031   5.476   3.656   1.030
  104         H 3032   5.472   3.653   0.851
  105         C 3033   5.178   6.041   2.727
  105         O 3034   5.215   5.919   2.790
  105         C 3035   5.236   5.933   2.930
  105         C 3036   5.275   5.797   2.985
  105         O 3037   5.295   5.812   3.125
  105         C 3038   5.333   5.690   3.188
  105         C 3039   5.352   5.719   3.336
  105         O 3040   5.389   5.598   3.400
  105         C 3041   5.410   5.614   3.539
  105         H 3042   5.164   6.019   2.621
  105         H 3043   5.083   6.079   2.769
  105         H 3044   5.256   6.117   2.740
  105         H 3045   5.315   6.006   2.949
  105         H 3046   5.144   5.969   2.978
  105         H 3047   5.195   5.724   2.966
  105         H 3048   5.367   5.761   2.936
  105         H 3049   5.255   5.614   3.174
  105         H 3050   5.426   5.652   3.145
  105         H 3051   5.430   5.796   3.350
  105         H 3052   5.258   5.758   3.379
  105         H 3053   5.438   5.516   3.579
  105         H 3054   5.490   5.686   3.560
  105         H 3055   5.318   5.648   3.589
  106         C 3056   2.737   6.255   5.642
  106         O 3057   2.610   6.304   5.683
  106         C 3058   2.525   6.201   5.732
  106         C 3059   2.393   6.265   5.773
  106         O 3060   2.309   6.162   5.822
  106         C 3061   2.182   6.210   5.863
  106         C 3062   2.101   6.091   5.913
  106         O 3063   1.974   6.139   5.955
  106         C 3064   1.890   6.035   6.003
  106         H 3065   2.794   6.341   5.606
  106         H 3066   2.790   6.208   5.726
  106         H 3067   2.726   6.182   5.561
  106         H 3068   2.508   6.126   5.654
  106         H 3069   2.571   6.151   5.819
  106         H 3070   2.411   6.341   5.851
  106         H 3071   2.347   6.315   5.687
  106         H 3072   2.193   6.284   5.944
  106         H 3073   2.130   6.258   5.779
  106         H 3074   2.090   6.017   5.832
  106         H 3075   2.154   6.042   5.997
  106         H 3076   1.796   6.081   6.032
  106         H 3077   1.872   5.960   5.925
  106         H 3078   1.935   5.985   6.090
  107         C 3079   1.146   3.946   0.362
  107         O 3080   1.082   4.063   0.412
  107         C 3081   0.991   4.036   0.517
  107         C 3082   0.930   4.167   0.562
  107         O 3083   0.839   4.139   0.667
  107         C 3084   0.775   4.256   0.717
  107         C 3085   0.681   4.213   0.829
  107         O 3086   0.617   4.329   0.879
  107         C 3087   0.526   4.300   0.984
  107         H 3088   1.213   3.978   0.282
  107         H 3089   1.204   3.897   0.442
  107         H 3090   1.072   3.875   0.322
  107         H 3091   0.912   3.967   0.483
  107         H 3092   1.044   3.988   0.602
  107         H 3093   1.009   4.236   0.596
  107         H 3094   0.877   4.215   0.477
  107         H 3095   0.850   4.327   0.756
  107         H 3096   0.718   4.306   0.637
  107         H 3097   0.607   4.141   0.790
  107         H 3098   0.738   4.162   0.909
  107         H 3099   0.483   4.395   1.016
  107         H 3100   0.447   4.233   0.950
  107         H 3101   0.578   4.254   1.069
  108         C 3102   1.964   2.355   0.518
  108         O 3103   1.992   2.245   0.603
  108         C 3104   2.033   2.130   0.531
  108         C 3105   2.060   2.020   0.632
  108         O 3106   2.102   1.905   0.560
  108         C 3107   2.130   1.794   0.644
  108         C 3108   2.173   1.678   0.555
  108         O 3109   2.201   1.567   0.640
  108         C 3110   2.243   1.453   0.567
  108         H 3111   1.933   2.438   0.582
  108         H 3112   2.053   2.385   0.461
  108         H 3113   1.882   2.331   0.448
  108         H 3114   1.955   2.099   0.461
  108         H 3115   2.124   2.152   0.473
  108         H 3116   2.139   2.051   0.702
  108         H 3117   1.969   1.998   0.690
  108         H 3118   2.211   1.819   0.715
  108         H 3119   2.041   1.766   0.702
  108         H 3120   2.093   1.653   0.485
  108         H 3121   2.262   1.706   0.497
  108         H 3122   2.262   1.374   0.639
  108         H 3123   2.164   1.420   0.497
  108         H 3124   2.335   1.473   0.510
  109         C 3125   5.728   2.990   0.877
  109         O 3126   5.739   3.096   0.782
  109         C 3127   5.871   3.146   0.771
  109         C 3128   5.870   3.257   0.668
  109         O 3129   6.002   3.307   0.657
  109         C 3130   6.014   3.412   0.562
  109         C 3131   6.159   3.457   0.560
  109         O 3132   6.171   3.562   0.465
  109         C 3133   6.303   3.612   0.455
  109         H 3134   5.624   2.959   0.879
  109         H 3135   5.792   2.905   0.849
  109         H 3136   5.757   3.025   0.978
  109         H 3137   5.905   3.185   0.868
  109         H 3138   5.940   3.066   0.740
  109         H 3139   5.836   3.218   0.571
  109         H 3140   5.801   3.337   0.699
  109         H 3141   5.983   3.377   0.462
  109         H 3142   5.949   3.497   0.590
  109         H 3143   6.189   3.492   0.660
  109         H 3144   6.224   3.373   0.532
  109         H 3145   6.302   3.691   0.380
  109         H 3146   6.338   3.652   0.551
  109         H 3147   6.373   3.533   0.423
  110         C 3148   0.975   0.308   0.440
  110         O 3149   0.851   0.376   0.456
  110         C 3150   0.858   0.481   0.552
  110         C 3151   0.720   0.545   0.560
  110         O 3152   0.728   0.650   0.656
  110         C 3153   0.604   0.718   0.673
  110         C 3154   0.625   0.826   0.777
  110         O 3155   0.502   0.895   0.794
  110         C 3156   0.510   0.999   0.890
  110         H 3157   0.959   0.231   0.365
  110         H 3158   1.053   0.377   0.406
  110         H 3159   1.006   0.262   0.535
  110         H 3160   0.886   0.440   0.650
  110         H 3161   0.933   0.555   0.523
  110         H 3162   0.692   0.586   0.462
  110         H 3163   0.645   0.471   0.590
  110         H 3164   0.573   0.763   0.577
  110         H 3165   0.526   0.648   0.705
  110         H 3166   0.657   0.781   0.873
  110         H 3167   0.704   0.896   0.745
  110         H 3168   0.411   1.045   0.896
  110         H 3169   0.537   0.959   0.989
  110         H 3170   0.584   1.074   0.861
  111         C 3171   2.097   1.452   4.433
  111         O 3172   2.106   1.314   4.465
  111         C 3173   1.979   1.251   4.469
  111         C 3174   2.000   1.105   4.505
  111         O 3175   1.873   1.042   4.509
  111         C 3176   1.880   0.904   4.541
  111         C 3177   1.738   0.849   4.542
  111         O 3178   1.746   0.711   4.574
  111         C 3179   1.618   0.649   4.577
  111         H 3180   2.199   1.491   4.433
  111         H 3181   2.052   1.466   4.334
  111         H 3182   2.038   1.506   4.508
  111         H 3183   1.914   1.299   4.545
  111         H 3184   1.929   1.259   4.372
  111         H 3185   2.064   1.057   4.429
  111         H 3186   2.050   1.096   4.602
  111         H 3187   1.941   0.850   4.466
  111         H 3188   1.927   0.890   4.639
  111         H 3189   1.678   0.902   4.616
  111         H 3190   1.692   0.863   4.443
  111         H 3191   1.634   0.544   4.603
  111         H 3192   1.554   0.696   4.654
  111         H 3193   1.568   0.656   4.480
  112         C 3194   4.512   5.012   0.364
  112         O 3195   4.436   4.892   0.368
  112         C 3196   4.517   4.775   0.361
  112         C 3197   4.425   4.654   0.366
  112         O 3198   4.506   4.538   0.359
  112         C 3199   4.431   4.418   0.363
  112         C 3200   4.529   4.302   0.354
  112         O 3201   4.454   4.182   0.358
  112         C 3202   4.536   4.066   0.350
  112         H 3203   4.442   5.095   0.370
  112         H 3204   4.582   5.017   0.449
  112         H 3205   4.569   5.019   0.271
  112         H 3206   4.575   4.775   0.268
  112         H 3207   4.588   4.773   0.445
  112         H 3208   4.367   4.655   0.459
  112         H 3209   4.354   4.657   0.282
  112         H 3210   4.373   4.412   0.456
  112         H 3211   4.360   4.414   0.278
  112         H 3212   4.587   4.308   0.261
  112         H 3213   4.600   4.306   0.438
  112         H 3214   4.469   3.979   0.354
  112         H 3215   4.593   4.064   0.257
  112         H 3216   4.606   4.062   0.435
  113         C 3217   4.789   0.998   3.769
  113         O 3218   4.686   1.095   3.752
  113         C 3219   4.556   1.038   3.754
  113         C 3220   4.456   1.150   3.736
  113         O 3221   4.326   1.093   3.738
  113         C 3222   4.223   1.189   3.721
  113         C 3223   4.090   1.115   3.725
  113         O 3224   3.987   1.212   3.709
  113         C 3225   3.857   1.153   3.711
  113         H 3226   4.884   1.051   3.766
  113         H 3227   4.779   0.945   3.865
  113         H 3228   4.786   0.924   3.687
  113         H 3229   4.546   0.964   3.673
  113         H 3230   4.538   0.986   3.849
  113         H 3231   4.466   1.224   3.817
  113         H 3232   4.474   1.202   3.641
  113         H 3233   4.227   1.263   3.803
  113         H 3234   4.234   1.242   3.626
  113         H 3235   4.086   1.041   3.644
  113         H 3236   4.078   1.062   3.821
  113         H 3237   3.785   1.235   3.698
  113         H 3238   3.846   1.081   3.629
  113         H 3239   3.838   1.102   3.806
  114         C 3240   4.083   4.809   3.553
  114         O 3241   4.078   4.943   3.505
  114         C 3242   4.195   4.980   3.433
  114         C 3243   4.179   5.124   3.388
  114         O 3244   4.295   5.160   3.316
  114         C 3245   4.291   5.294   3.268
  114         C 3246   4.421   5.320   3.193
  114         O 3247   4.417   5.453   3.145
  114         C 3248   4.534   5.489   3.073
  114         H 3249   3.990   4.791   3.607
  114         H 3250   4.092   4.738   3.469
  114         H 3251   4.168   4.795   3.621
  114         H 3252   4.284   4.970   3.497
  114         H 3253   4.208   4.914   3.346
  114         H 3254   4.089   5.133   3.324
  114         H 3255   4.166   5.190   3.475
  114         H 3256   4.205   5.308   3.201
  114         H 3257   4.281   5.364   3.352
  114         H 3258   4.507   5.306   3.260
  114         H 3259   4.431   5.249   3.109
  114         H 3260   4.522   5.592   3.041
  114         H 3261   4.624   5.481   3.136
  114         H 3262   4.547   5.424   2.985
  115         C 3263   3.380   5.678   0.790
  115         O 3264   3.400   5.538   0.801
  115         C 3265   3.278   5.467   0.822
  115         C 3266   3.312   5.319   0.832
  115         O 3267   3.191   5.248   0.853
  115         C 3268   3.210   5.108   0.865
  115         C 3269   3.074   5.045   0.887
  115         O 3270   3.093   4.905   0.898
  115         C 3271   2.971   4.834   0.919
  115         H 3272   3.478   5.723   0.774
  115         H 3273   3.315   5.702   0.704
  115         H 3274   3.334   5.719   0.881
  115         H 3275   3.229   5.501   0.914
  115         H 3276   3.209   5.484   0.738
  115         H 3277   3.362   5.285   0.740
  115         H 3278   3.381   5.302   0.916
  115         H 3279   3.257   5.068   0.773
  115         H 3280   3.276   5.086   0.950
  115         H 3281   3.027   5.085   0.978
  115         H 3282   3.007   5.068   0.802
  115         H 3283   2.996   4.728   0.926
  115         H 3284   2.922   4.867   1.012
  115         H 3285   2.902   4.850   0.835
  116         C 3286   5.819   5.509   5.336
  116         O 3287   5.771   5.623   5.404
  116         C 3288   5.666   5.592   5.495
  116         C 3289   5.623   5.722   5.562
  116         O 3290   5.518   5.690   5.653
  116         C 3291   5.469   5.804   5.722
  116         C 3292   5.359   5.758   5.815
  116         O 3293   5.309   5.872   5.884
  116         C 3294   5.205   5.840   5.975
  116         H 3295   5.899   5.542   5.269
  116         H 3296   5.860   5.435   5.406
  116         H 3297   5.740   5.461   5.277
  116         H 3298   5.581   5.546   5.442
  116         H 3299   5.702   5.521   5.571
  116         H 3300   5.708   5.767   5.615
  116         H 3301   5.587   5.793   5.486
  116         H 3302   5.550   5.852   5.779
  116         H 3303   5.430   5.878   5.650
  116         H 3304   5.278   5.710   5.757
  116         H 3305   5.398   5.684   5.886
  116         H 3306   5.174   5.933   6.022
  116         H 3307   5.119   5.795   5.922
  116         H 3308   5.240   5.769   6.052
  117         C 3309   0.147   3.474   0.905
  117         O 3310   0.235   3.362   0.893
  117         C 3311   0.251   3.320   0.758
  117         C 3312   0.346   3.201   0.758
  117         O 3313   0.362   3.159   0.623
  117         C 3314   0.450   3.048   0.610
  117         C 3315   0.458   3.013   0.463
  117         O 3316   0.546   2.902   0.450
  117         C 3317   0.561   2.861   0.315
  117         H 3318   0.141   3.498   1.011
  117         H 3319   0.186   3.560   0.849
  117         H 3320   0.047   3.449   0.867
  117         H 3321   0.154   3.291   0.715
  117         H 3322   0.292   3.402   0.697
  117         H 3323   0.443   3.231   0.801
  117         H 3324   0.305   3.120   0.819
  117         H 3325   0.550   3.073   0.649
  117         H 3326   0.412   2.962   0.667
  117         H 3327   0.359   2.988   0.424
  117         H 3328   0.497   3.099   0.405
  117         H 3329   0.630   2.776   0.315
  117         H 3330   0.465   2.830   0.271
  117         H 3331   0.604   2.941   0.253
  118         C 3332   1.121   1.209   6.490
  118         O 3333   1.226   1.156   6.410
  118         C 3334   1.179   1.060   6.317
  118         C 3335   1.299   1.012   6.236
  118         O 3336   1.253   0.915   6.143
  118         C 3337   1.357   0.862   6.062
  118         C 3338   1.294   0.761   5.967
  118         O 3339   1.398   0.708   5.886
  118         C 3340   1.351   0.612   5.793
  118         H 3341   1.166   1.281   6.558
  118         H 3342   1.045   1.258   6.429
  118         H 3343   1.073   1.129   6.549
  118         H 3344   1.133   0.975   6.369
  118         H 3345   1.104   1.104   6.249
  118         H 3346   1.346   1.096   6.184
  118         H 3347   1.374   0.967   6.303
  118         H 3348   1.405   0.943   6.004
  118         H 3349   1.433   0.814   6.124
  118         H 3350   1.246   0.680   6.025
  118         H 3351   1.218   0.809   5.905
  118         H 3352   1.437   0.577   5.736
  118         H 3353   1.305   0.526   5.845
  118         H 3354   1.277   0.656   5.725
  119         C 3355   4.989   1.267   5.158
  119         O 3356   4.887   1.360   5.192
  119         C 3357   4.768   1.340   5.117
  119         C 3358   4.667   1.444   5.162
  119         O 3359   4.548   1.424   5.087
  119         C 3360   4.446   1.517   5.120
  119         C 3361   4.325   1.485   5.034
  119         O 3362   4.222   1.577   5.067
  119         C 3363   4.103   1.556   4.992
  119         H 3364   5.076   1.290   5.220
  119         H 3365   4.956   1.164   5.178
  119         H 3366   5.016   1.276   5.051
  119         H 3367   4.788   1.350   5.009
  119         H 3368   4.728   1.239   5.135
  119         H 3369   4.647   1.434   5.269
  119         H 3370   4.707   1.545   5.144
  119         H 3371   4.419   1.508   5.227
  119         H 3372   4.479   1.620   5.101
  119         H 3373   4.351   1.493   4.927
  119         H 3374   4.291   1.382   5.053
  119         H 3375   4.031   1.631   5.024
  119         H 3376   4.122   1.568   4.884
  119         H 3377   4.062   1.456   5.010
  120         C 3378   3.960   4.694   1.818
  120         O 3379   3.997   4.793   1.724
  120         C 3380   3.950   4.922   1.760
  120         C 3381   3.995   5.020   1.653
  120         O 3382   3.949   5.149   1.689
  120         C 3383   3.985   5.249   1.595
  120         C 3384   3.930   5.382   1.646
  120         O 3385   3.966   5.482   1.552
  120         C 3386   3.919   5.611   1.590
  120         H 3387   4.000   4.599   1.781
  120         H 3388   4.002   4.715   1.917
  120         H 3389   3.850   4.686   1.827
  120         H 3390   3.840   4.923   1.768
  120         H 3391   3.991   4.952   1.858
  120         H 3392   4.105   5.020   1.645
  120         H 3393   3.954   4.991   1.555
  120         H 3394   4.095   5.255   1.587
  120         H 3395   3.944   5.226   1.496
  120         H 3396   3.820   5.376   1.655
  120         H 3397   3.971   5.405   1.745
  120         H 3398   3.952   5.681   1.512
  120         H 3399   3.809   5.612   1.596
  120         H 3400   3.961   5.642   1.687
  121         C 3401   2.579   3.120   1.564
  121         O 3402   2.578   3.262   1.564
  121         C 3403   2.513   3.316   1.679
  121         C 3404   2.518   3.467   1.668
  121         O 3405   2.453   3.521   1.782
  121         C 3406   2.451   3.663   1.783
  121         C 3407   2.380   3.707   1.909
  121         O 3408   2.378   3.849   1.910
  121         C 3409   2.313   3.902   2.025
  121         H 3410   2.630   3.088   1.473
  121         H 3411   2.632   3.081   1.652
  121         H 3412   2.477   3.079   1.564
  121         H 3413   2.408   3.281   1.683
  121         H 3414   2.563   3.283   1.770
  121         H 3415   2.622   3.501   1.663
  121         H 3416   2.467   3.500   1.576
  121         H 3417   2.554   3.702   1.782
  121         H 3418   2.399   3.701   1.694
  121         H 3419   2.277   3.668   1.911
  121         H 3420   2.432   3.669   1.998
  121         H 3421   2.317   4.011   2.017
  121         H 3422   2.208   3.869   2.029
  121         H 3423   2.364   3.871   2.117
  122         C 3424   5.067   2.827   1.742
  122         O 3425   5.188   2.879   1.797
  122         C 3426   5.216   3.010   1.749
  122         C 3427   5.347   3.055   1.814
  122         O 3428   5.376   3.185   1.766
  122         C 3429   5.496   3.238   1.820
  122         C 3430   5.515   3.377   1.762
  122         O 3431   5.635   3.430   1.815
  122         C 3432   5.664   3.561   1.767
  122         H 3433   5.053   2.727   1.785
  122         H 3434   4.981   2.890   1.770
  122         H 3435   5.073   2.820   1.633
  122         H 3436   5.227   3.010   1.640
  122         H 3437   5.135   3.079   1.776
  122         H 3438   5.337   3.055   1.923
  122         H 3439   5.428   2.986   1.787
  122         H 3440   5.490   3.244   1.929
  122         H 3441   5.581   3.174   1.793
  122         H 3442   5.521   3.372   1.652
  122         H 3443   5.430   3.442   1.788
  122         H 3444   5.757   3.593   1.813
  122         H 3445   5.675   3.561   1.658
  122         H 3446   5.584   3.631   1.794
  123         C 3447   5.101   3.049   0.275
  123         O 3448   5.151   3.155   0.355
  123         C 3449   5.272   3.208   0.304
  123         C 3450   5.316   3.320   0.398
  123         O 3451   5.437   3.374   0.347
  123         C 3452   5.489   3.480   0.426
  123         C 3453   5.617   3.528   0.361
  123         O 3454   5.668   3.634   0.440
  123         C 3455   5.790   3.687   0.388
  123         H 3456   5.008   3.014   0.322
  123         H 3457   5.079   3.083   0.173
  123         H 3458   5.172   2.965   0.270
  123         H 3459   5.350   3.130   0.299
  123         H 3460   5.257   3.248   0.203
  123         H 3461   5.239   3.398   0.402
  123         H 3462   5.332   3.281   0.499
  123         H 3463   5.416   3.562   0.431
  123         H 3464   5.509   3.445   0.528
  123         H 3465   5.690   3.445   0.355
  123         H 3466   5.597   3.563   0.258
  123         H 3467   5.821   3.767   0.456
  123         H 3468   5.868   3.610   0.384
  123         H 3469   5.775   3.728   0.287
  124         C 3470   1.992   3.576   2.076
  124         O 3471   1.863   3.636   2.080
  124         C 3472   1.773   3.566   2.164
  124         C 3473   1.640   3.639   2.161
  124         O 3474   1.550   3.568   2.245
  124         C 3475   1.421   3.627   2.250
  124         C 3476   1.335   3.543   2.342
  124         O 3477   1.206   3.602   2.347
  124         C 3478   1.117   3.530   2.431
  124         H 3479   2.054   3.637   2.009
  124         H 3480   2.038   3.574   2.176
  124         H 3481   1.987   3.474   2.037
  124         H 3482   1.761   3.462   2.129
  124         H 3483   1.812   3.562   2.267
  124         H 3484   1.653   3.742   2.197
  124         H 3485   1.601   3.642   2.058
  124         H 3486   1.428   3.730   2.288
  124         H 3487   1.377   3.631   2.149
  124         H 3488   1.328   3.440   2.304
  124         H 3489   1.380   3.539   2.443
  124         H 3490   1.021   3.583   2.429
  124         H 3491   1.102   3.427   2.396
  124         H 3492   1.154   3.527   2.535
  125         C 3493   3.145   3.250   0.370
  125         O 3494   3.230   3.311   0.275
  125         C 3495   3.313   3.411   0.332
  125         C 3496   3.399   3.469   0.221
  125         O 3497   3.482   3.570   0.278
  125         C 3498   3.567   3.632   0.183
  125         C 3499   3.649   3.736   0.256
  125         O 3500   3.735   3.798   0.161
  125         C 3501   3.817   3.898   0.219
  125         H 3502   3.086   3.175   0.317
  125         H 3503   3.204   3.201   0.450
  125         H 3504   3.078   3.323   0.416
  125         H 3505   3.251   3.490   0.377
  125         H 3506   3.377   3.368   0.410
  125         H 3507   3.461   3.390   0.175
  125         H 3508   3.335   3.512   0.142
  125         H 3509   3.633   3.557   0.136
  125         H 3510   3.508   3.679   0.103
  125         H 3511   3.583   3.811   0.303
  125         H 3512   3.709   3.689   0.336
  125         H 3513   3.879   3.940   0.139
  125         H 3514   3.756   3.978   0.264
  125         H 3515   3.882   3.856   0.297
  126         C 3516   1.278   5.267   6.764
  126         O 3517   1.229   5.400   6.747
  126         C 3518   1.333   5.497   6.750
  126         C 3519   1.269   5.633   6.731
  126         O 3520   1.373   5.730   6.734
  126         C 3521   1.325   5.863   6.717
  126         C 3522   1.445   5.956   6.722
  126         O 3523   1.397   6.089   6.705
  126         C 3524   1.501   6.185   6.708
  126         H 3525   1.192   5.200   6.760
  126         H 3526   1.348   5.240   6.683
  126         H 3527   1.329   5.256   6.860
  126         H 3528   1.387   5.493   6.846
  126         H 3529   1.405   5.477   6.669
  126         H 3530   1.215   5.637   6.635
  126         H 3531   1.196   5.652   6.812
  126         H 3532   1.273   5.873   6.621
  126         H 3533   1.254   5.888   6.797
  126         H 3534   1.497   5.946   6.818
  126         H 3535   1.516   5.931   6.642
  126         H 3536   1.455   6.283   6.694
  126         H 3537   1.554   6.183   6.804
  126         H 3538   1.574   6.167   6.627
  127         C 3539   1.983   4.953   1.726
  127         O 3540   2.007   4.827   1.666
  127         C 3541   2.145   4.796   1.657
  127         C 3542   2.158   4.660   1.591
  127         O 3543   2.296   4.629   1.582
  127         C 3544   2.321   4.503   1.521
  127         C 3545   2.472   4.482   1.518
  127         O 3546   2.497   4.356   1.458
  127         C 3547   2.635   4.326   1.449
  127         H 3548   1.875   4.968   1.729
  127         H 3549   2.023   4.956   1.829
  127         H 3550   2.029   5.034   1.668
  127         H 3551   2.197   4.872   1.597
  127         H 3552   2.191   4.794   1.757
  127         H 3553   2.106   4.584   1.651
  127         H 3554   2.112   4.661   1.491
  127         H 3555   2.273   4.423   1.580
  127         H 3556   2.280   4.501   1.419
  127         H 3557   2.519   4.563   1.460
  127         H 3558   2.513   4.485   1.620
  127         H 3559   2.644   4.228   1.402
  127         H 3560   2.688   4.401   1.388
  127         H 3561   2.681   4.323   1.549
  128         C 3562   1.791   2.936   4.239
  128         O 3563   1.726   3.016   4.142
  128         C 3564   1.710   3.151   4.184
  128         C 3565   1.641   3.227   4.072
  128         O 3566   1.625   3.362   4.115
  128         C 3567   1.561   3.443   4.018
  128         C 3568   1.551   3.583   4.075
  128         O 3569   1.486   3.665   3.978
  128         C 3570   1.471   3.799   4.021
  128         H 3571   1.798   2.835   4.198
  128         H 3572   1.891   2.974   4.261
  128         H 3573   1.733   2.933   4.333
  128         H 3574   1.650   3.156   4.276
  128         H 3575   1.809   3.196   4.205
  128         H 3576   1.701   3.223   3.980
  128         H 3577   1.543   3.182   4.051
  128         H 3578   1.619   3.444   3.924
  128         H 3579   1.460   3.404   3.995
  128         H 3580   1.493   3.582   4.168
  128         H 3581   1.651   3.623   4.097
  128         H 3582   1.421   3.854   3.941
  128         H 3583   1.410   3.805   4.112
  128         H 3584   1.569   3.846   4.041
  129         C 3585   6.193   6.192   6.497
  129         O 3586   6.071   6.123   6.473
  129         C 3587   5.993   6.185   6.371
  129         C 3588   5.866   6.102   6.354
  129         O 3589   5.788   6.164   6.253
  129         C 3590   5.667   6.095   6.228
  129         C 3591   5.593   6.171   6.118
  129         O 3592   5.471   6.102   6.093
  129         C 3593   5.394   6.165   5.991
  129         H 3594   6.245   6.138   6.576
  129         H 3595   6.255   6.195   6.407
  129         H 3596   6.174   6.295   6.530
  129         H 3597   5.968   6.288   6.400
  129         H 3598   6.049   6.188   6.277
  129         H 3599   5.892   5.999   6.326
  129         H 3600   5.810   6.099   6.449
  129         H 3601   5.687   5.992   6.196
  129         H 3602   5.605   6.092   6.319
  129         H 3603   5.573   6.274   6.150
  129         H 3604   5.655   6.174   6.027
  129         H 3605   5.303   6.105   5.979
  129         H 3606   5.367   6.267   6.019
  129         H 3607   5.449   6.167   5.896
  130         C 3608   3.018   4.758   4.108
  130         O 3609   3.053   4.624   4.074
  130         C 3610   3.162   4.575   4.149
  130         C 3611   3.190   4.433   4.103
  130         O 3612   3.300   4.384   4.178
  130         C 3613   3.334   4.250   4.144
  130         C 3614   3.453   4.210   4.231
  130         O 3615   3.487   4.076   4.197
  130         C 3616   3.597   4.028   4.273
  130         H 3617   2.934   4.787   4.045
  130         H 3618   2.990   4.765   4.214
  130         H 3619   3.102   4.826   4.089
  130         H 3620   3.252   4.638   4.132
  130         H 3621   3.139   4.577   4.256
  130         H 3622   3.101   4.370   4.120
  130         H 3623   3.213   4.431   3.996
  130         H 3624   3.249   4.183   4.162
  130         H 3625   3.362   4.244   4.038
  130         H 3626   3.537   4.277   4.213
  130         H 3627   3.425   4.216   4.338
  130         H 3628   3.617   3.926   4.240
  130         H 3629   3.687   4.089   4.256
  130         H 3630   3.574   4.028   4.381
  131         C 3631   2.829   0.234   2.030
  131         O 3632   2.931   0.332   2.043
  131         C 3633   2.879   0.461   2.068
  131         C 3634   2.997   0.557   2.079
  131         O 3635   2.945   0.687   2.104
  131         C 3636   3.046   0.785   2.116
  131         C 3637   2.978   0.919   2.143
  131         O 3638   3.079   1.017   2.155
  131         C 3639   3.027   1.147   2.180
  131         H 3640   2.879   0.138   2.011
  131         H 3641   2.770   0.227   2.122
  131         H 3642   2.762   0.257   1.946
  131         H 3643   2.813   0.493   1.985
  131         H 3644   2.821   0.462   2.161
  131         H 3645   3.063   0.526   2.161
  131         H 3646   3.056   0.557   1.985
  131         H 3647   3.114   0.761   2.200
  131         H 3648   3.106   0.791   2.024
  131         H 3649   2.911   0.944   2.060
  131         H 3650   2.918   0.913   2.235
  131         H 3651   3.111   1.215   2.188
  131         H 3652   2.961   1.179   2.098
  131         H 3653   2.969   1.149   2.274
  132         C 3654   6.714   4.014   5.610
  132         O 3655   6.599   3.933   5.591
  132         C 3656   6.631   3.798   5.560
  132         C 3657   6.501   3.722   5.543
  132         O 3658   6.534   3.587   5.511
  132         C 3659   6.419   3.506   5.492
  132         C 3660   6.468   3.365   5.460
  132         O 3661   6.353   3.284   5.441
  132         C 3662   6.387   3.149   5.410
  132         H 3663   6.679   4.115   5.633
  132         H 3664   6.776   3.977   5.693
  132         H 3665   6.775   4.017   5.519
  132         H 3666   6.691   3.794   5.467
  132         H 3667   6.691   3.753   5.641
  132         H 3668   6.442   3.727   5.635
  132         H 3669   6.442   3.767   5.462
  132         H 3670   6.358   3.504   5.584
  132         H 3671   6.358   3.545   5.410
  132         H 3672   6.529   3.367   5.368
  132         H 3673   6.529   3.326   5.542
  132         H 3674   6.293   3.095   5.397
  132         H 3675   6.445   3.144   5.316
  132         H 3676   6.445   3.103   5.491
  133         C 3677   3.037   2.743   2.863
  133         O 3678   3.164   2.779   2.914
  133         C 3679   3.177   2.920   2.933
  133         C 3680   3.316   2.947   2.988
  133         O 3681   3.329   3.087   3.006
  133         C 3682   3.456   3.124   3.057
  133         C 3683   3.457   3.276   3.072
  133         O 3684   3.583   3.313   3.124
  133         C 3685   3.595   3.454   3.141
  133         H 3686   3.037   2.634   2.852
  133         H 3687   2.957   2.773   2.932
  133         H 3688   3.019   2.789   2.765
  133         H 3689   3.163   2.972   2.837
  133         H 3690   3.101   2.956   3.003
  133         H 3691   3.330   2.894   3.083
  133         H 3692   3.392   2.910   2.917
  133         H 3693   3.473   3.077   3.155
  133         H 3694   3.536   3.093   2.989
  133         H 3695   3.439   3.323   2.974
  133         H 3696   3.376   3.307   3.141
  133         H 3697   3.695   3.473   3.181
  133         H 3698   3.583   3.507   3.046
  133         H 3699   3.520   3.491   3.213
  134         C 3700   3.078   4.897   1.238
  134         O 3701   3.077   5.039   1.232
  134         C 3702   3.207   5.095   1.248
  134         C 3703   3.194   5.246   1.240
  134         O 3704   3.324   5.301   1.255
  134         C 3705   3.324   5.443   1.250
  134         C 3706   3.468   5.490   1.268
  134         O 3707   3.468   5.631   1.262
  134         C 3708   3.598   5.686   1.278
  134         H 3709   2.975   4.864   1.225
  134         H 3710   3.140   4.855   1.158
  134         H 3711   3.116   4.861   1.335
  134         H 3712   3.250   5.065   1.345
  134         H 3713   3.274   5.058   1.168
  134         H 3714   3.151   5.275   1.143
  134         H 3715   3.127   5.282   1.320
  134         H 3716   3.285   5.478   1.153
  134         H 3717   3.261   5.485   1.330
  134         H 3718   3.507   5.455   1.365
  134         H 3719   3.531   5.448   1.188
  134         H 3720   3.589   5.795   1.272
  134         H 3721   3.642   5.658   1.375
  134         H 3722   3.666   5.652   1.198
  135         C 3723   3.344   0.524   2.295
  135         O 3724   3.332   0.454   2.172
  135         C 3725   3.456   0.441   2.104
  135         C 3726   3.430   0.365   1.975
  135         O 3727   3.555   0.352   1.907
  135         C 3728   3.543   0.282   1.784
  135         C 3729   3.682   0.275   1.722
  135         O 3730   3.671   0.205   1.599
  135         C 3731   3.795   0.192   1.532
  135         H 3732   3.244   0.529   2.339
  135         H 3733   3.412   0.472   2.364
  135         H 3734   3.382   0.626   2.279
  135         H 3735   3.498   0.540   2.082
  135         H 3736   3.528   0.386   2.167
  135         H 3737   3.388   0.266   1.997
  135         H 3738   3.358   0.420   1.913
  135         H 3739   3.504   0.181   1.801
  135         H 3740   3.474   0.335   1.717
  135         H 3741   3.721   0.376   1.705
  135         H 3742   3.751   0.222   1.790
  135         H 3743   3.776   0.138   1.440
  135         H 3744   3.837   0.291   1.509
  135         H 3745   3.867   0.136   1.594
  136         C 3746   0.381   3.326   0.061
  136         O 3747   0.382   3.360   0.199
  136         C 3748   0.512   3.384   0.249
  136         C 3749   0.500   3.420   0.396
  136         O 3750   0.631   3.443   0.446
  136         C 3751   0.632   3.477   0.584
  136         C 3752   0.776   3.500   0.625
  136         O 3753   0.778   3.534   0.762
  136         C 3754   0.909   3.557   0.811
  136         H 3755   0.277   3.310   0.032
  136         H 3756   0.424   3.407   0.000
  136         H 3757   0.439   3.234   0.043
  136         H 3758   0.575   3.294   0.237
  136         H 3759   0.560   3.467   0.194
  136         H 3760   0.437   3.509   0.408
  136         H 3761   0.452   3.337   0.451
  136         H 3762   0.573   3.569   0.601
  136         H 3763   0.588   3.396   0.644
  136         H 3764   0.835   3.408   0.607
  136         H 3765   0.821   3.581   0.564
  136         H 3766   0.900   3.583   0.917
  136         H 3767   0.972   3.468   0.801
  136         H 3768   0.957   3.641   0.758
  137         C 3769   0.315   4.349   4.786
  137         O 3770   0.368   4.476   4.749
  137         C 3771   0.383   4.562   4.861
  137         C 3772   0.440   4.694   4.810
  137         O 3773   0.456   4.780   4.922
  137         C 3774   0.509   4.907   4.886
  137         C 3775   0.521   4.989   5.014
  137         O 3776   0.574   5.116   4.979
  137         C 3777   0.589   5.202   5.091
  137         H 3778   0.306   4.291   4.694
  137         H 3779   0.381   4.297   4.856
  137         H 3780   0.215   4.360   4.832
  137         H 3781   0.287   4.580   4.910
  137         H 3782   0.452   4.517   4.935
  137         H 3783   0.537   4.677   4.761
  137         H 3784   0.372   4.739   4.736
  137         H 3785   0.608   4.896   4.839
  137         H 3786   0.442   4.957   4.815
  137         H 3787   0.422   5.000   5.061
  137         H 3788   0.587   4.938   5.086
  137         H 3789   0.630   5.296   5.054
  137         H 3790   0.493   5.220   5.140
  137         H 3791   0.658   5.158   5.165
  138         C 3792   5.145   5.887   4.802
  138         O 3793   5.227   5.975   4.727
  138         C 3794   5.339   5.909   4.669
  138         C 3795   5.419   6.012   4.591
  138         O 3796   5.531   5.946   4.534
  138         C 3797   5.613   6.033   4.458
  138         C 3798   5.729   5.951   4.403
  138         O 3799   5.811   6.037   4.327
  138         C 3800   5.923   5.970   4.270
  138         H 3801   5.063   5.946   4.842
  138         H 3802   5.105   5.806   4.739
  138         H 3803   5.202   5.843   4.886
  138         H 3804   5.402   5.864   4.748
  138         H 3805   5.306   5.828   4.602
  138         H 3806   5.356   6.056   4.512
  138         H 3807   5.452   6.093   4.658
  138         H 3808   5.556   6.078   4.375
  138         H 3809   5.652   6.114   4.521
  138         H 3810   5.786   5.905   4.485
  138         H 3811   5.690   5.869   4.339
  138         H 3812   5.980   6.045   4.214
  138         H 3813   5.987   5.927   4.348
  138         H 3814   5.891   5.890   4.202
  139         C 3815   1.641   2.012   1.428
  139         O 3816   1.644   2.148   1.390
  139         C 3817   1.626   2.165   1.250
  139         C 3818   1.631   2.315   1.220
  139         O 3819   1.613   2.332   1.081
  139         C 3820   1.616   2.468   1.041
  139         C 3821   1.595   2.473   0.890
  139         O 3822   1.598   2.609   0.851
  139         C 3823   1.580   2.625   0.711
  139         H 3824   1.656   2.009   1.536
  139         H 3825   1.545   1.966   1.403
  139         H 3826   1.722   1.955   1.379
  139         H 3827   1.706   2.113   1.194
  139         H 3828   1.529   2.124   1.218
  139         H 3829   1.552   2.367   1.276
  139         H 3830   1.728   2.356   1.252
  139         H 3831   1.536   2.524   1.092
  139         H 3832   1.712   2.514   1.067
  139         H 3833   1.675   2.416   0.840
  139         H 3834   1.499   2.427   0.864
  139         H 3835   1.583   2.732   0.690
  139         H 3836   1.660   2.574   0.654
  139         H 3837   1.482   2.585   0.679
  140         C 3838   0.977   3.004   4.944
  140         O 3839   1.079   2.906   4.960
  140         C 3840   1.124   2.895   5.095
  140         C 3841   1.232   2.788   5.099
  140         O 3842   1.276   2.777   5.233
  140         C 3843   1.378   2.680   5.250
  140         C 3844   1.416   2.678   5.397
  140         O 3845   1.518   2.580   5.414
  140         C 3846   1.562   2.570   5.549
  140         H 3847   0.950   3.005   4.839
  140         H 3848   0.889   2.978   5.004
  140         H 3849   1.013   3.103   4.974
  140         H 3850   1.164   2.991   5.130
  140         H 3851   1.040   2.867   5.160
  140         H 3852   1.192   2.692   5.064
  140         H 3853   1.316   2.816   5.033
  140         H 3854   1.342   2.580   5.219
  140         H 3855   1.466   2.705   5.188
  140         H 3856   1.453   2.777   5.428
  140         H 3857   1.329   2.652   5.459
  140         H 3858   1.640   2.493   5.552
  140         H 3859   1.604   2.665   5.584
  140         H 3860   1.479   2.540   5.615
  141         C 3861   1.613   4.873   5.333
  141         O 3862   1.598   4.734   5.356
  141         C 3863   1.463   4.692   5.347
  141         C 3864   1.459   4.542   5.373
  141         O 3865   1.324   4.500   5.365
  141         C 3866   1.308   4.361   5.387
  141         C 3867   1.160   4.329   5.376
  141         O 3868   1.144   4.189   5.398
  141         C 3869   1.008   4.148   5.389
  141         H 3870   1.720   4.896   5.341
  141         H 3871   1.578   4.901   5.233
  141         H 3872   1.557   4.932   5.408
  141         H 3873   1.401   4.745   5.422
  141         H 3874   1.422   4.714   5.248
  141         H 3875   1.520   4.489   5.298
  141         H 3876   1.500   4.520   5.473
  141         H 3877   1.365   4.303   5.313
  141         H 3878   1.345   4.333   5.487
  141         H 3879   1.103   4.386   5.450
  141         H 3880   1.123   4.356   5.275
  141         H 3881   1.006   4.041   5.408
  141         H 3882   0.946   4.200   5.465
  141         H 3883   0.966   4.169   5.290
  142         C 3884   4.525   1.680   3.260
  142         O 3885   4.513   1.799   3.184
  142         C 3886   4.581   1.791   3.059
  142         C 3887   4.561   1.923   2.987
  142         O 3888   4.629   1.915   2.863
  142         C 3889   4.618   2.033   2.786
  142         C 3890   4.694   2.011   2.656
  142         O 3891   4.683   2.130   2.579
  142         C 3892   4.751   2.121   2.454
  142         H 3893   4.470   1.696   3.354
  142         H 3894   4.481   1.595   3.207
  142         H 3895   4.630   1.658   3.283
  142         H 3896   4.688   1.772   3.075
  142         H 3897   4.540   1.709   2.999
  142         H 3898   4.454   1.942   2.971
  142         H 3899   4.602   2.006   3.047
  142         H 3900   4.512   2.056   2.764
  142         H 3901   4.660   2.119   2.840
  142         H 3902   4.800   1.989   2.677
  142         H 3903   4.652   1.926   2.601
  142         H 3904   4.737   2.216   2.402
  142         H 3905   4.859   2.103   2.469
  142         H 3906   4.710   2.039   2.393
  143         C 3907   6.079   4.945   2.859
  143         O 3908   6.159   4.828   2.869
  143         C 3909   6.295   4.857   2.894
  143         C 3910   6.370   4.725   2.903
  143         O 3911   6.507   4.754   2.928
  143         C 3912   6.587   4.637   2.939
  143         C 3913   6.730   4.682   2.965
  143         O 3914   6.810   4.565   2.976
  143         C 3915   6.947   4.595   3.001
  143         H 3916   5.977   4.912   2.840
  143         H 3917   6.082   5.003   2.952
  143         H 3918   6.113   5.009   2.776
  143         H 3919   6.337   4.918   2.813
  143         H 3920   6.306   4.913   2.988
  143         H 3921   6.328   4.663   2.985
  143         H 3922   6.359   4.668   2.809
  143         H 3923   6.551   4.573   3.021
  143         H 3924   6.582   4.579   2.846
  143         H 3925   6.765   4.746   2.883
  143         H 3926   6.735   4.740   3.059
  143         H 3927   7.000   4.500   3.007
  143         H 3928   6.989   4.655   2.919
  143         H 3929   6.958   4.650   3.095
  144         C 3930   1.337   5.014   3.785
  144         O 3931   1.208   4.972   3.743
  144         C 3932   1.190   4.832   3.752
  144         C 3933   1.049   4.799   3.704
  144         O 3934   1.032   4.659   3.713
  144         C 3935   0.903   4.616   3.671
  144         C 3936   0.897   4.465   3.685
  144         O 3937   0.768   4.423   3.643
  144         C 3938   0.751   4.282   3.652
  144         H 3939   1.341   5.122   3.775
  144         H 3940   1.354   4.986   3.891
  144         H 3941   1.415   4.968   3.724
  144         H 3942   1.264   4.779   3.689
  144         H 3943   1.203   4.798   3.856
  144         H 3944   0.975   4.851   3.766
  144         H 3945   1.036   4.833   3.600
  144         H 3946   0.825   4.663   3.732
  144         H 3947   0.886   4.645   3.566
  144         H 3948   0.975   4.418   3.623
  144         H 3949   0.914   4.437   3.790
  144         H 3950   0.650   4.259   3.618
  144         H 3951   0.824   4.229   3.589
  144         H 3952   0.763   4.248   3.756
  145         C 3953   1.271   6.142   4.026
  145         O 3954   1.325   6.063   4.131
  145         C 3955   1.225   5.992   4.202
  145         C 3956   1.294   5.912   4.311
  145         O 3957   1.194   5.841   4.383
  145         C 3958   1.247   5.761   4.488
  145         C 3959   1.131   5.691   4.556
  145         O 3960   1.184   5.612   4.661
  145         C 3961   1.083   5.541   4.732
  145         H 3962   1.355   6.193   3.977
  145         H 3963   1.218   6.080   3.953
  145         H 3964   1.201   6.218   4.065
  145         H 3965   1.153   6.062   4.247
  145         H 3966   1.170   5.925   4.135
  145         H 3967   1.366   5.842   4.266
  145         H 3968   1.349   5.979   4.379
  145         H 3969   1.318   5.687   4.448
  145         H 3970   1.301   5.825   4.560
  145         H 3971   1.060   5.766   4.596
  145         H 3972   1.077   5.628   4.483
  145         H 3973   1.133   5.484   4.810
  145         H 3974   1.011   5.611   4.778
  145         H 3975   1.028   5.473   4.665
  146         C 3976   3.097   2.890   2.317
  146         O 3977   3.145   3.023   2.299
  146         C 3978   3.264   3.028   2.223
  146         C 3979   3.306   3.174   2.211
  146         O 3980   3.425   3.178   2.134
  146         C 3981   3.473   3.311   2.116
  146         C 3982   3.601   3.302   2.033
  146         O 3983   3.649   3.434   2.015
  146         C 3984   3.769   3.438   1.938
  146         H 3985   3.006   2.896   2.377
  146         H 3986   3.075   2.843   2.220
  146         H 3987   3.171   2.828   2.370
  146         H 3988   3.344   2.970   2.272
  146         H 3989   3.248   2.985   2.123
  146         H 3990   3.226   3.231   2.161
  146         H 3991   3.322   3.217   2.311
  146         H 3992   3.398   3.372   2.064
  146         H 3993   3.495   3.357   2.213
  146         H 3994   3.676   3.241   2.085
  146         H 3995   3.579   3.255   1.936
  146         H 3996   3.798   3.543   1.929
  146         H 3997   3.849   3.382   1.987
  146         H 3998   3.752   3.397   1.837
  147         C 3999   3.558   5.302   6.515
  147         O 4000   3.634   5.228   6.420
  147         C 4001   3.683   5.310   6.314
  147         C 4002   3.762   5.221   6.220
  147         O 4003   3.811   5.302   6.114
  147         C 4004   3.887   5.230   6.019
  147         C 4005   3.933   5.328   5.912
  147         O 4006   4.009   5.255   5.817
  147         C 4007   4.057   5.337   5.711
  147         H 4008   3.526   5.232   6.591
  147         H 4009   3.619   5.381   6.561
  147         H 4010   3.470   5.348   6.467
  147         H 4011   3.599   5.357   6.260
  147         H 4012   3.747   5.390   6.354
  147         H 4013   3.846   5.174   6.273
  147         H 4014   3.698   5.141   6.180
  147         H 4015   3.974   5.183   6.067
  147         H 4016   3.826   5.150   5.974
  147         H 4017   3.845   5.374   5.864
  147         H 4018   3.994   5.407   5.957
  147         H 4019   4.114   5.273   5.644
  147         H 4020   3.974   5.384   5.656
  147         H 4021   4.122   5.417   5.750
  148         C 4022   5.509   4.920   2.938
  148         O 4023   5.571   5.047   2.936
  148         C 4024   5.710   5.039   2.911
  148         C 4025   5.766   5.181   2.912
  148         O 4026   5.905   5.173   2.887
  148         C 4027   5.968   5.300   2.885
  148         C 4028   6.116   5.278   2.858
  148         O 4029   6.179   5.405   2.856
  148         C 4030   6.319   5.397   2.831
  148         H 4031   5.402   4.936   2.958
  148         H 4032   5.520   4.869   2.841
  148         H 4033   5.551   4.856   3.017
  148         H 4034   5.760   4.979   2.989
  148         H 4035   5.729   4.992   2.814
  148         H 4036   5.716   5.241   2.834
  148         H 4037   5.747   5.229   3.009
  148         H 4038   5.924   5.364   2.807
  148         H 4039   5.955   5.351   2.982
  148         H 4040   6.160   5.215   2.936
  148         H 4041   6.129   5.227   2.761
  148         H 4042   6.358   5.498   2.832
  148         H 4043   6.369   5.338   2.909
  148         H 4044   6.338   5.350   2.733
  149         C 4045   2.650   4.642   6.236
  149         O 4046   2.743   4.653   6.129
  149         C 4047   2.872   4.607   6.165
  149         C 4048   2.963   4.622   6.044
  149         O 4049   3.092   4.576   6.080
  149         C 4050   3.186   4.586   5.974
  149         C 4051   3.319   4.534   6.025
  149         O 4052   3.413   4.544   5.919
  149         C 4053   3.542   4.497   5.956
  149         H 4054   2.554   4.680   6.199
  149         H 4055   2.638   4.538   6.268
  149         H 4056   2.682   4.702   6.322
  149         H 4057   2.912   4.665   6.250
  149         H 4058   2.868   4.501   6.196
  149         H 4059   2.924   4.564   5.959
  149         H 4060   2.967   4.728   6.014
  149         H 4061   3.153   4.527   5.888
  149         H 4062   3.196   4.691   5.942
  149         H 4063   3.352   4.593   6.112
  149         H 4064   3.309   4.429   6.058
  149         H 4065   3.607   4.509   5.869
  149         H 4066   3.583   4.556   6.040
  149         H 4067   3.539   4.391   5.986
  150         C 4068   2.112   0.161   2.960
  150         O 4069   2.239   0.224   2.958
  150         C 4070   2.232   0.362   2.992
  150         C 4071   2.373   0.418   2.987
  150         O 4072   2.365   0.556   3.021
  150         C 4073   2.492   0.620   3.019
  150         C 4074   2.471   0.766   3.057
  150         O 4075   2.597   0.830   3.056
  150         C 4076   2.589   0.967   3.090
  150         H 4077   2.128   0.056   2.933
  150         H 4078   2.067   0.166   3.060
  150         H 4079   2.043   0.208   2.888
  150         H 4080   2.167   0.416   2.922
  150         H 4081   2.190   0.374   3.093
  150         H 4082   2.438   0.365   3.057
  150         H 4083   2.414   0.406   2.886
  150         H 4084   2.560   0.572   3.091
  150         H 4085   2.537   0.613   2.919
  150         H 4086   2.402   0.814   2.986
  150         H 4087   2.425   0.772   3.158
  150         H 4088   2.691   1.008   3.086
  150         H 4089   2.525   1.022   3.019
  150         H 4090   2.549   0.981   3.191
  151         C 4091   5.801   6.183   5.516
  151         O 4092   5.820   6.324   5.512
  151         C 4093   5.952   6.360   5.477
  151         C 4094   5.960   6.512   5.477
  151         O 4095   6.092   6.549   5.441
  151         C 4096   6.111   6.690   5.437
  151         C 4097   6.256   6.715   5.398
  151         O 4098   6.275   6.856   5.394
  151         C 4099   6.408   6.892   5.359
  151         H 4100   5.698   6.165   5.544
  151         H 4101   5.821   6.138   5.418
  151         H 4102   5.868   6.136   5.590
  151         H 4103   6.024   6.319   5.549
  151         H 4104   5.978   6.321   5.377
  151         H 4105   5.888   6.554   5.404
  151         H 4106   5.934   6.552   5.576
  151         H 4107   6.043   6.736   5.364
  151         H 4108   6.090   6.734   5.536
  151         H 4109   6.324   6.669   5.472
  151         H 4110   6.277   6.671   5.300
  151         H 4111   6.413   7.001   5.358
  151         H 4112   6.480   6.852   5.431
  151         H 4113   6.433   6.854   5.259
  152         C 4114   6.319   4.983   4.971
  152         O 4115   6.339   4.843   4.983
  152         C 4116   6.465   4.812   5.042
  152         C 4117   6.475   4.660   5.050
  152         O 4118   6.601   4.629   5.108
  152         C 4119   6.622   4.489   5.121
  152         C 4120   6.759   4.469   5.184
  152         O 4121   6.780   4.329   5.197
  152         C 4122   6.906   4.299   5.256
  152         H 4123   6.220   4.997   4.925
  152         H 4124   6.320   5.032   5.069
  152         H 4125   6.396   5.029   4.907
  152         H 4126   6.547   4.852   4.981
  152         H 4127   6.472   4.856   5.142
  152         H 4128   6.393   4.620   5.111
  152         H 4129   6.468   4.616   4.949
  152         H 4130   6.544   4.444   5.184
  152         H 4131   6.619   4.440   5.022
  152         H 4132   6.837   4.514   5.121
  152         H 4133   6.762   4.517   5.283
  152         H 4134   6.913   4.190   5.261
  152         H 4135   6.989   4.338   5.195
  152         H 4136   6.914   4.341   5.357
  153         C 4137   3.515   0.752   1.394
  153         O 4138   3.588   0.872   1.416
  153         C 4139   3.534   0.950   1.521
  153         C 4140   3.620   1.074   1.536
  153         O 4141   3.565   1.153   1.640
  153         C 4142   3.638   1.273   1.663
  153         C 4143   3.570   1.347   1.777
  153         O 4144   3.642   1.467   1.800
  153         C 4145   3.587   1.545   1.905
  153         H 4146   3.564   0.699   1.312
  153         H 4147   3.515   0.688   1.484
  153         H 4148   3.411   0.774   1.366
  153         H 4149   3.430   0.979   1.498
  153         H 4150   3.533   0.893   1.615
  153         H 4151   3.724   1.046   1.559
  153         H 4152   3.620   1.131   1.441
  153         H 4153   3.742   1.250   1.690
  153         H 4154   3.639   1.335   1.573
  153         H 4155   3.465   1.370   1.750
  153         H 4156   3.569   1.285   1.868
  153         H 4157   3.649   1.634   1.915
  153         H 4158   3.484   1.575   1.882
  153         H 4159   3.587   1.489   2.000
  154         C 4160   6.151   6.388   2.640
  154         O 4161   6.202   6.405   2.509
  154         C 4162   6.146   6.517   2.442
  154         C 4163   6.208   6.524   2.303
  154         O 4164   6.152   6.636   2.237
  154         C 4165   6.202   6.653   2.105
  154         C 4166   6.135   6.775   2.045
  154         O 4167   6.185   6.793   1.914
  154         C 4168   6.129   6.905   1.848
  154         H 4169   6.200   6.300   2.683
  154         H 4170   6.173   6.476   2.703
  154         H 4171   6.042   6.373   2.639
  154         H 4172   6.037   6.506   2.434
  154         H 4173   6.167   6.609   2.498
  154         H 4174   6.317   6.535   2.311
  154         H 4175   6.187   6.432   2.248
  154         H 4176   6.312   6.668   2.108
  154         H 4177   6.181   6.564   2.044
  154         H 4178   6.026   6.761   2.043
  154         H 4179   6.156   6.864   2.107
  154         H 4180   6.173   6.910   1.748
  154         H 4181   6.020   6.894   1.838
  154         H 4182   6.150   6.998   1.902
  155         C 4183   5.188   4.893   4.095
  155         O 4184   5.172   4.879   3.954
  155         C 4185   5.071   4.963   3.902
  155         C 4186   5.064   4.939   3.752
  155         O 4187   4.963   5.023   3.699
  155         C 4188   4.947   5.009   3.559
  155         C 4189   4.836   5.104   3.515
  155         O 4190   4.820   5.090   3.375
  155         C 4191   4.718   5.175   3.323
  155         H 4192   5.267   4.826   4.126
  155         H 4193   5.215   4.997   4.121
  155         H 4194   5.095   4.867   4.148
  155         H 4195   4.974   4.940   3.948
  155         H 4196   5.094   5.069   3.922
  155         H 4197   5.161   4.962   3.705
  155         H 4198   5.041   4.833   3.731
  155         H 4199   5.041   5.035   3.507
  155         H 4200   4.920   4.906   3.533
  155         H 4201   4.742   5.079   3.567
  155         H 4202   4.862   5.208   3.541
  155         H 4203   4.714   5.157   3.215
  155         H 4204   4.621   5.151   3.368
  155         H 4205   4.741   5.280   3.342
  156         C 4206   6.896   5.574   1.510
  156         O 4207   6.833   5.693   1.465
  156         C 4208   6.696   5.672   1.433
  156         C 4209   6.639   5.806   1.386
  156         O 4210   6.503   5.785   1.354
  156         C 4211   6.438   5.904   1.309
  156         C 4212   6.294   5.869   1.278
  156         O 4213   6.229   5.987   1.233
  156         C 4214   6.093   5.966   1.201
  156         H 4215   7.000   5.599   1.532
  156         H 4216   6.848   5.535   1.601
  156         H 4217   6.893   5.496   1.432
  156         H 4218   6.686   5.597   1.353
  156         H 4219   6.641   5.636   1.521
  156         H 4220   6.649   5.881   1.466
  156         H 4221   6.694   5.842   1.298
  156         H 4222   6.443   5.981   1.387
  156         H 4223   6.488   5.942   1.219
  156         H 4224   6.289   5.791   1.200
  156         H 4225   6.244   5.830   1.368
  156         H 4226   6.052   6.062   1.167
  156         H 4227   6.082   5.892   1.120
  156         H 4228   6.036   5.931   1.288
  157         C 4229   2.692   3.585   5.412
  157         O 4230   2.714   3.493   5.306
  157         C 4231   2.630   3.378   5.315
  157         C 4232   2.662   3.288   5.197
  157         O 4233   2.579   3.174   5.206
  157         C 4234   2.600   3.082   5.100
  157         C 4235   2.505   2.965   5.121
  157         O 4236   2.526   2.872   5.015
  157         C 4237   2.442   2.758   5.025
  157         H 4238   2.760   3.668   5.397
  157         H 4239   2.588   3.622   5.412
  157         H 4240   2.713   3.538   5.510
  157         H 4241   2.648   3.325   5.409
  157         H 4242   2.524   3.408   5.312
  157         H 4243   2.644   3.342   5.102
  157         H 4244   2.768   3.259   5.200
  157         H 4245   2.580   3.129   5.003
  157         H 4246   2.704   3.046   5.100
  157         H 4247   2.525   2.917   5.218
  157         H 4248   2.401   3.000   5.121
  157         H 4249   2.465   2.694   4.940
  157         H 4250   2.460   2.704   5.119
  157         H 4251   2.336   2.787   5.021
  158         C 4252   0.514   2.681   3.555
  158         O 4253   0.543   2.544   3.534
  158         C 4254   0.681   2.514   3.555
  158         C 4255   0.700   2.365   3.529
  158         O 4256   0.837   2.335   3.550
  158         C 4257   0.867   2.198   3.529
  158         C 4258   1.016   2.180   3.554
  158         O 4259   1.047   2.042   3.533
  158         C 4260   1.184   2.013   3.554
  158         H 4261   0.407   2.694   3.537
  158         H 4262   0.537   2.711   3.658
  158         H 4263   0.571   2.745   3.485
  158         H 4264   0.743   2.572   3.486
  158         H 4265   0.710   2.539   3.657
  158         H 4266   0.637   2.307   3.598
  158         H 4267   0.670   2.340   3.427
  158         H 4268   0.809   2.135   3.598
  158         H 4269   0.842   2.168   3.426
  158         H 4270   1.074   2.243   3.485
  158         H 4271   1.041   2.209   3.657
  158         H 4272   1.198   1.907   3.536
  158         H 4273   1.247   2.070   3.485
  158         H 4274   1.214   2.037   3.657
  159         C 4275   0.508   4.853   0.183
  159         O 4276   0.626   4.810   0.250
  159         C 4277   0.600   4.762   0.381
  159         C 4278   0.732   4.719   0.442
  159         O 4279   0.706   4.671   0.573
  159         C 4280   0.823   4.627   0.641
  159         C 4281   0.781   4.579   0.779
  159         O 4282   0.898   4.535   0.846
  159         C 4283   0.871   4.488   0.977
  159         H 4284   0.539   4.887   0.084
  159         H 4285   0.436   4.771   0.173
  159         H 4286   0.461   4.936   0.238
  159         H 4287   0.554   4.842   0.442
  159         H 4288   0.530   4.677   0.378
  159         H 4289   0.777   4.639   0.381
  159         H 4290   0.802   4.803   0.445
  159         H 4291   0.870   4.545   0.585
  159         H 4292   0.895   4.710   0.649
  159         H 4293   0.733   4.661   0.835
  159         H 4294   0.709   4.497   0.770
  159         H 4295   0.966   4.457   1.021
  159         H 4296   0.827   4.568   1.039
  159         H 4297   0.802   4.403   0.975
  160         C 4298   5.743   6.931   3.404
  160         O 4299   5.696   6.803   3.363
  160         C 4300   5.716   6.703   3.461
  160         C 4301   5.663   6.572   3.406
  160         O 4302   5.683   6.472   3.505
  160         C 4303   5.636   6.344   3.464
  160         C 4304   5.664   6.247   3.577
  160         O 4305   5.617   6.119   3.537
  160         C 4306   5.638   6.019   3.636
  160         H 4307   5.723   7.000   3.323
  160         H 4308   5.690   6.964   3.495
  160         H 4309   5.851   6.928   3.425
  160         H 4310   5.824   6.693   3.485
  160         H 4311   5.663   6.729   3.554
  160         H 4312   5.556   6.582   3.383
  160         H 4313   5.716   6.545   3.313
  160         H 4314   5.529   6.348   3.442
  160         H 4315   5.689   6.312   3.373
  160         H 4316   5.772   6.243   3.599
  160         H 4317   5.611   6.279   3.669
  160         H 4318   5.599   5.925   3.596
  160         H 4319   5.745   6.008   3.659
  160         H 4320   5.584   6.044   3.729
  161         C 4321   0.886   0.644   1.330
  161         O 4322   0.949   0.555   1.239
  161         C 4323   1.079   0.597   1.202
  161         C 4324   1.135   0.494   1.105
  161         O 4325   1.265   0.537   1.068
  161         C 4326   1.329   0.448   0.977
  161         C 4327   1.466   0.505   0.945
  161         O 4328   1.530   0.416   0.854
  161         C 4329   1.660   0.460   0.817
  161         H 4330   0.787   0.603   1.352
  161         H 4331   0.944   0.654   1.423
  161         H 4332   0.874   0.744   1.285
  161         H 4333   1.074   0.696   1.153
  161         H 4334   1.143   0.606   1.290
  161         H 4335   1.140   0.396   1.154
  161         H 4336   1.071   0.486   1.016
  161         H 4337   1.339   0.348   1.022
  161         H 4338   1.270   0.438   0.885
  161         H 4339   1.456   0.605   0.900
  161         H 4340   1.526   0.515   1.037
  161         H 4341   1.700   0.386   0.748
  161         H 4342   1.656   0.558   0.768
  161         H 4343   1.725   0.467   0.905
  162         C 4344   2.732   5.125   6.354
  162         O 4345   2.679   5.125   6.222
  162         C 4346   2.547   5.071   6.217
  162         C 4347   2.501   5.076   6.072
  162         O 4348   2.370   5.023   6.067
  162         C 4349   2.316   5.022   5.935
  162         C 4350   2.176   4.963   5.943
  162         O 4351   2.122   4.963   5.812
  162         C 4352   1.990   4.909   5.807
  162         H 4353   2.832   5.167   6.348
  162         H 4354   2.670   5.186   6.421
  162         H 4355   2.738   5.023   6.394
  162         H 4356   2.546   4.967   6.253
  162         H 4357   2.479   5.130   6.280
  162         H 4358   2.502   5.180   6.036
  162         H 4359   2.569   5.017   6.009
  162         H 4360   2.312   5.125   5.895
  162         H 4361   2.379   4.962   5.868
  162         H 4362   2.180   4.861   5.983
  162         H 4363   2.113   5.024   6.010
  162         H 4364   1.958   4.913   5.703
  162         H 4365   1.989   4.805   5.843
  162         H 4366   1.921   4.968   5.870
  163         C 4367   1.387   5.378   6.413
  163         O 4368   1.517   5.333   6.448
  163         C 4369   1.617   5.377   6.357
  163         C 4370   1.750   5.323   6.404
  163         O 4371   1.850   5.367   6.313
  163         C 4372   1.980   5.322   6.347
  163         C 4373   2.076   5.376   6.242
  163         O 4374   2.206   5.331   6.276
  163         C 4375   2.305   5.376   6.185
  163         H 4376   1.318   5.340   6.489
  163         H 4377   1.383   5.488   6.413
  163         H 4378   1.357   5.342   6.314
  163         H 4379   1.594   5.341   6.255
  163         H 4380   1.620   5.487   6.354
  163         H 4381   1.772   5.359   6.506
  163         H 4382   1.747   5.213   6.407
  163         H 4383   2.008   5.358   6.447
  163         H 4384   1.983   5.212   6.348
  163         H 4385   2.048   5.339   6.142
  163         H 4386   2.073   5.486   6.241
  163         H 4387   2.401   5.336   6.219
  163         H 4388   2.284   5.339   6.083
  163         H 4389   2.310   5.485   6.182
  164         C 4390   6.367   6.801   0.907
  164         O 4391   6.409   6.739   1.027
  164         C 4392   6.327   6.628   1.063
  164         C 4393   6.381   6.571   1.192
  164         O 4394   6.300   6.460   1.228
  164         C 4395   6.341   6.397   1.348
  164         C 4396   6.247   6.281   1.375
  164         O 4397   6.288   6.218   1.495
  164         C 4398   6.206   6.108   1.530
  164         H 4399   6.435   6.885   0.888
  164         H 4400   6.371   6.731   0.822
  164         H 4401   6.264   6.839   0.915
  164         H 4402   6.223   6.660   1.076
  164         H 4403   6.330   6.552   0.983
  164         H 4404   6.486   6.539   1.179
  164         H 4405   6.379   6.647   1.272
  164         H 4406   6.444   6.360   1.339
  164         H 4407   6.337   6.469   1.432
  164         H 4408   6.143   6.318   1.384
  164         H 4409   6.250   6.209   1.291
  164         H 4410   6.245   6.066   1.623
  164         H 4411   6.101   6.139   1.544
  164         H 4412   6.209   6.030   1.451
  165         C 4413   4.629   2.008   0.483
  165         O 4414   4.632   2.150   0.488
  165         C 4415   4.510   2.205   0.533
  165         C 4416   4.525   2.357   0.534
  165         O 4417   4.402   2.412   0.580
  165         C 4418   4.405   2.554   0.585
  165         C 4419   4.269   2.600   0.635
  165         O 4420   4.271   2.742   0.640
  165         C 4421   4.148   2.796   0.686
  165         H 4422   4.727   1.975   0.447
  165         H 4423   4.611   1.965   0.582
  165         H 4424   4.551   1.972   0.414
  165         H 4425   4.427   2.176   0.467
  165         H 4426   4.486   2.169   0.635
  165         H 4427   4.607   2.386   0.601
  165         H 4428   4.548   2.393   0.433
  165         H 4429   4.484   2.588   0.653
  165         H 4430   4.424   2.595   0.485
  165         H 4431   4.189   2.565   0.567
  165         H 4432   4.248   2.558   0.735
  165         H 4433   4.159   2.905   0.687
  165         H 4434   4.065   2.769   0.619
  165         H 4435   4.124   2.761   0.788
  166         C 4436   5.049   0.086   2.933
  166         O 4437   4.986   0.208   2.970
  166         C 4438   4.861   0.227   2.905
  166         C 4439   4.804   0.359   2.952
  166         O 4440   4.679   0.377   2.887
  166         C 4441   4.615   0.499   2.924
  166         C 4442   4.483   0.506   2.849
  166         O 4443   4.419   0.628   2.885
  166         C 4444   4.294   0.645   2.820
  166         H 4445   5.144   0.082   2.987
  166         H 4446   4.987   0.000   2.960
  166         H 4447   5.069   0.083   2.824
  166         H 4448   4.874   0.227   2.796
  166         H 4449   4.793   0.145   2.931
  166         H 4450   4.791   0.358   3.061
  166         H 4451   4.872   0.441   2.926
  166         H 4452   4.597   0.502   3.032
  166         H 4453   4.679   0.585   2.897
  166         H 4454   4.501   0.503   2.740
  166         H 4455   4.420   0.420   2.875
  166         H 4456   4.253   0.740   2.854
  166         H 4457   4.307   0.648   2.710
  166         H 4458   4.225   0.564   2.846
  167         C 4459   2.913   6.131   1.937
  167         O 4460   3.018   6.210   1.991
  167         C 4461   2.974   6.294   2.096
  167         C 4462   3.094   6.373   2.146
  167         O 4463   3.049   6.457   2.252
  167         C 4464   3.153   6.537   2.306
  167         C 4465   3.093   6.621   2.418
  167         O 4466   3.197   6.701   2.472
  167         C 4467   3.152   6.785   2.578
  167         H 4468   2.957   6.070   1.857
  167         H 4469   2.870   6.065   2.013
  167         H 4470   2.833   6.194   1.895
  167         H 4471   2.895   6.362   2.061
  167         H 4472   2.932   6.234   2.178
  167         H 4473   3.172   6.305   2.182
  167         H 4474   3.135   6.434   2.064
  167         H 4475   3.233   6.473   2.346
  167         H 4476   3.197   6.602   2.229
  167         H 4477   3.013   6.685   2.377
  167         H 4478   3.049   6.556   2.495
  167         H 4479   3.238   6.841   2.613
  167         H 4480   3.074   6.854   2.543
  167         H 4481   3.111   6.725   2.661
  168         C 4482   5.435   2.686   1.707
  168         O 4483   5.376   2.561   1.742
  168         C 4484   5.461   2.451   1.714
  168         C 4485   5.388   2.325   1.756
  168         O 4486   5.473   2.214   1.728
  168         C 4487   5.415   2.090   1.763
  168         C 4488   5.515   1.981   1.728
  168         O 4489   5.457   1.856   1.763
  168         C 4490   5.543   1.746   1.735
  168         H 4491   5.363   2.764   1.732
  168         H 4492   5.528   2.703   1.763
  168         H 4493   5.458   2.690   1.599
  168         H 4494   5.486   2.447   1.607
  168         H 4495   5.556   2.460   1.770
  168         H 4496   5.364   2.328   1.863
  168         H 4497   5.294   2.315   1.700
  168         H 4498   5.392   2.087   1.870
  168         H 4499   5.321   2.074   1.707
  168         H 4500   5.539   1.984   1.621
  168         H 4501   5.609   1.996   1.784
  168         H 4502   5.490   1.656   1.765
  168         H 4503   5.567   1.741   1.628
  168         H 4504   5.637   1.754   1.792
  169         C 4505   6.046   3.058   0.425
  169         O 4506   6.177   3.004   0.433
  169         C 4507   6.246   3.046   0.550
  169         C 4508   6.385   2.983   0.547
  169         O 4509   6.454   3.025   0.664
  169         C 4510   6.585   2.972   0.672
  169         C 4511   6.648   3.023   0.801
  169         O 4512   6.779   2.970   0.809
  169         C 4513   6.847   3.013   0.927
  169         H 4514   6.002   3.020   0.333
  169         H 4515   5.985   3.025   0.511
  169         H 4516   6.048   3.168   0.423
  169         H 4517   6.255   3.156   0.553
  169         H 4518   6.192   3.014   0.640
  169         H 4519   6.376   2.873   0.544
  169         H 4520   6.439   3.015   0.457
  169         H 4521   6.582   2.862   0.673
  169         H 4522   6.645   3.003   0.586
  169         H 4523   6.651   3.133   0.800
  169         H 4524   6.588   2.991   0.888
  169         H 4525   6.946   2.967   0.924
  169         H 4526   6.857   3.122   0.929
  169         H 4527   6.794   2.980   1.017
  170         C 4528   0.811   3.923   4.781
  170         O 4529   0.860   4.051   4.817
  170         C 4530   0.999   4.051   4.845
  170         C 4531   1.039   4.193   4.882
  170         O 4532   1.179   4.192   4.910
  170         C 4533   1.228   4.320   4.946
  170         C 4534   1.377   4.306   4.974
  170         O 4535   1.427   4.434   5.010
  170         C 4536   1.566   4.432   5.038
  170         H 4537   0.704   3.933   4.762
  170         H 4538   0.861   3.885   4.691
  170         H 4539   0.826   3.851   4.863
  170         H 4540   1.021   3.982   4.929
  170         H 4541   1.056   4.017   4.757
  170         H 4542   1.018   4.261   4.799
  170         H 4543   0.983   4.226   4.970
  170         H 4544   1.211   4.392   4.865
  170         H 4545   1.176   4.357   5.036
  170         H 4546   1.394   4.234   5.055
  170         H 4547   1.429   4.268   4.884
  170         H 4548   1.594   4.534   5.064
  170         H 4549   1.589   4.365   5.122
  170         H 4550   1.624   4.400   4.950
  171         C 4551   0.678   0.873   2.507
  171         O 4552   0.683   0.731   2.504
  171         C 4553   0.814   0.681   2.481
  171         C 4554   0.807   0.530   2.480
  171         O 4555   0.938   0.481   2.457
  171         C 4556   0.944   0.339   2.454
  171         C 4557   1.089   0.299   2.429
  171         O 4558   1.095   0.157   2.426
  171         C 4559   1.227   0.109   2.403
  171         H 4560   0.574   0.901   2.525
  171         H 4561   0.740   0.913   2.588
  171         H 4562   0.711   0.915   2.412
  171         H 4563   0.853   0.718   2.385
  171         H 4564   0.882   0.715   2.561
  171         H 4565   0.768   0.493   2.576
  171         H 4566   0.739   0.496   2.401
  171         H 4567   0.909   0.296   2.550
  171         H 4568   0.880   0.299   2.374
  171         H 4569   1.124   0.341   2.334
  171         H 4570   1.153   0.338   2.510
  171         H 4571   1.221   0.000   2.402
  171         H 4572   1.265   0.144   2.307
  171         H 4573   1.295   0.141   2.483
  172         C 4574   0.846   3.251   5.146
  172         O 4575   0.808   3.371   5.080
  172         C 4576   0.667   3.390   5.078
  172         C 4577   0.639   3.520   5.004
  172         O 4578   0.498   3.539   5.003
  172         C 4579   0.460   3.659   4.936
  172         C 4580   0.308   3.668   4.941
  172         O 4581   0.269   3.787   4.874
  172         C 4582   0.129   3.805   4.873
  172         H 4583   0.955   3.246   5.143
  172         H 4584   0.813   3.253   5.251
  172         H 4585   0.803   3.163   5.097
  172         H 4586   0.618   3.306   5.026
  172         H 4587   0.628   3.395   5.180
  172         H 4588   0.688   3.604   5.056
  172         H 4589   0.679   3.515   4.902
  172         H 4590   0.504   3.747   4.986
  172         H 4591   0.494   3.658   4.832
  172         H 4592   0.264   3.580   4.891
  172         H 4593   0.274   3.669   5.045
  172         H 4594   0.109   3.899   4.820
  172         H 4595   0.079   3.722   4.820
  172         H 4596   0.089   3.812   4.975
  173         C 4597   5.846   6.460   4.275
  173         O 4598   5.790   6.585   4.237
  173         C 4599   5.667   6.571   4.169
  173         C 4600   5.617   6.710   4.134
  173         O 4601   5.493   6.696   4.066
  173         C 4602   5.437   6.820   4.027
  173         C 4603   5.306   6.791   3.956
  173         O 4604   5.249   6.916   3.917
  173         C 4605   5.125   6.900   3.849
  173         H 4606   5.940   6.482   4.327
  173         H 4607   5.779   6.406   4.343
  173         H 4608   5.866   6.398   4.187
  173         H 4609   5.680   6.511   4.078
  173         H 4610   5.593   6.520   4.233
  173         H 4611   5.603   6.770   4.225
  173         H 4612   5.690   6.762   4.070
  173         H 4613   5.418   6.883   4.116
  173         H 4614   5.505   6.874   3.960
  173         H 4615   5.324   6.728   3.867
  173         H 4616   5.237   6.737   4.023
  173         H 4617   5.090   7.000   3.824
  173         H 4618   5.138   6.842   3.757
  173         H 4619   5.051   6.850   3.913
  174         C 4620   1.372   4.433   6.549
  174         O 4621   1.306   4.514   6.453
  174         C 4622   1.165   4.503   6.460
  174         C 4623   1.106   4.594   6.353
  174         O 4624   0.965   4.583   6.360
  174         C 4625   0.898   4.663   6.264
  174         C 4626   0.749   4.643   6.281
  174         O 4627   0.682   4.723   6.185
  174         C 4628   0.541   4.712   6.193
  174         H 4629   1.479   4.448   6.536
  174         H 4630   1.343   4.462   6.651
  174         H 4631   1.348   4.327   6.535
  174         H 4632   1.133   4.399   6.443
  174         H 4633   1.129   4.534   6.559
  174         H 4634   1.137   4.698   6.370
  174         H 4635   1.142   4.563   6.253
  174         H 4636   0.924   4.769   6.278
  174         H 4637   0.929   4.635   6.162
  174         H 4638   0.723   4.536   6.267
  174         H 4639   0.718   4.671   6.383
  174         H 4640   0.499   4.777   6.116
  174         H 4641   0.509   4.608   6.175
  174         H 4642   0.504   4.743   6.292
  175         C 4643   5.050   3.720   2.043
  175         O 4644   5.040   3.862   2.031
  175         C 4645   4.954   3.919   2.128
  175         C 4646   4.951   4.069   2.105
  175         O 4647   4.865   4.126   2.202
  175         C 4648   4.854   4.267   2.190
  175         C 4649   4.760   4.316   2.299
  175         O 4650   4.749   4.457   2.287
  175         C 4651   4.663   4.513   2.385
  175         H 4652   5.118   3.686   1.965
  175         H 4653   5.091   3.692   2.142
  175         H 4654   4.952   3.672   2.031
  175         H 4655   4.852   3.877   2.119
  175         H 4656   4.991   3.897   2.229
  175         H 4657   5.052   4.111   2.114
  175         H 4658   4.914   4.091   2.003
  175         H 4659   4.953   4.314   2.202
  175         H 4660   4.815   4.294   2.091
  175         H 4661   4.661   4.269   2.287
  175         H 4662   4.799   4.288   2.398
  175         H 4663   4.661   4.621   2.368
  175         H 4664   4.561   4.473   2.375
  175         H 4665   4.700   4.493   2.487
  176         C 4666   1.830   4.336   4.335
  176         O 4667   1.772   4.458   4.377
  176         C 4668   1.690   4.443   4.492
  176         C 4669   1.634   4.580   4.528
  176         O 4670   1.551   4.564   4.642
  176         C 4671   1.493   4.686   4.685
  176         C 4672   1.408   4.656   4.807
  176         O 4673   1.350   4.778   4.851
  176         C 4674   1.267   4.761   4.965
  176         H 4675   1.891   4.358   4.247
  176         H 4676   1.894   4.293   4.414
  176         H 4677   1.753   4.263   4.308
  176         H 4678   1.608   4.373   4.471
  176         H 4679   1.748   4.403   4.576
  176         H 4680   1.716   4.649   4.549
  176         H 4681   1.576   4.620   4.443
  176         H 4682   1.572   4.759   4.711
  176         H 4683   1.431   4.729   4.605
  176         H 4684   1.330   4.583   4.782
  176         H 4685   1.470   4.612   4.887
  176         H 4686   1.227   4.859   4.991
  176         H 4687   1.184   4.692   4.944
  176         H 4688   1.325   4.722   5.050
  177         C 4689   1.525   4.571   0.931
  177         O 4690   1.644   4.546   1.005
  177         C 4691   1.723   4.662   1.021
  177         C 4692   1.847   4.623   1.101
  177         O 4693   1.926   4.740   1.117
  177         C 4694   2.045   4.716   1.191
  177         C 4695   2.121   4.847   1.201
  177         O 4696   2.240   4.824   1.274
  177         C 4697   2.318   4.941   1.290
  177         H 4698   1.471   4.476   0.924
  177         H 4699   1.462   4.645   0.982
  177         H 4700   1.548   4.608   0.830
  177         H 4701   1.753   4.703   0.923
  177         H 4702   1.667   4.740   1.075
  177         H 4703   1.817   4.583   1.199
  177         H 4704   1.903   4.546   1.048
  177         H 4705   2.021   4.678   1.291
  177         H 4706   2.107   4.641   1.140
  177         H 4707   2.145   4.885   1.100
  177         H 4708   2.059   4.923   1.252
  177         H 4709   2.407   4.912   1.347
  177         H 4710   2.349   4.981   1.193
  177         H 4711   2.263   5.018   1.345
  178         C 4712   2.748   0.649   5.367
  178         O 4713   2.862   0.678   5.447
  178         C 4714   2.837   0.660   5.585
  178         C 4715   2.965   0.695   5.660
  178         O 4716   2.940   0.677   5.799
  178         C 4717   3.054   0.706   5.879
  178         C 4718   3.014   0.683   6.024
  178         O 4719   3.128   0.713   6.105
  178         C 4720   3.102   0.695   6.243
  178         H 4721   2.777   0.665   5.263
  178         H 4722   2.717   0.544   5.380
  178         H 4723   2.664   0.714   5.393
  178         H 4724   2.755   0.726   5.619
  178         H 4725   2.808   0.556   5.606
  178         H 4726   3.047   0.629   5.627
  178         H 4727   2.994   0.799   5.639
  178         H 4728   3.138   0.641   5.852
  178         H 4729   3.085   0.811   5.864
  178         H 4730   2.930   0.749   6.051
  178         H 4731   2.983   0.579   6.039
  178         H 4732   3.194   0.719   6.296
  178         H 4733   3.021   0.761   6.277
  178         H 4734   3.074   0.590   6.265
  179         C 4735   2.368   5.856   4.671
  179         O 4736   2.351   5.870   4.812
  179         C 4737   2.302   5.998   4.848
  179         C 4738   2.287   6.001   4.999
  179         O 4739   2.238   6.129   5.036
  179         C 4740   2.221   6.144   5.176
  179         C 4741   2.168   6.284   5.201
  179         O 4742   2.151   6.299   5.341
  179         C 4743   2.102   6.427   5.377
  179         H 4744   2.406   5.755   4.653
  179         H 4745   2.273   5.869   4.618
  179         H 4746   2.441   5.929   4.633
  179         H 4747   2.372   6.076   4.815
  179         H 4748   2.205   6.017   4.800
  179         H 4749   2.217   5.922   5.032
  179         H 4750   2.385   5.982   5.047
  179         H 4751   2.149   6.069   5.213
  179         H 4752   2.316   6.129   5.228
  179         H 4753   2.240   6.359   5.164
  179         H 4754   2.073   6.299   5.149
  179         H 4755   2.091   6.429   5.485
  179         H 4756   2.172   6.506   5.345
  179         H 4757   2.004   6.446   5.330
  180         C 4758   2.141   3.657   3.376
  180         O 4759   2.089   3.543   3.443
  180         C 4760   1.947   3.545   3.450
  180         C 4761   1.903   3.419   3.524
  180         O 4762   1.761   3.420   3.531
  180         C 4763   1.708   3.307   3.598
  180         C 4764   1.557   3.320   3.599
  180         O 4765   1.504   3.207   3.666
  180         C 4766   1.362   3.209   3.673
  180         H 4767   2.250   3.647   3.375
  180         H 4768   2.104   3.662   3.272
  180         H 4769   2.113   3.750   3.428
  180         H 4770   1.912   3.634   3.504
  180         H 4771   1.903   3.546   3.349
  180         H 4772   1.938   3.329   3.470
  180         H 4773   1.946   3.417   3.625
  180         H 4774   1.738   3.214   3.546
  180         H 4775   1.747   3.302   3.701
  180         H 4776   1.527   3.413   3.651
  180         H 4777   1.519   3.325   3.496
  180         H 4778   1.331   3.119   3.725
  180         H 4779   1.326   3.298   3.727
  180         H 4780   1.318   3.210   3.572
  181         C 4781   3.914   1.459   4.731
  181         O 4782   3.970   1.372   4.829
  181         C 4783   3.874   1.281   4.881
  181         C 4784   3.944   1.194   4.984
  181         O 4785   3.849   1.103   5.037
  181         C 4786   3.903   1.016   5.135
  181         C 4787   3.791   0.924   5.182
  181         O 4788   3.846   0.837   5.280
  181         C 4789   3.749   0.747   5.332
  181         H 4790   3.995   1.525   4.698
  181         H 4791   3.875   1.402   4.646
  181         H 4792   3.833   1.520   4.774
  181         H 4793   3.791   1.336   4.928
  181         H 4794   3.833   1.219   4.801
  181         H 4795   4.028   1.140   4.938
  181         H 4796   3.985   1.257   5.065
  181         H 4797   3.985   0.957   5.092
  181         H 4798   3.943   1.074   5.219
  181         H 4799   3.709   0.984   5.225
  181         H 4800   3.751   0.867   5.097
  181         H 4801   3.800   0.684   5.406
  181         H 4802   3.666   0.800   5.380
  181         H 4803   3.709   0.683   5.252
  182         C 4804   6.883   0.768   0.547
  182         O 4805   6.752   0.820   0.526
  182         C 4806   6.668   0.729   0.456
  182         C 4807   6.532   0.796   0.440
  182         O 4808   6.448   0.705   0.370
  182         C 4809   6.318   0.756   0.348
  182         C 4810   6.238   0.650   0.273
  182         O 4811   6.108   0.701   0.251
  182         C 4812   6.024   0.610   0.182
  182         H 4813   6.939   0.844   0.601
  182         H 4814   6.879   0.676   0.607
  182         H 4815   6.932   0.746   0.452
  182         H 4816   6.711   0.706   0.358
  182         H 4817   6.658   0.636   0.513
  182         H 4818   6.489   0.819   0.538
  182         H 4819   6.543   0.890   0.383
  182         H 4820   6.269   0.779   0.444
  182         H 4821   6.322   0.849   0.289
  182         H 4822   6.287   0.628   0.177
  182         H 4823   6.234   0.557   0.332
  182         H 4824   5.927   0.658   0.170
  182         H 4825   6.066   0.587   0.082
  182         H 4826   6.013   0.516   0.238
  183         C 4827   5.344   3.808   3.497
  183         O 4828   5.240   3.826   3.401
  183         C 4829   5.265   3.755   3.281
  183         C 4830   5.148   3.782   3.187
  183         O 4831   5.173   3.711   3.066
  183         C 4832   5.069   3.728   2.970
  183         C 4833   5.108   3.648   2.847
  183         O 4834   5.005   3.665   2.750
  183         C 4835   5.030   3.593   2.630
  183         H 4836   5.316   3.866   3.585
  183         H 4837   5.354   3.702   3.524
  183         H 4838   5.440   3.844   3.458
  183         H 4839   5.359   3.789   3.235
  183         H 4840   5.273   3.647   3.301
  183         H 4841   5.054   3.748   3.233
  183         H 4842   5.140   3.889   3.167
  183         H 4843   4.973   3.693   3.010
  183         H 4844   5.059   3.834   2.944
  183         H 4845   5.204   3.683   2.807
  183         H 4846   5.118   3.541   2.873
  183         H 4847   4.946   3.613   2.563
  183         H 4848   5.123   3.628   2.583
  183         H 4849   5.037   3.485   2.649
  184         C 4850   4.516   4.593   3.534
  184         O 4851   4.607   4.588   3.425
  184         C 4852   4.742   4.602   3.466
  184         C 4853   4.829   4.595   3.341
  184         O 4854   4.964   4.610   3.382
  184         C 4855   5.055   4.605   3.273
  184         C 4856   5.195   4.622   3.330
  184         O 4857   5.287   4.617   3.221
  184         C 4858   5.422   4.633   3.263
  184         H 4859   4.415   4.580   3.493
  184         H 4860   4.536   4.512   3.606
  184         H 4861   4.522   4.689   3.586
  184         H 4862   4.756   4.699   3.516
  184         H 4863   4.770   4.523   3.536
  184         H 4864   4.814   4.499   3.290
  184         H 4865   4.801   4.675   3.271
  184         H 4866   5.047   4.509   3.221
  184         H 4867   5.033   4.686   3.201
  184         H 4868   5.203   4.719   3.383
  184         H 4869   5.217   4.542   3.402
  184         H 4870   5.484   4.627   3.174
  184         H 4871   5.437   4.729   3.313
  184         H 4872   5.451   4.552   3.333
  185         C 4873   5.079   4.982   2.542
  185         O 4874   5.048   5.120   2.538
  185         C 4875   5.161   5.202   2.566
  185         C 4876   5.116   5.347   2.559
  185         O 4877   5.228   5.428   2.587
  185         C 4878   5.199   5.567   2.583
  185         C 4879   5.326   5.643   2.614
  185         O 4880   5.297   5.782   2.610
  185         C 4881   5.410   5.863   2.638
  185         H 4882   4.987   4.927   2.520
  185         H 4883   5.156   4.956   2.468
  185         H 4884   5.115   4.952   2.642
  185         H 4885   5.200   5.180   2.666
  185         H 4886   5.241   5.183   2.493
  185         H 4887   5.076   5.369   2.458
  185         H 4888   5.036   5.365   2.632
  185         H 4889   5.161   5.595   2.483
  185         H 4890   5.121   5.592   2.656
  185         H 4891   5.364   5.615   2.714
  185         H 4892   5.404   5.618   2.540
  185         H 4893   5.377   5.967   2.633
  185         H 4894   5.449   5.842   2.739
  185         H 4895   5.490   5.845   2.565
  186         C 4896   4.627   3.835   3.165
  186         O 4897   4.591   3.698   3.156
  186         C 4898   4.696   3.611   3.198
  186         C 4899   4.646   3.468   3.183
  186         O 4900   4.751   3.382   3.226
  186         C 4901   4.716   3.244   3.217
  186         C 4902   4.835   3.163   3.264
  186         O 4903   4.800   3.026   3.255
  186         C 4904   4.905   2.940   3.298
  186         H 4905   4.541   3.893   3.131
  186         H 4906   4.651   3.862   3.269
  186         H 4907   4.714   3.857   3.102
  186         H 4908   4.786   3.626   3.136
  186         H 4909   4.722   3.632   3.303
  186         H 4910   4.556   3.453   3.245
  186         H 4911   4.619   3.448   3.079
  186         H 4912   4.628   3.223   3.280
  186         H 4913   4.691   3.218   3.113
  186         H 4914   4.923   3.185   3.201
  186         H 4915   4.860   3.190   3.368
  186         H 4916   4.869   2.838   3.287
  186         H 4917   4.995   2.954   3.236
  186         H 4918   4.932   2.959   3.403
  187         C 4919   2.390   3.459   6.140
  187         O 4920   2.421   3.581   6.075
  187         C 4921   2.545   3.575   6.005
  187         C 4922   2.567   3.711   5.940
  187         O 4923   2.691   3.705   5.870
  187         C 4924   2.723   3.827   5.804
  187         C 4925   2.856   3.808   5.734
  187         O 4926   2.888   3.929   5.668
  187         C 4927   3.012   3.923   5.599
  187         H 4928   2.294   3.473   6.191
  187         H 4929   2.382   3.376   6.068
  187         H 4930   2.467   3.433   6.215
  187         H 4931   2.627   3.553   6.075
  187         H 4932   2.542   3.496   5.929
  187         H 4933   2.485   3.733   5.870
  187         H 4934   2.570   3.790   6.016
  187         H 4935   2.645   3.852   5.731
  187         H 4936   2.730   3.909   5.877
  187         H 4937   2.934   3.782   5.807
  187         H 4938   2.849   3.725   5.661
  187         H 4939   3.028   4.020   5.552
  187         H 4940   3.095   3.901   5.668
  187         H 4941   3.010   3.845   5.521
  188         C 4942   5.305   6.581   3.105
  188         O 4943   5.187   6.584   3.183
  188         C 4944   5.103   6.471   3.159
  188         C 4945   4.980   6.485   3.247
  188         O 4946   4.897   6.373   3.223
  188         C 4947   4.778   6.375   3.301
  188         C 4948   4.698   6.250   3.266
  188         O 4949   4.579   6.252   3.343
  188         C 4950   4.496   6.140   3.319
  188         H 4951   5.362   6.670   3.130
  188         H 4952   5.365   6.491   3.128
  188         H 4953   5.282   6.581   2.998
  188         H 4954   5.073   6.468   3.053
  188         H 4955   5.156   6.378   3.183
  188         H 4956   5.010   6.489   3.353
  188         H 4957   4.927   6.578   3.223
  188         H 4958   4.802   6.376   3.408
  188         H 4959   4.719   6.465   3.278
  188         H 4960   4.674   6.250   3.158
  188         H 4961   4.757   6.160   3.288
  188         H 4962   4.408   6.150   3.382
  188         H 4963   4.465   6.136   3.213
  188         H 4964   4.548   6.046   3.343
  189         C 4965   2.218   5.273   3.120
  189         O 4966   2.170   5.192   3.226
  189         C 4967   2.143   5.058   3.185
  189         C 4968   2.093   4.982   3.306
  189         O 4969   2.066   4.849   3.265
  189         C 4970   2.018   4.767   3.371
  189         C 4971   1.992   4.628   3.314
  189         O 4972   1.944   4.546   3.420
  189         C 4973   1.918   4.413   3.378
  189         H 4974   2.236   5.372   3.161
  189         H 4975   2.312   5.233   3.079
  189         H 4976   2.144   5.279   3.039
  189         H 4977   2.067   5.058   3.105
  189         H 4978   2.234   5.011   3.145
  189         H 4979   2.169   4.983   3.386
  189         H 4980   2.002   5.029   3.346
  189         H 4981   2.092   4.762   3.452
  189         H 4982   1.924   4.808   3.412
  189         H 4983   1.918   4.633   3.233
  189         H 4984   2.086   4.587   3.273
  189         H 4985   1.882   4.359   3.465
  189         H 4986   1.840   4.412   3.299
  189         H 4987   2.008   4.365   3.339
  190         C 4988   2.353   4.835   2.896
  190         O 4989   2.412   4.888   3.013
  190         C 4990   2.431   4.791   3.114
  190         C 4991   2.493   4.859   3.234
  190         O 4992   2.512   4.761   3.336
  190         C 4993   2.571   4.814   3.454
  190         C 4994   2.585   4.700   3.553
  190         O 4995   2.644   4.753   3.671
  190         C 4996   2.662   4.655   3.772
  190         H 4997   2.343   4.917   2.824
  190         H 4998   2.417   4.756   2.852
  190         H 4999   2.254   4.792   2.917
  190         H 5000   2.334   4.746   3.143
  190         H 5001   2.496   4.710   3.078
  190         H 5002   2.590   4.904   3.206
  190         H 5003   2.428   4.940   3.271
  190         H 5004   2.669   4.858   3.431
  190         H 5005   2.507   4.894   3.496
  190         H 5006   2.486   4.657   3.575
  190         H 5007   2.649   4.621   3.511
  190         H 5008   2.707   4.704   3.858
  190         H 5009   2.566   4.610   3.802
  190         H 5010   2.728   4.574   3.737
  191         C 5011   1.219   5.197   1.785
  191         O 5012   1.161   5.305   1.712
  191         C 5013   1.193   5.299   1.574
  191         C 5014   1.126   5.418   1.506
  191         O 5015   1.158   5.412   1.368
  191         C 5016   1.100   5.519   1.294
  191         C 5017   1.141   5.501   1.148
  191         O 5018   1.084   5.608   1.074
  191         C 5019   1.116   5.602   0.936
  191         H 5020   1.189   5.210   1.890
  191         H 5021   1.182   5.100   1.749
  191         H 5022   1.329   5.199   1.778
  191         H 5023   1.302   5.303   1.559
  191         H 5024   1.156   5.205   1.530
  191         H 5025   1.017   5.414   1.521
  191         H 5026   1.163   5.512   1.550
  191         H 5027   0.991   5.517   1.303
  191         H 5028   1.137   5.616   1.332
  191         H 5029   1.251   5.503   1.139
  191         H 5030   1.105   5.405   1.110
  191         H 5031   1.068   5.687   0.888
  191         H 5032   1.225   5.607   0.920
  191         H 5033   1.078   5.508   0.891
  192         C 5034   1.248   3.343   3.223
  192         O 5035   1.327   3.420   3.312
  192         C 5036   1.258   3.532   3.365
  192         C 5037   1.352   3.605   3.459
  192         O 5038   1.283   3.717   3.511
  192         C 5039   1.362   3.794   3.601
  192         C 5040   1.276   3.910   3.649
  192         O 5041   1.355   3.987   3.739
  192         C 5042   1.284   4.099   3.791
  192         H 5043   1.310   3.260   3.188
  192         H 5044   1.159   3.304   3.273
  192         H 5045   1.216   3.404   3.137
  192         H 5046   1.226   3.598   3.283
  192         H 5047   1.168   3.499   3.420
  192         H 5048   1.385   3.538   3.540
  192         H 5049   1.442   3.638   3.404
  192         H 5050   1.394   3.732   3.686
  192         H 5051   1.451   3.832   3.550
  192         H 5052   1.244   3.971   3.564
  192         H 5053   1.186   3.872   3.700
  192         H 5054   1.352   4.151   3.858
  192         H 5055   1.253   4.167   3.711
  192         H 5056   1.195   4.067   3.847
  193         C 5057   5.825   4.517   1.501
  193         O 5058   5.928   4.614   1.513
  193         C 5059   5.878   4.747   1.515
  193         C 5060   5.997   4.841   1.528
  193         O 5061   5.947   4.974   1.530
  193         C 5062   6.049   5.071   1.541
  193         C 5063   5.983   5.208   1.542
  193         O 5064   6.085   5.306   1.554
  193         C 5065   6.035   5.438   1.556
  193         H 5066   5.873   4.419   1.501
  193         H 5067   5.755   4.524   1.586
  193         H 5068   5.768   4.531   1.408
  193         H 5069   5.823   4.769   1.422
  193         H 5070   5.809   4.761   1.600
  193         H 5071   6.052   4.820   1.620
  193         H 5072   6.065   4.827   1.443
  193         H 5073   6.106   5.056   1.635
  193         H 5074   6.119   5.064   1.457
  193         H 5075   5.926   5.223   1.449
  193         H 5076   5.913   5.216   1.627
  193         H 5077   6.120   5.506   1.565
  193         H 5078   5.980   5.461   1.463
  193         H 5079   5.967   5.454   1.641
  194         C 5080   3.265   1.510   3.490
  194         O 5081   3.342   1.630   3.484
  194         C 5082   3.481   1.605   3.488
  194         C 5083   3.553   1.739   3.481
  194         O 5084   3.693   1.714   3.485
  194         C 5085   3.770   1.832   3.479
  194         C 5086   3.917   1.792   3.484
  194         O 5087   3.994   1.911   3.478
  194         C 5088   4.134   1.884   3.483
  194         H 5089   3.160   1.540   3.487
  194         H 5090   3.287   1.445   3.405
  194         H 5091   3.284   1.456   3.583
  194         H 5092   3.508   1.552   3.581
  194         H 5093   3.511   1.541   3.403
  194         H 5094   3.526   1.791   3.388
  194         H 5095   3.523   1.802   3.566
  194         H 5096   3.749   1.887   3.386
  194         H 5097   3.746   1.898   3.564
  194         H 5098   3.938   1.737   3.578
  194         H 5099   3.941   1.726   3.400
  194         H 5100   4.185   1.981   3.477
  194         H 5101   4.162   1.833   3.576
  194         H 5102   4.165   1.822   3.397
  195         C 5103   4.974   3.363   6.390
  195         O 5104   4.970   3.502   6.420
  195         C 5105   5.024   3.582   6.316
  195         C 5106   5.014   3.727   6.359
  195         O 5107   5.067   3.807   6.255
  195         C 5108   5.064   3.946   6.284
  195         C 5109   5.123   4.020   6.166
  195         O 5110   5.120   4.159   6.195
  195         C 5111   5.173   4.238   6.090
  195         H 5112   4.932   3.310   6.475
  195         H 5113   4.916   3.341   6.300
  195         H 5114   5.078   3.329   6.374
  195         H 5115   5.129   3.555   6.297
  195         H 5116   4.967   3.566   6.223
  195         H 5117   4.909   3.754   6.378
  195         H 5118   5.071   3.743   6.452
  195         H 5119   4.960   3.979   6.301
  195         H 5120   5.122   3.967   6.375
  195         H 5121   5.227   3.987   6.149
  195         H 5122   5.065   3.998   6.075
  195         H 5123   5.166   4.342   6.122
  195         H 5124   5.279   4.213   6.071
  195         H 5125   5.116   4.224   5.997
  196         C 5126   3.271   1.206   0.093
  196         O 5127   3.328   1.077   0.109
  196         C 5128   3.231   0.977   0.135
  196         C 5129   3.303   0.845   0.150
  196         O 5130   3.206   0.745   0.177
  196         C 5131   3.263   0.615   0.193
  196         C 5132   3.149   0.518   0.221
  196         O 5133   3.205   0.389   0.236
  196         C 5134   3.107   0.290   0.263
  196         H 5135   3.353   1.276   0.073
  196         H 5136   3.200   1.208   0.009
  196         H 5137   3.218   1.237   0.184
  196         H 5138   3.176   1.001   0.228
  196         H 5139   3.158   0.971   0.053
  196         H 5140   3.358   0.821   0.058
  196         H 5141   3.376   0.850   0.233
  196         H 5142   3.316   0.586   0.101
  196         H 5143   3.334   0.615   0.276
  196         H 5144   3.095   0.548   0.312
  196         H 5145   3.077   0.519   0.137
  196         H 5146   3.160   0.195   0.274
  196         H 5147   3.053   0.312   0.356
  196         H 5148   3.035   0.283   0.180
  197         C 5149   3.463   3.812   3.294
  197         O 5150   3.359   3.874   3.220
  197         C 5151   3.403   3.989   3.149
  197         C 5152   3.284   4.047   3.074
  197         O 5153   3.329   4.161   3.003
  197         C 5154   3.225   4.224   2.929
  197         C 5155   3.286   4.345   2.859
  197         O 5156   3.182   4.407   2.784
  197         C 5157   3.228   4.522   2.714
  197         H 5158   3.419   3.726   3.344
  197         H 5159   3.544   3.779   3.228
  197         H 5160   3.504   3.881   3.369
  197         H 5161   3.444   4.064   3.219
  197         H 5162   3.483   3.962   3.078
  197         H 5163   3.244   3.972   3.004
  197         H 5164   3.204   4.074   3.145
  197         H 5165   3.184   4.154   2.855
  197         H 5166   3.144   4.256   2.996
  197         H 5167   3.328   4.415   2.932
  197         H 5168   3.367   4.313   2.792
  197         H 5169   3.142   4.563   2.660
  197         H 5170   3.267   4.598   2.783
  197         H 5171   3.307   4.496   2.642
  198         C 5172   2.048   5.230   2.654
  198         O 5173   2.140   5.145   2.587
  198         C 5174   2.144   5.167   2.447
  198         C 5175   2.245   5.070   2.388
  198         O 5176   2.249   5.093   2.247
  198         C 5177   2.341   5.008   2.181
  198         C 5178   2.336   5.042   2.032
  198         O 5179   2.427   4.956   1.965
  198         C 5180   2.430   4.979   1.825
  198         H 5181   2.052   5.206   2.760
  198         H 5182   2.076   5.336   2.639
  198         H 5183   1.946   5.215   2.616
  198         H 5184   2.045   5.150   2.403
  198         H 5185   2.174   5.271   2.426
  198         H 5186   2.344   5.087   2.432
  198         H 5187   2.215   4.967   2.409
  198         H 5188   2.443   5.023   2.219
  198         H 5189   2.313   4.902   2.196
  198         H 5190   2.234   5.026   1.994
  198         H 5191   2.363   5.147   2.017
  198         H 5192   2.503   4.910   1.783
  198         H 5193   2.332   4.962   1.780
  198         H 5194   2.461   5.083   1.803
  199         C 5195   5.562   3.694   3.089
  199         O 5196   5.616   3.815   3.139
  199         C 5197   5.748   3.799   3.189
  199         C 5198   5.795   3.934   3.240
  199         O 5199   5.927   3.918   3.289
  199         C 5200   5.982   4.039   3.340
  199         C 5201   6.123   4.008   3.389
  199         O 5202   6.178   4.129   3.440
  199         C 5203   6.310   4.112   3.489
  199         H 5204   5.461   3.717   3.053
  199         H 5205   5.622   3.656   3.005
  199         H 5206   5.557   3.617   3.167
  199         H 5207   5.750   3.725   3.270
  199         H 5208   5.815   3.764   3.109
  199         H 5209   5.793   4.009   3.159
  199         H 5210   5.728   3.970   3.320
  199         H 5211   5.985   4.116   3.262
  199         H 5212   5.921   4.077   3.423
  199         H 5213   6.120   3.931   3.468
  199         H 5214   6.185   3.970   3.306
  199         H 5215   6.344   4.209   3.526
  199         H 5216   6.313   4.039   3.572
  199         H 5217   6.378   4.078   3.409
  200         C 5218   0.906   4.711   4.558
  200         O 5219   0.922   4.602   4.648
  200         C 5220   0.863   4.628   4.775
  200         C 5221   0.886   4.506   4.862
  200         O 5222   0.828   4.532   4.989
  200         C 5223   0.843   4.424   5.080
  200         C 5224   0.777   4.465   5.211
  200         O 5225   0.792   4.357   5.302
  200         C 5226   0.734   4.384   5.429
  200         H 5227   0.954   4.682   4.464
  200         H 5228   0.799   4.732   4.540
  200         H 5229   0.954   4.802   4.596
  200         H 5230   0.909   4.717   4.821
  200         H 5231   0.755   4.648   4.764
  200         H 5232   0.840   4.418   4.817
  200         H 5233   0.994   4.487   4.873
  200         H 5234   0.796   4.333   5.040
  200         H 5235   0.950   4.403   5.097
  200         H 5236   0.824   4.556   5.251
  200         H 5237   0.670   4.486   5.194
  200         H 5238   0.750   4.296   5.491
  200         H 5239   0.780   4.472   5.476
  200         H 5240   0.625   4.402   5.419
  201         C 5241   3.530   5.934   2.551
  201         O 5242   3.613   5.935   2.435
  201         C 5243   3.668   5.808   2.407
  201         C 5244   3.755   5.822   2.282
  201         O 5245   3.810   5.695   2.253
  201         C 5246   3.893   5.696   2.138
  201         C 5247   3.946   5.555   2.118
  201         O 5248   4.029   5.555   2.003
  201         C 5249   4.084   5.427   1.975
  201         H 5250   3.492   6.035   2.565
  201         H 5251   3.445   5.865   2.538
  201         H 5252   3.587   5.903   2.640
  201         H 5253   3.730   5.773   2.491
  201         H 5254   3.589   5.734   2.389
  201         H 5255   3.693   5.857   2.198
  201         H 5256   3.834   5.896   2.299
  201         H 5257   3.836   5.727   2.050
  201         H 5258   3.977   5.766   2.152
  201         H 5259   4.003   5.523   2.207
  201         H 5260   3.862   5.484   2.105
  201         H 5261   4.146   5.438   1.886
  201         H 5262   4.147   5.392   2.059
  201         H 5263   4.005   5.353   1.956
  202         C 5264   1.858   3.764   3.187
  202         O 5265   1.959   3.849   3.133
  202         C 5266   1.957   3.851   2.991
  202         C 5267   2.068   3.944   2.945
  202         O 5268   2.066   3.946   2.803
  202         C 5269   2.166   4.031   2.748
  202         C 5270   2.154   4.024   2.596
  202         O 5271   2.254   4.109   2.541
  202         C 5272   2.251   4.111   2.399
  202         H 5273   1.868   3.769   3.296
  202         H 5274   1.758   3.798   3.157
  202         H 5275   1.872   3.660   3.154
  202         H 5276   1.973   3.750   2.950
  202         H 5277   1.860   3.887   2.954
  202         H 5278   2.052   4.045   2.985
  202         H 5279   2.165   3.908   2.981
  202         H 5280   2.152   4.134   2.783
  202         H 5281   2.266   3.997   2.779
  202         H 5282   2.167   3.921   2.561
  202         H 5283   2.053   4.058   2.565
  202         H 5284   2.331   4.177   2.366
  202         H 5285   2.269   4.010   2.358
  202         H 5286   2.155   4.148   2.362
  203         C 5287   3.324   2.317   5.170
  203         O 5288   3.412   2.269   5.271
  203         C 5289   3.385   2.327   5.398
  203         C 5290   3.484   2.269   5.497
  203         O 5291   3.457   2.326   5.624
  203         C 5292   3.545   2.279   5.726
  203         C 5293   3.506   2.347   5.856
  203         O 5294   3.593   2.300   5.957
  203         C 5295   3.565   2.358   6.084
  203         H 5296   3.352   2.268   5.077
  203         H 5297   3.219   2.292   5.194
  203         H 5298   3.332   2.426   5.158
  203         H 5299   3.395   2.436   5.394
  203         H 5300   3.282   2.303   5.430
  203         H 5301   3.474   2.159   5.502
  203         H 5302   3.587   2.292   5.466
  203         H 5303   3.536   2.170   5.736
  203         H 5304   3.649   2.303   5.701
  203         H 5305   3.514   2.456   5.845
  203         H 5306   3.401   2.323   5.881
  203         H 5307   3.637   2.316   6.155
  203         H 5308   3.576   2.467   6.081
  203         H 5309   3.463   2.334   6.117
  204         C 5310   5.754   0.591   0.436
  204         O 5311   5.760   0.569   0.576
  204         C 5312   5.783   0.689   0.648
  204         C 5313   5.788   0.654   0.796
  204         O 5314   5.811   0.774   0.868
  204         C 5315   5.817   0.753   1.009
  204         C 5316   5.842   0.888   1.074
  204         O 5317   5.848   0.868   1.214
  204         C 5318   5.871   0.988   1.286
  204         H 5319   5.736   0.494   0.389
  204         H 5320   5.671   0.659   0.410
  204         H 5321   5.848   0.633   0.398
  204         H 5322   5.878   0.735   0.617
  204         H 5323   5.702   0.761   0.629
  204         H 5324   5.693   0.608   0.827
  204         H 5325   5.869   0.582   0.815
  204         H 5326   5.723   0.710   1.046
  204         H 5327   5.899   0.684   1.034
  204         H 5328   5.936   0.932   1.037
  204         H 5329   5.760   0.958   1.049
  204         H 5330   5.874   0.963   1.392
  204         H 5331   5.967   1.034   1.257
  204         H 5332   5.790   1.061   1.269
  205         C 5333   6.381   4.244   1.621
  205         O 5334   6.348   4.106   1.620
  205         C 5335   6.448   4.026   1.682
  205         C 5336   6.402   3.881   1.675
  205         O 5337   6.502   3.802   1.738
  205         C 5338   6.470   3.663   1.737
  205         C 5339   6.584   3.590   1.807
  205         O 5340   6.552   3.451   1.806
  205         C 5341   6.653   3.372   1.869
  205         H 5342   6.299   4.297   1.571
  205         H 5343   6.390   4.281   1.724
  205         H 5344   6.475   4.263   1.567
  205         H 5345   6.545   4.038   1.631
  205         H 5346   6.460   4.056   1.787
  205         H 5347   6.306   3.869   1.726
  205         H 5348   6.390   3.851   1.570
  205         H 5349   6.376   3.645   1.790
  205         H 5350   6.460   3.627   1.634
  205         H 5351   6.679   3.608   1.754
  205         H 5352   6.595   3.626   1.910
  205         H 5353   6.620   3.268   1.864
  205         H 5354   6.749   3.383   1.818
  205         H 5355   6.665   3.401   1.974
  206         C 5356   3.246   1.107   2.581
  206         O 5357   3.289   1.043   2.700
  206         C 5358   3.181   0.999   2.781
  206         C 5359   3.240   0.933   2.904
  206         O 5360   3.131   0.889   2.985
  206         C 5361   3.174   0.825   3.104
  206         C 5362   3.050   0.783   3.181
  206         O 5363   3.092   0.719   3.300
  206         C 5364   2.983   0.675   3.381
  206         H 5365   3.335   1.138   2.526
  206         H 5366   3.186   1.039   2.519
  206         H 5367   3.185   1.197   2.604
  206         H 5368   3.118   1.085   2.810
  206         H 5369   3.118   0.928   2.726
  206         H 5370   3.303   0.848   2.875
  206         H 5371   3.302   1.005   2.960
  206         H 5372   3.235   0.737   3.080
  206         H 5373   3.235   0.894   3.165
  206         H 5374   2.988   0.871   3.205
  206         H 5375   2.989   0.715   3.120
  206         H 5376   3.026   0.628   3.469
  206         H 5377   2.921   0.760   3.411
  206         H 5378   2.921   0.603   3.326
  207         C 5379   6.631   5.827   4.831
  207         O 5380   6.603   5.967   4.835
  207         C 5381   6.464   5.994   4.837
  207         C 5382   6.447   6.145   4.842
  207         O 5383   6.307   6.173   4.844
  207         C 5384   6.279   6.312   4.848
  207         C 5385   6.127   6.327   4.850
  207         O 5386   6.098   6.466   4.853
  207         C 5387   5.959   6.493   4.856
  207         H 5388   6.740   5.817   4.830
  207         H 5389   6.590   5.777   4.920
  207         H 5390   6.589   5.781   4.741
  207         H 5391   6.416   5.953   4.748
  207         H 5392   6.417   5.948   4.926
  207         H 5393   6.495   6.186   4.931
  207         H 5394   6.494   6.191   4.753
  207         H 5395   6.323   6.357   4.938
  207         H 5396   6.321   6.362   4.759
  207         H 5397   6.083   6.281   4.759
  207         H 5398   6.085   6.277   4.938
  207         H 5399   5.947   6.601   4.859
  207         H 5400   5.910   6.453   4.765
  207         H 5401   5.912   6.448   4.944
  208         C 5402   4.044   2.496   4.699
  208         O 5403   4.048   2.359   4.734
  208         C 5404   4.137   2.332   4.841
  208         C 5405   4.133   2.182   4.869
  208         O 5406   4.222   2.156   4.977
  208         C 5407   4.226   2.019   5.012
  208         C 5408   4.324   2.004   5.127
  208         O 5409   4.329   1.866   5.162
  208         C 5410   4.418   1.841   5.270
  208         H 5411   3.974   2.507   4.616
  208         H 5412   4.010   2.557   4.784
  208         H 5413   4.143   2.532   4.668
  208         H 5414   4.239   2.363   4.815
  208         H 5415   4.106   2.388   4.931
  208         H 5416   4.030   2.152   4.895
  208         H 5417   4.164   2.127   4.779
  208         H 5418   4.126   1.983   5.042
  208         H 5419   4.260   1.958   4.926
  208         H 5420   4.424   2.039   5.097
  208         H 5421   4.291   2.064   5.213
  208         H 5422   4.414   1.733   5.290
  208         H 5423   4.520   1.870   5.244
  208         H 5424   4.387   1.895   5.361
  209         C 5425   2.425   5.682   5.995
  209         O 5426   2.454   5.821   6.004
  209         C 5427   2.377   5.886   6.104
  209         C 5428   2.417   6.033   6.103
  209         O 5429   2.340   6.099   6.203
  209         C 5430   2.369   6.238   6.213
  209         C 5431   2.281   6.296   6.322
  209         O 5432   2.310   6.434   6.332
  209         C 5433   2.233   6.499   6.432
  209         H 5434   2.488   5.641   5.917
  209         H 5435   2.447   5.631   6.090
  209         H 5436   2.319   5.665   5.970
  209         H 5437   2.270   5.876   6.083
  209         H 5438   2.397   5.842   6.203
  209         H 5439   2.524   6.043   6.124
  209         H 5440   2.397   6.077   6.005
  209         H 5441   2.475   6.253   6.237
  209         H 5442   2.348   6.287   6.117
  209         H 5443   2.175   6.280   6.298
  209         H 5444   2.303   6.246   6.418
  209         H 5445   2.261   6.605   6.431
  209         H 5446   2.125   6.491   6.411
  209         H 5447   2.253   6.456   6.531
  210         C 5448   4.115   1.768   2.055
  210         O 5449   4.186   1.731   1.937
  210         C 5450   4.168   1.595   1.902
  210         C 5451   4.248   1.568   1.775
  210         O 5452   4.229   1.432   1.741
  210         C 5453   4.300   1.395   1.623
  210         C 5454   4.272   1.248   1.597
  210         O 5455   4.342   1.211   1.479
  210         C 5456   4.323   1.074   1.445
  210         H 5457   4.136   1.873   2.073
  210         H 5458   4.007   1.753   2.041
  210         H 5459   4.149   1.708   2.141
  210         H 5460   4.203   1.530   1.983
  210         H 5461   4.061   1.574   1.884
  210         H 5462   4.213   1.634   1.694
  210         H 5463   4.354   1.589   1.793
  210         H 5464   4.266   1.456   1.538
  210         H 5465   4.408   1.411   1.637
  210         H 5466   4.305   1.187   1.682
  210         H 5467   4.164   1.232   1.583
  210         H 5468   4.381   1.056   1.354
  210         H 5469   4.359   1.008   1.525
  210         H 5470   4.217   1.053   1.426
  211         C 5471   3.542   6.143   6.554
  211         O 5472   3.408   6.103   6.528
  211         C 5473   3.398   5.964   6.499
  211         C 5474   3.251   5.933   6.474
  211         O 5475   3.241   5.794   6.445
  211         C 5476   3.108   5.753   6.419
  211         C 5477   3.110   5.604   6.390
  211         O 5478   2.977   5.563   6.364
  211         C 5479   2.967   5.424   6.335
  211         H 5480   3.539   6.250   6.575
  211         H 5481   3.583   6.090   6.641
  211         H 5482   3.606   6.124   6.467
  211         H 5483   3.458   5.939   6.411
  211         H 5484   3.435   5.904   6.584
  211         H 5485   3.191   5.958   6.562
  211         H 5486   3.214   5.993   6.389
  211         H 5487   3.043   5.773   6.506
  211         H 5488   3.067   5.808   6.333
  211         H 5489   3.174   5.584   6.302
  211         H 5490   3.151   5.549   6.476
  211         H 5491   2.862   5.402   6.317
  211         H 5492   3.026   5.398   6.246
  211         H 5493   3.003   5.363   6.420
  212         C 5494   3.928   0.216   3.800
  212         O 5495   4.021   0.316   3.839
  212         C 5496   3.958   0.438   3.874
  212         C 5497   4.066   0.537   3.913
  212         O 5498   4.003   0.659   3.948
  212         C 5499   4.095   0.760   3.987
  212         C 5500   4.016   0.885   4.021
  212         O 5501   4.108   0.985   4.060
  212         C 5502   4.044   1.107   4.095
  212         H 5503   3.985   0.126   3.775
  212         H 5504   3.858   0.193   3.882
  212         H 5505   3.870   0.248   3.712
  212         H 5506   3.900   0.477   3.788
  212         H 5507   3.888   0.423   3.958
  212         H 5508   4.124   0.498   3.998
  212         H 5509   4.136   0.552   3.829
  212         H 5510   4.154   0.727   4.074
  212         H 5511   4.166   0.781   3.905
  212         H 5512   3.957   0.918   3.934
  212         H 5513   3.945   0.863   4.103
  212         H 5514   4.122   1.178   4.123
  212         H 5515   3.987   1.148   4.010
  212         H 5516   3.975   1.093   4.180
  213         C 5517   1.031   5.724   5.255
  213         O 5518   1.042   5.865   5.265
  213         C 5519   1.098   5.924   5.149
  213         C 5520   1.105   6.074   5.171
  213         O 5521   1.162   6.132   5.055
  213         C 5522   1.173   6.273   5.064
  213         C 5523   1.235   6.323   4.934
  213         O 5524   1.246   6.464   4.943
  213         C 5525   1.303   6.522   4.826
  213         H 5526   0.986   5.689   5.349
  213         H 5527   0.966   5.695   5.171
  213         H 5528   1.129   5.677   5.242
  213         H 5529   1.199   5.883   5.131
  213         H 5530   1.036   5.901   5.061
  213         H 5531   1.004   6.114   5.189
  213         H 5532   1.167   6.096   5.259
  213         H 5533   1.074   6.319   5.078
  213         H 5534   1.237   6.301   5.149
  213         H 5535   1.334   6.277   4.919
  213         H 5536   1.171   6.295   4.848
  213         H 5537   1.308   6.629   4.842
  213         H 5538   1.405   6.483   4.808
  213         H 5539   1.241   6.501   4.737
  214         C 5540   2.846   4.082   4.449
  214         O 5541   2.728   4.160   4.452
  214         C 5542   2.746   4.283   4.520
  214         C 5543   2.613   4.358   4.517
  214         O 5544   2.631   4.481   4.585
  214         C 5545   2.513   4.560   4.588
  214         C 5546   2.546   4.688   4.663
  214         O 5547   2.428   4.767   4.667
  214         C 5548   2.447   4.890   4.735
  214         H 5549   2.823   3.990   4.395
  214         H 5550   2.928   4.135   4.398
  214         H 5551   2.879   4.057   4.551
  214         H 5552   2.776   4.265   4.625
  214         H 5553   2.824   4.343   4.472
  214         H 5554   2.583   4.376   4.412
  214         H 5555   2.535   4.298   4.565
  214         H 5556   2.480   4.584   4.486
  214         H 5557   2.432   4.506   4.639
  214         H 5558   2.579   4.665   4.766
  214         H 5559   2.627   4.742   4.613
  214         H 5560   2.351   4.944   4.732
  214         H 5561   2.476   4.873   4.840
  214         H 5562   2.524   4.951   4.686
  215         C 5563   5.869   4.450   3.283
  215         O 5564   5.774   4.350   3.318
  215         C 5565   5.698   4.385   3.432
  215         C 5566   5.601   4.271   3.460
  215         O 5567   5.524   4.306   3.574
  215         C 5568   5.429   4.206   3.609
  215         C 5569   5.354   4.256   3.732
  215         O 5570   5.260   4.156   3.767
  215         C 5571   5.183   4.192   3.882
  215         H 5572   5.923   4.414   3.195
  215         H 5573   5.819   4.545   3.259
  215         H 5574   5.940   4.468   3.365
  215         H 5575   5.763   4.401   3.519
  215         H 5576   5.642   4.478   3.414
  215         H 5577   5.535   4.255   3.373
  215         H 5578   5.656   4.178   3.478
  215         H 5579   5.359   4.189   3.526
  215         H 5580   5.480   4.111   3.632
  215         H 5581   5.424   4.273   3.815
  215         H 5582   5.303   4.351   3.709
  215         H 5583   5.114   4.110   3.901
  215         H 5584   5.248   4.207   3.969
  215         H 5585   5.126   4.284   3.864
  216         C 5586   4.973   1.636   4.972
  216         O 5587   5.108   1.657   4.931
  216         C 5588   5.126   1.643   4.791
  216         C 5589   5.273   1.668   4.761
  216         O 5590   5.290   1.654   4.620
  216         C 5591   5.424   1.675   4.579
  216         C 5592   5.430   1.657   4.428
  216         O 5593   5.564   1.678   4.387
  216         C 5594   5.581   1.664   4.247
  216         H 5595   4.970   1.649   5.080
  216         H 5596   4.906   1.709   4.924
  216         H 5597   4.940   1.534   4.946
  216         H 5598   5.097   1.542   4.759
  216         H 5599   5.063   1.715   4.737
  216         H 5600   5.301   1.769   4.793
  216         H 5601   5.335   1.595   4.814
  216         H 5602   5.457   1.776   4.607
  216         H 5603   5.491   1.603   4.628
  216         H 5604   5.397   1.556   4.401
  216         H 5605   5.363   1.730   4.379
  216         H 5606   5.686   1.682   4.225
  216         H 5607   5.553   1.563   4.214
  216         H 5608   5.519   1.737   4.192
  217         C 5609   1.356   4.142   6.337
  217         O 5610   1.461   4.087   6.416
  217         C 5611   1.420   3.970   6.486
  217         C 5612   1.539   3.920   6.566
  217         O 5613   1.499   3.803   6.635
  217         C 5614   1.603   3.747   6.714
  217         C 5615   1.547   3.624   6.783
  217         O 5616   1.651   3.568   6.862
  217         C 5617   1.609   3.451   6.931
  217         H 5618   1.396   4.231   6.288
  217         H 5619   1.322   4.070   6.261
  217         H 5620   1.270   4.171   6.400
  217         H 5621   1.336   3.992   6.553
  217         H 5622   1.387   3.892   6.415
  217         H 5623   1.623   3.897   6.499
  217         H 5624   1.572   3.997   6.637
  217         H 5625   1.688   3.720   6.651
  217         H 5626   1.637   3.820   6.790
  217         H 5627   1.461   3.651   6.846
  217         H 5628   1.512   3.551   6.708
  217         H 5629   1.695   3.415   6.989
  217         H 5630   1.526   3.473   7.000
  217         H 5631   1.577   3.372   6.861
  218         C 5632   0.932   5.254   5.773
  218         O 5633   1.024   5.354   5.734
  218         C 5634   0.994   5.481   5.791
  218         C 5635   1.099   5.579   5.742
  218         O 5636   1.070   5.706   5.799
  218         C 5637   1.162   5.807   5.760
  218         C 5638   1.119   5.936   5.828
  218         O 5639   1.211   6.037   5.789
  218         C 5640   1.181   6.164   5.847
  218         H 5641   0.962   5.161   5.724
  218         H 5642   0.933   5.240   5.882
  218         H 5643   0.829   5.280   5.741
  218         H 5644   0.894   5.514   5.761
  218         H 5645   0.997   5.475   5.901
  218         H 5646   1.200   5.546   5.772
  218         H 5647   1.097   5.586   5.632
  218         H 5648   1.264   5.780   5.791
  218         H 5649   1.161   5.819   5.651
  218         H 5650   1.017   5.963   5.797
  218         H 5651   1.120   5.924   5.938
  218         H 5652   1.256   6.234   5.812
  218         H 5653   1.081   6.198   5.817
  218         H 5654   1.184   6.158   5.957
  219         C 5655   6.235   3.535   4.593
  219         O 5656   6.098   3.567   4.611
  219         C 5657   6.041   3.501   4.723
  219         C 5658   5.895   3.543   4.733
  219         O 5659   5.839   3.477   4.845
  219         C 5660   5.701   3.509   4.864
  219         C 5661   5.653   3.432   4.986
  219         O 5662   5.516   3.463   5.005
  219         C 5663   5.460   3.397   5.117
  219         H 5664   6.270   3.591   4.506
  219         H 5665   6.295   3.565   4.681
  219         H 5666   6.249   3.428   4.576
  219         H 5667   6.049   3.392   4.711
  219         H 5668   6.095   3.529   4.816
  219         H 5669   5.888   3.652   4.745
  219         H 5670   5.842   3.515   4.641
  219         H 5671   5.689   3.617   4.879
  219         H 5672   5.643   3.480   4.775
  219         H 5673   5.666   3.324   4.970
  219         H 5674   5.712   3.461   5.074
  219         H 5675   5.355   3.427   5.123
  219         H 5676   5.465   3.287   5.105
  219         H 5677   5.512   3.425   5.210
  220         C 5678   5.095   0.783   1.143
  220         O 5679   5.212   0.726   1.088
  220         C 5680   5.252   0.607   1.154
  220         C 5681   5.378   0.556   1.086
  220         O 5682   5.417   0.437   1.152
  220         C 5683   5.535   0.379   1.097
  220         C 5684   5.566   0.253   1.177
  220         O 5685   5.683   0.196   1.122
  220         C 5686   5.722   0.076   1.189
  220         H 5687   5.072   0.874   1.086
  220         H 5688   5.010   0.714   1.135
  220         H 5689   5.109   0.809   1.249
  220         H 5690   5.271   0.627   1.260
  220         H 5691   5.172   0.531   1.147
  220         H 5692   5.358   0.536   0.980
  220         H 5693   5.457   0.632   1.093
  220         H 5694   5.519   0.354   0.991
  220         H 5695   5.619   0.450   1.104
  220         H 5696   5.581   0.278   1.283
  220         H 5697   5.482   0.183   1.170
  220         H 5698   5.813   0.040   1.140
  220         H 5699   5.743   0.096   1.295
  220         H 5700   5.643  -0.000   1.181
  221         C 5701   0.344   3.076   4.431
  221         O 5702   0.446   3.151   4.494
  221         C 5703   0.574   3.090   4.482
  221         C 5704   0.675   3.180   4.552
  221         O 5705   0.803   3.119   4.540
  221         C 5706   0.906   3.194   4.602
  221         C 5707   1.036   3.119   4.582
  221         O 5708   1.139   3.193   4.644
  221         C 5709   1.267   3.132   4.631
  221         H 5710   0.250   3.130   4.446
  221         H 5711   0.363   3.065   4.323
  221         H 5712   0.336   2.975   4.476
  221         H 5713   0.574   2.990   4.527
  221         H 5714   0.601   3.080   4.375
  221         H 5715   0.675   3.280   4.507
  221         H 5716   0.648   3.190   4.659
  221         H 5717   0.912   3.294   4.558
  221         H 5718   0.885   3.205   4.710
  221         H 5719   1.029   3.018   4.626
  221         H 5720   1.057   3.107   4.474
  221         H 5721   1.339   3.196   4.682
  221         H 5722   1.268   3.032   4.678
  221         H 5723   1.295   3.122   4.525
  222         C 5724   5.175   1.937   5.042
  222         O 5725   5.192   2.047   5.130
  222         C 5726   5.108   2.157   5.096
  222         C 5727   5.135   2.268   5.197
  222         O 5728   5.051   2.377   5.163
  222         C 5729   5.067   2.488   5.250
  222         C 5730   4.973   2.598   5.203
  222         O 5731   4.989   2.708   5.291
  222         C 5732   4.905   2.818   5.256
  222         H 5733   5.243   1.858   5.076
  222         H 5734   5.072   1.899   5.045
  222         H 5735   5.201   1.964   4.939
  222         H 5736   5.131   2.192   4.994
  222         H 5737   5.003   2.127   5.100
  222         H 5738   5.112   2.233   5.299
  222         H 5739   5.240   2.298   5.193
  222         H 5740   5.043   2.459   5.354
  222         H 5741   5.171   2.524   5.248
  222         H 5742   4.997   2.627   5.100
  222         H 5743   4.869   2.562   5.205
  222         H 5744   4.924   2.897   5.328
  222         H 5745   4.927   2.854   5.155
  222         H 5746   4.799   2.789   5.260
  223         C 5747   5.324   1.610   1.469
  223         O 5748   5.294   1.504   1.379
  223         C 5749   5.160   1.508   1.333
  223         C 5750   5.140   1.390   1.239
  223         O 5751   5.005   1.394   1.194
  223         C 5752   4.974   1.288   1.104
  223         C 5753   4.829   1.304   1.063
  223         O 5754   4.798   1.198   0.973
  223         C 5755   4.663   1.202   0.928
  223         H 5756   5.429   1.599   1.498
  223         H 5757   5.310   1.708   1.420
  223         H 5758   5.260   1.606   1.558
  223         H 5759   5.090   1.501   1.418
  223         H 5760   5.140   1.602   1.281
  223         H 5761   5.209   1.397   1.154
  223         H 5762   5.159   1.296   1.292
  223         H 5763   5.039   1.293   1.015
  223         H 5764   4.990   1.191   1.153
  223         H 5765   4.764   1.299   1.152
  223         H 5766   4.813   1.401   1.014
  223         H 5767   4.649   1.118   0.861
  223         H 5768   4.593   1.194   1.013
  223         H 5769   4.643   1.296   0.874
  224         C 5770   0.585   6.209   3.834
  224         O 5771   0.567   6.329   3.759
  224         C 5772   0.553   6.304   3.620
  224         C 5773   0.534   6.438   3.551
  224         O 5774   0.521   6.413   3.412
  224         C 5775   0.502   6.532   3.336
  224         C 5776   0.490   6.492   3.190
  224         O 5777   0.471   6.611   3.114
  224         C 5778   0.458   6.585   2.975
  224         H 5779   0.595   6.238   3.939
  224         H 5780   0.499   6.142   3.822
  224         H 5781   0.677   6.157   3.803
  224         H 5782   0.643   6.254   3.581
  224         H 5783   0.467   6.239   3.601
  224         H 5784   0.444   6.488   3.590
  224         H 5785   0.621   6.503   3.570
  224         H 5786   0.412   6.585   3.369
  224         H 5787   0.588   6.600   3.350
  224         H 5788   0.581   6.440   3.157
  224         H 5789   0.404   6.424   3.177
  224         H 5790   0.444   6.682   2.926
  224         H 5791   0.548   6.536   2.935
  224         H 5792   0.371   6.521   2.955
  225         C 5793   6.336   1.260   0.941
  225         O 5794   6.215   1.186   0.946
  225         C 5795   6.135   1.203   0.830
  225         C 5796   6.010   1.119   0.847
  225         O 5797   5.930   1.137   0.731
  225         C 5798   5.809   1.063   0.736
  225         C 5799   5.733   1.090   0.607
  225         O 5800   5.612   1.016   0.611
  225         C 5801   5.533   1.034   0.494
  225         H 5802   6.390   1.240   1.034
  225         H 5803   6.398   1.229   0.855
  225         H 5804   6.316   1.368   0.932
  225         H 5805   6.109   1.309   0.817
  225         H 5806   6.191   1.171   0.740
  225         H 5807   6.036   1.013   0.860
  225         H 5808   5.955   1.152   0.937
  225         H 5809   5.830   0.955   0.745
  225         H 5810   5.748   1.094   0.822
  225         H 5811   5.712   1.198   0.597
  225         H 5812   5.794   1.059   0.520
  225         H 5813   5.443   0.974   0.507
  225         H 5814   5.505   1.140   0.482
  225         H 5815   5.587   1.001   0.405
  226         C 5816   3.725   5.548   0.938
  226         O 5817   3.656   5.672   0.932
  226         C 5818   3.743   5.783   0.930
  226         C 5819   3.658   5.909   0.924
  226         O 5820   3.746   6.021   0.923
  226         C 5821   3.677   6.145   0.917
  226         C 5822   3.782   6.255   0.916
  226         O 5823   3.713   6.380   0.910
  226         C 5824   3.801   6.491   0.910
  226         H 5825   3.650   5.469   0.938
  226         H 5826   3.791   5.536   0.850
  226         H 5827   3.786   5.541   1.029
  226         H 5828   3.805   5.784   1.021
  226         H 5829   3.810   5.779   0.843
  226         H 5830   3.596   5.908   0.833
  226         H 5831   3.591   5.914   1.011
  226         H 5832   3.616   6.150   0.826
  226         H 5833   3.611   6.156   1.004
  226         H 5834   3.843   6.250   1.008
  226         H 5835   3.848   6.244   0.830
  226         H 5836   3.740   6.581   0.905
  226         H 5837   3.863   6.493   1.001
  226         H 5838   3.868   6.487   0.822
  227         C 5839   2.340   6.924   4.501
  227         O 5840   2.336   6.782   4.492
  227         C 5841   2.204   6.731   4.491
  227         C 5842   2.213   6.579   4.481
  227         O 5843   2.080   6.529   4.480
  227         C 5844   2.076   6.387   4.471
  227         C 5845   1.929   6.345   4.470
  227         O 5846   1.925   6.204   4.461
  227         C 5847   1.792   6.153   4.460
  227         H 5848   2.445   6.953   4.502
  227         H 5849   2.289   6.970   4.415
  227         H 5850   2.292   6.959   4.594
  227         H 5851   2.150   6.760   4.583
  227         H 5852   2.148   6.771   4.405
  227         H 5853   2.266   6.551   4.389
  227         H 5854   2.268   6.539   4.567
  227         H 5855   2.125   6.353   4.378
  227         H 5856   2.128   6.341   4.556
  227         H 5857   1.880   6.379   4.562
  227         H 5858   1.877   6.391   4.385
  227         H 5859   1.799   6.045   4.453
  227         H 5860   1.739   6.181   4.552
  227         H 5861   1.736   6.192   4.374
  228         C 5862   3.798   0.147   6.499
  228         O 5863   3.710   0.213   6.588
  228         C 5864   3.617   0.297   6.520
  228         C 5865   3.529   0.362   6.625
  228         O 5866   3.436   0.445   6.557
  228         C 5867   3.347   0.513   6.646
  228         C 5868   3.254   0.598   6.562
  228         O 5869   3.165   0.665   6.650
  228         C 5870   3.072   0.748   6.581
  228         H 5871   3.865   0.085   6.559
  228         H 5872   3.742   0.082   6.429
  228         H 5873   3.857   0.219   6.440
  228         H 5874   3.670   0.373   6.462
  228         H 5875   3.556   0.237   6.451
  228         H 5876   3.476   0.285   6.683
  228         H 5877   3.590   0.422   6.694
  228         H 5878   3.289   0.440   6.705
  228         H 5879   3.404   0.576   6.716
  228         H 5880   3.312   0.671   6.503
  228         H 5881   3.197   0.534   6.492
  228         H 5882   3.009   0.795   6.657
  228         H 5883   3.125   0.826   6.524
  228         H 5884   3.010   0.689   6.513
  229         C 5885   1.749   2.144   0.049
  229         O 5886   1.754   2.115   0.188
  229         C 5887   1.633   2.148   0.255
  229         C 5888   1.650   2.113   0.402
  229         O 5889   1.529   2.147   0.468
  229         C 5890   1.533   2.118   0.607
  229         C 5891   1.398   2.158   0.666
  229         O 5892   1.402   2.129   0.805
  229         C 5893   1.281   2.163   0.871
  229         H 5894   1.846   2.115   0.007
  229         H 5895   1.669   2.087  -0.000
  229         H 5896   1.732   2.251   0.032
  229         H 5897   1.612   2.256   0.244
  229         H 5898   1.548   2.092   0.212
  229         H 5899   1.671   2.006   0.413
  229         H 5900   1.734   2.169   0.445
  229         H 5901   1.550   2.010   0.624
  229         H 5902   1.614   2.174   0.656
  229         H 5903   1.380   2.265   0.650
  229         H 5904   1.317   2.102   0.618
  229         H 5905   1.293   2.138   0.977
  229         H 5906   1.259   2.271   0.862
  229         H 5907   1.196   2.107   0.830
  230         C 5908   1.396   6.075   0.679
  230         O 5909   1.433   6.113   0.811
  230         C 5910   1.531   6.215   0.812
  230         C 5911   1.564   6.247   0.957
  230         O 5912   1.662   6.350   0.958
  230         C 5913   1.700   6.389   1.089
  230         C 5914   1.805   6.498   1.077
  230         O 5915   1.843   6.537   1.208
  230         C 5916   1.941   6.639   1.208
  230         H 5917   1.321   5.996   0.689
  230         H 5918   1.353   6.160   0.625
  230         H 5919   1.482   6.036   0.623
  230         H 5920   1.622   6.182   0.760
  230         H 5921   1.494   6.305   0.761
  230         H 5922   1.473   6.281   1.010
  230         H 5923   1.601   6.158   1.008
  230         H 5924   1.613   6.426   1.145
  230         H 5925   1.742   6.303   1.144
  230         H 5926   1.892   6.461   1.021
  230         H 5927   1.763   6.584   1.022
  230         H 5928   1.964   6.662   1.312
  230         H 5929   2.033   6.606   1.157
  230         H 5930   1.904   6.730   1.158
  231         C 5931   4.161   1.763   6.205
  231         O 5932   4.241   1.705   6.102
  231         C 5933   4.174   1.599   6.034
  231         C 5934   4.269   1.546   5.928
  231         O 5935   4.202   1.441   5.860
  231         C 5936   4.281   1.383   5.757
  231         C 5937   4.199   1.272   5.693
  231         O 5938   4.278   1.214   5.590
  231         C 5939   4.211   1.108   5.523
  231         H 5940   4.220   1.842   6.251
  231         H 5941   4.069   1.805   6.164
  231         H 5942   4.135   1.688   6.281
  231         H 5943   4.148   1.519   6.105
  231         H 5944   4.082   1.636   5.988
  231         H 5945   4.295   1.627   5.857
  231         H 5946   4.362   1.510   5.974
  231         H 5947   4.308   1.459   5.682
  231         H 5948   4.374   1.342   5.799
  231         H 5949   4.173   1.196   5.768
  231         H 5950   4.106   1.313   5.651
  231         H 5951   4.279   1.070   5.447
  231         H 5952   4.185   1.027   5.593
  231         H 5953   4.119   1.144   5.475
  232         C 5954   3.795   1.132   2.600
  232         O 5955   3.799   1.243   2.687
  232         C 5956   3.828   1.206   2.821
  232         C 5957   3.829   1.333   2.905
  232         O 5958   3.857   1.296   3.039
  232         C 5959   3.862   1.408   3.127
  232         C 5960   3.892   1.355   3.267
  232         O 5961   3.897   1.466   3.355
  232         C 5962   3.925   1.428   3.489
  232         H 5963   3.773   1.170   2.500
  232         H 5964   3.892   1.079   2.598
  232         H 5965   3.717   1.061   2.630
  232         H 5966   3.751   1.137   2.859
  232         H 5967   3.925   1.156   2.828
  232         H 5968   3.906   1.403   2.867
  232         H 5969   3.732   1.384   2.899
  232         H 5970   3.940   1.479   3.096
  232         H 5971   3.765   1.460   3.127
  232         H 5972   3.815   1.283   3.298
  232         H 5973   3.989   1.302   3.267
  232         H 5974   3.926   1.519   3.549
  232         H 5975   3.848   1.360   3.528
  232         H 5976   4.023   1.378   3.496
  233         C 5977   3.829   4.459   2.277
  233         O 5978   3.701   4.409   2.313
  233         C 5979   3.691   4.269   2.296
  233         C 5980   3.551   4.227   2.338
  233         O 5981   3.541   4.086   2.321
  233         C 5982   3.414   4.035   2.357
  233         C 5983   3.416   3.885   2.334
  233         O 5984   3.289   3.833   2.370
  233         C 5985   3.280   3.693   2.352
  233         H 5986   3.827   4.567   2.293
  233         H 5987   3.908   4.415   2.339
  233         H 5988   3.851   4.439   2.171
  233         H 5989   3.709   4.241   2.191
  233         H 5990   3.766   4.217   2.358
  233         H 5991   3.533   4.254   2.443
  233         H 5992   3.476   4.278   2.276
  233         H 5993   3.392   4.057   2.462
  233         H 5994   3.335   4.081   2.295
  233         H 5995   3.438   3.863   2.228
  233         H 5996   3.495   3.838   2.395
  233         H 5997   3.179   3.663   2.382
  233         H 5998   3.296   3.665   2.247
  233         H 5999   3.354   3.640   2.415
  234         C 6000   3.308   4.776   6.455
  234         O 6001   3.300   4.636   6.430
  234         C 6002   3.177   4.599   6.371
  234         C 6003   3.180   4.448   6.349
  234         O 6004   3.056   4.411   6.290
  234         C 6005   3.047   4.271   6.265
  234         C 6006   2.911   4.244   6.202
  234         O 6007   2.902   4.105   6.177
  234         C 6008   2.778   4.068   6.118
  234         H 6009   3.406   4.795   6.500
  234         H 6010   3.299   4.833   6.361
  234         H 6011   3.229   4.808   6.524
  234         H 6012   3.093   4.626   6.437
  234         H 6013   3.162   4.651   6.275
  234         H 6014   3.263   4.422   6.283
  234         H 6015   3.194   4.396   6.445
  234         H 6016   3.127   4.240   6.196
  234         H 6017   3.058   4.215   6.358
  234         H 6018   2.831   4.276   6.271
  234         H 6019   2.900   4.301   6.109
  234         H 6020   2.781   3.960   6.102
  234         H 6021   2.694   4.094   6.184
  234         H 6022   2.764   4.119   6.021
  235         C 6023   4.929   6.010   4.374
  235         O 6024   4.833   6.088   4.303
  235         C 6025   4.885   6.214   4.262
  235         C 6026   4.774   6.287   4.188
  235         O 6027   4.826   6.412   4.146
  235         C 6028   4.731   6.490   4.075
  235         C 6029   4.798   6.621   4.037
  235         O 6030   4.703   6.700   3.966
  235         C 6031   4.756   6.825   3.925
  235         H 6032   4.881   5.917   4.401
  235         H 6033   5.017   5.989   4.311
  235         H 6034   4.963   6.062   4.465
  235         H 6035   4.918   6.272   4.349
  235         H 6036   4.972   6.199   4.195
  235         H 6037   4.742   6.228   4.100
  235         H 6038   4.688   6.301   4.254
  235         H 6039   4.697   6.437   3.985
  235         H 6040   4.643   6.510   4.138
  235         H 6041   4.832   6.674   4.127
  235         H 6042   4.886   6.602   3.974
  235         H 6043   4.676   6.877   3.872
  235         H 6044   4.787   6.885   4.011
  235         H 6045   4.842   6.812   3.858
  236         C 6046   5.645   1.536   0.728
  236         O 6047   5.591   1.419   0.789
  236         C 6048   5.492   1.357   0.709
  236         C 6049   5.442   1.234   0.784
  236         O 6050   5.343   1.172   0.703
  236         C 6051   5.289   1.055   0.763
  236         C 6052   5.185   0.998   0.668
  236         O 6053   5.131   0.882   0.728
  236         C 6054   5.032   0.820   0.647
  236         H 6055   5.719   1.576   0.797
  236         H 6056   5.693   1.512   0.632
  236         H 6057   5.566   1.611   0.711
  236         H 6058   5.409   1.426   0.690
  236         H 6059   5.534   1.327   0.612
  236         H 6060   5.526   1.165   0.803
  236         H 6061   5.400   1.264   0.881
  236         H 6062   5.368   0.981   0.782
  236         H 6063   5.242   1.080   0.860
  236         H 6064   5.106   1.072   0.650
  236         H 6065   5.232   0.973   0.572
  236         H 6066   4.996   0.732   0.701
  236         H 6067   4.947   0.888   0.629
  236         H 6068   5.074   0.789   0.550
  237         C 6069   0.986   5.177   3.070
  237         O 6070   1.020   5.089   3.176
  237         C 6071   1.159   5.061   3.181
  237         C 6072   1.183   4.967   3.299
  237         O 6073   1.322   4.939   3.304
  237         C 6074   1.356   4.851   3.410
  237         C 6075   1.507   4.829   3.405
  237         O 6076   1.541   4.741   3.511
  237         C 6077   1.681   4.713   3.515
  237         H 6078   0.878   5.193   3.074
  237         H 6079   1.038   5.274   3.080
  237         H 6080   1.013   5.133   2.972
  237         H 6081   1.192   5.014   3.088
  237         H 6082   1.217   5.154   3.195
  237         H 6083   1.150   5.014   3.392
  237         H 6084   1.125   4.874   3.285
  237         H 6085   1.328   4.895   3.507
  237         H 6086   1.304   4.755   3.399
  237         H 6087   1.535   4.785   3.308
  237         H 6088   1.559   4.925   3.415
  237         H 6089   1.697   4.646   3.599
  237         H 6090   1.714   4.665   3.422
  237         H 6091   1.739   4.806   3.530
  238         C 6092   1.200   0.562   6.454
  238         O 6093   1.306   0.650   6.492
  238         C 6094   1.376   0.701   6.379
  238         C 6095   1.486   0.792   6.432
  238         O 6096   1.556   0.844   6.319
  238         C 6097   1.662   0.931   6.356
  238         C 6098   1.729   0.979   6.228
  238         O 6099   1.835   1.066   6.265
  238         C 6100   1.904   1.117   6.152
  238         H 6101   1.153   0.528   6.546
  238         H 6102   1.126   0.615   6.392
  238         H 6103   1.238   0.476   6.398
  238         H 6104   1.420   0.619   6.320
  238         H 6105   1.308   0.758   6.314
  238         H 6106   1.442   0.874   6.491
  238         H 6107   1.554   0.736   6.497
  238         H 6108   1.623   1.017   6.413
  238         H 6109   1.735   0.878   6.419
  238         H 6110   1.768   0.893   6.171
  238         H 6111   1.656   1.032   6.165
  238         H 6112   1.983   1.183   6.189
  238         H 6113   1.949   1.036   6.093
  238         H 6114   1.837   1.175   6.087
  239         C 6115   4.633   3.680   1.668
  239         O 6116   4.773   3.694   1.652
  239         C 6117   4.809   3.818   1.594
  239         C 6118   4.961   3.822   1.582
  239         O 6119   4.997   3.946   1.525
  239         C 6120   5.137   3.961   1.508
  239         C 6121   5.162   4.097   1.446
  239         O 6122   5.302   4.112   1.430
  239         C 6123   5.338   4.237   1.372
  239         H 6124   4.615   3.582   1.713
  239         H 6125   4.592   3.758   1.734
  239         H 6126   4.582   3.685   1.571
  239         H 6127   4.764   3.829   1.495
  239         H 6128   4.774   3.901   1.657
  239         H 6129   5.007   3.811   1.682
  239         H 6130   4.996   3.739   1.520
  239         H 6131   5.188   3.954   1.606
  239         H 6132   5.177   3.882   1.444
  239         H 6133   5.111   4.104   1.348
  239         H 6134   5.122   4.177   1.511
  239         H 6135   5.446   4.239   1.363
  239         H 6136   5.293   4.248   1.272
  239         H 6137   5.304   4.321   1.435
  240         C 6138   5.313   2.875   2.241
  240         O 6139   5.423   2.788   2.261
  240         C 6140   5.548   2.854   2.248
  240         C 6141   5.657   2.751   2.271
  240         O 6142   5.782   2.817   2.259
  240         C 6143   5.893   2.730   2.278
  240         C 6144   6.020   2.812   2.262
  240         O 6145   6.130   2.726   2.281
  240         C 6146   6.255   2.793   2.269
  240         H 6147   5.222   2.816   2.253
  240         H 6148   5.313   2.956   2.316
  240         H 6149   5.315   2.920   2.141
  240         H 6150   5.558   2.898   2.148
  240         H 6151   5.556   2.934   2.323
  240         H 6152   5.647   2.706   2.371
  240         H 6153   5.649   2.670   2.197
  240         H 6154   5.889   2.685   2.378
  240         H 6155   5.891   2.649   2.204
  240         H 6156   6.023   2.857   2.161
  240         H 6157   6.021   2.894   2.336
  240         H 6158   6.333   2.718   2.285
  240         H 6159   6.266   2.836   2.168
  240         H 6160   6.265   2.873   2.343
  241         C 6161   6.221   2.977   6.209
  241         O 6162   6.235   2.980   6.068
  241         C 6163   6.287   2.858   6.016
  241         C 6164   6.297   2.872   5.865
  241         O 6165   6.349   2.750   5.814
  241         C 6166   6.364   2.752   5.673
  241         C 6167   6.419   2.617   5.631
  241         O 6168   6.434   2.618   5.490
  241         C 6169   6.485   2.496   5.439
  241         H 6170   6.181   3.075   6.239
  241         H 6171   6.152   2.898   6.241
  241         H 6172   6.318   2.961   6.258
  241         H 6173   6.386   2.837   6.060
  241         H 6174   6.220   2.774   6.042
  241         H 6175   6.198   2.893   5.822
  241         H 6176   6.364   2.956   5.840
  241         H 6177   6.266   2.769   5.625
  241         H 6178   6.432   2.832   5.642
  241         H 6179   6.517   2.599   5.679
  241         H 6180   6.351   2.536   5.662
  241         H 6181   6.493   2.506   5.331
  241         H 6182   6.585   2.475   5.481
  241         H 6183   6.419   2.412   5.463
  242         C 6184   2.601   6.141   6.535
  242         O 6185   2.724   6.164   6.468
  242         C 6186   2.748   6.071   6.364
  242         C 6187   2.881   6.106   6.300
  242         O 6188   2.905   6.012   6.195
  242         C 6189   3.027   6.035   6.127
  242         C 6190   3.040   5.930   6.019
  242         O 6191   3.163   5.952   5.951
  242         C 6192   3.185   5.858   5.846
  242         H 6193   2.593   6.216   6.613
  242         H 6194   2.516   6.149   6.466
  242         H 6195   2.600   6.041   6.581
  242         H 6196   2.750   5.968   6.403
  242         H 6197   2.667   6.076   6.289
  242         H 6198   2.879   6.208   6.260
  242         H 6199   2.962   6.100   6.374
  242         H 6200   3.029   6.136   6.083
  242         H 6201   3.112   6.027   6.198
  242         H 6202   3.039   5.829   6.063
  242         H 6203   2.956   5.937   5.948
  242         H 6204   3.281   5.884   5.801
  242         H 6205   3.189   5.756   5.886
  242         H 6206   3.106   5.864   5.770
  243         C 6207   2.831   1.132   2.736
  243         O 6208   2.834   1.274   2.744
  243         C 6209   2.936   1.321   2.830
  243         C 6210   2.930   1.474   2.830
  243         O 6211   3.032   1.521   2.917
  243         C 6212   3.036   1.662   2.925
  243         C 6213   3.149   1.700   3.020
  243         O 6214   3.153   1.841   3.028
  243         C 6215   3.256   1.888   3.115
  243         H 6216   2.749   1.106   2.668
  243         H 6217   2.925   1.093   2.696
  243         H 6218   2.812   1.088   2.835
  243         H 6219   2.922   1.283   2.932
  243         H 6220   3.035   1.288   2.794
  243         H 6221   2.945   1.512   2.729
  243         H 6222   2.831   1.507   2.866
  243         H 6223   3.054   1.706   2.826
  243         H 6224   2.941   1.701   2.964
  243         H 6225   3.132   1.656   3.119
  243         H 6226   3.245   1.661   2.981
  243         H 6227   3.251   1.997   3.115
  243         H 6228   3.241   1.850   3.217
  243         H 6229   3.355   1.856   3.079
  244         C 6230   0.258   2.128   3.832
  244         O 6231   0.232   2.215   3.941
  244         C 6232   0.323   2.195   4.049
  244         C 6233   0.285   2.293   4.159
  244         O 6234   0.376   2.273   4.267
  244         C 6235   0.351   2.359   4.377
  244         C 6236   0.454   2.329   4.484
  244         O 6237   0.429   2.415   4.594
  244         C 6238   0.520   2.395   4.701
  244         H 6239   0.184   2.150   3.755
  244         H 6240   0.359   2.145   3.791
  244         H 6241   0.249   2.023   3.862
  244         H 6242   0.316   2.092   4.086
  244         H 6243   0.426   2.213   4.016
  244         H 6244   0.292   2.396   4.122
  244         H 6245   0.182   2.275   4.193
  244         H 6246   0.359   2.465   4.345
  244         H 6247   0.250   2.343   4.416
  244         H 6248   0.446   2.223   4.515
  244         H 6249   0.556   2.345   4.445
  244         H 6250   0.493   2.465   4.780
  244         H 6251   0.514   2.292   4.740
  244         H 6252   0.624   2.414   4.669
  245         C 6253   4.931   4.786   5.934
  245         O 6254   4.950   4.904   6.012
  245         C 6255   5.083   4.916   6.060
  245         C 6256   5.092   5.044   6.141
  245         O 6257   5.225   5.056   6.190
  245         C 6258   5.245   5.173   6.268
  245         C 6259   5.390   5.174   6.313
  245         O 6260   5.410   5.291   6.391
  245         C 6261   5.543   5.302   6.439
  245         H 6262   4.827   4.786   5.902
  245         H 6263   4.997   4.786   5.846
  245         H 6264   4.951   4.696   5.993
  245         H 6265   5.109   4.829   6.123
  245         H 6266   5.155   4.919   5.977
  245         H 6267   5.066   5.130   6.078
  245         H 6268   5.021   5.040   6.225
  245         H 6269   5.223   5.263   6.208
  245         H 6270   5.178   5.173   6.355
  245         H 6271   5.411   5.084   6.373
  245         H 6272   5.457   5.174   6.226
  245         H 6273   5.549   5.394   6.497
  245         H 6274   5.569   5.216   6.503
  245         H 6275   5.615   5.306   6.356
  246         C 6276   5.257   4.591   4.353
  246         O 6277   5.146   4.596   4.441
  246         C 6278   5.140   4.484   4.528
  246         C 6279   5.017   4.501   4.617
  246         O 6280   5.012   4.390   4.704
  246         C 6281   4.900   4.394   4.792
  246         C 6282   4.905   4.270   4.879
  246         O 6283   4.794   4.274   4.968
  246         C 6284   4.789   4.162   5.055
  246         H 6285   5.253   4.680   4.290
  246         H 6286   5.352   4.590   4.409
  246         H 6287   5.253   4.501   4.289
  246         H 6288   5.132   4.391   4.470
  246         H 6289   5.231   4.479   4.590
  246         H 6290   5.025   4.595   4.674
  246         H 6291   4.927   4.507   4.555
  246         H 6292   4.905   4.485   4.855
  246         H 6293   4.806   4.396   4.735
  246         H 6294   4.901   4.179   4.817
  246         H 6295   5.000   4.267   4.936
  246         H 6296   4.701   4.174   5.118
  246         H 6297   4.780   4.068   4.997
  246         H 6298   4.879   4.157   5.117
  247         C 6299   5.943   3.706   2.808
  247         O 6300   6.014   3.812   2.872
  247         C 6301   5.951   3.938   2.853
  247         C 6302   6.035   4.042   2.926
  247         O 6303   5.972   4.168   2.908
  247         C 6304   6.041   4.274   2.971
  247         C 6305   5.964   4.403   2.944
  247         O 6306   6.034   4.509   3.008
  247         C 6307   5.970   4.635   2.989
  247         H 6308   5.999   3.614   2.827
  247         H 6309   5.841   3.697   2.848
  247         H 6310   5.938   3.723   2.699
  247         H 6311   5.944   3.963   2.746
  247         H 6312   5.849   3.936   2.894
  247         H 6313   6.041   4.018   3.033
  247         H 6314   6.137   4.044   2.885
  247         H 6315   6.048   4.256   3.080
  247         H 6316   6.143   4.282   2.932
  247         H 6317   5.958   4.421   2.836
  247         H 6318   5.862   4.395   2.984
  247         H 6319   6.031   4.709   3.041
  247         H 6320   5.965   4.660   2.882
  247         H 6321   5.869   4.634   3.031
  248         C 6322   6.288   4.733   3.301
  248         O 6323   6.294   4.747   3.442
  248         C 6324   6.205   4.845   3.492
  248         C 6325   6.221   4.850   3.643
  248         O 6326   6.131   4.948   3.693
  248         C 6327   6.137   4.963   3.834
  248         C 6328   6.037   5.070   3.874
  248         O 6329   6.043   5.084   4.015
  248         C 6330   5.953   5.182   4.064
  248         H 6331   6.360   4.656   3.273
  248         H 6332   6.187   4.702   3.269
  248         H 6333   6.313   4.827   3.251
  248         H 6334   6.227   4.943   3.448
  248         H 6335   6.101   4.818   3.466
  248         H 6336   6.199   4.752   3.687
  248         H 6337   6.325   4.877   3.669
  248         H 6338   6.113   4.867   3.883
  248         H 6339   6.239   4.992   3.865
  248         H 6340   6.062   5.165   3.824
  248         H 6341   5.936   5.040   3.843
  248         H 6342   5.965   5.186   4.172
  248         H 6343   5.976   5.281   4.021
  248         H 6344   5.849   5.156   4.039
  249         C 6345   2.040   1.892   1.098
  249         O 6346   1.922   1.823   1.139
  249         C 6347   1.900   1.705   1.063
  249         C 6348   1.772   1.641   1.115
  249         O 6349   1.750   1.523   1.040
  249         C 6350   1.632   1.453   1.080
  249         C 6351   1.620   1.329   0.992
  249         O 6352   1.502   1.260   1.032
  249         C 6353   1.481   1.142   0.956
  249         H 6354   2.048   1.981   1.161
  249         H 6355   2.129   1.829   1.112
  249         H 6356   2.033   1.922   0.993
  249         H 6357   1.889   1.729   0.956
  249         H 6358   1.984   1.636   1.075
  249         H 6359   1.782   1.617   1.222
  249         H 6360   1.687   1.710   1.104
  249         H 6361   1.639   1.424   1.186
  249         H 6362   1.544   1.518   1.067
  249         H 6363   1.613   1.359   0.886
  249         H 6364   1.708   1.265   1.005
  249         H 6365   1.389   1.096   0.994
  249         H 6366   1.469   1.165   0.849
  249         H 6367   1.564   1.072   0.968
  250         C 6368   0.207   5.084   0.225
  250         O 6369   0.251   5.202   0.290
  250         C 6370   0.365   5.181   0.371
  250         C 6371   0.402   5.314   0.435
  250         O 6372   0.516   5.293   0.516
  250         C 6373   0.561   5.411   0.581
  250         C 6374   0.683   5.375   0.664
  250         O 6375   0.727   5.493   0.729
  250         C 6376   0.841   5.470   0.811
  250         H 6377   0.119   5.110   0.165
  250         H 6378   0.285   5.043   0.159
  250         H 6379   0.179   5.006   0.298
  250         H 6380   0.343   5.107   0.449
  250         H 6381   0.449   5.143   0.310
  250         H 6382   0.424   5.388   0.356
  250         H 6383   0.318   5.352   0.495
  250         H 6384   0.587   5.488   0.507
  250         H 6385   0.481   5.451   0.646
  250         H 6386   0.656   5.298   0.738
  250         H 6387   0.762   5.334   0.600
  250         H 6388   0.868   5.566   0.856
  250         H 6389   0.820   5.397   0.890
  250         H 6390   0.926   5.434   0.751
  251         C 6391   2.513   4.486   1.052
  251         O 6392   2.387   4.474   0.988
  251         C 6393   2.397   4.415   0.859
  251         C 6394   2.257   4.408   0.801
  251         O 6395   2.267   4.349   0.672
  251         C 6396   2.141   4.337   0.607
  251         C 6397   2.166   4.273   0.471
  251         O 6398   2.040   4.261   0.406
  251         C 6399   2.051   4.202   0.277
  251         H 6400   2.495   4.531   1.150
  251         H 6401   2.560   4.387   1.066
  251         H 6402   2.582   4.549   0.994
  251         H 6403   2.462   4.476   0.794
  251         H 6404   2.440   4.314   0.866
  251         H 6405   2.192   4.347   0.865
  251         H 6406   2.214   4.509   0.793
  251         H 6407   2.073   4.274   0.666
  251         H 6408   2.095   4.436   0.594
  251         H 6409   2.234   4.335   0.411
  251         H 6410   2.212   4.174   0.483
  251         H 6411   1.951   4.197   0.235
  251         H 6412   2.115   4.262   0.211
  251         H 6413   2.093   4.100   0.283
  252         C 6414   6.428   5.965   5.886
  252         O 6415   6.370   6.085   5.836
  252         C 6416   6.461   6.193   5.837
  252         C 6417   6.389   6.315   5.782
  252         O 6418   6.480   6.424   5.783
  252         C 6419   6.423   6.544   5.733
  252         C 6420   6.530   6.652   5.739
  252         O 6421   6.473   6.772   5.690
  252         C 6422   6.565   6.880   5.691
  252         H 6423   6.351   5.888   5.881
  252         H 6424   6.514   5.934   5.824
  252         H 6425   6.461   5.977   5.990
  252         H 6426   6.496   6.213   5.939
  252         H 6427   6.549   6.170   5.774
  252         H 6428   6.353   6.295   5.679
  252         H 6429   6.301   6.338   5.844
  252         H 6430   6.389   6.530   5.629
  252         H 6431   6.336   6.574   5.794
  252         H 6432   6.564   6.665   5.843
  252         H 6433   6.617   6.622   5.678
  252         H 6434   6.513   6.968   5.651
  252         H 6435   6.600   6.902   5.793
  252         H 6436   6.653   6.859   5.628
  253         C 6437   4.578   1.736   5.775
  253         O 6438   4.463   1.814   5.741
  253         C 6439   4.401   1.769   5.622
  253         C 6440   4.281   1.858   5.596
  253         O 6441   4.218   1.814   5.476
  253         C 6442   4.104   1.890   5.442
  253         C 6443   4.047   1.833   5.313
  253         O 6444   3.932   1.909   5.279
  253         C 6445   3.871   1.864   5.159
  253         H 6446   4.618   1.778   5.867
  253         H 6447   4.551   1.631   5.791
  253         H 6448   4.654   1.742   5.695
  253         H 6449   4.471   1.775   5.537
  253         H 6450   4.369   1.664   5.632
  253         H 6451   4.210   1.852   5.680
  253         H 6452   4.313   1.963   5.585
  253         H 6453   4.029   1.885   5.522
  253         H 6454   4.131   1.996   5.427
  253         H 6455   4.122   1.838   5.233
  253         H 6456   4.019   1.727   5.328
  253         H 6457   3.784   1.928   5.141
  253         H 6458   3.940   1.871   5.074
  253         H 6459   3.837   1.760   5.169
  254         C 6460   4.418   4.025   5.876
  254         O 6461   4.414   3.958   6.001
  254         C 6462   4.355   4.038   6.103
  254         C 6463   4.356   3.956   6.232
  254         O 6464   4.298   4.036   6.334
  254         C 6465   4.293   3.970   6.459
  254         C 6466   4.229   4.065   6.559
  254         O 6467   4.224   3.999   6.685
  254         C 6468   4.166   4.079   6.786
  254         H 6469   4.464   3.956   5.805
  254         H 6470   4.317   4.051   5.842
  254         H 6471   4.478   4.117   5.882
  254         H 6472   4.413   4.131   6.117
  254         H 6473   4.252   4.065   6.077
  254         H 6474   4.299   3.863   6.218
  254         H 6475   4.460   3.929   6.259
  254         H 6476   4.234   3.877   6.452
  254         H 6477   4.395   3.943   6.492
  254         H 6478   4.288   4.157   6.567
  254         H 6479   4.128   4.092   6.526
  254         H 6480   4.167   4.021   6.878
  254         H 6481   4.223   4.172   6.801
  254         H 6482   4.062   4.106   6.761
  255         C 6483   5.768   6.653   2.342
  255         O 6484   5.831   6.527   2.361
  255         C 6485   5.824   6.445   2.245
  255         C 6486   5.894   6.314   2.276
  255         O 6487   5.887   6.232   2.160
  255         C 6488   5.949   6.106   2.178
  255         C 6489   5.935   6.029   2.048
  255         O 6490   5.998   5.903   2.065
  255         C 6491   5.990   5.822   1.949
  255         H 6492   5.778   6.708   2.436
  255         H 6493   5.816   6.709   2.261
  255         H 6494   5.661   6.641   2.318
  255         H 6495   5.719   6.427   2.217
  255         H 6496   5.873   6.495   2.160
  255         H 6497   5.998   6.332   2.304
  255         H 6498   5.844   6.264   2.361
  255         H 6499   6.056   6.119   2.203
  255         H 6500   5.901   6.051   2.260
  255         H 6501   5.829   6.016   2.023
  255         H 6502   5.983   6.084   1.965
  255         H 6503   6.041   5.728   1.972
  255         H 6504   5.886   5.802   1.921
  255         H 6505   6.041   5.870   1.864
  256         C 6506   4.089   5.650   6.558
  256         O 6507   4.039   5.694   6.433
  256         C 6508   3.917   5.630   6.397
  256         C 6509   3.873   5.686   6.263
  256         O 6510   3.752   5.622   6.227
  256         C 6511   3.701   5.666   6.102
  256         C 6512   3.571   5.590   6.076
  256         O 6513   3.520   5.634   5.951
  256         C 6514   3.398   5.570   5.916
  256         H 6515   4.182   5.704   6.576
  256         H 6516   4.018   5.671   6.639
  256         H 6517   4.109   5.542   6.556
  256         H 6518   3.931   5.522   6.391
  256         H 6519   3.840   5.650   6.473
  256         H 6520   3.859   5.795   6.269
  256         H 6521   3.951   5.666   6.187
  256         H 6522   3.682   5.774   6.104
  256         H 6523   3.773   5.645   6.022
  256         H 6524   3.590   5.482   6.074
  256         H 6525   3.499   5.611   6.156
  256         H 6526   3.367   5.609   5.820
  256         H 6527   3.412   5.461   5.908
  256         H 6528   3.320   5.590   5.991
  257         C 6529   3.196   2.625   6.273
  257         O 6530   3.055   2.611   6.276
  257         C 6531   2.988   2.736   6.281
  257         C 6532   2.838   2.709   6.285
  257         O 6533   2.772   2.834   6.289
  257         C 6534   2.630   2.821   6.293
  257         C 6535   2.571   2.961   6.298
  257         O 6536   2.430   2.949   6.302
  257         C 6537   2.364   3.074   6.306
  257         H 6538   3.238   2.524   6.269
  257         H 6539   3.228   2.681   6.183
  257         H 6540   3.233   2.677   6.362
  257         H 6541   3.018   2.793   6.371
  257         H 6542   3.013   2.797   6.193
  257         H 6543   2.808   2.653   6.195
  257         H 6544   2.813   2.649   6.373
  257         H 6545   2.594   2.768   6.204
  257         H 6546   2.599   2.764   6.382
  257         H 6547   2.607   3.014   6.387
  257         H 6548   2.602   3.019   6.209
  257         H 6549   2.257   3.054   6.309
  257         H 6550   2.393   3.131   6.396
  257         H 6551   2.388   3.135   6.218
  258         C 6552   1.923   0.794   2.197
  258         O 6553   1.868   0.861   2.310
  258         C 6554   1.962   0.946   2.374
  258         C 6555   1.892   1.012   2.492
  258         O 6556   1.986   1.097   2.555
  258         C 6557   1.932   1.165   2.668
  258         C 6558   2.042   1.252   2.727
  258         O 6559   1.988   1.319   2.839
  258         C 6560   2.082   1.405   2.902
  258         H 6561   1.844   0.731   2.155
  258         H 6562   1.957   0.866   2.121
  258         H 6563   2.008   0.731   2.226
  258         H 6564   2.049   0.889   2.408
  258         H 6565   1.997   1.023   2.303
  258         H 6566   1.805   1.070   2.457
  258         H 6567   1.857   0.935   2.562
  258         H 6568   1.846   1.227   2.638
  258         H 6569   1.898   1.092   2.743
  258         H 6570   2.128   1.190   2.756
  258         H 6571   2.076   1.325   2.651
  258         H 6572   2.032   1.452   2.987
  258         H 6573   2.169   1.347   2.938
  258         H 6574   2.118   1.482   2.833
  259         C 6575   2.459   1.977   5.683
  259         O 6576   2.464   2.119   5.683
  259         C 6577   2.366   2.177   5.768
  259         C 6578   2.381   2.328   5.760
  259         O 6579   2.283   2.385   5.845
  259         C 6580   2.288   2.527   5.846
  259         C 6581   2.179   2.577   5.940
  259         O 6582   2.183   2.718   5.941
  259         C 6583   2.085   2.776   6.026
  259         H 6584   2.537   1.942   5.616
  259         H 6585   2.477   1.937   5.784
  259         H 6586   2.361   1.941   5.648
  259         H 6587   2.265   2.147   5.736
  259         H 6588   2.381   2.143   5.872
  259         H 6589   2.482   2.358   5.792
  259         H 6590   2.366   2.362   5.656
  259         H 6591   2.386   2.563   5.880
  259         H 6592   2.270   2.567   5.744
  259         H 6593   2.080   2.541   5.906
  259         H 6594   2.196   2.537   6.041
  259         H 6595   2.096   2.884   6.020
  259         H 6596   1.984   2.747   5.994
  259         H 6597   2.099   2.743   6.130
  260         C 6598   4.743   0.121   1.969
  260         O 6599   4.692   0.246   2.012
  260         C 6600   4.791   0.327   2.074
  260         C 6601   4.725   0.457   2.116
  260         O 6602   4.824   0.538   2.178
  260         C 6603   4.774   0.663   2.222
  260         C 6604   4.889   0.739   2.286
  260         O 6605   4.839   0.864   2.330
  260         C 6606   4.938   0.944   2.392
  260         H 6607   4.661   0.067   1.922
  260         H 6608   4.824   0.134   1.895
  260         H 6609   4.782   0.063   2.053
  260         H 6610   4.832   0.275   2.162
  260         H 6611   4.874   0.347   2.004
  260         H 6612   4.684   0.509   2.028
  260         H 6613   4.642   0.437   2.186
  260         H 6614   4.734   0.720   2.136
  260         H 6615   4.693   0.649   2.294
  260         H 6616   4.929   0.682   2.372
  260         H 6617   4.970   0.753   2.214
  260         H 6618   4.891   1.038   2.422
  260         H 6619   4.979   0.894   2.481
  260         H 6620   5.021   0.966   2.323
  261         C 6621   4.564   3.298   4.153
  261         O 6622   4.502   3.223   4.049
  261         C 6623   4.363   3.206   4.070
  261         C 6624   4.308   3.125   3.954
  261         O 6625   4.168   3.108   3.975
  261         C 6626   4.106   3.033   3.872
  261         C 6627   3.958   3.022   3.905
  261         O 6628   3.896   2.947   3.802
  261         C 6629   3.756   2.931   3.824
  261         H 6630   4.670   3.306   4.128
  261         H 6631   4.520   3.399   4.160
  261         H 6632   4.552   3.248   4.250
  261         H 6633   4.344   3.154   4.165
  261         H 6634   4.312   3.304   4.075
  261         H 6635   4.326   3.178   3.859
  261         H 6636   4.358   3.027   3.949
  261         H 6637   4.119   3.083   3.774
  261         H 6638   4.151   2.933   3.865
  261         H 6639   3.945   2.972   4.003
  261         H 6640   3.914   3.123   3.912
  261         H 6641   3.717   2.873   3.740
  261         H 6642   3.737   2.877   3.918
  261         H 6643   3.705   3.028   3.828
  262         C 6644   5.934   3.095   6.167
  262         O 6645   6.011   3.140   6.056
  262         C 6646   6.007   3.281   6.041
  262         C 6647   6.092   3.317   5.920
  262         O 6648   6.088   3.458   5.905
  262         C 6649   6.164   3.504   5.794
  262         C 6650   6.151   3.656   5.789
  262         O 6651   6.228   3.702   5.678
  262         C 6652   6.223   3.843   5.663
  262         H 6653   5.944   2.987   6.171
  262         H 6654   5.972   3.138   6.261
  262         H 6655   5.828   3.122   6.155
  262         H 6656   5.903   3.315   6.025
  262         H 6657   6.046   3.331   6.131
  262         H 6658   6.196   3.284   5.936
  262         H 6659   6.053   3.268   5.830
  262         H 6660   6.270   3.476   5.806
  262         H 6661   6.127   3.460   5.701
  262         H 6662   6.045   3.684   5.777
  262         H 6663   6.188   3.700   5.882
  262         H 6664   6.284   3.868   5.577
  262         H 6665   6.120   3.877   5.647
  262         H 6666   6.263   3.893   5.753
  263         C 6667   4.453   2.898   5.547
  263         O 6668   4.571   2.824   5.521
  263         C 6669   4.655   2.812   5.635
  263         C 6670   4.777   2.732   5.594
  263         O 6671   4.861   2.721   5.708
  263         C 6672   4.980   2.647   5.683
  263         C 6673   5.060   2.642   5.812
  263         O 6674   5.179   2.569   5.786
  263         C 6675   5.262   2.558   5.901
  263         H 6676   4.395   2.901   5.454
  263         H 6677   4.393   2.849   5.626
  263         H 6678   4.476   3.000   5.579
  263         H 6679   4.685   2.912   5.670
  263         H 6680   4.602   2.762   5.716
  263         H 6681   4.747   2.632   5.559
  263         H 6682   4.831   2.783   5.513
  263         H 6683   4.955   2.545   5.650
  263         H 6684   5.038   2.696   5.603
  263         H 6685   5.084   2.744   5.845
  263         H 6686   5.001   2.594   5.891
  263         H 6687   5.350   2.500   5.872
  263         H 6688   5.293   2.657   5.936
  263         H 6689   5.210   2.506   5.983
  264         C 6690   1.893   6.001   0.834
  264         O 6691   1.780   5.953   0.762
  264         C 6692   1.740   5.823   0.803
  264         C 6693   1.619   5.783   0.720
  264         O 6694   1.579   5.653   0.762
  264         C 6695   1.466   5.605   0.691
  264         C 6696   1.434   5.466   0.745
  264         O 6697   1.321   5.418   0.674
  264         C 6698   1.281   5.288   0.716
  264         H 6699   1.916   6.100   0.795
  264         H 6700   1.871   6.008   0.941
  264         H 6701   1.980   5.935   0.819
  264         H 6702   1.821   5.751   0.789
  264         H 6703   1.714   5.824   0.910
  264         H 6704   1.537   5.855   0.735
  264         H 6705   1.645   5.783   0.613
  264         H 6706   1.380   5.672   0.705
  264         H 6707   1.488   5.600   0.583
  264         H 6708   1.520   5.399   0.730
  264         H 6709   1.412   5.472   0.852
  264         H 6710   1.195   5.260   0.656
  264         H 6711   1.362   5.215   0.700
  264         H 6712   1.254   5.288   0.822
  265         C 6713   2.227   0.630   3.574
  265         O 6714   2.295   0.715   3.665
  265         C 6715   2.219   0.829   3.701
  265         C 6716   2.302   0.912   3.798
  265         O 6717   2.225   1.026   3.834
  265         C 6718   2.293   1.111   3.925
  265         C 6719   2.201   1.229   3.955
  265         O 6720   2.269   1.314   4.046
  265         C 6721   2.192   1.429   4.081
  265         H 6722   2.293   0.546   3.553
  265         H 6723   2.133   0.593   3.618
  265         H 6724   2.204   0.683   3.480
  265         H 6725   2.195   0.889   3.612
  265         H 6726   2.124   0.799   3.748
  265         H 6727   2.325   0.852   3.887
  265         H 6728   2.396   0.942   3.751
  265         H 6729   2.316   1.057   4.018
  265         H 6730   2.387   1.147   3.881
  265         H 6731   2.178   1.283   3.862
  265         H 6732   2.107   1.193   3.999
  265         H 6733   2.252   1.487   4.151
  265         H 6734   2.169   1.489   3.992
  265         H 6735   2.098   1.399   4.129
  266         C 6736   2.543   2.733   5.672
  266         O 6737   2.649   2.703   5.763
  266         C 6738   2.772   2.763   5.725
  266         C 6739   2.876   2.724   5.829
  266         O 6740   2.999   2.785   5.792
  266         C 6741   3.104   2.755   5.882
  266         C 6742   3.229   2.825   5.831
  266         O 6743   3.335   2.795   5.921
  266         C 6744   3.458   2.856   5.883
  266         H 6745   2.454   2.683   5.709
  266         H 6746   2.525   2.842   5.668
  266         H 6747   2.567   2.697   5.571
  266         H 6748   2.803   2.729   5.626
  266         H 6749   2.761   2.873   5.722
  266         H 6750   2.845   2.759   5.929
  266         H 6751   2.886   2.615   5.832
  266         H 6752   3.080   2.790   5.983
  266         H 6753   3.121   2.646   5.886
  266         H 6754   3.254   2.789   5.730
  266         H 6755   3.213   2.934   5.826
  266         H 6756   3.532   2.828   5.957
  266         H 6757   3.490   2.821   5.784
  266         H 6758   3.448   2.966   5.880
  267         C 6759   0.975   4.195   4.140
  267         O 6760   0.908   4.071   4.121
  267         C 6761   0.982   3.982   4.039
  267         C 6762   0.901   3.854   4.025
  267         O 6763   0.975   3.764   3.944
  267         C 6764   0.909   3.640   3.924
  267         C 6765   0.998   3.554   3.836
  267         O 6766   0.932   3.430   3.816
  267         C 6767   1.007   3.341   3.734
  267         H 6768   0.911   4.257   4.203
  267         H 6769   1.072   4.181   4.189
  267         H 6770   0.992   4.247   4.044
  267         H 6771   1.000   4.026   3.939
  267         H 6772   1.080   3.960   4.084
  267         H 6773   0.884   3.809   4.125
  267         H 6774   0.804   3.875   3.980
  267         H 6775   0.892   3.590   4.021
  267         H 6776   0.812   3.656   3.876
  267         H 6777   1.015   3.604   3.739
  267         H 6778   1.096   3.539   3.884
  267         H 6779   0.949   3.249   3.725
  267         H 6780   1.024   3.384   3.634
  267         H 6781   1.105   3.318   3.779
  268         C 6782   1.591   1.773   4.970
  268         O 6783   1.597   1.782   4.828
  268         C 6784   1.470   1.806   4.770
  268         C 6785   1.488   1.813   4.619
  268         O 6786   1.361   1.837   4.561
  268         C 6787   1.366   1.846   4.419
  268         C 6788   1.224   1.871   4.370
  268         O 6789   1.229   1.880   4.228
  268         C 6790   1.102   1.904   4.171
  268         H 6791   1.693   1.755   5.005
  268         H 6792   1.554   1.867   5.014
  268         H 6793   1.526   1.690   5.001
  268         H 6794   1.400   1.724   4.795
  268         H 6795   1.427   1.900   4.807
  268         H 6796   1.558   1.895   4.594
  268         H 6797   1.531   1.719   4.581
  268         H 6798   1.432   1.929   4.389
  268         H 6799   1.405   1.753   4.376
  268         H 6800   1.158   1.789   4.401
  268         H 6801   1.185   1.965   4.413
  268         H 6802   1.115   1.910   4.063
  268         H 6803   1.032   1.822   4.195
  268         H 6804   1.059   1.999   4.207
  269         C 6805   6.217   3.985   5.297
  269         O 6806   6.251   4.042   5.171
  269         C 6807   6.200   4.174   5.156
  269         C 6808   6.242   4.225   5.019
  269         O 6809   6.192   4.356   5.004
  269         C 6810   6.225   4.414   4.878
  269         C 6811   6.165   4.554   4.875
  269         O 6812   6.198   4.612   4.750
  269         C 6813   6.147   4.744   4.736
  269         H 6814   6.260   3.885   5.299
  269         H 6815   6.259   4.044   5.379
  269         H 6816   6.108   3.979   5.309
  269         H 6817   6.090   4.174   5.165
  269         H 6818   6.241   4.240   5.234
  269         H 6819   6.352   4.225   5.010
  269         H 6820   6.202   4.159   4.940
  269         H 6821   6.334   4.419   4.866
  269         H 6822   6.184   4.354   4.796
  269         H 6823   6.056   4.549   4.888
  269         H 6824   6.206   4.615   4.958
  269         H 6825   6.177   4.780   4.637
  269         H 6826   6.037   4.745   4.743
  269         H 6827   6.188   4.811   4.813
  270         C 6828   4.278   6.012   2.994
  270         O 6829   4.280   6.016   2.852
  270         C 6830   4.406   6.057   2.800
  270         C 6831   4.395   6.057   2.648
  270         O 6832   4.521   6.098   2.597
  270         C 6833   4.524   6.103   2.455
  270         C 6834   4.663   6.148   2.413
  270         O 6835   4.666   6.152   2.271
  270         C 6836   4.792   6.193   2.220
  270         H 6837   4.178   5.980   3.024
  270         H 6838   4.352   5.940   3.032
  270         H 6839   4.299   6.111   3.036
  270         H 6840   4.431   6.157   2.837
  270         H 6841   4.485   5.987   2.832
  270         H 6842   4.370   5.957   2.612
  270         H 6843   4.316   6.127   2.616
  270         H 6844   4.502   6.003   2.413
  270         H 6845   4.448   6.174   2.418
  270         H 6846   4.685   6.247   2.455
  270         H 6847   4.739   6.077   2.450
  270         H 6848   4.784   6.193   2.111
  270         H 6849   4.818   6.294   2.255
  270         H 6850   4.871   6.123   2.251
  271         C 6851   0.981   1.727   5.925
  271         O 6852   1.121   1.741   5.904
  271         C 6853   1.174   1.637   5.823
  271         C 6854   1.323   1.662   5.807
  271         O 6855   1.376   1.558   5.726
  271         C 6856   1.516   1.571   5.704
  271         C 6857   1.559   1.454   5.617
  271         O 6858   1.699   1.467   5.595
  271         C 6859   1.751   1.362   5.514
  271         H 6860   0.950   1.811   5.988
  271         H 6861   0.926   1.730   5.830
  271         H 6862   0.958   1.633   5.976
  271         H 6863   1.157   1.539   5.870
  271         H 6864   1.125   1.636   5.724
  271         H 6865   1.340   1.760   5.759
  271         H 6866   1.372   1.663   5.905
  271         H 6867   1.538   1.666   5.654
  271         H 6868   1.570   1.569   5.800
  271         H 6869   1.537   1.359   5.667
  271         H 6870   1.505   1.456   5.521
  271         H 6871   1.858   1.381   5.503
  271         H 6872   1.736   1.264   5.561
  271         H 6873   1.704   1.362   5.415
  272         C 6874   0.566   5.965   1.223
  272         O 6875   0.468   5.864   1.204
  272         C 6876   0.521   5.749   1.140
  272         C 6877   0.408   5.648   1.125
  272         O 6878   0.461   5.533   1.060
  272         C 6879   0.365   5.431   1.041
  272         C 6880   0.433   5.315   0.971
  272         O 6881   0.337   5.212   0.952
  272         C 6882   0.391   5.098   0.887
  272         H 6883   0.516   6.049   1.273
  272         H 6884   0.649   5.929   1.285
  272         H 6885   0.606   5.999   1.127
  272         H 6886   0.561   5.776   1.040
  272         H 6887   0.603   5.706   1.199
  272         H 6888   0.369   5.621   1.224
  272         H 6889   0.326   5.691   1.066
  272         H 6890   0.324   5.398   1.138
  272         H 6891   0.281   5.468   0.980
  272         H 6892   0.474   5.347   0.874
  272         H 6893   0.517   5.278   1.033
  272         H 6894   0.310   5.026   0.877
  272         H 6895   0.429   5.124   0.788
  272         H 6896   0.472   5.054   0.947
  273         C 6897   3.405   3.313   5.189
  273         O 6898   3.293   3.239   5.142
  273         C 6899   3.276   3.116   5.210
  273         C 6900   3.155   3.046   5.151
  273         O 6901   3.138   2.923   5.220
  273         C 6902   3.027   2.848   5.173
  273         C 6903   3.019   2.720   5.254
  273         O 6904   2.908   2.645   5.207
  273         C 6905   2.892   2.522   5.276
  273         H 6906   3.410   3.405   5.131
  273         H 6907   3.392   3.338   5.296
  273         H 6908   3.498   3.256   5.177
  273         H 6909   3.366   3.053   5.199
  273         H 6910   3.260   3.134   5.318
  273         H 6911   3.066   3.109   5.162
  273         H 6912   3.171   3.027   5.044
  273         H 6913   2.934   2.906   5.185
  273         H 6914   3.039   2.825   5.066
  273         H 6915   3.112   2.662   5.242
  273         H 6916   3.007   2.743   5.361
  273         H 6917   2.805   2.472   5.233
  273         H 6918   2.980   2.458   5.264
  273         H 6919   2.875   2.540   5.384
  274         C 6920   0.863   2.780   0.522
  274         O 6921   0.755   2.750   0.610
  274         C 6922   0.795   2.748   0.746
  274         C 6923   0.673   2.715   0.830
  274         O 6924   0.713   2.713   0.966
  274         C 6925   0.606   2.683   1.054
  274         C 6926   0.661   2.684   1.196
  274         O 6927   0.555   2.654   1.285
  274         C 6928   0.596   2.652   1.421
  274         H 6929   0.823   2.779   0.421
  274         H 6930   0.904   2.880   0.544
  274         H 6931   0.943   2.706   0.530
  274         H 6932   0.874   2.673   0.762
  274         H 6933   0.835   2.846   0.775
  274         H 6934   0.594   2.790   0.814
  274         H 6935   0.633   2.616   0.800
  274         H 6936   0.526   2.757   1.044
  274         H 6937   0.564   2.584   1.031
  274         H 6938   0.742   2.609   1.206
  274         H 6939   0.704   2.783   1.219
  274         H 6940   0.507   2.628   1.480
  274         H 6941   0.673   2.576   1.438
  274         H 6942   0.635   2.750   1.451
  275         C 6943   6.494   2.007   5.595
  275         O 6944   6.560   1.882   5.604
  275         C 6945   6.475   1.780   5.655
  275         C 6946   6.556   1.651   5.660
  275         O 6947   6.471   1.549   5.711
  275         C 6948   6.536   1.423   5.721
  275         C 6949   6.436   1.323   5.776
  275         O 6950   6.500   1.197   5.786
  275         C 6951   6.415   1.096   5.837
  275         H 6952   6.566   2.079   5.555
  275         H 6953   6.407   2.001   5.527
  275         H 6954   6.459   2.041   5.693
  275         H 6955   6.439   1.806   5.755
  275         H 6956   6.387   1.766   5.590
  275         H 6957   6.592   1.624   5.560
  275         H 6958   6.643   1.664   5.726
  275         H 6959   6.571   1.390   5.622
  275         H 6960   6.623   1.430   5.788
  275         H 6961   6.400   1.356   5.875
  275         H 6962   6.348   1.316   5.709
  275         H 6963   6.473   1.004   5.840
  275         H 6964   6.380   1.121   5.938
  275         H 6965   6.328   1.081   5.771
  276         C 6966   2.151   2.811   1.551
  276         O 6967   2.080   2.931   1.526
  276         C 6968   2.164   3.045   1.522
  276         C 6969   2.077   3.166   1.494
  276         O 6970   2.162   3.280   1.490
  276         C 6971   2.091   3.401   1.464
  276         C 6972   2.193   3.514   1.462
  276         O 6973   2.122   3.634   1.436
  276         C 6974   2.207   3.748   1.432
  276         H 6975   2.078   2.730   1.553
  276         H 6976   2.225   2.792   1.472
  276         H 6977   2.203   2.816   1.648
  276         H 6978   2.217   3.057   1.617
  276         H 6979   2.240   3.033   1.442
  276         H 6980   2.024   3.154   1.398
  276         H 6981   2.002   3.178   1.573
  276         H 6982   2.039   3.395   1.367
  276         H 6983   2.016   3.418   1.543
  276         H 6984   2.245   3.520   1.559
  276         H 6985   2.268   3.496   1.383
  276         H 6986   2.145   3.835   1.412
  276         H 6987   2.260   3.761   1.528
  276         H 6988   2.282   3.738   1.352
  277         C 6989   3.993   1.344   5.393
  277         O 6990   3.908   1.449   5.348
  277         C 6991   3.774   1.406   5.328
  277         C 6992   3.694   1.526   5.281
  277         O 6993   3.560   1.483   5.261
  277         C 6994   3.474   1.587   5.217
  277         C 6995   3.335   1.528   5.200
  277         O 6996   3.249   1.633   5.155
  277         C 6997   3.116   1.589   5.135
  277         H 6998   4.093   1.387   5.405
  277         H 6999   3.958   1.303   5.489
  277         H 7000   3.997   1.263   5.319
  277         H 7001   3.770   1.326   5.253
  277         H 7002   3.732   1.366   5.422
  277         H 7003   3.697   1.606   5.357
  277         H 7004   3.736   1.565   5.188
  277         H 7005   3.472   1.669   5.291
  277         H 7006   3.510   1.628   5.122
  277         H 7007   3.338   1.447   5.126
  277         H 7008   3.299   1.487   5.295
  277         H 7009   3.058   1.675   5.102
  277         H 7010   3.111   1.510   5.059
  277         H 7011   3.073   1.550   5.229
  278         C 7012   5.362   4.132   5.121
  278         O 7013   5.385   4.272   5.138
  278         C 7014   5.522   4.306   5.133
  278         C 7015   5.534   4.456   5.152
  278         O 7016   5.671   4.490   5.148
  278         C 7017   5.694   4.629   5.164
  278         C 7018   5.845   4.652   5.157
  278         O 7019   5.868   4.791   5.174
  278         C 7020   6.006   4.824   5.169
  278         H 7021   5.255   4.116   5.126
  278         H 7022   5.400   4.098   5.024
  278         H 7023   5.412   4.075   5.201
  278         H 7024   5.578   4.253   5.213
  278         H 7025   5.566   4.276   5.036
  278         H 7026   5.478   4.508   5.073
  278         H 7027   5.490   4.485   5.249
  278         H 7028   5.644   4.686   5.085
  278         H 7029   5.655   4.663   5.261
  278         H 7030   5.895   4.595   5.237
  278         H 7031   5.884   4.618   5.060
  278         H 7032   6.014   4.932   5.183
  278         H 7033   6.062   4.773   5.249
  278         H 7034   6.050   4.797   5.072
  279         C 7035   4.336   2.021   6.870
  279         O 7036   4.468   2.042   6.920
  279         C 7037   4.556   2.091   6.820
  279         C 7038   4.693   2.109   6.885
  279         O 7039   4.781   2.158   6.786
  279         C 7040   4.913   2.179   6.835
  279         C 7041   4.998   2.231   6.720
  279         O 7042   5.129   2.252   6.769
  279         C 7043   5.217   2.301   6.669
  279         H 7044   4.276   1.984   6.952
  279         H 7045   4.293   2.115   6.832
  279         H 7046   4.336   1.947   6.788
  279         H 7047   4.563   2.020   6.737
  279         H 7048   4.520   2.187   6.781
  279         H 7049   4.686   2.180   6.969
  279         H 7050   4.729   2.013   6.925
  279         H 7051   4.912   2.252   6.917
  279         H 7052   4.955   2.085   6.873
  279         H 7053   4.999   2.158   6.637
  279         H 7054   4.955   2.325   6.681
  279         H 7055   5.315   2.314   6.716
  279         H 7056   5.226   2.230   6.585
  279         H 7057   5.183   2.398   6.629
  280         C 7058   3.038   0.656   5.080
  280         O 7059   3.055   0.797   5.073
  280         C 7060   2.932   0.867   5.081
  280         C 7061   2.963   1.016   5.072
  280         O 7062   2.840   1.086   5.080
  280         C 7063   2.857   1.227   5.073
  280         C 7064   2.719   1.290   5.082
  280         O 7065   2.735   1.431   5.075
  280         C 7066   2.612   1.501   5.083
  280         H 7067   3.137   0.611   5.073
  280         H 7068   2.991   0.627   5.175
  280         H 7069   2.975   0.619   4.997
  280         H 7070   2.865   0.837   4.998
  280         H 7071   2.881   0.845   5.175
  280         H 7072   3.030   1.045   5.154
  280         H 7073   3.014   1.038   4.977
  280         H 7074   2.920   1.262   5.155
  280         H 7075   2.905   1.255   4.978
  280         H 7076   2.655   1.255   4.999
  280         H 7077   2.671   1.262   5.177
  280         H 7078   2.634   1.607   5.077
  280         H 7079   2.545   1.472   5.000
  280         H 7080   2.561   1.480   5.178
  281         C 7081   5.965   0.651   3.136
  281         O 7082   5.897   0.769   3.093
  281         C 7083   5.756   0.751   3.088
  281         C 7084   5.695   0.882   3.041
  281         O 7085   5.554   0.864   3.036
  281         C 7086   5.486   0.981   2.993
  281         C 7087   5.337   0.949   2.992
  281         O 7088   5.268   1.066   2.949
  281         C 7089   5.127   1.048   2.944
  281         H 7090   6.072   0.674   3.137
  281         H 7091   5.933   0.622   3.237
  281         H 7092   5.946   0.567   3.068
  281         H 7093   5.730   0.670   3.018
  281         H 7094   5.717   0.725   3.188
  281         H 7095   5.721   0.963   3.111
  281         H 7096   5.734   0.909   2.942
  281         H 7097   5.506   1.065   3.062
  281         H 7098   5.519   1.010   2.893
  281         H 7099   5.317   0.866   2.924
  281         H 7100   5.304   0.920   3.093
  281         H 7101   5.084   1.142   2.911
  281         H 7102   5.100   0.967   2.874
  281         H 7103   5.087   1.022   3.044
  282         C 7104   4.165   3.494   0.773
  282         O 7105   4.200   3.627   0.811
  282         C 7106   4.339   3.642   0.834
  282         C 7107   4.364   3.786   0.874
  282         O 7108   4.503   3.801   0.898
  282         C 7109   4.539   3.933   0.936
  282         C 7110   4.689   3.936   0.958
  282         O 7111   4.725   4.068   0.997
  282         C 7112   4.865   4.082   1.020
  282         H 7113   4.057   3.493   0.757
  282         H 7114   4.216   3.466   0.679
  282         H 7115   4.192   3.422   0.851
  282         H 7116   4.372   3.574   0.915
  282         H 7117   4.396   3.617   0.744
  282         H 7118   4.332   3.854   0.794
  282         H 7119   4.307   3.811   0.965
  282         H 7120   4.511   4.005   0.857
  282         H 7121   4.486   3.962   1.028
  282         H 7122   4.717   3.864   1.037
  282         H 7123   4.742   3.907   0.866
  282         H 7124   4.882   4.186   1.049
  282         H 7125   4.898   4.016   1.102
  282         H 7126   4.922   4.058   0.930
  283         C 7127   4.618   3.208   5.507
  283         O 7128   4.633   3.092   5.426
  283         C 7129   4.544   3.091   5.316
  283         C 7130   4.569   2.963   5.237
  283         O 7131   4.479   2.962   5.127
  283         C 7132   4.493   2.846   5.046
  283         C 7133   4.393   2.858   4.932
  283         O 7134   4.406   2.742   4.851
  283         C 7135   4.317   2.742   4.741
  283         H 7136   4.691   3.200   5.588
  283         H 7137   4.639   3.299   5.449
  283         H 7138   4.517   3.214   5.548
  283         H 7139   4.439   3.094   5.351
  283         H 7140   4.561   3.179   5.251
  283         H 7141   4.673   2.960   5.202
  283         H 7142   4.551   2.875   5.301
  283         H 7143   4.595   2.840   5.005
  283         H 7144   4.474   2.756   5.104
  283         H 7145   4.290   2.864   4.972
  283         H 7146   4.412   2.948   4.873
  283         H 7147   4.335   2.650   4.685
  283         H 7148   4.212   2.744   4.775
  283         H 7149   4.334   2.829   4.675
  284         C 7150   5.959   3.650   5.042
  284         O 7151   6.095   3.653   4.999
  284         C 7152   6.150   3.783   5.002
  284         C 7153   6.294   3.773   4.954
  284         O 7154   6.350   3.904   4.958
  284         C 7155   6.485   3.908   4.915
  284         C 7156   6.533   4.052   4.924
  284         O 7157   6.668   4.055   4.881
  284         C 7158   6.723   4.186   4.885
  284         H 7159   5.926   3.546   5.036
  284         H 7160   5.950   3.685   5.146
  284         H 7161   5.896   3.713   4.977
  284         H 7162   6.093   3.851   4.937
  284         H 7163   6.147   3.823   5.105
  284         H 7164   6.351   3.706   5.020
  284         H 7165   6.298   3.733   4.852
  284         H 7166   6.548   3.843   4.979
  284         H 7167   6.494   3.871   4.812
  284         H 7168   6.470   4.116   4.859
  284         H 7169   6.524   4.088   5.027
  284         H 7170   6.826   4.179   4.850
  284         H 7171   6.667   4.254   4.819
  284         H 7172   6.721   4.227   4.987
  285         C 7173   3.441   1.306   6.749
  285         O 7174   3.336   1.355   6.831
  285         C 7175   3.274   1.470   6.777
  285         C 7176   3.164   1.513   6.873
  285         O 7177   3.102   1.628   6.819
  285         C 7178   2.997   1.678   6.900
  285         C 7179   2.939   1.801   6.832
  285         O 7180   2.834   1.850   6.913
  285         C 7181   2.772   1.965   6.858
  285         H 7182   3.483   1.218   6.798
  285         H 7183   3.404   1.278   6.649
  285         H 7184   3.520   1.382   6.736
  285         H 7185   3.347   1.551   6.765
  285         H 7186   3.231   1.448   6.678
  285         H 7187   3.091   1.432   6.885
  285         H 7188   3.207   1.535   6.972
  285         H 7189   2.919   1.601   6.913
  285         H 7190   3.035   1.705   7.000
  285         H 7191   3.017   1.877   6.819
  285         H 7192   2.901   1.774   6.732
  285         H 7193   2.693   1.996   6.927
  285         H 7194   2.844   2.047   6.847
  285         H 7195   2.728   1.944   6.760
  286         C 7196   1.148   1.685   1.248
  286         O 7197   1.148   1.605   1.130
  286         C 7198   1.136   1.467   1.158
  286         C 7199   1.137   1.393   1.025
  286         O 7200   1.125   1.254   1.052
  286         C 7201   1.124   1.174   0.935
  286         C 7202   1.112   1.029   0.978
  286         O 7203   1.111   0.949   0.861
  286         C 7204   1.100   0.810   0.889
  286         H 7205   1.157   1.789   1.217
  286         H 7206   1.055   1.671   1.305
  286         H 7207   1.233   1.658   1.313
  286         H 7208   1.220   1.433   1.220
  286         H 7209   1.043   1.446   1.212
  286         H 7210   1.052   1.426   0.962
  286         H 7211   1.230   1.413   0.970
  286         H 7212   1.040   1.202   0.870
  286         H 7213   1.217   1.189   0.878
  286         H 7214   1.197   1.001   1.043
  286         H 7215   1.019   1.014   1.035
  286         H 7216   1.100   0.758   0.794
  286         H 7217   1.184   0.776   0.950
  286         H 7218   1.006   0.789   0.943
  287         C 7219   6.342   2.149   0.976
  287         O 7220   6.217   2.217   0.974
  287         C 7221   6.224   2.347   1.031
  287         C 7222   6.085   2.409   1.023
  287         O 7223   6.093   2.538   1.081
  287         C 7224   5.969   2.607   1.079
  287         C 7225   5.990   2.743   1.143
  287         O 7226   5.865   2.811   1.141
  287         C 7227   5.874   2.941   1.199
  287         H 7228   6.326   2.052   0.930
  287         H 7229   6.418   2.205   0.919
  287         H 7230   6.377   2.136   1.079
  287         H 7231   6.257   2.340   1.136
  287         H 7232   6.297   2.409   0.977
  287         H 7233   6.053   2.415   0.918
  287         H 7234   6.013   2.347   1.078
  287         H 7235   5.933   2.619   0.976
  287         H 7236   5.893   2.550   1.135
  287         H 7237   6.025   2.731   1.247
  287         H 7238   6.066   2.800   1.087
  287         H 7239   5.774   2.985   1.194
  287         H 7240   5.905   2.935   1.305
  287         H 7241   5.945   3.004   1.145
  288         C 7242   0.522   0.762   6.161
  288         O 7243   0.541   0.636   6.100
  288         C 7244   0.668   0.624   6.037
  288         C 7245   0.676   0.485   5.976
  288         O 7246   0.803   0.474   5.912
  288         C 7247   0.823   0.347   5.851
  288         C 7248   0.961   0.348   5.787
  288         O 7249   0.981   0.222   5.726
  288         C 7250   1.107   0.211   5.662
  288         H 7251   0.423   0.762   6.207
  288         H 7252   0.598   0.781   6.239
  288         H 7253   0.527   0.843   6.087
  288         H 7254   0.678   0.701   5.958
  288         H 7255   0.749   0.638   6.110
  288         H 7256   0.666   0.409   6.054
  288         H 7257   0.595   0.471   5.902
  288         H 7258   0.816   0.267   5.926
  288         H 7259   0.746   0.330   5.774
  288         H 7260   0.967   0.429   5.712
  288         H 7261   1.038   0.366   5.864
  288         H 7262   1.113   0.112   5.619
  288         H 7263   1.118   0.287   5.583
  288         H 7264   1.189   0.224   5.735
  289         C 7265   4.722   1.995   1.555
  289         O 7266   4.647   1.909   1.640
  289         C 7267   4.720   1.793   1.678
  289         C 7268   4.629   1.710   1.768
  289         O 7269   4.702   1.594   1.806
  289         C 7270   4.627   1.508   1.891
  289         C 7271   4.715   1.388   1.924
  289         O 7272   4.641   1.302   2.009
  289         C 7273   4.714   1.186   2.047
  289         H 7274   4.659   2.080   1.531
  289         H 7275   4.814   2.030   1.606
  289         H 7276   4.751   1.943   1.462
  289         H 7277   4.749   1.735   1.589
  289         H 7278   4.811   1.821   1.732
  289         H 7279   4.600   1.768   1.857
  289         H 7280   4.538   1.682   1.714
  289         H 7281   4.598   1.560   1.983
  289         H 7282   4.536   1.474   1.840
  289         H 7283   4.745   1.336   1.832
  289         H 7284   4.807   1.422   1.975
  289         H 7285   4.649   1.127   2.111
  289         H 7286   4.742   1.127   1.959
  289         H 7287   4.805   1.214   2.102
  290         C 7288   0.495   5.719   0.726
  290         O 7289   0.462   5.798   0.613
  290         C 7290   0.564   5.892   0.582
  290         C 7291   0.518   5.971   0.460
  290         O 7292   0.619   6.064   0.428
  290         C 7293   0.588   6.144   0.315
  290         C 7294   0.704   6.240   0.292
  290         O 7295   0.672   6.320   0.179
  290         C 7296   0.774   6.413   0.148
  290         H 7297   0.411   5.650   0.743
  290         H 7298   0.586   5.660   0.709
  290         H 7299   0.509   5.781   0.816
  290         H 7300   0.581   5.960   0.666
  290         H 7301   0.658   5.840   0.560
  290         H 7302   0.500   5.903   0.375
  290         H 7303   0.423   6.023   0.482
  290         H 7304   0.572   6.081   0.227
  290         H 7305   0.495   6.201   0.333
  290         H 7306   0.719   6.303   0.381
  290         H 7307   0.796   6.183   0.274
  290         H 7308   0.741   6.470   0.061
  290         H 7309   0.791   6.482   0.232
  290         H 7310   0.869   6.362   0.125
  291         C 7311   4.299   4.632   6.701
  291         O 7312   4.308   4.603   6.562
  291         C 7313   4.195   4.648   6.490
  291         C 7314   4.215   4.611   6.344
  291         O 7315   4.102   4.656   6.271
  291         C 7316   4.110   4.627   6.133
  291         C 7317   3.984   4.680   6.067
  291         O 7318   3.991   4.651   5.928
  291         C 7319   3.878   4.696   5.857
  291         H 7320   4.390   4.594   6.748
  291         H 7321   4.292   4.741   6.718
  291         H 7322   4.212   4.583   6.746
  291         H 7323   4.103   4.600   6.528
  291         H 7324   4.183   4.757   6.500
  291         H 7325   4.307   4.659   6.305
  291         H 7326   4.227   4.502   6.334
  291         H 7327   4.199   4.675   6.089
  291         H 7328   4.118   4.518   6.117
  291         H 7329   3.895   4.631   6.111
  291         H 7330   3.975   4.788   6.083
  291         H 7331   3.893   4.669   5.752
  291         H 7332   3.786   4.648   5.894
  291         H 7333   3.866   4.805   5.865
  292         C 7334   0.502   4.293   5.704
  292         O 7335   0.431   4.415   5.696
  292         C 7336   0.516   4.528   5.702
  292         C 7337   0.429   4.653   5.693
  292         O 7338   0.515   4.766   5.699
  292         C 7339   0.445   4.889   5.691
  292         C 7340   0.547   5.001   5.698
  292         O 7341   0.477   5.124   5.690
  292         C 7342   0.563   5.237   5.696
  292         H 7343   0.428   4.212   5.699
  292         H 7344   0.573   4.283   5.620
  292         H 7345   0.557   4.285   5.799
  292         H 7346   0.573   4.529   5.796
  292         H 7347   0.589   4.526   5.619
  292         H 7348   0.373   4.653   5.598
  292         H 7349   0.357   4.655   5.776
  292         H 7350   0.389   4.895   5.596
  292         H 7351   0.373   4.897   5.774
  292         H 7352   0.603   4.995   5.793
  292         H 7353   0.619   4.993   5.615
  292         H 7354   0.501   5.326   5.690
  292         H 7355   0.619   5.239   5.791
  292         H 7356   0.635   5.236   5.613
  293         C 7357   1.113   1.582   0.741
  293         O 7358   1.028   1.597   0.628
  293         C 7359   0.901   1.538   0.647
  293         C 7360   0.820   1.561   0.521
  293         O 7361   0.692   1.501   0.540
  293         C 7362   0.607   1.516   0.427
  293         C 7363   0.475   1.449   0.460
  293         O 7364   0.389   1.464   0.348
  293         C 7365   0.262   1.404   0.368
  293         H 7366   1.208   1.630   0.718
  293         H 7367   1.069   1.629   0.831
  293         H 7368   1.131   1.475   0.763
  293         H 7369   0.911   1.430   0.666
  293         H 7370   0.850   1.583   0.734
  293         H 7371   0.809   1.668   0.502
  293         H 7372   0.871   1.516   0.434
  293         H 7373   0.590   1.623   0.406
  293         H 7374   0.652   1.470   0.338
  293         H 7375   0.491   1.342   0.481
  293         H 7376   0.430   1.495   0.549
  293         H 7377   0.204   1.421   0.277
  293         H 7378   0.272   1.296   0.385
  293         H 7379   0.210   1.449   0.453
  294         C 7380   4.012   1.285   1.835
  294         O 7381   3.987   1.297   1.974
  294         C 7382   3.859   1.352   2.002
  294         C 7383   3.844   1.359   2.153
  294         O 7384   3.716   1.415   2.181
  294         C 7385   3.690   1.426   2.320
  294         C 7386   3.552   1.487   2.336
  294         O 7387   3.526   1.498   2.475
  294         C 7388   3.398   1.554   2.502
  294         H 7389   4.112   1.242   1.824
  294         H 7390   3.938   1.220   1.787
  294         H 7391   4.009   1.384   1.786
  294         H 7392   3.851   1.453   1.959
  294         H 7393   3.780   1.289   1.959
  294         H 7394   3.852   1.259   2.197
  294         H 7395   3.923   1.422   2.197
  294         H 7396   3.694   1.328   2.368
  294         H 7397   3.766   1.491   2.368
  294         H 7398   3.548   1.586   2.288
  294         H 7399   3.476   1.422   2.289
  294         H 7400   3.387   1.559   2.611
  294         H 7401   3.389   1.656   2.460
  294         H 7402   3.318   1.492   2.461
  295         C 7403   3.852   0.588   1.636
  295         O 7404   3.926   0.471   1.665
  295         C 7405   3.966   0.464   1.801
  295         C 7406   4.044   0.335   1.820
  295         O 7407   4.084   0.328   1.956
  295         C 7408   4.159   0.211   1.986
  295         C 7409   4.195   0.216   2.134
  295         O 7410   4.270   0.099   2.164
  295         C 7411   4.309   0.093   2.300
  295         H 7412   3.826   0.585   1.530
  295         H 7413   3.760   0.593   1.696
  295         H 7414   3.911   0.679   1.656
  295         H 7415   4.029   0.551   1.827
  295         H 7416   3.878   0.465   1.867
  295         H 7417   3.981   0.249   1.794
  295         H 7418   4.133   0.334   1.754
  295         H 7419   4.099   0.121   1.965
  295         H 7420   4.250   0.207   1.925
  295         H 7421   4.255   0.306   2.155
  295         H 7422   4.104   0.221   2.195
  295         H 7423   4.365   0.000   2.313
  295         H 7424   4.373   0.179   2.326
  295         H 7425   4.222   0.093   2.367
  296         C 7426   0.839   2.120   1.061
  296         O 7427   0.943   2.181   1.137
  296         C 7428   1.000   2.293   1.069
  296         C 7429   1.109   2.350   1.159
  296         O 7430   1.166   2.461   1.091
  296         C 7431   1.269   2.524   1.166
  296         C 7432   1.321   2.640   1.083
  296         O 7433   1.425   2.703   1.158
  296         C 7434   1.482   2.814   1.089
  296         H 7435   0.802   2.036   1.121
  296         H 7436   0.757   2.190   1.042
  296         H 7437   0.877   2.082   0.965
  296         H 7438   1.043   2.261   0.973
  296         H 7439   0.923   2.369   1.049
  296         H 7440   1.066   2.381   1.255
  296         H 7441   1.186   2.274   1.178
  296         H 7442   1.231   2.560   1.262
  296         H 7443   1.350   2.452   1.186
  296         H 7444   1.360   2.604   0.987
  296         H 7445   1.240   2.712   1.063
  296         H 7446   1.560   2.855   1.154
  296         H 7447   1.526   2.783   0.994
  296         H 7448   1.406   2.891   1.070
  297         C 7449   5.103   1.894   4.465
  297         O 7450   5.163   2.017   4.502
  297         C 7451   5.221   2.013   4.632
  297         C 7452   5.282   2.149   4.659
  297         O 7453   5.339   2.145   4.789
  297         C 7454   5.400   2.268   4.826
  297         C 7455   5.457   2.250   4.966
  297         O 7456   5.518   2.373   5.004
  297         C 7457   5.575   2.368   5.134
  297         H 7458   5.062   1.906   4.365
  297         H 7459   5.176   1.812   4.464
  297         H 7460   5.022   1.867   4.535
  297         H 7461   5.144   1.990   4.707
  297         H 7462   5.298   1.935   4.637
  297         H 7463   5.359   2.172   4.584
  297         H 7464   5.205   2.227   4.654
  297         H 7465   5.481   2.293   4.756
  297         H 7466   5.326   2.349   4.826
  297         H 7467   5.377   2.224   5.037
  297         H 7468   5.531   2.169   4.967
  297         H 7469   5.619   2.466   5.154
  297         H 7470   5.499   2.346   5.210
  297         H 7471   5.654   2.291   5.140
  298         C 7472   1.323   3.514   4.442
  298         O 7473   1.245   3.509   4.324
  298         C 7474   1.156   3.399   4.323
  298         C 7475   1.078   3.404   4.193
  298         O 7476   0.988   3.293   4.192
  298         C 7477   0.909   3.287   4.074
  298         C 7478   0.819   3.166   4.085
  298         O 7479   0.740   3.159   3.967
  298         C 7480   0.651   3.049   3.967
  298         H 7481   1.388   3.602   4.434
  298         H 7482   1.260   3.525   4.531
  298         H 7483   1.385   3.424   4.453
  298         H 7484   1.211   3.304   4.330
  298         H 7485   1.087   3.405   4.409
  298         H 7486   1.022   3.498   4.185
  298         H 7487   1.147   3.398   4.107
  298         H 7488   0.849   3.379   4.063
  298         H 7489   0.974   3.278   3.985
  298         H 7490   0.879   3.074   4.096
  298         H 7491   0.754   3.175   4.174
  298         H 7492   0.595   3.053   3.873
  298         H 7493   0.706   2.954   3.973
  298         H 7494   0.581   3.055   4.052
  299         C 7495   4.531   2.661   2.846
  299         O 7496   4.431   2.752   2.888
  299         C 7497   4.387   2.728   3.021
  299         C 7498   4.281   2.832   3.054
  299         O 7499   4.237   2.808   3.187
  299         C 7500   4.137   2.899   3.230
  299         C 7501   4.100   2.863   3.372
  299         O 7502   3.999   2.954   3.415
  299         C 7503   3.957   2.930   3.548
  299         H 7504   4.557   2.687   2.743
  299         H 7505   4.620   2.668   2.910
  299         H 7506   4.493   2.557   2.849
  299         H 7507   4.345   2.627   3.030
  299         H 7508   4.471   2.737   3.091
  299         H 7509   4.322   2.933   3.045
  299         H 7510   4.196   2.823   2.984
  299         H 7511   4.175   3.002   3.225
  299         H 7512   4.049   2.892   3.164
  299         H 7513   4.062   2.760   3.377
  299         H 7514   4.188   2.870   3.438
  299         H 7515   3.880   3.004   3.572
  299         H 7516   3.913   2.829   3.558
  299         H 7517   4.040   2.939   3.619
  300         C 7518   5.055   0.099   6.418
  300         O 7519   4.927   0.161   6.403
  300         C 7520   4.937   0.302   6.391
  300         C 7521   4.795   0.356   6.376
  300         O 7522   4.805   0.497   6.364
  300         C 7523   4.678   0.560   6.349
  300         C 7524   4.702   0.710   6.338
  300         O 7525   4.575   0.772   6.323
  300         C 7526   4.585   0.914   6.312
  300         H 7527   5.037  -0.009   6.426
  300         H 7528   5.119   0.119   6.331
  300         H 7529   5.106   0.134   6.508
  300         H 7530   4.984   0.345   6.481
  300         H 7531   4.997   0.329   6.304
  300         H 7532   4.748   0.313   6.286
  300         H 7533   4.735   0.329   6.463
  300         H 7534   4.628   0.523   6.259
  300         H 7535   4.614   0.538   6.436
  300         H 7536   4.753   0.747   6.428
  300         H 7537   4.766   0.732   6.251
  300         H 7538   4.484   0.952   6.300
  300         H 7539   4.632   0.957   6.401
  300         H 7540   4.645   0.942   6.223
  301         C 7541   3.081   0.166   3.659
  301         O 7542   3.136   0.265   3.744
  301         C 7543   3.074   0.392   3.728
  301         C 7544   3.141   0.489   3.824
  301         O 7545   3.079   0.615   3.807
  301         C 7546   3.133   0.715   3.893
  301         C 7547   3.059   0.845   3.866
  301         O 7548   3.113   0.944   3.951
  301         C 7549   3.051   1.071   3.934
  301         H 7550   3.134   0.073   3.678
  301         H 7551   2.974   0.151   3.679
  301         H 7552   3.093   0.194   3.553
  301         H 7553   3.086   0.427   3.624
  301         H 7554   2.966   0.385   3.750
  301         H 7555   3.129   0.454   3.928
  301         H 7556   3.248   0.496   3.802
  301         H 7557   3.121   0.686   3.998
  301         H 7558   3.241   0.728   3.873
  301         H 7559   3.071   0.874   3.760
  301         H 7560   2.951   0.832   3.886
  301         H 7561   3.099   1.140   4.003
  301         H 7562   3.063   1.107   3.831
  301         H 7563   2.943   1.065   3.957
  302         C 7564   4.502   1.091   3.238
  302         O 7565   4.372   1.046   3.272
  302         C 7566   4.292   1.018   3.158
  302         C 7567   4.156   0.971   3.207
  302         O 7568   4.076   0.943   3.093
  302         C 7569   3.946   0.898   3.126
  302         C 7570   3.872   0.871   2.997
  302         O 7571   3.741   0.826   3.030
  302         C 7572   3.662   0.798   2.915
  302         H 7573   4.555   1.110   3.332
  302         H 7574   4.556   1.015   3.180
  302         H 7575   4.497   1.184   3.179
  302         H 7576   4.281   1.108   3.096
  302         H 7577   4.339   0.939   3.097
  302         H 7578   4.167   0.881   3.270
  302         H 7579   4.109   1.050   3.268
  302         H 7580   3.951   0.806   3.187
  302         H 7581   3.893   0.974   3.185
  302         H 7582   3.866   0.963   2.936
  302         H 7583   3.925   0.794   2.938
  302         H 7584   3.565   0.764   2.951
  302         H 7585   3.650   0.888   2.853
  302         H 7586   3.708   0.719   2.854
  303         C 7587   5.297   4.393   3.067
  303         O 7588   5.233   4.395   3.194
  303         C 7589   5.197   4.265   3.239
  303         C 7590   5.131   4.280   3.375
  303         O 7591   5.095   4.151   3.420
  303         C 7592   5.031   4.152   3.547
  303         C 7593   4.998   4.008   3.583
  303         O 7594   4.935   4.009   3.710
  303         C 7595   4.899   3.879   3.754
  303         H 7596   5.320   4.496   3.041
  303         H 7597   5.389   4.334   3.070
  303         H 7598   5.230   4.351   2.990
  303         H 7599   5.127   4.218   3.168
  303         H 7600   5.286   4.201   3.247
  303         H 7601   5.201   4.327   3.446
  303         H 7602   5.042   4.344   3.367
  303         H 7603   5.099   4.195   3.623
  303         H 7604   4.940   4.212   3.543
  303         H 7605   4.931   3.965   3.507
  303         H 7606   5.090   3.947   3.586
  303         H 7607   4.851   3.890   3.852
  303         H 7608   4.828   3.832   3.684
  303         H 7609   4.987   3.815   3.764
  304         C 7610   3.459   3.655   1.554
  304         O 7611   3.392   3.613   1.436
  304         C 7612   3.272   3.543   1.463
  304         C 7613   3.210   3.504   1.330
  304         O 7614   3.089   3.434   1.358
  304         C 7615   3.022   3.391   1.240
  304         C 7616   2.895   3.319   1.283
  304         O 7617   2.828   3.276   1.165
  304         C 7618   2.708   3.206   1.194
  304         H 7619   3.549   3.707   1.523
  304         H 7620   3.395   3.723   1.613
  304         H 7621   3.486   3.569   1.617
  304         H 7622   3.292   3.454   1.524
  304         H 7623   3.202   3.607   1.520
  304         H 7624   3.189   3.593   1.270
  304         H 7625   3.279   3.440   1.274
  304         H 7626   2.996   3.478   1.177
  304         H 7627   3.086   3.324   1.181
  304         H 7628   2.921   3.232   1.346
  304         H 7629   2.831   3.386   1.342
  304         H 7630   2.664   3.178   1.098
  304         H 7631   2.728   3.116   1.253
  304         H 7632   2.637   3.270   1.249
  305         C 7633   1.717   5.900   1.786
  305         O 7634   1.622   5.806   1.834
  305         C 7635   1.544   5.857   1.941
  305         C 7636   1.446   5.748   1.983
  305         O 7637   1.369   5.799   2.091
  305         C 7638   1.273   5.706   2.138
  305         C 7639   1.197   5.773   2.253
  305         O 7640   1.101   5.680   2.300
  305         C 7641   1.024   5.731   2.408
  305         H 7642   1.771   5.852   1.704
  305         H 7643   1.668   5.991   1.749
  305         H 7644   1.788   5.927   1.866
  305         H 7645   1.609   5.884   2.026
  305         H 7646   1.490   5.947   1.910
  305         H 7647   1.381   5.721   1.898
  305         H 7648   1.501   5.658   2.014
  305         H 7649   1.203   5.678   2.058
  305         H 7650   1.323   5.615   2.174
  305         H 7651   1.267   5.801   2.333
  305         H 7652   1.147   5.864   2.217
  305         H 7653   0.954   5.653   2.438
  305         H 7654   1.088   5.757   2.494
  305         H 7655   0.968   5.821   2.377
  306         C 7656   3.521   5.027   5.998
  306         O 7657   3.520   4.939   6.109
  306         C 7658   3.614   4.833   6.096
  306         C 7659   3.603   4.747   6.221
  306         O 7660   3.697   4.641   6.208
  306         C 7661   3.697   4.553   6.319
  306         C 7662   3.801   4.445   6.293
  306         O 7663   3.800   4.356   6.404
  306         C 7664   3.895   4.251   6.390
  306         H 7665   3.446   5.104   6.017
  306         H 7666   3.620   5.074   5.985
  306         H 7667   3.495   4.973   5.905
  306         H 7668   3.592   4.773   6.007
  306         H 7669   3.716   4.873   6.087
  306         H 7670   3.626   4.806   6.311
  306         H 7671   3.502   4.706   6.231
  306         H 7672   3.722   4.607   6.411
  306         H 7673   3.598   4.507   6.331
  306         H 7674   3.776   4.390   6.200
  306         H 7675   3.900   4.490   6.280
  306         H 7676   3.887   4.189   6.479
  306         H 7677   3.872   4.190   6.301
  306         H 7678   3.997   4.290   6.381
  307         C 7679   5.453   2.082   6.407
  307         O 7680   5.366   1.969   6.402
  307         C 7681   5.359   1.901   6.526
  307         C 7682   5.264   1.783   6.509
  307         O 7683   5.257   1.714   6.633
  307         C 7684   5.171   1.602   6.628
  307         C 7685   5.172   1.537   6.766
  307         O 7686   5.086   1.425   6.762
  307         C 7687   5.079   1.357   6.887
  307         H 7688   5.452   2.128   6.308
  307         H 7689   5.418   2.155   6.482
  307         H 7690   5.556   2.052   6.432
  307         H 7691   5.459   1.865   6.556
  307         H 7692   5.322   1.967   6.605
  307         H 7693   5.165   1.819   6.479
  307         H 7694   5.301   1.716   6.430
  307         H 7695   5.069   1.633   6.602
  307         H 7696   5.206   1.530   6.553
  307         H 7697   5.274   1.506   6.793
  307         H 7698   5.138   1.610   6.842
  307         H 7699   5.011   1.272   6.874
  307         H 7700   5.179   1.319   6.917
  307         H 7701   5.041   1.423   6.966
  308         C 7702   0.650   2.586   5.039
  308         O 7703   0.658   2.705   4.963
  308         C 7704   0.536   2.779   4.964
  308         C 7705   0.557   2.904   4.879
  308         O 7706   0.435   2.978   4.881
  308         C 7707   0.443   3.097   4.804
  308         C 7708   0.308   3.166   4.814
  308         O 7709   0.314   3.286   4.738
  308         C 7710   0.193   3.359   4.740
  308         H 7711   0.747   2.537   5.032
  308         H 7712   0.628   2.609   5.145
  308         H 7713   0.572   2.519   5.000
  308         H 7714   0.454   2.719   4.923
  308         H 7715   0.510   2.808   5.067
  308         H 7716   0.639   2.964   4.920
  308         H 7717   0.583   2.875   4.776
  308         H 7718   0.522   3.163   4.843
  308         H 7719   0.466   3.074   4.699
  308         H 7720   0.228   3.100   4.775
  308         H 7721   0.284   3.189   4.919
  308         H 7722   0.208   3.448   4.679
  308         H 7723   0.110   3.299   4.698
  308         H 7724   0.166   3.389   4.843
  309         C 7725   2.579   1.353   0.747
  309         O 7726   2.515   1.440   0.840
  309         C 7727   2.592   1.460   0.958
  309         C 7728   2.514   1.554   1.048
  309         O 7729   2.591   1.574   1.166
  309         C 7730   2.528   1.661   1.259
  309         C 7731   2.620   1.674   1.380
  309         O 7732   2.557   1.761   1.472
  309         C 7733   2.635   1.780   1.590
  309         H 7734   2.513   1.344   0.661
  309         H 7735   2.676   1.394   0.715
  309         H 7736   2.595   1.254   0.792
  309         H 7737   2.609   1.364   1.009
  309         H 7738   2.690   1.504   0.933
  309         H 7739   2.497   1.650   0.997
  309         H 7740   2.416   1.511   1.073
  309         H 7741   2.511   1.760   1.214
  309         H 7742   2.431   1.620   1.290
  309         H 7743   2.637   1.575   1.425
  309         H 7744   2.717   1.715   1.349
  309         H 7745   2.578   1.848   1.655
  309         H 7746   2.651   1.685   1.642
  309         H 7747   2.732   1.825   1.566
  310         C 7748   3.112   1.266   1.577
  310         O 7749   3.156   1.202   1.696
  310         C 7750   3.258   1.106   1.672
  310         C 7751   3.296   1.044   1.806
  310         O 7752   3.398   0.948   1.781
  310         C 7753   3.441   0.884   1.900
  310         C 7754   3.550   0.784   1.861
  310         O 7755   3.594   0.719   1.979
  310         C 7756   3.696   0.624   1.954
  310         H 7757   3.035   1.337   1.606
  310         H 7758   3.195   1.320   1.529
  310         H 7759   3.071   1.194   1.506
  310         H 7760   3.221   1.028   1.603
  310         H 7761   3.345   1.154   1.626
  310         H 7762   3.332   1.122   1.874
  310         H 7763   3.208   0.996   1.852
  310         H 7764   3.482   0.957   1.971
  310         H 7765   3.358   0.831   1.948
  310         H 7766   3.509   0.711   1.789
  310         H 7767   3.633   0.837   1.812
  310         H 7768   3.723   0.580   2.050
  310         H 7769   3.660   0.545   1.887
  310         H 7770   3.784   0.671   1.909
  311         C 7771   4.369   6.594   6.491
  311         O 7772   4.458   6.484   6.481
  311         C 7773   4.389   6.359   6.477
  311         C 7774   4.494   6.249   6.466
  311         O 7775   4.425   6.125   6.462
  311         C 7776   4.513   6.014   6.452
  311         C 7777   4.428   5.888   6.449
  311         O 7778   4.515   5.777   6.439
  311         C 7779   4.446   5.653   6.435
  311         H 7780   4.431   6.685   6.493
  311         H 7781   4.302   6.599   6.404
  311         H 7782   4.309   6.589   6.582
  311         H 7783   4.329   6.346   6.568
  311         H 7784   4.322   6.356   6.390
  311         H 7785   4.554   6.263   6.375
  311         H 7786   4.561   6.253   6.553
  311         H 7787   4.574   6.021   6.361
  311         H 7788   4.581   6.011   6.539
  311         H 7789   4.367   5.881   6.540
  311         H 7790   4.359   5.891   6.362
  311         H 7791   4.521   5.574   6.427
  311         H 7792   4.386   5.638   6.526
  311         H 7793   4.379   5.648   6.348
  312         C 7794   5.612   0.784   0.103
  312         O 7795   5.551   0.903   0.150
  312         C 7796   5.410   0.895   0.152
  312         C 7797   5.357   1.028   0.204
  312         O 7798   5.215   1.020   0.206
  312         C 7799   5.154   1.139   0.254
  312         C 7800   5.003   1.117   0.251
  312         O 7801   4.942   1.236   0.298
  312         C 7802   4.800   1.227   0.300
  312         H 7803   5.720   0.799   0.105
  312         H 7804   5.586   0.698   0.168
  312         H 7805   5.580   0.761   0.000
  312         H 7806   5.371   0.875   0.051
  312         H 7807   5.377   0.813   0.218
  312         H 7808   5.396   1.047   0.305
  312         H 7809   5.389   1.110   0.139
  312         H 7810   5.187   1.161   0.356
  312         H 7811   5.181   1.224   0.189
  312         H 7812   4.970   1.095   0.149
  312         H 7813   4.976   1.032   0.315
  312         H 7814   4.762   1.323   0.337
  312         H 7815   4.760   1.209   0.199
  312         H 7816   4.766   1.146   0.367
  313         C 7817   3.558   5.772   5.143
  313         O 7818   3.676   5.703   5.183
  313         C 7819   3.649   5.571   5.226
  313         C 7820   3.781   5.507   5.266
  313         O 7821   3.754   5.375   5.310
  313         C 7822   3.871   5.305   5.350
  313         C 7823   3.829   5.166   5.394
  313         O 7824   3.946   5.096   5.434
  313         C 7825   3.918   4.964   5.478
  313         H 7826   3.589   5.872   5.111
  313         H 7827   3.509   5.721   5.059
  313         H 7828   3.487   5.780   5.226
  313         H 7829   3.580   5.572   5.312
  313         H 7830   3.602   5.512   5.146
  313         H 7831   3.850   5.506   5.180
  313         H 7832   3.829   5.565   5.347
  313         H 7833   3.942   5.298   5.266
  313         H 7834   3.921   5.358   5.433
  313         H 7835   3.758   5.173   5.478
  313         H 7836   3.779   5.113   5.311
  313         H 7837   4.013   4.918   5.506
  313         H 7838   3.851   4.964   5.564
  313         H 7839   3.872   4.904   5.397
  314         C 7840   5.946   2.045   5.805
  314         O 7841   5.926   2.185   5.819
  314         C 7842   5.933   2.254   5.695
  314         C 7843   5.911   2.401   5.723
  314         O 7844   5.918   2.470   5.599
  314         C 7845   5.898   2.610   5.613
  314         C 7846   5.909   2.672   5.474
  314         O 7847   5.889   2.812   5.488
  314         C 7848   5.897   2.880   5.363
  314         H 7849   5.938   2.001   5.905
  314         H 7850   5.870   2.000   5.740
  314         H 7851   6.045   2.023   5.763
  314         H 7852   6.032   2.239   5.649
  314         H 7853   5.857   2.216   5.626
  314         H 7854   5.812   2.416   5.769
  314         H 7855   5.987   2.439   5.793
  314         H 7856   5.799   2.631   5.656
  314         H 7857   5.974   2.654   5.680
  314         H 7858   6.008   2.651   5.431
  314         H 7859   5.833   2.628   5.408
  314         H 7860   5.880   2.986   5.384
  314         H 7861   5.996   2.867   5.317
  314         H 7862   5.820   2.844   5.293
  315         C 7863   5.060   1.036   6.165
  315         O 7864   5.095   0.975   6.042
  315         C 7865   5.138   1.070   5.945
  315         C 7866   5.172   0.994   5.818
  315         O 7867   5.215   1.089   5.721
  315         C 7868   5.250   1.029   5.597
  315         C 7869   5.294   1.140   5.503
  315         O 7870   5.329   1.080   5.379
  315         C 7871   5.371   1.176   5.283
  315         H 7872   5.029   0.956   6.233
  315         H 7873   5.146   1.089   6.209
  315         H 7874   4.978   1.107   6.152
  315         H 7875   5.058   1.143   5.925
  315         H 7876   5.226   1.125   5.981
  315         H 7877   5.252   0.921   5.838
  315         H 7878   5.084   0.939   5.781
  315         H 7879   5.332   0.957   5.611
  315         H 7880   5.164   0.975   5.555
  315         H 7881   5.212   1.212   5.489
  315         H 7882   5.380   1.194   5.545
  315         H 7883   5.396   1.121   5.192
  315         H 7884   5.292   1.248   5.261
  315         H 7885   5.460   1.230   5.318
  316         C 7886   0.846   3.586   1.982
  316         O 7887   0.711   3.606   1.941
  316         C 7888   0.702   3.648   1.805
  316         C 7889   0.554   3.667   1.773
  316         O 7890   0.545   3.708   1.637
  316         C 7891   0.411   3.729   1.595
  316         C 7892   0.415   3.773   1.449
  316         O 7893   0.281   3.793   1.407
  316         C 7894   0.273   3.835   1.271
  316         H 7895   0.842   3.554   2.087
  316         H 7896   0.894   3.507   1.922
  316         H 7897   0.904   3.678   1.974
  316         H 7898   0.756   3.742   1.790
  316         H 7899   0.746   3.572   1.739
  316         H 7900   0.500   3.572   1.788
  316         H 7901   0.511   3.742   1.839
  316         H 7902   0.353   3.636   1.605
  316         H 7903   0.363   3.806   1.657
  316         H 7904   0.474   3.865   1.439
  316         H 7905   0.463   3.695   1.388
  316         H 7906   0.167   3.848   1.248
  316         H 7907   0.326   3.930   1.256
  316         H 7908   0.316   3.759   1.204
  317         C 7909   6.032   6.308   0.837
  317         O 7910   6.165   6.259   0.850
  317         C 7911   6.169   6.118   0.867
  317         C 7912   6.315   6.077   0.879
  317         O 7913   6.319   5.936   0.897
  317         C 7914   6.451   5.886   0.909
  317         C 7915   6.442   5.735   0.927
  317         O 7916   6.574   5.685   0.939
  317         C 7917   6.577   5.544   0.957
  317         H 7918   6.040   6.417   0.824
  317         H 7919   5.982   6.264   0.750
  317         H 7920   5.974   6.286   0.928
  317         H 7921   6.114   6.089   0.958
  317         H 7922   6.122   6.067   0.781
  317         H 7923   6.370   6.106   0.788
  317         H 7924   6.362   6.128   0.965
  317         H 7925   6.510   5.909   0.819
  317         H 7926   6.502   5.931   0.996
  317         H 7927   6.383   5.712   1.017
  317         H 7928   6.391   5.690   0.841
  317         H 7929   6.682   5.515   0.965
  317         H 7930   6.523   5.514   1.048
  317         H 7931   6.531   5.492   0.871
  318         C 7932   3.805   2.681   0.318
  318         O 7933   3.817   2.808   0.380
  318         C 7934   3.693   2.856   0.429
  318         C 7935   3.718   2.992   0.493
  318         O 7936   3.593   3.040   0.541
  318         C 7937   3.604   3.168   0.604
  318         C 7938   3.465   3.208   0.651
  318         O 7939   3.476   3.335   0.713
  318         C 7940   3.351   3.382   0.762
  318         H 7941   3.905   2.652   0.284
  318         H 7942   3.768   2.605   0.389
  318         H 7943   3.737   2.685   0.232
  318         H 7944   3.620   2.866   0.347
  318         H 7945   3.651   2.787   0.503
  318         H 7946   3.790   2.982   0.575
  318         H 7947   3.759   3.062   0.418
  318         H 7948   3.673   3.162   0.689
  318         H 7949   3.643   3.242   0.532
  318         H 7950   3.396   3.213   0.566
  318         H 7951   3.427   3.133   0.722
  318         H 7952   3.370   3.480   0.808
  318         H 7953   3.279   3.394   0.680
  318         H 7954   3.309   3.314   0.837
  319         C 7955   3.359   1.913   5.678
  319         O 7956   3.297   1.951   5.556
  319         C 7957   3.369   1.906   5.442
  319         C 7958   3.294   1.952   5.318
  319         O 7959   3.366   1.907   5.205
  319         C 7960   3.305   1.945   5.082
  319         C 7961   3.391   1.891   4.969
  319         O 7962   3.331   1.928   4.847
  319         C 7963   3.403   1.883   4.733
  319         H 7964   3.297   1.952   5.759
  319         H 7965   3.365   1.804   5.687
  319         H 7966   3.460   1.955   5.686
  319         H 7967   3.471   1.947   5.442
  319         H 7968   3.376   1.796   5.443
  319         H 7969   3.192   1.911   5.318
  319         H 7970   3.287   2.062   5.318
  319         H 7971   3.204   1.903   5.076
  319         H 7972   3.298   2.054   5.075
  319         H 7973   3.493   1.932   4.976
  319         H 7974   3.399   1.781   4.976
  319         H 7975   3.349   1.916   4.645
  319         H 7976   3.505   1.924   4.732
  319         H 7977   3.410   1.773   4.733
  320         C 7978   1.309   4.771   0.258
  320         O 7979   1.267   4.755   0.393
  320         C 7980   1.295   4.626   0.444
  320         C 7981   1.245   4.621   0.587
  320         O 7982   1.273   4.491   0.638
  320         C 7983   1.231   4.475   0.773
  320         C 7984   1.266   4.333   0.815
  320         O 7985   1.224   4.316   0.950
  320         C 7986   1.252   4.186   1.000
  320         H 7987   1.284   4.872   0.228
  320         H 7988   1.418   4.756   0.249
  320         H 7989   1.259   4.699   0.192
  320         H 7990   1.244   4.549   0.383
  320         H 7991   1.403   4.606   0.440
  320         H 7992   1.296   4.697   0.647
  320         H 7993   1.137   4.641   0.590
  320         H 7994   1.281   4.547   0.838
  320         H 7995   1.122   4.490   0.781
  320         H 7996   1.216   4.260   0.750
  320         H 7997   1.375   4.317   0.807
  320         H 7998   1.217   4.183   1.103
  320         H 7999   1.201   4.109   0.941
  320         H 8000   1.360   4.166   0.998
  321         C 8001   4.739   0.791   3.071
  321         O 8002   4.829   0.849   3.163
  321         C 8003   4.944   0.769   3.186
  321         C 8004   5.032   0.841   3.286
  321         O 8005   5.147   0.760   3.309
  321         C 8006   5.238   0.818   3.401
  321         C 8007   5.355   0.723   3.417
  321         O 8008   5.446   0.781   3.510
  321         C 8009   5.560   0.699   3.532
  321         H 8010   4.655   0.859   3.060
  321         H 8011   4.787   0.776   2.973
  321         H 8012   4.702   0.694   3.108
  321         H 8013   4.914   0.670   3.226
  321         H 8014   4.999   0.752   3.092
  321         H 8015   5.062   0.939   3.246
  321         H 8016   4.978   0.858   3.380
  321         H 8017   5.273   0.916   3.364
  321         H 8018   5.189   0.834   3.499
  321         H 8019   5.320   0.625   3.454
  321         H 8020   5.404   0.707   3.320
  321         H 8021   5.624   0.752   3.603
  321         H 8022   5.531   0.601   3.573
  321         H 8023   5.616   0.683   3.438
  322         C 8024   4.356   4.530   3.151
  322         O 8025   4.422   4.654   3.173
  322         C 8026   4.505   4.692   3.065
  322         C 8027   4.570   4.825   3.099
  322         O 8028   4.653   4.862   2.991
  322         C 8029   4.720   4.986   3.012
  322         C 8030   4.805   5.014   2.889
  322         O 8031   4.871   5.137   2.911
  322         C 8032   4.955   5.174   2.801
  322         H 8033   4.294   4.511   3.239
  322         H 8034   4.291   4.536   3.062
  322         H 8035   4.428   4.449   3.138
  322         H 8036   4.582   4.615   3.048
  322         H 8037   4.446   4.701   2.972
  322         H 8038   4.493   4.901   3.116
  322         H 8039   4.629   4.815   3.192
  322         H 8040   4.646   5.066   3.026
  322         H 8041   4.783   4.980   3.102
  322         H 8042   4.878   4.933   2.875
  322         H 8043   4.742   5.019   2.799
  322         H 8044   5.001   5.269   2.827
  322         H 8045   5.033   5.099   2.785
  322         H 8046   4.896   5.185   2.709
  323         C 8047   5.570   4.103   6.149
  323         O 8048   5.595   4.013   6.042
  323         C 8049   5.482   3.933   6.011
  323         C 8050   5.521   3.842   5.896
  323         O 8051   5.408   3.761   5.865
  323         C 8052   5.432   3.671   5.758
  323         C 8053   5.304   3.592   5.734
  323         O 8054   5.328   3.502   5.627
  323         C 8055   5.215   3.422   5.597
  323         H 8056   5.661   4.160   6.166
  323         H 8057   5.488   4.172   6.125
  323         H 8058   5.544   4.049   6.241
  323         H 8059   5.452   3.873   6.098
  323         H 8060   5.397   3.996   5.982
  323         H 8061   5.550   3.902   5.808
  323         H 8062   5.606   3.779   5.924
  323         H 8063   5.459   3.727   5.666
  323         H 8064   5.515   3.604   5.782
  323         H 8065   5.277   3.536   5.826
  323         H 8066   5.221   3.660   5.710
  323         H 8067   5.243   3.356   5.514
  323         H 8068   5.186   3.361   5.683
  323         H 8069   5.129   3.484   5.567
  324         C 8070   1.387   4.883   6.550
  324         O 8071   1.275   4.798   6.573
  324         C 8072   1.167   4.866   6.635
  324         C 8073   1.054   4.767   6.653
  324         O 8074   0.946   4.835   6.715
  324         C 8075   0.834   4.751   6.737
  324         C 8076   0.726   4.836   6.804
  324         O 8077   0.613   4.752   6.826
  324         C 8078   0.506   4.821   6.888
  324         H 8079   1.464   4.822   6.503
  324         H 8080   1.361   4.967   6.484
  324         H 8081   1.426   4.923   6.645
  324         H 8082   1.198   4.907   6.732
  324         H 8083   1.134   4.951   6.572
  324         H 8084   1.023   4.727   6.555
  324         H 8085   1.087   4.683   6.716
  324         H 8086   0.796   4.711   6.642
  324         H 8087   0.861   4.667   6.802
  324         H 8088   0.763   4.877   6.899
  324         H 8089   0.698   4.920   6.739
  324         H 8090   0.424   4.749   6.901
  324         H 8091   0.536   4.861   6.987
  324         H 8092   0.471   4.905   6.826
  325         C 8093   3.955   3.366   3.052
  325         O 8094   4.083   3.399   2.997
  325         C 8095   4.105   3.539   2.991
  325         C 8096   4.243   3.561   2.932
  325         O 8097   4.265   3.701   2.925
  325         C 8098   4.393   3.734   2.871
  325         C 8099   4.404   3.886   2.869
  325         O 8100   4.531   3.919   2.815
  325         C 8101   4.552   4.059   2.809
  325         H 8102   3.948   3.257   3.053
  325         H 8103   3.945   3.405   3.154
  325         H 8104   3.875   3.408   2.990
  325         H 8105   4.029   3.587   2.927
  325         H 8106   4.099   3.584   3.091
  325         H 8107   4.320   3.513   2.995
  325         H 8108   4.249   3.516   2.831
  325         H 8109   4.473   3.691   2.933
  325         H 8110   4.403   3.694   2.769
  325         H 8111   4.323   3.929   2.807
  325         H 8112   4.393   3.926   2.971
  325         H 8113   4.651   4.075   2.766
  325         H 8114   4.477   4.108   2.744
  325         H 8115   4.547   4.105   2.909
  326         C 8116   6.118   3.394   4.307
  326         O 8117   6.143   3.298   4.409
  326         C 8118   6.024   3.250   4.469
  326         C 8119   6.063   3.149   4.575
  326         O 8120   5.943   3.101   4.636
  326         C 8121   5.967   3.005   4.737
  326         C 8122   5.832   2.962   4.793
  326         O 8123   5.856   2.866   4.895
  326         C 8124   5.736   2.819   4.955
  326         H 8125   6.215   3.424   4.267
  326         H 8126   6.057   3.351   4.227
  326         H 8127   6.066   3.482   4.348
  326         H 8128   5.968   3.333   4.515
  326         H 8129   5.959   3.203   4.394
  326         H 8130   6.118   3.065   4.529
  326         H 8131   6.128   3.196   4.651
  326         H 8132   6.020   2.918   4.695
  326         H 8133   6.030   3.048   4.817
  326         H 8134   5.780   3.049   4.835
  326         H 8135   5.770   2.919   4.713
  326         H 8136   5.765   2.746   5.030
  326         H 8137   5.681   2.901   5.002
  326         H 8138   5.671   2.770   4.880
  327         C 8139   4.903   1.973   5.778
  327         O 8140   4.793   1.954   5.866
  327         C 8141   4.725   2.075   5.895
  327         C 8142   4.611   2.042   5.990
  327         O 8143   4.543   2.164   6.019
  327         C 8144   4.433   2.145   6.107
  327         C 8145   4.369   2.281   6.130
  327         O 8146   4.259   2.263   6.218
  327         C 8147   4.191   2.385   6.246
  327         H 8148   4.949   1.875   5.762
  327         H 8149   4.870   2.014   5.682
  327         H 8150   4.977   2.041   5.822
  327         H 8151   4.794   2.147   5.942
  327         H 8152   4.686   2.120   5.803
  327         H 8153   4.542   1.970   5.943
  327         H 8154   4.650   1.997   6.082
  327         H 8155   4.359   2.076   6.063
  327         H 8156   4.467   2.103   6.202
  327         H 8157   4.442   2.351   6.173
  327         H 8158   4.335   2.324   6.034
  327         H 8159   4.109   2.361   6.314
  327         H 8160   4.259   2.457   6.294
  327         H 8161   4.151   2.430   6.154
  328         C 8162   2.054   5.392   1.938
  328         O 8163   1.928   5.451   1.965
  328         C 8164   1.829   5.355   1.999
  328         C 8165   1.699   5.430   2.026
  328         O 8166   1.600   5.334   2.059
  328         C 8167   1.474   5.393   2.087
  328         C 8168   1.377   5.280   2.121
  328         O 8169   1.251   5.338   2.149
  328         C 8170   1.152   5.242   2.182
  328         H 8171   2.123   5.473   1.914
  328         H 8172   2.092   5.337   2.026
  328         H 8173   2.048   5.323   1.853
  328         H 8174   1.815   5.284   1.916
  328         H 8175   1.859   5.299   2.089
  328         H 8176   1.713   5.501   2.109
  328         H 8177   1.669   5.487   1.936
  328         H 8178   1.482   5.463   2.171
  328         H 8179   1.437   5.448   1.999
  328         H 8180   1.370   5.210   2.037
  328         H 8181   1.414   5.224   2.209
  328         H 8182   1.059   5.296   2.201
  328         H 8183   1.137   5.171   2.099
  328         H 8184   1.181   5.185   2.272
  329         C 8185   0.390   4.303   6.467
  329         O 8186   0.516   4.242   6.488
  329         C 8187   0.599   4.318   6.575
  329         C 8188   0.731   4.242   6.590
  329         O 8189   0.814   4.318   6.677
  329         C 8190   0.940   4.258   6.699
  329         C 8191   1.019   4.348   6.792
  329         O 8192   1.146   4.288   6.814
  329         C 8193   1.228   4.364   6.901
  329         H 8194   0.334   4.238   6.399
  329         H 8195   0.335   4.314   6.561
  329         H 8196   0.401   4.402   6.420
  329         H 8197   0.618   4.418   6.533
  329         H 8198   0.551   4.330   6.673
  329         H 8199   0.713   4.143   6.632
  329         H 8200   0.779   4.230   6.492
  329         H 8201   0.928   4.158   6.744
  329         H 8202   0.994   4.246   6.604
  329         H 8203   1.032   4.448   6.747
  329         H 8204   0.965   4.360   6.887
  329         H 8205   1.322   4.310   6.912
  329         H 8206   1.248   4.464   6.859
  329         H 8207   1.181   4.376   7.000
  330         C 8208   2.815   6.258   5.133
  330         O 8209   2.816   6.124   5.181
  330         C 8210   2.687   6.065   5.179
  330         C 8211   2.700   5.923   5.232
  330         O 8212   2.571   5.864   5.230
  330         C 8213   2.571   5.730   5.278
  330         C 8214   2.428   5.679   5.271
  330         O 8215   2.428   5.545   5.319
  330         C 8216   2.298   5.487   5.317
  330         H 8217   2.918   6.294   5.138
  330         H 8218   2.780   6.262   5.029
  330         H 8219   2.750   6.321   5.195
  330         H 8220   2.617   6.122   5.242
  330         H 8221   2.647   6.063   5.076
  330         H 8222   2.769   5.865   5.169
  330         H 8223   2.740   5.924   5.334
  330         H 8224   2.637   5.667   5.216
  330         H 8225   2.607   5.726   5.382
  330         H 8226   2.362   5.742   5.333
  330         H 8227   2.391   5.682   5.167
  330         H 8228   2.308   5.385   5.355
  330         H 8229   2.228   5.543   5.380
  330         H 8230   2.258   5.484   5.214
  331         C 8231   1.792   6.083   6.436
  331         O 8232   1.929   6.044   6.434
  331         C 8233   1.946   5.905   6.458
  331         C 8234   2.095   5.876   6.453
  331         O 8235   2.112   5.736   6.477
  331         C 8236   2.249   5.697   6.475
  331         C 8237   2.253   5.547   6.502
  331         O 8238   2.390   5.507   6.500
  331         C 8239   2.406   5.368   6.524
  331         H 8240   1.789   6.190   6.417
  331         H 8241   1.735   6.030   6.358
  331         H 8242   1.746   6.062   6.534
  331         H 8243   1.905   5.877   6.556
  331         H 8244   1.893   5.846   6.381
  331         H 8245   2.136   5.903   6.355
  331         H 8246   2.148   5.934   6.530
  331         H 8247   2.294   5.719   6.377
  331         H 8248   2.305   5.751   6.552
  331         H 8249   2.208   5.525   6.600
  331         H 8250   2.197   5.493   6.424
  331         H 8251   2.513   5.347   6.520
  331         H 8252   2.366   5.340   6.622
  331         H 8253   2.355   5.309   6.447
  332         C 8254   5.443   3.909   4.494
  332         O 8255   5.437   3.804   4.399
  332         C 8256   5.561   3.736   4.385
  332         C 8257   5.543   3.626   4.282
  332         O 8258   5.667   3.559   4.268
  332         C 8259   5.662   3.453   4.174
  332         C 8260   5.800   3.389   4.168
  332         O 8261   5.795   3.283   4.074
  332         C 8262   5.919   3.217   4.060
  332         H 8263   5.344   3.955   4.498
  332         H 8264   5.470   3.872   4.594
  332         H 8265   5.517   3.985   4.464
  332         H 8266   5.639   3.806   4.352
  332         H 8267   5.593   3.693   4.481
  332         H 8268   5.465   3.556   4.316
  332         H 8269   5.511   3.669   4.186
  332         H 8270   5.587   3.378   4.204
  332         H 8271   5.633   3.491   4.075
  332         H 8272   5.874   3.464   4.137
  332         H 8273   5.828   3.351   4.267
  332         H 8274   5.905   3.137   3.986
  332         H 8275   5.997   3.286   4.025
  332         H 8276   5.951   3.172   4.155
  333         C 8277   2.727   3.125   3.458
  333         O 8278   2.784   3.211   3.556
  333         C 8279   2.703   3.325   3.583
  333         C 8280   2.774   3.408   3.688
  333         O 8281   2.693   3.522   3.714
  333         C 8282   2.749   3.608   3.812
  333         C 8283   2.654   3.725   3.831
  333         O 8284   2.710   3.812   3.929
  333         C 8285   2.628   3.925   3.955
  333         H 8286   2.796   3.042   3.445
  333         H 8287   2.629   3.087   3.492
  333         H 8288   2.714   3.178   3.363
  333         H 8289   2.688   3.384   3.491
  333         H 8290   2.604   3.293   3.619
  333         H 8291   2.789   3.349   3.780
  333         H 8292   2.873   3.440   3.651
  333         H 8293   2.763   3.555   3.907
  333         H 8294   2.847   3.645   3.779
  333         H 8295   2.640   3.779   3.736
  333         H 8296   2.555   3.688   3.865
  333         H 8297   2.679   3.985   4.030
  333         H 8298   2.614   3.985   3.864
  333         H 8299   2.530   3.895   3.993
  334         C 8300   5.963   2.463   1.958
  334         O 8301   5.940   2.402   2.084
  334         C 8302   6.003   2.275   2.094
  334         C 8303   5.972   2.219   2.232
  334         O 8304   6.036   2.093   2.243
  334         C 8305   6.014   2.031   2.369
  334         C 8306   6.086   1.897   2.367
  334         O 8307   6.064   1.835   2.493
  334         C 8308   6.128   1.708   2.503
  334         H 8309   5.910   2.559   1.959
  334         H 8310   6.070   2.481   1.941
  334         H 8311   5.923   2.401   1.876
  334         H 8312   5.966   2.207   2.017
  334         H 8313   6.112   2.286   2.082
  334         H 8314   6.010   2.288   2.310
  334         H 8315   5.864   2.209   2.245
  334         H 8316   6.052   2.094   2.450
  334         H 8317   5.906   2.015   2.385
  334         H 8318   6.048   1.834   2.286
  334         H 8319   6.194   1.913   2.351
  334         H 8320   6.106   1.668   2.602
  334         H 8321   6.090   1.639   2.426
  334         H 8322   6.237   1.718   2.491
  335         C 8323   6.468   2.491   1.871
  335         O 8324   6.365   2.410   1.814
  335         C 8325   6.398   2.272   1.815
  335         C 8326   6.282   2.197   1.753
  335         O 8327   6.315   2.058   1.754
  335         C 8328   6.214   1.977   1.698
  335         C 8329   6.261   1.832   1.705
  335         O 8330   6.159   1.751   1.648
  335         C 8331   6.193   1.613   1.650
  335         H 8332   6.433   2.595   1.866
  335         H 8333   6.486   2.464   1.976
  335         H 8334   6.562   2.481   1.814
  335         H 8335   6.490   2.254   1.758
  335         H 8336   6.415   2.237   1.918
  335         H 8337   6.190   2.214   1.811
  335         H 8338   6.265   2.231   1.650
  335         H 8339   6.120   1.989   1.754
  335         H 8340   6.195   2.006   1.593
  335         H 8341   6.355   1.821   1.648
  335         H 8342   6.280   1.804   1.809
  335         H 8343   6.110   1.559   1.605
  335         H 8344   6.285   1.594   1.591
  335         H 8345   6.209   1.577   1.753
  336         C 8346   3.479   0.287   3.693
  336         O 8347   3.574   0.330   3.788
  336         C 8348   3.514   0.370   3.911
  336         C 8349   3.626   0.415   4.004
  336         O 8350   3.566   0.455   4.127
  336         C 8351   3.661   0.499   4.223
  336         C 8352   3.584   0.539   4.348
  336         O 8353   3.679   0.583   4.444
  336         C 8354   3.618   0.623   4.566
  336         H 8355   3.534   0.258   3.603
  336         H 8356   3.422   0.200   3.730
  336         H 8357   3.408   0.367   3.668
  336         H 8358   3.444   0.453   3.894
  336         H 8359   3.458   0.287   3.955
  336         H 8360   3.696   0.332   4.022
  336         H 8361   3.681   0.498   3.960
  336         H 8362   3.732   0.418   4.246
  336         H 8363   3.717   0.585   4.184
  336         H 8364   3.513   0.619   4.325
  336         H 8365   3.527   0.453   4.387
  336         H 8366   3.698   0.655   4.633
  336         H 8367   3.549   0.707   4.550
  336         H 8368   3.563   0.539   4.612
  337         C 8369   6.610   3.115   5.760
  337         O 8370   6.615   3.205   5.869
  337         C 8371   6.487   3.231   5.925
  337         C 8372   6.506   3.328   6.040
  337         O 8373   6.377   3.354   6.096
  337         C 8374   6.382   3.444   6.205
  337         C 8375   6.240   3.463   6.255
  337         O 8376   6.244   3.553   6.365
  337         C 8377   6.115   3.578   6.420
  337         H 8378   6.712   3.102   5.724
  337         H 8379   6.569   3.017   5.791
  337         H 8380   6.548   3.155   5.678
  337         H 8381   6.420   3.274   5.849
  337         H 8382   6.442   3.137   5.961
  337         H 8383   6.572   3.285   6.116
  337         H 8384   6.551   3.422   6.004
  337         H 8385   6.445   3.404   6.286
  337         H 8386   6.424   3.541   6.173
  337         H 8387   6.176   3.503   6.175
  337         H 8388   6.197   3.366   6.287
  337         H 8389   6.129   3.648   6.503
  337         H 8390   6.048   3.623   6.345
  337         H 8391   6.070   3.485   6.457
  338         C 8392   5.465   6.738   1.720
  338         O 8393   5.551   6.631   1.756
  338         C 8394   5.688   6.661   1.731
  338         C 8395   5.770   6.540   1.773
  338         O 8396   5.906   6.570   1.748
  338         C 8397   5.994   6.464   1.784
  338         C 8398   6.136   6.508   1.752
  338         O 8399   6.223   6.402   1.788
  338         C 8400   6.359   6.432   1.763
  338         H 8401   5.363   6.706   1.743
  338         H 8402   5.488   6.829   1.777
  338         H 8403   5.473   6.761   1.613
  338         H 8404   5.703   6.682   1.624
  338         H 8405   5.719   6.750   1.788
  338         H 8406   5.754   6.520   1.880
  338         H 8407   5.739   6.451   1.717
  338         H 8408   5.984   6.441   1.891
  338         H 8409   5.969   6.373   1.727
  338         H 8410   6.145   6.530   1.645
  338         H 8411   6.161   6.599   1.809
  338         H 8412   6.418   6.345   1.793
  338         H 8413   6.376   6.451   1.656
  338         H 8414   6.391   6.520   1.820
  339         C 8415   3.557   2.124   3.049
  339         O 8416   3.607   2.017   2.970
  339         C 8417   3.748   2.005   2.978
  339         C 8418   3.789   1.888   2.890
  339         O 8419   3.931   1.876   2.898
  339         C 8420   3.981   1.769   2.819
  339         C 8421   4.132   1.767   2.836
  339         O 8422   4.183   1.660   2.758
  339         C 8423   4.324   1.649   2.766
  339         H 8424   3.449   2.126   3.037
  339         H 8425   3.582   2.110   3.155
  339         H 8426   3.599   2.221   3.016
  339         H 8427   3.797   2.098   2.943
  339         H 8428   3.780   1.987   3.082
  339         H 8429   3.741   1.796   2.925
  339         H 8430   3.758   1.906   2.786
  339         H 8431   3.938   1.673   2.853
  339         H 8432   3.955   1.784   2.714
  339         H 8433   4.175   1.863   2.803
  339         H 8434   4.158   1.753   2.942
  339         H 8435   4.354   1.565   2.703
  339         H 8436   4.374   1.740   2.730
  339         H 8437   4.357   1.630   2.870
  340         C 8438   0.155   1.823   6.449
  340         O 8439   0.248   1.828   6.556
  340         C 8440   0.366   1.899   6.521
  340         C 8441   0.458   1.897   6.642
  340         O 8442   0.576   1.968   6.608
  340         C 8443   0.670   1.973   6.714
  340         C 8444   0.791   2.052   6.665
  340         O 8445   0.886   2.057   6.771
  340         C 8446   1.003   2.128   6.735
  340         H 8447   0.068   1.767   6.484
  340         H 8448   0.123   1.924   6.420
  340         H 8449   0.197   1.773   6.361
  340         H 8450   0.416   1.851   6.435
  340         H 8451   0.342   2.003   6.494
  340         H 8452   0.409   1.945   6.728
  340         H 8453   0.483   1.793   6.670
  340         H 8454   0.627   2.023   6.802
  340         H 8455   0.701   1.872   6.743
  340         H 8456   0.835   2.002   6.577
  340         H 8457   0.761   2.153   6.635
  340         H 8458   1.069   2.127   6.822
  340         H 8459   1.054   2.080   6.650
  340         H 8460   0.980   2.232   6.709
  341         C 8461   1.265   6.403   1.796
  341         O 8462   1.342   6.452   1.687
  341         C 8463   1.475   6.402   1.687
  341         C 8464   1.547   6.461   1.567
  341         O 8465   1.680   6.411   1.567
  341         C 8466   1.757   6.460   1.459
  341         C 8467   1.896   6.399   1.470
  341         O 8468   1.973   6.448   1.361
  341         C 8469   2.106   6.397   1.362
  341         H 8470   1.166   6.447   1.788
  341         H 8471   1.258   6.293   1.793
  341         H 8472   1.310   6.432   1.893
  341         H 8473   1.527   6.431   1.780
  341         H 8474   1.474   6.292   1.681
  341         H 8475   1.495   6.433   1.474
  341         H 8476   1.547   6.571   1.574
  341         H 8477   1.711   6.431   1.363
  341         H 8478   1.763   6.570   1.462
  341         H 8479   1.942   6.428   1.566
  341         H 8480   1.890   6.289   1.466
  341         H 8481   2.157   6.440   1.276
  341         H 8482   2.159   6.426   1.454
  341         H 8483   2.106   6.287   1.354
  342         C 8484   1.661   5.650   2.778
  342         O 8485   1.528   5.666   2.730
  342         C 8486   1.439   5.568   2.782
  342         C 8487   1.301   5.595   2.723
  342         O 8488   1.212   5.497   2.776
  342         C 8489   1.080   5.512   2.728
  342         C 8490   0.995   5.403   2.791
  342         O 8491   0.862   5.418   2.743
  342         C 8492   0.774   5.320   2.796
  342         H 8493   1.721   5.728   2.733
  342         H 8494   1.664   5.660   2.888
  342         H 8495   1.702   5.551   2.750
  342         H 8496   1.473   5.467   2.755
  342         H 8497   1.436   5.574   2.892
  342         H 8498   1.268   5.696   2.751
  342         H 8499   1.305   5.589   2.614
  342         H 8500   1.040   5.611   2.755
  342         H 8501   1.077   5.504   2.618
  342         H 8502   1.035   5.304   2.763
  342         H 8503   0.998   5.411   2.901
  342         H 8504   0.675   5.340   2.753
  342         H 8505   0.806   5.219   2.768
  342         H 8506   0.769   5.326   2.905
  343         C 8507   2.399   3.597   4.383
  343         O 8508   2.475   3.666   4.286
  343         C 8509   2.613   3.672   4.319
  343         C 8510   2.684   3.748   4.209
  343         O 8511   2.822   3.754   4.242
  343         C 8512   2.900   3.823   4.145
  343         C 8513   3.044   3.822   4.192
  343         O 8514   3.122   3.892   4.096
  343         C 8515   3.259   3.897   4.130
  343         H 8516   2.295   3.598   4.349
  343         H 8517   2.433   3.493   4.393
  343         H 8518   2.405   3.646   4.482
  343         H 8519   2.628   3.723   4.416
  343         H 8520   2.655   3.570   4.328
  343         H 8521   2.670   3.697   4.112
  343         H 8522   2.643   3.850   4.200
  343         H 8523   2.891   3.774   4.047
  343         H 8524   2.864   3.927   4.135
  343         H 8525   3.052   3.872   4.291
  343         H 8526   3.080   3.719   4.203
  343         H 8527   3.310   3.952   4.050
  343         H 8528   3.274   3.949   4.225
  343         H 8529   3.302   3.796   4.137
  344         C 8530   0.815   1.200   4.680
  344         O 8531   0.803   1.327   4.742
  344         C 8532   0.927   1.376   4.791
  344         C 8533   0.902   1.512   4.853
  344         O 8534   1.026   1.561   4.902
  344         C 8535   1.015   1.688   4.964
  344         C 8536   1.154   1.729   5.011
  344         O 8537   1.143   1.856   5.072
  344         C 8538   1.268   1.904   5.121
  344         H 8539   0.715   1.171   4.646
  344         H 8540   0.883   1.204   4.594
  344         H 8541   0.852   1.125   4.752
  344         H 8542   0.969   1.307   4.865
  344         H 8543   1.000   1.385   4.708
  344         H 8544   0.860   1.581   4.778
  344         H 8545   0.829   1.503   4.935
  344         H 8546   0.977   1.762   4.891
  344         H 8547   0.946   1.684   5.049
  344         H 8548   1.192   1.655   5.083
  344         H 8549   1.223   1.733   4.926
  344         H 8550   1.249   2.002   5.166
  344         H 8551   1.309   1.836   5.197
  344         H 8552   1.340   1.915   5.039
  345         C 8553   3.368   4.680   0.270
  345         O 8554   3.449   4.797   0.269
  345         C 8555   3.376   4.914   0.305
  345         C 8556   3.473   5.031   0.300
  345         O 8557   3.400   5.148   0.335
  345         C 8558   3.481   5.265   0.334
  345         C 8559   3.392   5.382   0.374
  345         O 8560   3.472   5.499   0.373
  345         C 8561   3.399   5.616   0.409
  345         H 8562   3.431   4.596   0.242
  345         H 8563   3.326   4.662   0.370
  345         H 8564   3.285   4.689   0.199
  345         H 8565   3.293   4.930   0.235
  345         H 8566   3.334   4.904   0.406
  345         H 8567   3.556   5.015   0.370
  345         H 8568   3.515   5.042   0.199
  345         H 8569   3.564   5.255   0.406
  345         H 8570   3.523   5.282   0.234
  345         H 8571   3.309   5.392   0.303
  345         H 8572   3.349   5.365   0.474
  345         H 8573   3.468   5.700   0.405
  345         H 8574   3.316   5.634   0.338
  345         H 8575   3.357   5.607   0.510
  346         C 8576   1.757   4.105   3.147
  346         O 8577   1.816   4.206   3.066
  346         C 8578   1.729   4.315   3.043
  346         C 8579   1.802   4.415   2.955
  346         O 8580   1.715   4.525   2.932
  346         C 8581   1.773   4.626   2.851
  346         C 8582   1.670   4.736   2.834
  346         O 8583   1.729   4.837   2.753
  346         C 8584   1.641   4.946   2.730
  346         H 8585   1.831   4.026   3.159
  346         H 8586   1.729   4.145   3.246
  346         H 8587   1.666   4.064   3.099
  346         H 8588   1.637   4.281   2.992
  346         H 8589   1.699   4.362   3.138
  346         H 8590   1.894   4.449   3.006
  346         H 8591   1.831   4.368   2.860
  346         H 8592   1.864   4.666   2.899
  346         H 8593   1.801   4.584   2.753
  346         H 8594   1.580   4.696   2.786
  346         H 8595   1.642   4.777   2.932
  346         H 8596   1.694   5.018   2.667
  346         H 8597   1.549   4.913   2.678
  346         H 8598   1.612   4.995   2.825
  347         C 8599   1.291   1.206   5.550
  347         O 8600   1.309   1.334   5.492
  347         C 8601   1.209   1.427   5.533
  347         C 8602   1.238   1.559   5.464
  347         O 8603   1.138   1.652   5.505
  347         C 8604   1.155   1.780   5.447
  347         C 8605   1.042   1.869   5.498
  347         O 8606   1.059   1.997   5.440
  347         C 8607   0.959   2.089   5.482
  347         H 8608   1.372   1.143   5.513
  347         H 8609   1.296   1.212   5.660
  347         H 8610   1.194   1.163   5.522
  347         H 8611   1.109   1.390   5.504
  347         H 8612   1.211   1.439   5.642
  347         H 8613   1.338   1.596   5.493
  347         H 8614   1.236   1.547   5.355
  347         H 8615   1.252   1.823   5.476
  347         H 8616   1.151   1.774   5.337
  347         H 8617   0.945   1.826   5.470
  347         H 8618   1.046   1.875   5.608
  347         H 8619   0.980   2.184   5.432
  347         H 8620   0.859   2.054   5.452
  347         H 8621   0.960   2.103   5.591
  348         C 8622   5.147   0.414   5.312
  348         O 8623   5.266   0.491   5.308
  348         C 8624   5.383   0.410   5.302
  348         C 8625   5.503   0.503   5.298
  348         O 8626   5.620   0.421   5.291
  348         C 8627   5.740   0.497   5.287
  348         C 8628   5.856   0.400   5.281
  348         O 8629   5.976   0.475   5.277
  348         C 8630   6.092   0.394   5.270
  348         H 8631   5.064   0.485   5.317
  348         H 8632   5.137   0.352   5.222
  348         H 8633   5.145   0.349   5.401
  348         H 8634   5.388   0.344   5.390
  348         H 8635   5.381   0.347   5.212
  348         H 8636   5.498   0.568   5.210
  348         H 8637   5.505   0.566   5.388
  348         H 8638   5.740   0.563   5.199
  348         H 8639   5.748   0.560   5.377
  348         H 8640   5.855   0.334   5.369
  348         H 8641   5.847   0.336   5.191
  348         H 8642   6.178   0.460   5.267
  348         H 8643   6.099   0.328   5.359
  348         H 8644   6.091   0.331   5.180
  349         C 8645   1.645   6.209   5.477
  349         O 8646   1.673   6.343   5.436
  349         C 8647   1.601   6.379   5.319
  349         C 8648   1.638   6.523   5.286
  349         O 8649   1.567   6.560   5.169
  349         C 8650   1.593   6.693   5.128
  349         C 8651   1.512   6.720   5.003
  349         O 8652   1.538   6.853   4.962
  349         C 8653   1.467   6.890   4.844
  349         H 8654   1.704   6.190   5.567
  349         H 8655   1.539   6.195   5.499
  349         H 8656   1.675   6.137   5.398
  349         H 8657   1.628   6.313   5.235
  349         H 8658   1.493   6.371   5.336
  349         H 8659   1.611   6.589   5.370
  349         H 8660   1.747   6.532   5.269
  349         H 8661   1.565   6.764   5.207
  349         H 8662   1.701   6.707   5.107
  349         H 8663   1.540   6.649   4.923
  349         H 8664   1.405   6.707   5.023
  349         H 8665   1.493   6.993   4.821
  349         H 8666   1.494   6.825   4.760
  349         H 8667   1.358   6.883   4.860
  350         C 8668   2.635   2.340   6.734
  350         O 8669   2.648   2.476   6.771
  350         C 8670   2.524   2.545   6.769
  350         C 8671   2.550   2.689   6.809
  350         O 8672   2.426   2.758   6.808
  350         C 8673   2.438   2.895   6.844
  350         C 8674   2.299   2.956   6.839
  350         O 8675   2.312   3.093   6.875
  350         C 8676   2.187   3.161   6.873
  350         H 8677   2.735   2.296   6.738
  350         H 8678   2.569   2.286   6.804
  350         H 8679   2.595   2.329   6.633
  350         H 8680   2.479   2.541   6.669
  350         H 8681   2.454   2.499   6.840
  350         H 8682   2.595   2.693   6.910
  350         H 8683   2.621   2.736   6.739
  350         H 8684   2.480   2.904   6.945
  350         H 8685   2.506   2.947   6.774
  350         H 8686   2.258   2.947   6.737
  350         H 8687   2.232   2.904   6.908
  350         H 8688   2.206   3.265   6.902
  350         H 8689   2.142   3.159   6.773
  350         H 8690   2.116   3.116   6.944
  351         C 8691   2.656   1.817   0.638
  351         O 8692   2.638   1.929   0.725
  351         C 8693   2.619   1.890   0.860
  351         C 8694   2.602   2.017   0.943
  351         O 8695   2.582   1.978   1.078
  351         C 8696   2.565   2.088   1.165
  351         C 8697   2.545   2.034   1.306
  351         O 8698   2.527   2.144   1.393
  351         C 8699   2.508   2.105   1.528
  351         H 8700   2.670   1.857   0.538
  351         H 8701   2.744   1.758   0.667
  351         H 8702   2.567   1.752   0.640
  351         H 8703   2.529   1.826   0.869
  351         H 8704   2.705   1.832   0.897
  351         H 8705   2.691   2.080   0.934
  351         H 8706   2.515   2.074   0.906
  351         H 8707   2.653   2.154   1.162
  351         H 8708   2.477   2.148   1.135
  351         H 8709   2.456   1.968   1.308
  351         H 8710   2.632   1.974   1.336
  351         H 8711   2.496   2.196   1.587
  351         H 8712   2.418   2.042   1.538
  351         H 8713   2.595   2.048   1.565
  352         C 8714   4.883   5.831   3.204
  352         O 8715   4.928   5.788   3.331
  352         C 8716   4.830   5.805   3.432
  352         C 8717   4.889   5.756   3.563
  352         O 8718   4.790   5.772   3.664
  352         C 8719   4.835   5.729   3.792
  352         C 8720   4.721   5.753   3.890
  352         O 8721   4.765   5.710   4.018
  352         C 8722   4.666   5.727   4.119
  352         H 8723   4.965   5.814   3.133
  352         H 8724   4.795   5.773   3.171
  352         H 8725   4.857   5.938   3.205
  352         H 8726   4.801   5.911   3.441
  352         H 8727   4.739   5.747   3.408
  352         H 8728   4.917   5.650   3.555
  352         H 8729   4.979   5.813   3.588
  352         H 8730   4.862   5.623   3.789
  352         H 8731   4.924   5.787   3.823
  352         H 8732   4.694   5.859   3.893
  352         H 8733   4.632   5.695   3.859
  352         H 8734   4.709   5.692   4.213
  352         H 8735   4.638   5.833   4.129
  352         H 8736   4.576   5.668   4.095
  353         C 8737   5.236   6.503   5.625
  353         O 8738   5.111   6.443   5.655
  353         C 8739   5.001   6.521   5.611
  353         C 8740   4.873   6.447   5.648
  353         O 8741   4.763   6.525   5.605
  353         C 8742   4.638   6.465   5.634
  353         C 8743   4.529   6.559   5.583
  353         O 8744   4.404   6.499   5.612
  353         C 8745   4.294   6.578   5.568
  353         H 8746   5.313   6.436   5.662
  353         H 8747   5.248   6.517   5.516
  353         H 8748   5.245   6.601   5.674
  353         H 8749   5.002   6.620   5.660
  353         H 8750   5.005   6.536   5.502
  353         H 8751   4.872   6.348   5.600
  353         H 8752   4.869   6.432   5.757
  353         H 8753   4.630   6.367   5.585
  353         H 8754   4.627   6.451   5.743
  353         H 8755   4.537   6.657   5.632
  353         H 8756   4.540   6.574   5.474
  353         H 8757   4.203   6.525   5.595
  353         H 8758   4.294   6.677   5.617
  353         H 8759   4.297   6.593   5.459
  354         C 8760   6.387   5.136   1.845
  354         O 8761   6.253   5.110   1.883
  354         C 8762   6.166   5.219   1.856
  354         C 8763   6.026   5.179   1.900
  354         O 8764   5.940   5.289   1.873
  354         C 8765   5.805   5.264   1.910
  354         C 8766   5.724   5.388   1.876
  354         O 8767   5.589   5.362   1.913
  354         C 8768   5.504   5.472   1.886
  354         H 8769   6.445   5.047   1.870
  354         H 8770   6.395   5.156   1.737
  354         H 8771   6.427   5.222   1.901
  354         H 8772   6.200   5.308   1.911
  354         H 8773   6.167   5.243   1.748
  354         H 8774   5.993   5.090   1.844
  354         H 8775   6.026   5.156   2.007
  354         H 8776   5.766   5.177   1.855
  354         H 8777   5.799   5.242   2.018
  354         H 8778   5.763   5.475   1.931
  354         H 8779   5.731   5.409   1.769
  354         H 8780   5.403   5.444   1.918
  354         H 8781   5.536   5.562   1.942
  354         H 8782   5.503   5.496   1.779
  355         C 8783   3.599   2.227   4.911
  355         O 8784   3.660   2.303   5.014
  355         C 8785   3.693   2.223   5.127
  355         C 8786   3.757   2.315   5.231
  355         O 8787   3.790   2.235   5.344
  355         C 8788   3.851   2.310   5.448
  355         C 8789   3.882   2.214   5.562
  355         O 8790   3.943   2.289   5.666
  355         C 8791   3.976   2.209   5.779
  355         H 8792   3.577   2.296   4.829
  355         H 8793   3.666   2.148   4.875
  355         H 8794   3.505   2.181   4.945
  355         H 8795   3.603   2.176   5.169
  355         H 8796   3.763   2.143   5.099
  355         H 8797   3.847   2.362   5.189
  355         H 8798   3.687   2.394   5.259
  355         H 8799   3.944   2.357   5.412
  355         H 8800   3.784   2.390   5.482
  355         H 8801   3.789   2.167   5.598
  355         H 8802   3.949   2.135   5.527
  355         H 8803   4.022   2.275   5.852
  355         H 8804   3.886   2.163   5.822
  355         H 8805   4.047   2.130   5.751
  356         C 8806   0.502   2.013   4.651
  356         O 8807   0.531   1.928   4.540
  356         C 8808   0.520   1.995   4.416
  356         C 8809   0.553   1.895   4.306
  356         O 8810   0.543   1.962   4.182
  356         C 8811   0.572   1.878   4.071
  356         C 8812   0.557   1.962   3.945
  356         O 8813   0.586   1.878   3.834
  356         C 8814   0.575   1.946   3.710
  356         H 8815   0.512   1.952   4.741
  356         H 8816   0.572   2.097   4.655
  356         H 8817   0.399   2.052   4.644
  356         H 8818   0.419   2.034   4.402
  356         H 8819   0.590   2.080   4.412
  356         H 8820   0.655   1.856   4.320
  356         H 8821   0.483   1.810   4.310
  356         H 8822   0.674   1.839   4.079
  356         H 8823   0.502   1.793   4.069
  356         H 8824   0.455   2.001   3.937
  356         H 8825   0.627   2.047   3.947
  356         H 8826   0.599   1.873   3.631
  356         H 8827   0.473   1.984   3.694
  356         H 8828   0.646   2.030   3.705
  357         C 8829   5.122   1.928   2.273
  357         O 8830   5.178   2.023   2.363
  357         C 8831   5.314   2.053   2.333
  357         C 8832   5.362   2.155   2.436
  357         O 8833   5.498   2.184   2.406
  357         C 8834   5.554   2.279   2.496
  357         C 8835   5.699   2.302   2.454
  357         O 8836   5.755   2.396   2.543
  357         C 8837   5.891   2.425   2.513
  357         H 8838   5.019   1.912   2.303
  357         H 8839   5.125   1.966   2.170
  357         H 8840   5.177   1.833   2.277
  357         H 8841   5.375   1.962   2.339
  357         H 8842   5.323   2.094   2.232
  357         H 8843   5.301   2.246   2.430
  357         H 8844   5.353   2.113   2.537
  357         H 8845   5.498   2.373   2.492
  357         H 8846   5.550   2.241   2.599
  357         H 8847   5.755   2.207   2.458
  357         H 8848   5.702   2.340   2.351
  357         H 8849   5.925   2.498   2.587
  357         H 8850   5.953   2.335   2.520
  357         H 8851   5.901   2.468   2.412
  358         C 8852   5.123   1.871   2.787
  358         O 8853   5.154   1.807   2.664
  358         C 8854   5.259   1.712   2.677
  358         C 8855   5.283   1.652   2.539
  358         O 8856   5.388   1.557   2.552
  358         C 8857   5.420   1.493   2.429
  358         C 8858   5.533   1.395   2.456
  358         O 8859   5.565   1.331   2.333
  358         C 8860   5.670   1.236   2.347
  358         H 8861   5.042   1.941   2.768
  358         H 8862   5.090   1.797   2.862
  358         H 8863   5.210   1.925   2.827
  358         H 8864   5.351   1.761   2.714
  358         H 8865   5.231   1.634   2.748
  358         H 8866   5.192   1.603   2.503
  358         H 8867   5.311   1.730   2.468
  358         H 8868   5.332   1.440   2.390
  358         H 8869   5.452   1.568   2.355
  358         H 8870   5.621   1.448   2.496
  358         H 8871   5.501   1.320   2.531
  358         H 8872   5.687   1.193   2.248
  358         H 8873   5.762   1.284   2.382
  358         H 8874   5.642   1.156   2.417
  359         C 8875   5.311   6.267   2.462
  359         O 8876   5.219   6.297   2.358
  359         C 8877   5.206   6.437   2.336
  359         C 8878   5.106   6.457   2.223
  359         O 8879   5.092   6.596   2.202
  359         C 8880   5.000   6.627   2.098
  359         C 8881   4.995   6.779   2.085
  359         O 8882   4.903   6.810   1.981
  359         C 8883   4.890   6.950   1.960
  359         H 8884   5.315   6.158   2.471
  359         H 8885   5.412   6.305   2.438
  359         H 8886   5.279   6.311   2.557
  359         H 8887   5.170   6.487   2.427
  359         H 8888   5.303   6.481   2.309
[truncated: 355,847 more chars]
