# Supplementary material for: Enhanced sodium storage in hard carbon via solvent co-intercalation electrolyte enabling Ah-level pouch cells at low temperatures
Source: Nat Commun. 2026 Feb 6;17:1478. doi: 10.1038/s41467-026-69237-y (PMC12886996; doi:10.1038/s41467-026-69237-y)
Supplement: Supplementary file 2 — Supplementary Data 1 [file 41467_2026_69237_MOESM2_ESM.zip › Supplementary Data 1/MD simulation structures/WSE_after MD.gro]

WSE
16672
    1Na      Na    1   4.187   2.967   0.232  0.2529 -0.0052 -0.6390
    2Na      Na    2   4.865   3.373   0.652  0.1431 -0.1736 -0.0825
    3Na      Na    3   5.806   4.275   4.445  0.2572  0.3515  0.4352
    4Na      Na    4   0.820   0.299   4.788  0.0397  0.5157 -0.6008
    5Na      Na    5   4.260   4.115   5.413 -0.0011 -0.0563 -0.2294
    6Na      Na    6   0.663   4.818   4.397  0.0443 -0.4782  0.2943
    7Na      Na    7   4.373   2.702   2.396 -0.3512 -0.0814  0.0445
    8Na      Na    8   4.480   2.829   3.221  0.2861  0.3264 -0.3935
    9Na      Na    9   5.725   2.423   0.121 -0.4100 -0.1950 -0.1250
   10Na      Na   10   4.437   2.020   2.764 -0.2798  0.5095  0.0484
   11Na      Na   11   4.475   3.464   0.958 -0.0992  0.2621  0.6567
   12Na      Na   12   4.184   2.485   2.945  0.2976 -0.2298 -0.2704
   13Na      Na   13   5.202   2.596   3.080  0.6835  0.3568 -0.1773
   14Na      Na   14   4.259   2.343   3.396  0.1339  0.3462  0.1281
   15Na      Na   15   2.974   0.576   0.423  0.2862  0.0243  0.9923
   16Na      Na   16   0.346   3.039   2.316  0.2353 -0.0975 -0.0358
   17Na      Na   17   4.157   4.153   0.128 -0.3376 -0.1120  0.1407
   18Na      Na   18   0.971   5.656   5.023  0.0919  0.0361  0.2350
   19Na      Na   19   4.723   2.469   2.818 -0.1202  0.2272  0.5520
   20Na      Na   20   0.371   2.425   5.710 -0.0629  0.3980  0.6477
   21Na      Na   21   2.897   0.440   5.768 -0.1411 -0.3157 -0.2123
   22Na      Na   22   2.873   2.428   1.701 -0.0750  0.6078 -0.6376
   23Na      Na   23   4.755   3.162   1.151  0.3433 -0.0763  0.5608
   24Na      Na   24   4.158   2.909   2.732 -0.6142  0.4212  0.2122
   25Na      Na   25   1.031   3.162   2.266  0.0822  0.0351  0.4251
   26Na      Na   26   4.099   2.339   2.442 -0.0489 -0.0651  0.0538
   27Na      Na   27   0.210   2.831   2.894  0.0280  0.3174 -0.1903
   28Na      Na   28   0.254   1.011   0.149 -0.0453  0.5510  0.1353
   29Na      Na   29   3.887   2.844   2.345 -0.6969  0.2334 -0.2488
   30Na      Na   30   3.088   2.822   1.424  0.2434  0.1715 -0.4402
   31Na      Na   31   0.660   5.562   5.523  0.1916 -0.1802 -0.6066
   32Na      Na   32   0.313   4.532   4.753 -0.4014  0.5637  0.2048
   33Na      Na   33   4.203   3.651   0.541  0.2960  0.5128  0.4711
   34Na      Na   34   0.702   5.613   4.574 -0.0987 -0.0345  0.1460
   35Na      Na   35   1.157   5.211   4.831  0.0402  0.0373  0.2208
   36Na      Na   36   0.223   2.888   0.110 -0.0712 -0.3734 -0.4133
   37Na      Na   37   3.245   1.529   5.714  0.2544  0.3683  0.1489
   38Na      Na   38   4.731   2.877   4.444 -0.1528 -0.0588  0.1208
   39Na      Na   39   0.468   4.175   4.375  0.2123 -0.1283  0.3602
   40Na      Na   40   4.105   3.729   5.701  0.1082 -0.7406 -0.0453
   41Na      Na   41   3.887   3.250   0.682 -0.1684 -0.7911 -0.3987
   42Na      Na   42   1.450   5.683   5.059  0.3698  0.0585  0.5738
   43Na      Na   43   3.364   0.963   0.295  0.4768 -0.2223 -0.6353
   44Na      Na   44   3.542   2.861   1.793 -1.1721 -0.1745 -0.5289
   45Na      Na   45   4.594   3.182   3.853 -0.3515  0.5897  0.3869
   46Na      Na   46   2.777   0.854   0.045  0.2378 -0.3451 -0.1435
   47Na      Na   47   1.138   0.262   5.197  0.2273 -0.3663 -0.2040
   48Na      Na   48   4.274   2.879   0.979 -0.0591  0.6217 -0.2778
   49Na      Na   49   4.521   3.141   2.339  0.3816 -0.0930 -0.0616
   50Na      Na   50   4.408   3.494   5.300  0.5208 -0.0367 -0.1407
   51Na      Na   51   3.310   2.515   2.142 -0.2100  0.2474  0.0721
   52Na      Na   52   5.530   2.743   2.574 -0.1896  0.2074  0.0130
   53Na      Na   53   4.875   3.101   5.009  0.0640 -0.2055 -0.2343
   54Na      Na   54   2.962   1.338   0.263  0.4426 -0.6681  0.0084
   55Na      Na   55   4.778   2.325   3.259 -0.1672  0.5131 -0.0525
   56Na      Na   56   4.672   3.866   0.077 -0.6682  0.2610 -0.0761
   57Na      Na   57   1.157   5.802   4.495  0.0951  0.5094 -0.0299
   58Na      Na   58   1.022   5.177   5.288 -0.0463 -0.3535  0.2701
   59Na      Na   59   3.547   0.517   0.260 -0.2851  0.3543 -0.3956
   60Na      Na   60   0.195   4.632   4.225 -0.1441  0.2838  0.0284
   61Na      Na   61   3.692   4.215   0.107  0.0003  0.3829  0.3877
   62Na      Na   62   0.609   0.223   5.248 -0.7638  0.3117  0.2156
   63Na      Na   63   0.655   1.051   5.375 -0.0715 -0.0943 -0.4720
   64Na      Na   64   3.264   0.931   5.689 -0.3734 -0.6905 -0.4659
   65Na      Na   65   0.476   1.400   5.711  0.0815 -0.2114 -0.2039
   66Na      Na   66   0.409   5.608   5.054  0.3451  0.7913  0.3151
   67Na      Na   67   1.240   5.605   5.512 -0.4292  0.3529  0.0208
   68Na      Na   68   4.750   3.218   5.666  0.2765  0.2096 -0.6019
   69Na      Na   69   3.318   0.067   0.280 -0.0926 -0.2409 -1.0712
   70Na      Na   70   3.288   2.371   1.618 -0.2766  0.0527  0.0563
   71Na      Na   71   3.720   2.705   1.429 -0.6410 -0.2069 -0.3421
   72Na      Na   72   4.748   2.702   3.544  0.0405  0.3266  0.0916
   73Na      Na   73   0.300   5.070   4.641 -0.0056  0.1299 -0.3849
   74Na      Na   74   4.429   3.415   0.188  0.6683 -0.6298  0.0825
   75Na      Na   75   0.703   3.252   2.645  0.6810  0.4199  0.0012
   76Na      Na   76   0.659   5.086   4.985 -0.2305 -0.2878  0.1750
   77Na      Na   77   3.926   2.588   1.889 -0.3161 -0.8245 -0.4382
   78Na      Na   78   2.845   1.495   5.592  0.0970 -0.1537 -0.6215
   79Na      Na   79   4.369   3.164   0.570  0.4189 -0.6963 -0.6201
   80Na      Na   80   4.105   3.044   1.410 -0.1720 -0.5660 -0.0542
   81PF6      P   81   4.106   3.320   0.357  0.3736  0.2654  0.0943
   81PF6      F   82   4.115   3.477   0.389  0.1633 -0.3069 -0.4122
   81PF6      F   83   3.969   3.353   0.285  0.3912 -0.1150 -0.3197
   81PF6      F   84   4.048   3.295   0.503 -0.0977  0.8932  0.1585
   81PF6      F   85   4.082   3.171   0.325 -0.4192  0.4892  0.2451
   81PF6      F   86   4.258   3.298   0.413 -0.2172  0.0377 -0.3248
   81PF6      F   87   4.182   3.337   0.215 -0.4120  0.1186 -0.0765
   82PF6      P   88   2.958   0.955   0.350 -0.2797  0.1838 -0.1394
   82PF6      F   89   2.804   0.938   0.334  0.5353  0.1073  0.8191
   82PF6      F   90   2.941   1.000   0.499  0.1835 -0.3424 -0.1415
   82PF6      F   91   2.944   1.110   0.309  0.0614 -0.1056  0.5685
   82PF6      F   92   3.112   0.967   0.369  0.1984  0.0881 -0.1478
   82PF6      F   93   2.967   0.911   0.197  0.1326  0.2643  0.1202
   82PF6      F   94   2.975   0.806   0.398  0.9910  0.0228  0.1158
   83PF6      P   95   4.840   2.685   3.214 -0.4196  0.3190 -0.1158
   83PF6      F   96   4.800   2.566   3.113 -0.0042  0.5478 -0.1929
   83PF6      F   97   4.842   2.783   3.083 -0.2734  0.2630 -0.5720
   83PF6      F   98   4.993   2.660   3.195  1.1465  0.2975 -0.1105
   83PF6      F   99   4.868   2.808   3.314 -0.0073 -0.0513 -0.0785
   83PF6      F  100   4.839   2.574   3.327 -0.2544 -0.6971  0.6869
   83PF6      F  101   4.687   2.715   3.241  0.1354 -0.2445 -0.1412
   84PF6      P  102   3.943   2.881   1.705  0.0786  0.1788 -0.1515
   84PF6      F  103   3.857   2.988   1.629  0.0814  0.4385 -0.4207
   84PF6      F  104   3.885   2.767   1.614  0.1114 -0.1622 -0.2030
   84PF6      F  105   3.814   2.853   1.799  0.3115  0.2950 -0.2714
   84PF6      F  106   4.033   2.771   1.784 -0.4200 -0.2927  0.3384
   84PF6      F  107   4.004   2.991   1.806 -0.1224  0.0446 -0.1193
   84PF6      F  108   4.065   2.905   1.605  0.4243 -0.1685  0.4326
   85PF6      P  109   4.645   2.848   2.222 -0.4233  0.2216  0.2443
   85PF6      F  110   4.630   2.697   2.278  0.0043 -0.7009 -0.3728
   85PF6      F  111   4.766   2.862   2.319  0.1470 -0.2224  0.2825
   85PF6      F  112   4.548   2.900   2.342  0.3797 -0.0235  0.3116
   85PF6      F  113   4.660   3.003   2.175 -0.4750  0.0676  0.5971
   85PF6      F  114   4.521   2.825   2.126  0.3453 -0.1240 -0.7195
   85PF6      F  115   4.744   2.802   2.098  0.0517  0.3532 -0.1197
   86PF6      P  116   4.176   3.036   2.434  0.6019  0.0255  0.0867
   86PF6      F  117   4.298   3.068   2.336  0.1622 -0.2710  0.4252
   86PF6      F  118   4.134   3.186   2.410 -0.6116 -0.1103 -0.5529
   86PF6      F  119   4.261   3.075   2.563  0.3418 -1.3194 -0.0663
   86PF6      F  120   4.057   3.013   2.536 -0.3857  0.3590 -0.7992
   86PF6      F  121   4.223   2.881   2.464  0.5832 -0.1642 -0.2908
   86PF6      F  122   4.084   2.991   2.311  0.0190 -0.4368  0.4360
   87PF6      P  123   4.492   2.300   3.049  0.3706 -0.4395  0.0011
   87PF6      F  124   4.379   2.300   3.160 -0.1167  0.0161 -0.2317
   87PF6      F  125   4.562   2.419   3.126 -0.1772  0.0753 -0.2190
   87PF6      F  126   4.404   2.413   2.972 -0.0952  0.0695  0.0317
   87PF6      F  127   4.606   2.300   2.940 -0.1059 -0.0957 -0.2462
   87PF6      F  128   4.422   2.179   2.974  0.2151  0.7361 -0.3411
   87PF6      F  129   4.585   2.205   3.132 -0.0758 -0.2755  0.2418
   88PF6      P  130   0.915   0.003   5.395 -0.0024 -0.0199  0.1725
   88PF6      F  131   0.986   0.138   5.355 -0.3332  0.3332 -0.1459
   88PF6      F  132   0.972  -0.069   5.264 -0.1444  0.3042  0.3471
   88PF6      F  133   0.790   0.046   5.306 -0.1111 -0.0694 -0.4198
   88PF6      F  134   0.837  -0.134   5.440 -0.0082  0.1899 -0.3685
   88PF6      F  135   0.852   0.072   5.525  0.2593 -0.6449  0.0048
   88PF6      F  136   1.045  -0.046   5.479  0.9871 -0.1532  0.7334
   89PF6      P  137   0.998   4.967   5.001  0.7691 -0.4339  0.0412
   89PF6      F  138   1.106   5.056   5.074 -0.6067 -0.3990  0.0172
   89PF6      F  139   1.056   4.836   5.075 -0.0795 -0.0353  0.7158
   89PF6      F  140   1.105   4.950   4.883 -0.1550 -0.2416  0.5260
   89PF6      F  141   0.885   4.879   4.934 -0.1718 -0.1327  0.6290
   89PF6      F  142   0.941   5.091   4.918 -0.2385 -0.7646  0.2268
   89PF6      F  143   0.901   5.007   5.128 -0.2007 -0.2789 -0.4937
   90PF6      P  144   1.257   5.424   5.125 -0.3862 -0.1654 -0.1049
   90PF6      F  145   1.247   5.350   4.987 -0.5172  0.3025  0.8721
   90PF6      F  146   1.265   5.287   5.208 -0.0771  0.0800  0.4613
   90PF6      F  147   1.102   5.420   5.121 -0.1485 -0.0690  0.0782
   90PF6      F  148   1.250   5.509   5.264 -0.0092  0.9388  0.3245
   90PF6      F  149   1.264   5.567   5.039 -0.4411  0.3396 -0.1283
   90PF6      F  150   1.417   5.432   5.140 -0.2493 -0.1254  0.3763
   91PF6      P  151   0.265   4.201   4.634  0.0397  0.2656 -0.2932
   91PF6      F  152   0.233   4.067   4.718  0.2241  0.0977  0.3495
   91PF6      F  153   0.117   4.248   4.662  0.7898  0.2973 -0.4564
   91PF6      F  154   0.212   4.136   4.497  0.8251 -0.5571 -0.2728
   91PF6      F  155   0.289   4.341   4.556  0.2745  0.6134  0.1587
   91PF6      F  156   0.408   4.152   4.591 -0.1945 -0.0810 -0.3521
   91PF6      F  157   0.326   4.271   4.769 -0.2006  0.1229 -0.2660
   92PF6      P  158   3.908   4.049   5.762 -0.6584 -0.1545  0.0828
   92PF6      F  159   3.909   4.002   5.610  0.1647 -0.2931 -0.1394
   92PF6      F  160   3.826   4.181   5.727 -0.3466 -0.0707 -0.5184
   92PF6      F  161   4.047   4.124   5.744 -0.4012 -0.1120 -0.7368
   92PF6      F  162   3.902   4.090   5.914  0.0393 -0.6741 -0.6457
   92PF6      F  163   3.991   3.921   5.803 -0.1369  0.4508  0.4687
   92PF6      F  164   3.771   3.967   5.782 -0.2479 -0.4905 -0.1032
   93PF6      P  165   3.671   2.723   2.128  0.0289  0.0516  0.0321
   93PF6      F  166   3.625   2.757   1.979 -0.1962 -0.1367  0.4531
   93PF6      F  167   3.582   2.840   2.183 -0.5169  1.1244 -0.3597
   93PF6      F  168   3.795   2.833   2.112 -0.4043 -0.2508  0.6480
   93PF6      F  169   3.719   2.698   2.273 -0.2690  0.4115  0.1489
   93PF6      F  170   3.770   2.612   2.070 -0.1585  0.0504  0.0324
   93PF6      F  171   3.553   2.613   2.143  0.2481 -0.4143  0.6536
   94PF6      P  172   0.081   2.273   5.700  0.0709 -0.5037 -0.0258
   94PF6      F  173   0.063   2.136   5.619  0.0004 -0.3297 -0.1089
   94PF6      F  174   0.055   2.195   5.836  0.7805  0.0897 -0.2833
   94PF6      F  175  -0.074   2.308   5.693  0.2648 -0.2737  0.1986
   94PF6      F  176   0.102   2.407   5.787 -0.1863  0.5282 -0.1929
   94PF6      F  177   0.124   2.355   5.570 -0.8558 -0.0434  0.4120
   94PF6      F  178   0.235   2.238   5.715 -0.0904  0.2011 -0.3954
   95PF6      P  179   4.022   2.790   1.205  0.0879 -0.0019 -0.5354
   95PF6      F  180   3.952   2.911   1.295  0.3206  0.3575  0.2221
   95PF6      F  181   4.151   2.806   1.299  0.4210  0.2432 -0.1237
   95PF6      F  182   4.087   2.892   1.107  0.0399 -0.2302 -0.0563
   95PF6      F  183   4.093   2.670   1.127 -0.7737  0.3717 -0.4603
   95PF6      F  184   3.894   2.793   1.106  0.5026  0.5564  0.0959
   95PF6      F  185   3.952   2.677   1.294 -0.4447 -0.0606  0.3476
   96PF6      P  186   3.613   2.506   1.672 -0.1123  0.1722  0.4113
   96PF6      F  187   3.576   2.351   1.679  0.0445  0.2867 -0.4648
   96PF6      F  188   3.742   2.492   1.756 -0.1405  0.1211 -0.5053
   96PF6      F  189   3.533   2.533   1.807 -0.2345  0.2594 -0.0143
   96PF6      F  190   3.637   2.667   1.656  0.2128 -0.0777 -0.6367
   96PF6      F  191   3.479   2.520   1.583  0.6873  0.5505  0.1793
   96PF6      F  192   3.699   2.487   1.534 -0.3519  0.3352 -0.1568
   97PF6      P  193   3.084   0.292   0.185 -0.0033  0.2074  0.0953
   97PF6      F  194   3.101   0.416   0.083 -0.1093 -0.1606  0.1209
   97PF6      F  195   3.040   0.388   0.304 -0.6547  0.3337 -0.1466
   97PF6      F  196   3.242   0.294   0.214  0.0773 -0.2678  0.8855
   97PF6      F  197   3.067   0.172   0.283  0.3462  0.3803 -0.1772
   97PF6      F  198   3.107   0.193   0.060  0.4002 -0.2469  0.1554
   97PF6      F  199   2.928   0.294   0.143  0.1591  0.1263  0.0219
   98PF6      P  200   0.489   2.760   5.801 -0.3610 -0.0274 -0.4047
   98PF6      F  201   0.373   2.720   5.895 -0.4032  1.1458 -0.1644
   98PF6      F  202   0.391   2.744   5.677  0.6888 -0.4577  0.2947
   98PF6      F  203   0.531   2.607   5.774  0.3036  0.0777 -0.4826
   98PF6      F  204   0.611   2.802   5.708  0.1005 -0.5780  0.5732
   98PF6      F  205   0.585   2.761   5.931 -0.4567 -0.0994 -0.2638
   98PF6      F  206   0.453   2.916   5.816 -0.4893 -0.1599 -0.9450
   99PF6      P  207   4.503   3.079   0.187 -0.3951 -0.0260 -0.0513
   99PF6      F  208   4.465   2.932   0.143  0.3689  0.1815  0.3066
   99PF6      F  209   4.419   3.062   0.319 -0.3666  0.1814  0.0081
   99PF6      F  210   4.369   3.126   0.116 -0.1318  0.1809  0.2118
   99PF6      F  211   4.527   3.232   0.231  0.5706 -0.4127 -0.1979
   99PF6      F  212   4.585   3.110   0.049 -0.8052 -0.4555  0.6019
   99PF6      F  213   4.640   3.034   0.261  0.5040  0.3580  0.0080
  100PF6      P  214   3.345   0.635   0.530  0.0684 -0.2844  0.1461
  100PF6      F  215   3.323   0.738   0.651  0.4285 -0.5526  0.0917
  100PF6      F  216   3.187   0.625   0.510  0.2922  0.1966 -0.4189
  100PF6      F  217   3.344   0.505   0.625  0.1044  0.0081 -0.3228
  100PF6      F  218   3.370   0.534   0.408  0.2039 -0.0717 -0.5785
  100PF6      F  219   3.507   0.650   0.548 -0.0178  0.2820  0.2272
  100PF6      F  220   3.356   0.758   0.429  0.4457 -0.7369  0.0443
  101PF6      P  221   4.166   2.652   3.245 -0.0833  0.0914  0.3037
  101PF6      F  222   4.165   2.708   3.091  0.8137  0.0354  0.0206
  101PF6      F  223   4.325   2.651   3.235 -0.1651 -0.2921 -0.1828
  101PF6      F  224   4.163   2.507   3.181  1.1230  0.3496  0.0734
  101PF6      F  225   4.166   2.589   3.395 -0.2637  0.2334 -0.4814
  101PF6      F  226   4.007   2.658   3.250  0.1375  0.1242 -0.1731
  101PF6      F  227   4.168   2.798   3.312 -0.0762  0.4106  0.7455
  102PF6      P  228   4.773   3.303   5.320  0.5670  0.0189  0.1546
  102PF6      F  229   4.773   3.213   5.196  0.5738  0.0914 -0.5450
  102PF6      F  230   4.839   3.417   5.221 -0.4702 -0.1868 -0.4143
  102PF6      F  231   4.916   3.248   5.359  0.4500  0.4015 -0.1114
  102PF6      F  232   4.763   3.396   5.450  0.6489  0.5105  0.0758
  102PF6      F  233   4.702   3.186   5.409 -0.1699 -0.4324  0.3379
  102PF6      F  234   4.621   3.345   5.291 -0.8354  0.2814  0.3400
  103PF6      P  235   0.196   1.312   0.134 -0.1634  0.0454 -0.1611
  103PF6      F  236   0.103   1.413   0.051  0.8429  0.0315 -0.1638
  103PF6      F  237   0.241   1.230   0.001  0.2802 -0.3928  0.1924
  103PF6      F  238   0.078   1.208   0.150  0.8313  0.0496 -0.8416
  103PF6      F  239   0.282   1.217   0.228  0.6723  0.1324  0.4399
  103PF6      F  240   0.150   1.386   0.266 -0.1604  0.1997  0.2365
  103PF6      F  241   0.322   1.405   0.111 -0.2786 -0.6545 -0.2759
  104PF6      P  242   4.853   3.480   1.028 -0.6547 -0.2561 -0.2629
  104PF6      F  243   4.944   3.542   0.910 -1.1299  0.3075 -0.1971
  104PF6      F  244   4.839   3.624   1.098  0.7806 -0.3487  0.0069
  104PF6      F  245   4.985   3.458   1.117 -0.5396  1.1684  0.1196
  104PF6      F  246   4.774   3.416   1.150  0.1467  0.6511 -1.0929
  104PF6      F  247   4.880   3.330   0.966  0.3389 -0.3971  0.2408
  104PF6      F  248   4.720   3.504   0.941 -0.2373 -0.2889  0.5585
  105PF6      P  249   0.727   5.381   5.176 -0.4543  0.3059 -0.0769
  105PF6      F  250   0.848   5.284   5.215 -0.2054 -0.0291 -0.2553
  105PF6      F  251   0.750   5.339   5.022 -0.2991  0.3413  0.0242
  105PF6      F  252   0.827   5.502   5.164 -0.2524 -0.5879 -0.5171
  105PF6      F  253   0.618   5.475   5.129  0.2158 -0.5230 -0.5221
  105PF6      F  254   0.702   5.416   5.328  0.1759  0.9609 -0.1814
  105PF6      F  255   0.631   5.259   5.191 -0.6503 -0.0619 -0.5389
  106PF6      P  256   3.272   1.235   0.039 -0.2769 -0.1190  0.1476
  106PF6      F  257   3.347   1.182   0.169 -0.1541 -0.3414 -0.6040
  106PF6      F  258   3.357   1.369   0.037 -0.0608 -0.3721 -0.3765
  106PF6      F  259   3.168   1.297   0.134  0.3099 -0.9992 -0.1974
  106PF6      F  260   3.188   1.282  -0.084  0.6985 -0.9374  0.0373
  106PF6      F  261   3.179   1.102   0.037 -0.0320  0.2660 -0.4343
  106PF6      F  262   3.367   1.157  -0.063 -0.4795 -0.4007 -0.0022
  107PF6      P  263   4.277   3.808   0.227 -0.0873  0.0011  0.1856
  107PF6      F  264   4.144   3.718   0.234  0.0072  0.6045 -0.2715
  107PF6      F  265   4.286   3.817   0.392  0.4268 -0.0563  0.2845
  107PF6      F  266   4.195   3.945   0.222  0.3147  0.5904  0.1271
  107PF6      F  267   4.419   3.883   0.211 -0.3320  0.4798 -0.0996
  107PF6      F  268   4.267   3.793   0.068  0.0284 -0.1742 -0.2385
  107PF6      F  269   4.362   3.674   0.237 -0.4822 -0.0599  0.0042
  108PF6      P  270   0.674   3.215   2.240 -0.1911  0.2449  0.2554
  108PF6      F  271   0.524   3.169   2.278 -0.0814  0.1913  0.2191
  108PF6      F  272   0.725   3.073   2.292  0.0501 -0.1213  0.3466
  108PF6      F  273   0.681   3.259   2.396 -0.0658  0.0434  0.4065
  108PF6      F  274   0.824   3.259   2.210 -0.0457  0.0615 -0.0098
  108PF6      F  275   0.637   3.362   2.191 -0.0124  0.2027  0.0911
  108PF6      F  276   0.658   3.159   2.089 -0.6589  0.4430 -0.1281
  109PF6      P  277   4.585   3.119   0.771 -0.0853 -0.1509  0.3522
  109PF6      F  278   4.448   3.032   0.792  0.8636 -1.0805  0.1867
  109PF6      F  279   4.492   3.243   0.739 -0.3381  0.0255  0.0091
  109PF6      F  280   4.576   3.088   0.617 -0.7540 -0.5513 -0.4606
  109PF6      F  281   4.717   3.197   0.733  0.2832  0.8645 -0.6374
  109PF6      F  282   4.670   2.988   0.799 -0.0743 -0.3649 -0.4501
  109PF6      F  283   4.602   3.160   0.925  0.1147 -0.2385 -0.3878
  110PF6      P  284   4.538   3.043   4.128  0.3177 -0.2591  0.3981
  110PF6      F  285   4.639   3.000   4.244 -0.3916 -0.5593  0.4765
  110PF6      F  286   4.567   3.196   4.150 -0.3276 -0.5131  0.3814
  110PF6      F  287   4.419   3.042   4.236 -0.2868  0.2491  0.6699
  110PF6      F  288   4.432   3.080   4.012 -0.4001 -0.4993  0.2354
  110PF6      F  289   4.501   2.889   4.104 -0.9211  0.3962 -0.5377
  110PF6      F  290   4.662   3.047   4.022  0.2433 -0.4992  0.5697
  111PF6      P  291   4.053   2.144   2.804 -0.1413 -0.3513 -0.1568
  111PF6      F  292   4.072   2.207   2.655  0.1905  0.5630 -0.5203
  111PF6      F  293   4.078   2.287   2.870 -0.2868  0.0675  0.0478
  111PF6      F  294   4.208   2.106   2.809 -0.4439  0.4366  0.4350
  111PF6      F  295   4.034   2.090   2.952  0.4790 -0.0597 -0.0044
  111PF6      F  296   4.019   2.002   2.756  0.1689 -0.2920 -0.6861
  111PF6      F  297   3.897   2.177   2.801 -0.0058 -0.0489 -0.4216
  112PF6      P  298   1.050   5.468   4.664  0.2097  0.2719  0.0535
  112PF6      F  299   0.910   5.536   4.640  0.0484  0.0543 -0.2973
  112PF6      F  300   1.128   5.608   4.630  0.6033  0.1149 -0.2506
  112PF6      F  301   1.058   5.435   4.510 -0.4843 -0.0196 -0.1996
  112PF6      F  302   1.191   5.394   4.687  0.4418  0.0067  0.9836
  112PF6      F  303   0.978   5.324   4.698  0.1469 -0.2037 -0.4363
  112PF6      F  304   1.030   5.503   4.815 -0.6285 -0.0003  0.7238
  113PF6      P  305   1.216   0.101   4.870 -0.0632 -0.1499  0.4561
  113PF6      F  306   1.196   0.154   5.012 -0.1221  0.4783  0.1153
  113PF6      F  307   1.286   0.241   4.831 -0.5507  0.4185 -0.3337
  113PF6      F  308   1.076   0.165   4.836  0.2862 -0.0337  0.1839
  113PF6      F  309   1.225   0.052   4.713  0.1183  0.0977 -0.1423
  113PF6      F  310   1.144  -0.032   4.908  0.2339 -0.3088  0.5222
  113PF6      F  311   1.353   0.032   4.907  0.3931  0.4511 -0.1137
  114PF6      P  312   4.542   3.547   0.580  0.2860  0.0599  0.4346
  114PF6      F  313   4.450   3.489   0.696  0.2264 -0.3951 -0.1512
  114PF6      F  314   4.674   3.534   0.676  0.1029  0.7213  0.0836
  114PF6      F  315   4.501   3.692   0.635  0.1432  0.4776 -0.1752
  114PF6      F  316   4.628   3.608   0.462 -0.4618 -0.1677 -0.5294
  114PF6      F  317   4.409   3.555   0.489  0.0505 -0.2490 -0.4387
  114PF6      F  318   4.570   3.405   0.530 -0.7927  0.1447  0.1056
  115PF6      P  319   5.768   2.718   0.252 -0.5045  0.1499  0.1473
  115PF6      F  320   5.810   2.667   0.105 -0.5654  0.1923 -0.8085
  115PF6      F  321   5.623   2.685   0.213  0.3187  1.0439 -0.4479
  115PF6      F  322   5.772   2.864   0.196  0.6113  0.1541  0.4124
  115PF6      F  323   5.720   2.764   0.399 -0.1739  0.5250 -0.0578
  115PF6      F  324   5.923   2.734   0.293 -0.5631  0.0888 -0.0749
  115PF6      F  325   5.784   2.571   0.299  0.0524  0.3193  0.4528
  116PF6      P  326   0.156   4.285   4.161  0.0551 -0.3793 -0.0618
  116PF6      F  327   0.174   4.204   4.020  0.0338  0.2998 -0.4597
  116PF6      F  328   0.053   4.185   4.229  0.5189 -0.2487  0.0240
  116PF6      F  329   0.046   4.378   4.092  0.7316 -0.2126 -0.6322
  116PF6      F  330   0.139   4.363   4.300  0.6316  0.0337 -0.4293
  116PF6      F  331   0.263   4.389   4.115 -0.6181 -0.5984 -0.3589
  116PF6      F  332   0.269   4.200   4.225  0.0190 -0.8092 -0.5033
  117PF6      P  333   0.860   0.431   5.082 -0.1550 -0.1229  0.2691
  117PF6      F  334   0.899   0.485   4.942 -0.0181  0.5011  0.2533
  117PF6      F  335   0.753   0.340   5.008 -0.0995  0.1824  0.3132
  117PF6      F  336   0.749   0.537   5.104  0.0807 -0.3940 -0.1281
  117PF6      F  337   0.806   0.362   5.215 -0.4288 -0.2565 -0.1250
  117PF6      F  338   0.975   0.513   5.163 -0.3520 -0.6972  0.5611
  117PF6      F  339   0.977   0.323   5.067  0.4493 -0.7186 -0.0358
  118PF6      P  340   3.154   2.253   1.914  0.2981 -0.0242 -0.1648
  118PF6      F  341   3.300   2.324   1.884  0.0007  0.2847 -0.5711
  118PF6      F  342   3.135   2.342   2.043  0.1801  0.4064 -0.4422
  118PF6      F  343   3.235   2.145   1.999 -0.0293  0.4235  0.1665
  118PF6      F  344   3.017   2.178   1.940  0.1333 -0.6729  0.8430
  118PF6      F  345   3.179   2.168   1.782 -0.0717  0.5237 -0.0534
  118PF6      F  346   3.081   2.367   1.825 -0.0552  0.4905 -0.0169
  119PF6      P  347   0.486   0.967   5.658  0.5255  0.3491  0.0105
  119PF6      F  348   0.455   0.809   5.685  0.5819  0.4253 -0.5178
  119PF6      F  349   0.453   1.009   5.807 -0.7049  0.5760  0.4061
  119PF6      F  350   0.328   0.987   5.617 -0.0675  0.9615 -0.1200
  119PF6      F  351   0.525   1.118   5.609 -0.0642 -0.7342 -0.0711
  119PF6      F  352   0.516   0.918   5.506 -0.0323 -0.0014 -0.2692
  119PF6      F  353   0.639   0.943   5.696  0.1034 -0.5827 -0.0137
  120PF6      P  354   4.701   3.011   4.741 -0.2667  0.1571 -0.6342
  120PF6      F  355   4.672   3.148   4.811  0.1156  0.4353 -0.2444
  120PF6      F  356   4.852   3.022   4.781 -0.0688  0.2000  0.0114
  120PF6      F  357   4.736   3.075   4.603  0.0535  0.0505  0.3859
  120PF6      F  358   4.734   2.875   4.675  0.2786  0.2103 -0.3114
  120PF6      F  359   4.547   3.000   4.706  0.7019 -0.2576 -0.2313
  120PF6      F  360   4.676   2.938   4.880  0.1280  0.1820 -0.1034
  121PF6      P  361   3.775   4.334   0.404  0.3022  0.5086  0.0956
  121PF6      F  362   3.631   4.317   0.336  0.4604 -0.0309 -0.3304
  121PF6      F  363   3.719   4.338   0.550 -0.0486  0.3136 -0.3010
  121PF6      F  364   3.757   4.493   0.380 -0.2041 -0.2112  0.2093
  121PF6      F  365   3.914   4.352   0.470  0.3388 -0.2737  0.4255
  121PF6      F  366   3.848   4.319   0.261 -1.0545 -0.2526 -0.3805
  121PF6      F  367   3.799   4.174   0.415  0.0349 -0.2762 -0.2548
  122PF6      P  368   4.103   2.899   0.576 -0.5229  0.1779 -0.1343
  122PF6      F  369   4.074   2.882   0.417 -0.1763  0.7802 -0.3323
  122PF6      F  370   3.978   3.011   0.588 -0.4631 -0.1131 -0.0580
  122PF6      F  371   4.207   3.012   0.542  0.6362 -0.0686 -0.0496
  122PF6      F  372   4.145   2.914   0.734 -0.7354 -0.5199  0.5178
  122PF6      F  373   4.228   2.804   0.562 -0.0864 -0.1562  0.4553
  122PF6      F  374   4.011   2.779   0.613 -0.7975 -0.5527 -0.1625
  123PF6      P  375   0.311   4.996   4.232 -0.4854  0.3747 -0.1793
  123PF6      F  376   0.281   5.030   4.385  0.0042  0.0471  0.3414
  123PF6      F  377   0.197   5.094   4.176 -0.1329  0.0029  0.0844
  123PF6      F  378   0.204   4.874   4.244 -0.1805 -0.1918 -0.5295
  123PF6      F  379   0.343   4.961   4.080  0.5488 -0.0456  0.2007
  123PF6      F  380   0.424   4.892   4.278 -0.5435 -0.4540 -0.2660
  123PF6      F  381   0.427   5.108   4.220 -0.2935  0.0313 -0.2758
  124PF6      P  382   2.974   0.731   5.591 -0.0737  0.1402  0.1946
  124PF6      F  383   3.116   0.676   5.605  0.1073  0.0122  0.0321
  124PF6      F  384   2.938   0.668   5.737  0.4656 -0.6210 -0.1064
  124PF6      F  385   2.926   0.589   5.537  0.3410  0.2035 -0.5471
  124PF6      F  386   2.827   0.785   5.577  0.3491  0.3447  0.3304
  124PF6      F  387   3.012   0.786   5.442  0.2595 -0.1905  0.2594
  124PF6      F  388   3.030   0.869   5.659 -0.5139  0.9557 -0.0282
  125PF6      P  389   4.117   2.568   2.215  0.2618  0.0280  0.0629
  125PF6      F  390   4.059   2.575   2.068  0.8538 -0.0938  0.4950
  125PF6      F  391   3.972   2.521   2.273  0.2366 -0.1062 -0.4350
  125PF6      F  392   4.084   2.716   2.252 -0.0740  0.1232  0.0191
  125PF6      F  393   4.192   2.555   2.353  0.0253 -0.1055  0.1216
  125PF6      F  394   4.261   2.622   2.167 -0.2966 -0.4580 -0.0385
  125PF6      F  395   4.151   2.407   2.200 -0.0321 -0.1062 -0.1838
  126PF6      P  396   4.342   3.401   5.625 -0.2675  0.4137  0.0447
  126PF6      F  397   4.258   3.288   5.705 -0.1483  0.2691 -0.2727
  126PF6      F  398   4.465   3.302   5.630  0.9543 -0.2928 -0.0949
  126PF6      F  399   4.381   3.462   5.770  0.2573  0.0741  0.1238
  126PF6      F  400   4.434   3.503   5.555 -0.1560 -0.0088  0.0700
  126PF6      F  401   4.209   3.490   5.618  0.0402  0.0587 -0.5556
  126PF6      F  402   4.309   3.337   5.486  0.2135  0.0186 -0.5404
  127PF6      P  403   4.605   2.978   3.558 -0.3524  0.3484  0.0649
  127PF6      F  404   4.458   3.035   3.591  0.5958  0.3112  0.1705
  127PF6      F  405   4.652   3.027   3.701  0.6013 -0.1259  0.3946
  127PF6      F  406   4.629   3.126   3.498  0.3013 -0.5347 -0.1516
  127PF6      F  407   4.758   2.934   3.531 -0.5808  0.5850 -0.0647
  127PF6      F  408   4.568   2.912   3.416 -0.4775 -0.4452 -0.0713
  127PF6      F  409   4.571   2.839   3.625 -0.5214  0.6397  0.6847
  128PF6      P  410   4.114   3.442   0.843 -0.0503 -0.3508  0.0991
  128PF6      F  411   4.247   3.475   0.924  0.1602  0.4179  0.2451
  128PF6      F  412   4.166   3.547   0.731 -0.8840 -0.1308 -0.0774
  128PF6      F  413   4.044   3.562   0.922  0.3247 -0.0737 -0.0281
  128PF6      F  414   3.979   3.425   0.763  0.3507 -0.3967  0.2160
  128PF6      F  415   4.061   3.343   0.959 -0.4817 -0.6149  0.3274
  128PF6      F  416   4.178   3.319   0.761  0.7212 -0.0301  0.2317
  129PF6      P  417   0.669   0.004   4.887 -0.0232 -0.2686  0.0508
  129PF6      F  418   0.721  -0.142   4.935 -0.3773  0.2846  0.5762
  129PF6      F  419   0.649  -0.050   4.733 -0.1674 -0.2648 -0.3767
  129PF6      F  420   0.820   0.046   4.856  0.2993 -0.6938  0.0407
  129PF6      F  421   0.620   0.153   4.844 -0.4553 -0.1575  0.2797
  129PF6      F  422   0.684   0.057   5.038 -0.1169  0.2664  0.1079
  129PF6      F  423   0.528  -0.037   4.928  0.0247  0.6374 -0.1228
  130PF6      P  424   0.567   4.521   4.255 -0.3039  0.0377 -0.1499
  130PF6      F  425   0.427   4.593   4.242 -0.6997 -0.4909 -0.2634
  130PF6      F  426   0.541   4.459   4.108  0.0548  0.0215 -0.3663
  130PF6      F  427   0.496   4.399   4.328  0.0860  0.2155 -0.0672
  130PF6      F  428   0.700   4.436   4.262 -0.0619  0.1157  0.3244
  130PF6      F  429   0.590   4.583   4.403 -0.4181  0.7667  0.1240
  130PF6      F  430   0.652   4.645   4.189 -0.4000  0.0176  0.3650
  131PF6      P  431   3.620   0.150   0.277 -0.4144  0.1478  0.3838
  131PF6      F  432   3.542   0.232   0.390 -0.6233  0.0123 -0.3671
  131PF6      F  433   3.750   0.141   0.373 -0.6499  0.1405  0.1955
  131PF6      F  434   3.676   0.293   0.214  0.9223 -0.2747 -0.4257
  131PF6      F  435   3.707   0.069   0.168 -0.0043 -0.3506 -0.2534
  131PF6      F  436   3.492   0.154   0.179  0.1074 -0.1078  0.1325
  131PF6      F  437   3.557   0.009   0.327 -0.1285  0.1068 -0.1965
  132PF6      P  438   0.844   0.107   4.450 -0.2446 -0.2247 -0.4241
  132PF6      F  439   0.852  -0.022   4.552 -0.1548  0.2486 -0.6161
  132PF6      F  440   0.692   0.075   4.415  0.7927 -0.3805  0.8675
  132PF6      F  441   0.897   0.016   4.322 -0.4168  0.2257  0.3798
  132PF6      F  442   0.838   0.236   4.352  0.0501 -0.3405  0.3970
  132PF6      F  443   0.995   0.140   4.485 -0.0158  0.4834 -0.5965
  132PF6      F  444   0.792   0.189   4.575  0.0717 -0.0467 -0.4724
  133PF6      P  445   3.474   0.765   0.060 -0.1571 -0.4747 -0.0880
  133PF6      F  446   3.324   0.797   0.102 -0.1118 -0.0228  0.0380
  133PF6      F  447   3.440   0.776  -0.098  0.3384  0.2543  0.5519
  133PF6      F  448   3.442   0.609   0.051 -0.4165  0.3856  0.8018
  133PF6      F  449   3.624   0.743   0.031  0.2755 -0.0782  0.2085
  133PF6      F  450   3.503   0.737   0.211  0.0807 -0.0370 -0.1493
  133PF6      F  451   3.493   0.919   0.076  0.0579 -0.6033 -0.5574
  134PF6      P  452   0.550   4.839   4.727 -0.5129  0.0017  0.1282
  134PF6      F  453   0.409   4.867   4.799  0.3097  0.6926 -0.2138
  134PF6      F  454   0.594   4.751   4.854  0.9345  0.2687 -0.0517
  134PF6      F  455   0.611   4.970   4.798 -0.3204 -0.0475  0.0808
  134PF6      F  456   0.691   4.808   4.661 -0.2649 -0.4672 -0.2301
  134PF6      F  457   0.510   4.930   4.604 -0.3896 -0.1880  0.4100
  134PF6      F  458   0.486   4.706   4.666 -0.3704 -0.4953  0.1665
  135PF6      P  459   1.444   0.022   5.339 -0.1503  0.0953 -0.0129
  135PF6      F  460   1.403   0.168   5.388  0.1144  0.3063  0.0620
  135PF6      F  461   1.497   0.082   5.203  0.3707  0.1674  0.0043
  135PF6      F  462   1.301  -0.002   5.268 -0.5651  0.1858 -0.1321
  135PF6      F  463   1.499  -0.121   5.286  0.2688 -0.1997 -0.5048
  135PF6      F  464   1.382  -0.040   5.470  0.9059  0.3437  0.2131
  135PF6      F  465   1.580   0.040   5.412  0.3720 -0.4604 -0.0762
  136PF6      P  466   3.426   2.926   1.429  0.1863 -0.6289 -0.1643
  136PF6      F  467   3.451   2.930   1.585 -0.1074 -0.0095  0.3174
  136PF6      F  468   3.454   3.082   1.414 -0.7353 -0.1491  0.3763
  136PF6      F  469   3.269   2.963   1.453 -0.2051 -0.1454  0.0822
  136PF6      F  470   3.402   2.923   1.267 -0.1269  0.6741  0.1181
  136PF6      F  471   3.393   2.773   1.432 -0.0588 -0.5954  0.9784
  136PF6      F  472   3.584   2.888   1.406 -0.0496 -0.4819 -0.0750
  137PF6      P  473   0.090   2.791   2.492 -0.3512 -0.1990 -0.2978
  137PF6      F  474   0.140   2.939   2.456  0.2533  0.2895  0.0058
  137PF6      F  475   0.220   2.734   2.415 -0.0135 -0.1882  0.4072
  137PF6      F  476   0.001   2.786   2.356  0.5935 -1.2464 -0.4958
  137PF6      F  477   0.045   2.642   2.522 -0.0904  0.1018 -0.2290
  137PF6      F  478  -0.039   2.845   2.571 -0.2432  0.1546 -0.9089
  137PF6      F  479   0.168   2.796   2.637  0.1296 -0.2111  0.2557
  138PF6      P  480   0.353   5.769   5.379  0.1420 -0.0460  0.0925
  138PF6      F  481   0.235   5.879   5.351 -0.4644 -0.4776  0.1745
  138PF6      F  482   0.376   5.743   5.223 -0.2412 -0.1491 -0.7876
  138PF6      F  483   0.248   5.650   5.379  0.7501  0.1486  0.0009
  138PF6      F  484   0.463   5.654   5.409  0.7690  0.1885  0.8191
  138PF6      F  485   0.333   5.790   5.535  0.3035 -0.4797 -0.2845
  138PF6      F  486   0.467   5.881   5.376 -0.3675 -0.2284  0.0134
  139PF6      P  487   2.971   1.640   0.044 -0.1466 -0.2796 -0.3018
  139PF6      F  488   2.835   1.619  -0.038 -0.1974 -0.0016  0.3613
  139PF6      F  489   2.933   1.784   0.102  0.3913 -0.4181 -1.2253
  139PF6      F  490   3.031   1.710  -0.088  0.4654  0.5649  0.7071
  139PF6      F  491   3.110   1.647   0.124 -0.0286  0.1728  0.6768
  139PF6      F  492   3.021   1.504  -0.021  0.1202 -1.0094  0.1174
  139PF6      F  493   2.907   1.557   0.166 -0.0347  0.0336  0.1547
  140PF6      P  494   2.696   1.198   5.808  0.0278  0.3409  0.3554
  140PF6      F  495   2.759   1.319   5.725  0.5377  0.0279  0.1585
  140PF6      F  496   2.623   1.138   5.681  0.0564  0.0111  0.8673
  140PF6      F  497   2.563   1.280   5.836  0.2915 -0.2419  0.2922
  140PF6      F  498   2.645   1.072   5.899 -0.6470 -0.8979 -0.6657
  140PF6      F  499   2.765   1.261   5.945 -0.3793  0.7742  0.0059
  140PF6      F  500   2.827   1.111   5.771  0.0878  0.1596  0.1576
  141PF6      P  501   3.918   2.629   2.662  0.2192  0.0903  0.2529
  141PF6      F  502   3.875   2.724   2.533 -0.2358 -0.5178  0.2034
  141PF6      F  503   4.058   2.710   2.670 -0.0493  0.9544  0.2369
  141PF6      F  504   3.981   2.524   2.557  0.3489 -0.1346 -0.8084
  141PF6      F  505   3.980   2.546   2.787 -0.6037 -0.1593 -0.0219
  141PF6      F  506   3.778   2.547   2.664 -0.0411  0.1294 -0.2616
  141PF6      F  507   3.853   2.734   2.766  0.3932 -0.5859  0.5543
  142PF6      P  508   4.605   2.366   3.566  0.3137  0.1637  0.3177
  142PF6      F  509   4.645   2.270   3.453 -0.3044  0.5234  0.5277
  142PF6      F  510   4.446   2.354   3.541 -0.3964  0.3604 -0.2016
  142PF6      F  511   4.608   2.491   3.456 -0.4758  0.0789 -0.6377
  142PF6      F  512   4.577   2.464   3.687  0.5351 -0.0675  0.5314
  142PF6      F  513   4.763   2.392   3.591  0.0092  0.2598 -0.0773
  142PF6      F  514   4.600   2.232   3.662 -0.3063  0.1106  0.4520
  143PF6      P  515   1.003   5.364   5.621 -0.0885 -0.1526 -0.1831
  143PF6      F  516   0.846   5.407   5.616 -0.2436 -0.0201  0.3683
  143PF6      F  517   0.998   5.357   5.458  0.5343 -0.4183  0.0906
  143PF6      F  518   0.957   5.211   5.629  0.5633  0.5442 -0.3732
  143PF6      F  519   1.154   5.333   5.609 -0.0479  0.8479 -0.3312
  143PF6      F  520   1.001   5.369   5.779 -0.3530 -0.7120  0.3089
  143PF6      F  521   1.046   5.517   5.607 -0.5689  0.0544  0.1690
  144PF6      P  522   2.960   2.462   1.385 -0.1040  0.7044 -0.0180
  144PF6      F  523   2.999   2.604   1.450 -0.3725  0.0334  0.8468
  144PF6      F  524   3.009   2.393   1.519 -1.0105 -0.4108  0.4569
  144PF6      F  525   3.108   2.458   1.318  0.0504 -0.4707  0.1890
  144PF6      F  526   2.932   2.319   1.331 -0.0937 -0.6603 -0.3164
  144PF6      F  527   2.897   2.525   1.252 -0.4164  0.4532 -0.8554
  144PF6      F  528   2.819   2.472   1.455  0.3467 -0.1559 -0.0890
  145PF6      P  529   4.151   3.794   5.282  0.5691 -0.4740 -0.0619
  145PF6      F  530   4.174   3.826   5.440 -0.0116  0.4261  0.2020
  145PF6      F  531   4.232   3.930   5.253  0.8270  0.3217  0.0123
  145PF6      F  532   4.014   3.881   5.283  0.2576 -0.0402  0.0782
  145PF6      F  533   4.133   3.765   5.128  0.3342  0.6524  0.1015
  145PF6      F  534   4.070   3.658   5.328  0.1882 -0.0255 -0.0385
  145PF6      F  535   4.288   3.712   5.288 -0.3053  0.0228  0.3371
  146PF6      P  536   5.064   2.306   2.936 -0.0167 -0.1987  0.3835
  146PF6      F  537   5.160   2.273   2.811  0.2936  0.0093  0.5165
  146PF6      F  538   4.943   2.314   2.835  0.2656  0.3329  0.5389
  146PF6      F  539   5.092   2.467   2.922 -0.6364  0.0447 -0.1574
  146PF6      F  540   4.962   2.327   3.061  0.0872  0.2967 -0.1894
  146PF6      F  541   5.182   2.296   3.045  0.1253 -0.3263 -0.1226
  146PF6      F  542   5.041   2.153   2.962 -0.6184 -0.5129 -0.2675
  147PF6      P  543   0.457   3.039   2.704 -0.0966  0.0674  0.0223
  147PF6      F  544   0.472   3.131   2.574 -0.3321  0.0781  0.4614
  147PF6      F  545   0.302   3.084   2.723  0.3746 -0.9945  0.5370
  147PF6      F  546   0.504   3.168   2.787 -0.3739 -0.3835  0.4027
  147PF6      F  547   0.446   2.951   2.839 -0.1736  0.2490 -0.7169
  147PF6      F  548   0.611   2.989   2.677 -0.0002 -0.2636 -0.3881
  147PF6      F  549   0.409   2.915   2.610 -0.6369 -0.0487  0.0142
  148PF6      P  550   4.447   2.337   2.539  0.1212  0.1283  0.1470
  148PF6      F  551   4.469   2.182   2.555 -0.5205 -0.1716  0.5731
  148PF6      F  552   4.563   2.361   2.651 -0.0924  0.0798 -0.0040
  148PF6      F  553   4.340   2.337   2.654 -0.0746  0.2996  0.0027
  148PF6      F  554   4.425   2.491   2.525  0.3549  1.1512 -0.4064
  148PF6      F  555   4.322   2.307   2.432  0.6481 -0.1161 -0.5368
  148PF6      F  556   4.554   2.344   2.423 -0.7526  0.0295  0.0828
  149PF6      P  557   4.777   3.511   0.066  0.0162  0.2844 -0.0600
  149PF6      F  558   4.931   3.493   0.038 -0.2658  0.3839  0.1123
  149PF6      F  559   4.788   3.423   0.207  0.2201 -0.3551  0.6264
  149PF6      F  560   4.746   3.385  -0.029  0.0500 -0.1079 -0.2737
  149PF6      F  561   4.616   3.530   0.092 -1.0519  0.2545  0.3440
  149PF6      F  562   4.776   3.604  -0.063 -0.1817 -0.1525  0.9703
  149PF6      F  563   4.807   3.640   0.157 -0.2954  0.6342 -0.2082
  150PF6      P  564   3.081   1.538   5.366  0.1060 -0.0388  0.6750
  150PF6      F  565   3.197   1.448   5.322 -0.2959 -0.1235 -0.0521
  150PF6      F  566   2.989   1.414   5.335  0.1742  0.4257 -0.1307
  150PF6      F  567   3.051   1.576   5.219  0.2675  0.1124  0.4379
  150PF6      F  568   2.955   1.620   5.408  0.6618  0.2171 -0.3430
  150PF6      F  569   3.174   1.665   5.384 -0.3135 -0.2215  0.3180
  150PF6      F  570   3.103   1.491   5.512  0.8671  0.8252  0.4669
  151PF6      P  571   0.073   4.690   4.564 -0.0347 -0.2586 -0.0989
  151PF6      F  572  -0.032   4.566   4.538  0.3445  0.1133  0.1752
  151PF6      F  573   0.189   4.597   4.521  0.5081 -0.5786  0.0644
  151PF6      F  574   0.117   4.637   4.715 -0.4308 -0.2277 -0.1893
  151PF6      F  575   0.170   4.819   4.576  0.2115  0.0165 -0.6431
  151PF6      F  576  -0.052   4.778   4.618 -0.0013 -0.4496  0.1941
  151PF6      F  577   0.043   4.723   4.410 -0.3678 -0.0400  0.3289
  152PF6      P  578   2.651   0.561   0.166  0.3257 -0.3629 -0.3549
  152PF6      F  579   2.612   0.682   0.262  0.7079  0.0749 -0.4453
  152PF6      F  580   2.501   0.507   0.155 -0.0287  0.5147 -0.5069
  152PF6      F  581   2.686   0.464   0.291  0.2643  0.3458 -0.1783
  152PF6      F  582   2.697   0.445   0.069 -0.3122  0.1476 -0.4425
  152PF6      F  583   2.802   0.618   0.164 -0.2505  0.0074 -0.1021
  152PF6      F  584   2.624   0.651   0.039 -0.0838 -0.2392  0.3951
  153PF6      P  585   4.470   2.779   2.804 -0.3089  0.1500 -0.1434
  153PF6      F  586   4.357   2.885   2.842  0.1903  0.5155  0.5043
  153PF6      F  587   4.409   2.754   2.659 -0.4674  0.0443 -0.9927
  153PF6      F  588   4.375   2.663   2.853  0.2309  0.0665  0.6901
  153PF6      F  589   4.584   2.671   2.776 -0.3723 -0.5242  0.5328
  153PF6      F  590   4.529   2.790   2.953 -0.1106 -0.0010 -0.3695
  153PF6      F  591   4.564   2.903   2.754  0.3203 -0.3206  0.0535
  154PF6      P  592   3.178   2.709   1.814 -0.2424  0.0534 -0.1898
  154PF6      F  593   3.146   2.778   1.677 -0.2870  0.2935 -0.2233
  154PF6      F  594   3.325   2.777   1.813  0.3099 -0.1545 -0.5224
  154PF6      F  595   3.233   2.577   1.735 -0.0557 -0.6749  0.8539
  154PF6      F  596   3.207   2.644   1.952 -0.0141  0.4028  0.2394
  154PF6      F  597   3.032   2.645   1.813 -0.0255 -0.3102  0.0100
  154PF6      F  598   3.123   2.836   1.884  0.2477  0.1827 -0.2535
  155PF6      P  599   1.057   3.149   2.591  0.5560 -0.4627 -0.1786
  155PF6      F  600   0.979   3.240   2.485 -0.0788  0.1998 -0.3956
  155PF6      F  601   1.194   3.197   2.532  0.5813 -0.1006 -0.0844
  155PF6      F  602   1.051   3.016   2.503  0.2559 -0.1190 -0.3408
  155PF6      F  603   1.123   3.075   2.712  0.1513 -0.0754 -0.7344
  155PF6      F  604   0.919   3.105   2.645 -0.1304  0.0338 -0.3091
  155PF6      F  605   1.059   3.282   2.674  0.2309  0.0338 -0.1080
  156PF6      P  606   4.391   3.154   1.248  0.1254 -0.0149 -0.1065
  156PF6      F  607   4.403   3.292   1.163 -0.2865 -0.1468 -0.5587
  156PF6      F  608   4.229   3.156   1.252  0.2988 -0.6837 -0.1108
  156PF6      F  609   4.398   3.239   1.385 -0.0804  0.7781 -0.1961
  156PF6      F  610   4.383   3.017   1.336 -0.2263 -0.0489  0.1968
  156PF6      F  611   4.555   3.151   1.249  0.6187  0.0533  0.0581
  156PF6      F  612   4.390   3.072   1.115  0.2174 -0.4036 -0.0205
  157PF6      P  613   4.455   4.140   5.706 -0.3314 -0.0479  0.1560
  157PF6      F  614   4.343   4.208   5.611 -0.8050 -0.6058  0.0023
  157PF6      F  615   4.511   4.289   5.734 -0.5832 -0.6338 -0.2730
  157PF6      F  616   4.553   4.141   5.576 -0.0074 -0.2448  0.4080
  157PF6      F  617   4.572   4.092   5.807  0.3790 -0.9575 -0.2782
  157PF6      F  618   4.420   3.988   5.668  0.4527  0.0059  0.0295
  157PF6      F  619   4.352   4.149   5.830 -0.3756  0.1995 -0.1282
  158PF6      P  620   5.389   2.811   2.888  0.0995  0.5703 -0.0632
  158PF6      F  621   5.256   2.872   2.957  0.2182 -0.1312 -0.1257
  158PF6      F  622   5.310   2.673   2.890 -0.8102  0.7577 -1.1384
  158PF6      F  623   5.452   2.779   3.027  0.5547  0.6288 -0.1930
  158PF6      F  624   5.512   2.740   2.816  0.4997  0.1261 -0.3820
  158PF6      F  625   5.452   2.956   2.886  0.0800  0.3319 -0.0056
  158PF6      F  626   5.323   2.841   2.748 -0.1920  0.3269  0.5560
  159PF6      P  627   0.451   5.353   4.756  0.3152  0.1236 -0.2628
  159PF6      F  628   0.520   5.277   4.626 -0.1942 -0.0272 -0.0814
  159PF6      F  629   0.440   5.485   4.667  0.9921  0.1958  0.1743
  159PF6      F  630   0.596   5.405   4.805 -0.0090  0.2416 -0.0931
  159PF6      F  631   0.389   5.426   4.880 -0.2065  0.4948 -0.0809
  159PF6      F  632   0.479   5.219   4.834 -0.1197 -0.1221 -0.4689
  159PF6      F  633   0.305   5.308   4.720 -0.1221  0.0213 -0.0096
  160PF6      P  634   0.679   1.424   5.445 -0.2256 -0.5657  0.2814
  160PF6      F  635   0.834   1.451   5.413  0.3961 -0.5973  0.0071
  160PF6      F  636   0.684   1.281   5.374 -0.1720 -0.1398 -0.2210
  160PF6      F  637   0.636   1.496   5.306 -0.3665  0.0044  0.3712
  160PF6      F  638   0.522   1.398   5.485 -0.1073 -0.9437  0.4920
  160PF6      F  639   0.666   1.569   5.516 -0.2124  0.5219  0.5451
  160PF6      F  640   0.720   1.352   5.581  0.3305 -0.2080 -0.1870
  161MO     C00  641   1.964   3.381   2.295 -0.2778  0.7202  0.4531
  161MO     C01  642   1.972   3.325   2.442 -0.7797  0.1528  0.0582
  161MO     C02  643   1.855   3.230   2.449  0.5446  0.0607 -0.2194
  161MO     O03  644   1.772   3.263   2.344  0.8449 -0.2168 -0.5729
  161MO     H04  645   1.941   3.484   2.289 -2.0103  0.3705  0.0503
  161MO     H05  646   2.047   3.357   2.232 -0.7730  2.2095 -1.2310
  161MO     H06  647   2.074   3.276   2.469  1.1907  0.9942  0.0042
  161MO     H07  648   1.967   3.408   2.519 -0.4340  1.1997  0.9958
  161MO     H08  649   1.801   3.222   2.548 -1.4590  2.9637 -1.4814
  161MO     H09  650   1.889   3.132   2.426  2.2062  2.8418 -1.6143
  161MO     C0A  651   1.848   3.301   2.234  0.4640  0.3148 -0.0971
  161MO     H0B  652   1.890   3.208   2.193  1.2478  0.0407  1.3180
  161MO     C0C  653   1.758   3.374   2.130 -0.0718  0.5880  0.1579
  161MO     H0D  654   1.812   3.401   2.040 -0.1023 -2.9975 -0.5038
  161MO     H0E  655   1.676   3.316   2.100 -0.6099  0.0045  0.5908
  161MO     H0F  656   1.717   3.461   2.174  2.1783 -3.1472  1.3226
  162MO     C00  657   1.155   2.655   5.094 -0.0803  0.2904 -0.0570
  162MO     C01  658   1.068   2.723   5.198 -0.4730 -0.0736 -0.0194
  162MO     C02  659   0.940   2.638   5.189  0.3400  0.1555  0.2530
  162MO     O03  660   0.971   2.514   5.123  0.4362 -0.0271  0.2655
  162MO     H04  661   1.150   2.700   4.994 -0.1618  1.1462  1.6208
  162MO     H05  662   1.264   2.678   5.109 -0.4252  0.1783 -1.7635
  162MO     H06  663   1.094   2.724   5.306 -0.9313 -0.3528  3.3972
  162MO     H07  664   1.039   2.823   5.167 -0.5552  1.1409  3.5660
  162MO     H08  665   0.876   2.690   5.126  2.9651  0.0320 -0.0457
  162MO     H09  666   0.895   2.621   5.287  0.1628 -0.8518 -1.1099
  162MO     C0A  667   1.116   2.510   5.103  0.8280 -0.0515  0.5444
  162MO     H0B  668   1.170   2.464   5.190  0.4008 -2.6068  2.0554
  162MO     C0C  669   1.147   2.439   4.969  0.7146 -0.9797  0.2297
  162MO     H0D  670   1.136   2.328   4.974 -4.4872  1.2971 -3.2294
  162MO     H0E  671   1.082   2.472   4.886  0.3694  0.6960  0.1654
  162MO     H0F  672   1.248   2.469   4.940 -0.0215  0.1107 -1.2874
  163MO     C00  673   1.041   0.133   0.759 -0.1068  0.6960 -0.3668
  163MO     C01  674   1.123   0.024   0.810 -0.2676 -0.1933 -0.1348
  163MO     C02  675   1.251   0.048   0.736 -0.7747  0.0388  1.0124
  163MO     O03  676   1.249   0.185   0.684  0.4507 -0.7406 -0.4662
  163MO     H04  677   0.991   0.121   0.662 -2.4403  1.8260 -0.0580
  163MO     H05  678   0.964   0.158   0.830 -1.3407  0.1778 -0.2960
  163MO     H06  679   1.128   0.033   0.919 -1.4304  1.1849 -0.3376
  163MO     H07  680   1.076  -0.075   0.785 -0.5926  1.6359 -3.1712
  163MO     H08  681   1.253  -0.013   0.644  1.9382 -3.5235 -0.6528
  163MO     H09  682   1.337   0.020   0.791 -0.1847  0.3547  2.1099
  163MO     C0A  683   1.139   0.251   0.749  0.5743 -0.1045 -0.8315
  163MO     H0B  684   1.160   0.283   0.850  0.4802 -0.5960 -1.5837
  163MO     C0C  685   1.094   0.365   0.660 -0.1302  0.0018 -0.4997
  163MO     H0D  686   1.009   0.413   0.694  1.8177  1.4255 -2.5612
  163MO     H0E  687   1.170   0.446   0.640  1.4618  2.8364 -0.5301
  163MO     H0F  688   1.078   0.323   0.564  0.8905 -1.9372  1.6636
  164MO     C00  689   3.830   3.845   3.721  0.6571  1.0897  0.6327
  164MO     C01  690   3.777   3.986   3.716 -0.2234  0.5696 -0.1165
  164MO     C02  691   3.909   4.070   3.699 -0.2722 -0.9961 -0.2251
  164MO     O03  692   4.006   3.980   3.660 -0.4310  0.0581 -0.2187
  164MO     H04  693   3.857   3.814   3.820 -2.1648  1.3399 -1.0425
  164MO     H05  694   3.750   3.771   3.701 -1.4770 -0.2682 -0.8298
  164MO     H06  695   3.708   3.991   3.629 -0.6485  0.9897 -3.9041
  164MO     H07  696   3.720   4.009   3.806 -2.8660  0.9699  3.1432
  164MO     H08  697   3.938   4.123   3.784 -0.3711 -2.4693 -0.4371
  164MO     H09  698   3.892   4.139   3.616  2.5537  0.4939 -2.6223
  164MO     C0A  699   3.957   3.856   3.624 -0.1790  0.0691 -0.3215
  164MO     H0B  700   3.925   3.849   3.524 -0.4309 -2.0742  1.0094
  164MO     C0C  701   4.074   3.755   3.650  0.2693  0.2803 -0.3789
  164MO     H0D  702   4.155   3.756   3.579  0.7434  1.8304  3.4085
  164MO     H0E  703   4.135   3.777   3.734  0.6395  0.5324  1.5409
  164MO     H0F  704   4.043   3.652   3.643  2.6675 -1.5935 -0.5126
  165MO     C00  705   3.772   0.908   1.010 -0.2430  0.1469 -0.3973
  165MO     C01  706   3.740   0.890   0.863 -0.6109 -0.0183  0.3676
  165MO     C02  707   3.872   0.820   0.807  0.2008 -0.9614  0.2775
  165MO     O03  708   3.965   0.880   0.882  0.8143 -0.7316  0.2774
  165MO     H04  709   3.743   1.006   1.046 -0.1542  0.2483 -0.2459
  165MO     H05  710   3.720   0.828   1.059 -0.0898  1.4705  1.3730
  165MO     H06  711   3.646   0.838   0.843  2.4502 -0.5612  0.7294
  165MO     H07  712   3.727   0.990   0.816  0.2965  3.1909 -0.5849
  165MO     H08  713   3.886   0.841   0.703 -1.0854  0.5004  1.1184
  165MO     H09  714   3.874   0.711   0.816 -0.9770 -3.7341  1.9309
  165MO     C0A  715   3.922   0.878   1.018 -0.3059  0.3189 -0.9627
  165MO     H0B  716   3.938   0.779   1.057  1.2302 -0.5839 -1.7646
  165MO     C0C  717   4.011   0.970   1.104 -0.1819  0.6706  0.3379
  165MO     H0D  718   3.999   1.075   1.063  1.0438 -1.7413 -0.8956
  165MO     H0E  719   3.971   0.953   1.203 -1.5273 -1.0938 -0.4331
  165MO     H0F  720   4.114   0.930   1.100  1.5279  0.6882  1.0491
  166MO     C00  721   1.469   1.155   1.257  0.4125  0.2713 -0.2995
  166MO     C01  722   1.338   1.159   1.183 -0.3678 -0.2076 -0.7239
  166MO     C02  723   1.314   1.012   1.131  0.3589 -1.1923 -0.0132
  166MO     O03  724   1.442   0.942   1.156  0.6558 -0.1205 -0.1231
  166MO     H04  725   1.548   1.197   1.203 -0.5945 -0.7674  1.7118
  166MO     H05  726   1.471   1.198   1.359 -1.9658 -0.2646 -0.6088
  166MO     H06  727   1.254   1.193   1.240 -0.3030  0.8916 -3.2118
  166MO     H07  728   1.352   1.233   1.102 -0.3924 -0.3971  1.5571
  166MO     H08  729   1.280   1.015   1.026  0.7737  2.0897  0.0481
  166MO     H09  730   1.235   0.967   1.192  2.2632  2.1441  0.6515
  166MO     C0A  731   1.497   1.004   1.271  0.6063  0.1987  0.2413
  166MO     H0B  732   1.445   0.968   1.356 -1.7996 -1.1476  0.7778
  166MO     C0C  733   1.644   0.961   1.290 -0.4683 -0.0957  0.2255
  166MO     H0D  734   1.642   0.852   1.310 -0.7096 -2.0864 -1.0510
  166MO     H0E  735   1.718   0.993   1.218  1.0642 -0.3466  2.9038
  166MO     H0F  736   1.671   1.011   1.381  1.4070  0.7005  1.3436
  167MO     C00  737   2.131   0.763   3.333 -0.2955 -0.0595 -0.1029
  167MO     C01  738   2.014   0.854   3.378  0.1843  0.4035  0.1433
  167MO     C02  739   2.043   0.985   3.314 -0.4800  0.5650  0.6962
  167MO     O03  740   2.183   0.987   3.293  0.1674  0.1431 -0.5274
  167MO     H04  741   2.192   0.745   3.422  0.4856  0.6921 -1.0750
  167MO     H05  742   2.109   0.672   3.274  1.0728 -0.3154  0.6502
  167MO     H06  743   1.919   0.811   3.348  1.8453  0.5689  2.1450
  167MO     H07  744   2.019   0.876   3.485  0.2469 -0.4746 -0.1382
  167MO     H08  745   2.020   1.072   3.378  1.6082 -1.3758  0.0539
  167MO     H09  746   2.000   0.989   3.212  2.0049  1.2510 -0.2015
  167MO     C0A  747   2.216   0.861   3.249 -0.3609 -0.1930 -0.8832
  167MO     H0B  748   2.184   0.847   3.144 -0.5419  1.7333 -1.1697
  167MO     C0C  749   2.367   0.833   3.267 -0.3284 -0.3016  0.1552
  167MO     H0D  750   2.420   0.924   3.241  2.5792 -0.9456  0.6804
  167MO     H0E  751   2.379   0.807   3.369 -0.4455  0.5090 -1.8434
  167MO     H0F  752   2.396   0.757   3.198 -2.5549  0.8226  0.3021
  168MO     C00  753   3.486   2.435   3.047 -0.7528 -0.9242  0.0522
  168MO     C01  754   3.574   2.500   2.949 -0.1845  0.3229  0.4219
  168MO     C02  755   3.524   2.642   2.935 -0.5524  0.1538  0.3892
  168MO     O03  756   3.400   2.638   3.002 -1.2944 -0.4148 -0.1731
  168MO     H04  757   3.434   2.362   2.987  2.5392  0.4929  0.8640
  168MO     H05  758   3.542   2.377   3.122 -0.6620  3.9653 -0.3270
  168MO     H06  759   3.680   2.508   2.981  1.2874  1.4441  2.1751
  168MO     H07  760   3.576   2.440   2.858  2.0125  2.4458 -1.5774
  168MO     H08  761   3.520   2.666   2.831  2.1524 -1.7880 -0.0908
  168MO     H09  762   3.588   2.714   2.987  1.0104  0.1925 -1.3954
  168MO     C0A  763   3.403   2.545   3.108 -0.4149  0.1301  1.0105
  168MO     H0B  764   3.471   2.572   3.189 -0.2500  2.7652  0.9751
  168MO     C0C  765   3.262   2.515   3.154 -0.1815 -0.3555  0.1596
  168MO     H0D  766   3.257   2.459   3.247 -0.8640 -0.2060 -0.7315
  168MO     H0E  767   3.193   2.597   3.182 -1.1364 -1.1595 -0.1941
  168MO     H0F  768   3.207   2.450   3.085  0.5589 -1.2519  0.3205
  169MO     C00  769   1.843   5.687   4.845 -0.0629  0.1199 -0.0033
  169MO     C01  770   1.873   5.744   4.989  0.0439 -0.4684  0.6457
  169MO     C02  771   1.786   5.660   5.077 -0.1831  0.0460 -0.7594
  169MO     O03  772   1.666   5.634   5.000  0.2154 -0.0786  0.3271
  169MO     H04  773   1.809   5.778   4.800  1.1938 -0.9064 -0.7654
  169MO     H05  774   1.918   5.641   4.784  0.9972  1.7976  3.2030
  169MO     H06  775   1.980   5.757   5.015  1.9035  0.9447  1.0256
  169MO     H07  776   1.831   5.845   4.993 -2.9628 -0.8637 -2.1324
  169MO     H08  777   1.758   5.699   5.170 -2.3448 -1.7068 -2.5255
  169MO     H09  778   1.820   5.557   5.092  0.6473 -1.9895 -0.0966
  169MO     C0A  779   1.718   5.604   4.874  0.6415  0.6415 -0.3628
  169MO     H0B  780   1.750   5.502   4.876  0.4343 -0.2481  0.4059
  169MO     C0C  781   1.608   5.611   4.773 -0.2667  0.3480  0.8330
  169MO     H0D  782   1.661   5.608   4.678  0.1793 -0.5598 -1.1347
  169MO     H0E  783   1.548   5.523   4.791 -1.0995 -0.9160  0.0986
  169MO     H0F  784   1.559   5.706   4.767  1.6818  2.0361 -0.8235
  170MO     C00  785   0.008   2.201   3.689 -0.8135 -1.1874  1.0314
  170MO     C01  786   0.128   2.258   3.618 -0.0407  0.1475 -0.2068
  170MO     C02  787   0.074   2.387   3.554 -0.0013  1.1941 -0.1389
  170MO     O03  788  -0.069   2.372   3.531  0.0445 -0.2172  0.4529
  170MO     H04  789   0.017   2.098   3.685  1.3242 -1.2859 -1.4235
  170MO     H05  790   0.018   2.238   3.791  2.0662 -1.2276 -3.2947
  170MO     H06  791   0.220   2.278   3.682  0.2478 -0.7409  0.4219
  170MO     H07  792   0.167   2.191   3.538  1.1490 -1.1610  0.4975
  170MO     H08  793   0.123   2.422   3.467 -0.0289 -0.8453 -0.5299
  170MO     H09  794   0.074   2.464   3.625  0.2556 -3.5552  0.7078
  170MO     C0A  795  -0.116   2.267   3.617  0.2964 -0.1557  0.2647
  170MO     H0B  796  -0.166   2.320   3.690 -0.4638 -1.0564 -0.2331
  170MO     C0C  797  -0.215   2.178   3.536 -0.2684  0.4208 -0.4663
  170MO     H0D  798  -0.164   2.138   3.449  0.3534  0.4158 -0.6817
  170MO     H0E  799  -0.261   2.087   3.590 -2.9322 -0.5425 -0.3892
  170MO     H0F  800  -0.300   2.239   3.499 -1.1827 -1.3667 -1.6336
  171MO     C00  801   2.705   3.236   0.285 -0.4320 -0.2232  0.3162
  171MO     C01  802   2.685   3.377   0.288  0.9888  0.0457  0.5023
  171MO     C02  803   2.536   3.396   0.242  0.3419  0.1749 -0.4419
  171MO     O03  804   2.532   3.299   0.141 -0.0967  0.3725  0.4110
  171MO     H04  805   2.808   3.198   0.251  2.4555 -3.5356 -0.5770
  171MO     H05  806   2.696   3.188   0.384 -0.0532 -2.5141  0.0257
  171MO     H06  807   2.699   3.412   0.392 -4.0941 -1.3467  1.5351
  171MO     H07  808   2.759   3.420   0.223 -1.2361 -1.0351 -0.6787
  171MO     H08  809   2.532   3.489   0.192  0.9269  0.1804  1.7331
  171MO     H09  810   2.472   3.398   0.329  0.0900  2.7219  0.6590
  171MO     C0A  811   2.586   3.186   0.198  0.1130  0.3506  0.2122
  171MO     H0B  812   2.512   3.148   0.266  2.2661  1.6387  0.4315
  171MO     C0C  813   2.625   3.083   0.098  0.3292 -0.4558 -0.6073
  171MO     H0D  814   2.548   3.062   0.034 -1.7409 -0.0058  0.0491
  171MO     H0E  815   2.711   3.109   0.040  2.8084  0.6631 -3.0214
  171MO     H0F  816   2.652   2.998   0.154 -1.4997  4.4005 -0.1240
  172MO     C00  817   5.654   2.437   1.891 -0.1383 -0.5949 -0.0473
  172MO     C01  818   5.519   2.390   1.960 -0.2114 -0.2348  0.0368
  172MO     C02  819   5.436   2.519   1.974 -0.4043 -0.9189  0.0557
  172MO     O03  820   5.539   2.609   2.013  0.6367 -0.8253 -0.6805
  172MO     H04  821   5.740   2.386   1.933 -0.9590 -0.0130 -0.7352
  172MO     H05  822   5.651   2.421   1.787 -1.2554  1.4890 -1.3571
  172MO     H06  823   5.471   2.306   1.909  2.6606 -0.3572 -0.5251
  172MO     H07  824   5.537   2.349   2.058  1.7392  1.2357  2.5723
  172MO     H08  825   5.360   2.518   2.058  0.8951 -1.1800 -1.9801
  172MO     H09  826   5.397   2.554   1.880  1.2396 -1.0437  0.7374
  172MO     C0A  827   5.661   2.582   1.940 -0.2270 -0.5746  0.2921
  172MO     H0B  828   5.661   2.656   1.849  1.5686  0.8625 -0.4834
  172MO     C0C  829   5.777   2.617   2.032 -0.0949  0.4426  0.3814
  172MO     H0D  830   5.874   2.599   1.988  1.0906  1.9805  1.3205
  172MO     H0E  831   5.776   2.721   2.051 -0.5127 -0.4770 -1.1577
  172MO     H0F  832   5.764   2.559   2.121  1.5214 -1.9881  0.2164
  173MO     C00  833   5.043   4.052   5.731 -0.7978  0.0332  0.9250
  173MO     C01  834   4.921   4.055   5.633 -0.8221 -0.4532 -0.8632
  173MO     C02  835   4.846   3.936   5.683  0.1078 -0.4713  0.1939
  173MO     O03  836   4.876   3.940   5.822 -0.1893  0.5020 -0.4321
  173MO     H04  837   5.116   3.971   5.709 -0.6665  2.3253 -2.1659
  173MO     H05  838   5.112   4.131   5.739  0.9064 -2.4267 -1.6646
  173MO     H06  839   4.867   4.149   5.649  3.9105  0.6823  1.3780
  173MO     H07  840   4.965   4.042   5.534  2.5844  0.4263  1.5026
  173MO     H08  841   4.889   3.843   5.650  1.5359  0.2528  2.6854
  173MO     H09  842   4.736   3.933   5.657 -2.7030  1.5260  1.6375
  173MO     C0A  843   4.976   4.030   5.860  0.3067  0.1398  0.5946
  173MO     H0B  844   4.921   4.114   5.891 -2.0219  1.8966 -2.1497
  173MO     C0C  845   5.064   3.962   5.962 -0.0658 -0.5060 -1.7283
  173MO     H0D  846   4.997   3.965   6.052 -0.9494  4.6728 -1.4677
  173MO     H0E  847   5.090   3.863   5.937 -0.3116 -0.6108 -1.3421
  173MO     H0F  848   5.152   4.029   5.976 -0.4951  0.1082 -0.1238
  174MO     C00  849   3.322   0.379   5.559 -0.2845 -0.9831 -0.0750
  174MO     C01  850   3.331   0.250   5.637  0.4972  0.2972  0.9483
  174MO     C02  851   3.480   0.222   5.665  0.9563  0.2830 -0.1157
  174MO     O03  852   3.530   0.292   5.556  0.6450 -0.0639 -0.3355
  174MO     H04  853   3.308   0.342   5.456 -0.0128 -2.1706  0.6305
  174MO     H05  854   3.246   0.456   5.591 -2.7668  0.3887  1.4167
  174MO     H06  855   3.288   0.275   5.733  2.1842 -0.1619  0.4122
  174MO     H07  856   3.270   0.169   5.599 -1.3874  0.4320  0.5240
  174MO     H08  857   3.487   0.118   5.655 -1.6663  0.2416  0.1251
  174MO     H09  858   3.513   0.270   5.757 -0.1428  0.1084 -3.9020
  174MO     C0A  859   3.471   0.420   5.575  0.2489 -0.8460  0.2117
  174MO     H0B  860   3.470   0.449   5.676  2.2185 -0.4708 -3.6592
  174MO     C0C  861   3.523   0.523   5.484  0.2787 -0.2052 -0.2114
  174MO     H0D  862   3.632   0.509   5.496 -3.0164  0.5140  1.4510
  174MO     H0E  863   3.501   0.511   5.380  2.9784 -0.9577 -1.2672
  174MO     H0F  864   3.493   0.625   5.525 -2.8793  2.3341 -0.5357
  175MO     C00  865   1.153   4.987   2.086  0.3643  0.6199 -0.3369
  175MO     C01  866   1.012   4.999   2.135 -0.1455  0.2085 -0.0355
  175MO     C02  867   0.956   4.866   2.098 -0.6614  0.3859 -0.2416
  175MO     O03  868   1.057   4.788   2.039  0.5621  0.4236 -0.8360
  175MO     H04  869   1.162   5.018   1.981  1.0267 -0.0368 -0.2399
  175MO     H05  870   1.227   5.037   2.157 -2.6466 -0.6729  3.1889
  175MO     H06  871   1.013   5.004   2.248  0.5070  2.4132  0.3918
  175MO     H07  872   0.952   5.082   2.091  3.0456  1.1576 -0.5284
  175MO     H08  873   0.869   4.875   2.029  0.5584 -0.0743 -1.1508
  175MO     H09  874   0.928   4.808   2.187  0.1810  2.3966  0.6546
  175MO     C0A  875   1.178   4.840   2.083 -0.4544 -0.6336  0.1296
  175MO     H0B  876   1.203   4.805   2.183 -2.2905 -2.7616  0.0688
  175MO     C0C  877   1.289   4.800   1.982 -0.8709  0.2361 -0.4834
  175MO     H0D  878   1.309   4.691   2.001  0.9508  0.2628 -1.6199
  175MO     H0E  879   1.260   4.822   1.880  0.4253 -1.5163  0.1910
  175MO     H0F  880   1.389   4.852   2.006  3.6384 -1.7612  0.2434
  176MO     C00  881   0.100   4.451   0.134 -0.0239 -0.2862  0.4453
  176MO     C01  882   0.119   4.358   0.016  1.1657  0.1072  0.7303
  176MO     C02  883   0.122   4.456  -0.100  0.3491 -0.6974 -0.8310
  176MO     O03  884   0.048   4.566  -0.052 -0.2243 -0.1683 -0.5887
  176MO     H04  885   0.007   4.432   0.186  0.3779 -0.6339  1.4530
  176MO     H05  886   0.175   4.446   0.209 -1.5921  1.2443 -1.7256
  176MO     H06  887   0.211   4.305   0.025  0.5555 -0.7449  0.0243
  176MO     H07  888   0.031   4.292  -0.004  0.6162 -2.2492 -1.8161
  176MO     H08  889   0.077   4.410  -0.189 -2.1157  3.1360  1.0322
  176MO     H09  890   0.229   4.483  -0.123  2.8607  0.9010  0.2545
  176MO     C0A  891   0.097   4.589   0.078 -0.2862 -0.2502 -0.0011
  176MO     H0B  892   0.200   4.622   0.066 -0.1112 -1.5756  0.9438
  176MO     C0C  893  -0.013   4.682   0.131 -0.1398 -1.0273 -0.4877
  176MO     H0D  894  -0.023   4.772   0.073  1.8961  0.4210  1.0458
  176MO     H0E  895  -0.110   4.634   0.128 -0.3189  0.9991  2.6036
  176MO     H0F  896   0.004   4.716   0.234 -1.4832 -0.9740  2.1272
  177MO     C00  897   5.236   0.745   0.307  0.3599  0.1690 -0.5389
  177MO     C01  898   5.285   0.666   0.429  0.6579 -0.2401  0.6176
  177MO     C02  899   5.248   0.519   0.406 -0.0728  0.1384  0.6067
  177MO     O03  900   5.137   0.535   0.323 -0.4954 -0.2439  0.5924
  177MO     H04  901   5.156   0.816   0.355 -0.7961  1.6616  0.7342
  177MO     H05  902   5.318   0.799   0.260  1.5444  0.9774  1.3208
  177MO     H06  903   5.392   0.673   0.434  0.7401  0.3306 -1.8590
  177MO     H07  904   5.245   0.704   0.527 -0.3398  0.3891  2.1017
  177MO     H08  905   5.222   0.468   0.499  1.4671 -0.9151  0.8991
  177MO     H09  906   5.322   0.463   0.351  1.8397 -0.4462  0.4850
  177MO     C0A  907   5.173   0.633   0.229  0.0551  0.3205 -0.2244
  177MO     H0B  908   5.249   0.584   0.160  0.7039  1.9124 -2.7132
  177MO     C0C  909   5.060   0.674   0.139  0.2806 -0.3001  0.5309
  177MO     H0D  910   5.022   0.781   0.148 -1.5382 -1.1187  1.6070
  177MO     H0E  911   5.091   0.658   0.032  1.3865 -1.2984 -1.3103
  177MO     H0F  912   4.976   0.606   0.152 -0.0853 -1.1661  2.0299
  178MO     C00  913   0.772   2.494   0.543  0.3744 -0.4778  0.6218
  178MO     C01  914   0.755   2.485   0.690  0.7342 -0.1126 -0.6358
  178MO     C02  915   0.855   2.585   0.749 -0.0939 -0.9113  0.3148
  178MO     O03  916   0.959   2.566   0.657  0.2350  0.1317  0.8610
  178MO     H04  917   0.762   2.391   0.510  0.0500  1.6030  2.7665
  178MO     H05  918   0.693   2.568   0.511 -0.4675 -0.5973  1.1466
  178MO     H06  919   0.652   2.501   0.722 -1.1284 -3.5766 -1.1305
  178MO     H07  920   0.783   2.385   0.715  1.8914 -1.1061 -1.4899
  178MO     H08  921   0.900   2.563   0.841  0.0392  1.3703  0.2981
  178MO     H09  922   0.808   2.680   0.747 -1.8963 -2.0504  0.6581
  178MO     C0A  923   0.907   2.571   0.524 -0.7718 -0.9543  0.2904
  178MO     H0B  924   0.884   2.674   0.490  1.3318 -1.7563  0.3473
  178MO     C0C  925   0.988   2.503   0.417 -0.0992 -0.5745  0.3343
  178MO     H0D  926   0.932   2.503   0.321  0.6859  0.5610  1.9445
  178MO     H0E  927   1.079   2.560   0.391 -0.7175 -2.2767 -0.9245
  178MO     H0F  928   1.020   2.405   0.439  0.2100 -0.8723  0.8616
  179MO     C00  929   3.170   1.331   4.550  0.8297  0.6179  0.2999
  179MO     C01  930   3.268   1.319   4.432 -1.0965 -0.5155 -0.3071
  179MO     C02  931   3.321   1.465   4.426 -0.6597  0.1560 -0.5210
  179MO     O03  932   3.304   1.519   4.557  0.0811 -0.1155  0.5697
  179MO     H04  933   3.077   1.384   4.515 -0.6781 -0.7734  4.3100
  179MO     H05  934   3.146   1.247   4.607 -3.0618  2.3462 -3.4435
  179MO     H06  935   3.342   1.246   4.461 -1.1198 -0.3651 -0.9290
  179MO     H07  936   3.224   1.280   4.337  0.3182 -1.2366 -1.2241
  179MO     H08  937   3.281   1.533   4.353  0.1993 -1.7226  0.8941
  179MO     H09  938   3.426   1.460   4.402 -0.5344 -2.9348 -2.0805
  179MO     C0A  939   3.251   1.420   4.640 -0.1934 -0.0049 -0.0849
  179MO     H0B  940   3.328   1.360   4.694  2.4204  1.1446 -0.0719
  179MO     C0C  941   3.179   1.497   4.756 -0.1072 -0.7945 -0.7268
  179MO     H0D  942   3.240   1.557   4.823  0.8955  0.6556  0.5881
  179MO     H0E  943   3.107   1.565   4.713 -1.2451 -4.0139 -0.5696
  179MO     H0F  944   3.141   1.419   4.830  1.3755 -3.7899 -0.1237
  180MO     C00  945   3.908   4.401   5.328  0.1528  0.4766 -0.1510
  180MO     C01  946   3.838   4.272   5.282  0.6614 -0.2979 -0.6648
  180MO     C02  947   3.935   4.157   5.298 -1.0639  0.4263 -0.3719
  180MO     O03  948   4.057   4.220   5.358 -0.2832 -0.0893  0.2169
  180MO     H04  949   3.949   4.440   5.247  0.4741 -0.8617  1.1066
  180MO     H05  950   3.841   4.474   5.383  0.9203  0.0631 -0.6048
  180MO     H06  951   3.755   4.252   5.353 -0.9177 -2.0253  0.0509
  180MO     H07  952   3.797   4.277   5.183 -0.9134 -0.2079 -1.0045
  180MO     H08  953   3.966   4.105   5.197  1.8237 -0.9647 -0.6779
  180MO     H09  954   3.889   4.094   5.374 -2.8217  0.2089  0.4077
  180MO     C0A  955   4.013   4.342   5.421  0.9160 -0.1328  0.5272
  180MO     H0B  956   3.944   4.315   5.506  0.4961 -0.6590 -1.1726
  180MO     C0C  957   4.124   4.438   5.462  0.8804 -0.1689  0.0442
  180MO     H0D  958   4.088   4.540   5.493 -0.9098  3.0511  3.9115
  180MO     H0E  959   4.175   4.391   5.550 -0.5651  0.1091  2.0114
  180MO     H0F  960   4.198   4.449   5.380  2.6275  0.5548 -0.8798
  181MO     C00  961   3.538   3.859   3.144  0.1248 -0.5467  0.7424
  181MO     C01  962   3.465   3.755   3.226 -0.3586 -0.3267  0.4823
  181MO     C02  963   3.481   3.802   3.369 -0.2209  0.4891  0.6050
  181MO     O03  964   3.611   3.872   3.376  0.0467  0.3357  0.0427
  181MO     H04  965   3.591   3.818   3.057  1.7021  1.2467 -0.1574
  181MO     H05  966   3.457   3.929   3.114 -0.8209  0.2894 -0.9570
  181MO     H06  967   3.364   3.745   3.202  0.9516  0.5618 -1.0486
  181MO     H07  968   3.511   3.655   3.219  1.2920  1.6768  1.8075
  181MO     H08  969   3.483   3.719   3.433 -1.8210 -1.2766  0.5215
  181MO     H09  970   3.398   3.865   3.406 -1.2916  2.3552 -1.4646
  181MO     C0A  971   3.623   3.932   3.249  0.5408 -0.0661  0.7230
  181MO     H0B  972   3.564   4.030   3.270 -1.5765  1.3745  0.5668
  181MO     C0C  973   3.764   3.963   3.208  0.0341 -0.3806 -0.1242
  181MO     H0D  974   3.815   3.873   3.170 -0.3580 -2.1673  0.1027
  181MO     H0E  975   3.763   4.038   3.128  1.0714 -0.8007  0.1328
  181MO     H0F  976   3.827   4.002   3.288 -0.5800 -1.6767  0.8858
  182MO     C00  977   4.110   1.211   4.775 -1.1185  0.8842  0.7274
  182MO     C01  978   4.231   1.194   4.683  0.2980  0.8144  0.8295
  182MO     C02  979   4.264   1.046   4.701 -0.2738 -0.5238  0.1918
  182MO     O03  980   4.159   0.994   4.776 -0.4485  0.6921  0.2058
  182MO     H04  981   4.147   1.224   4.878  2.0264 -2.9657 -0.9967
  182MO     H05  982   4.052   1.291   4.730 -2.1874 -0.0008 -1.7452
  182MO     H06  983   4.194   1.210   4.582  1.2788  1.9829 -0.5652
  182MO     H07  984   4.310   1.267   4.705 -0.0016  0.3578  0.8261
  182MO     H08  985   4.353   1.038   4.750 -4.2331 -0.4594 -1.8445
  182MO     H09  986   4.277   0.989   4.608 -1.7666 -0.0417 -1.7827
  182MO     C0A  987   4.043   1.076   4.775 -0.1260  0.2973 -0.1210
  182MO     H0B  988   3.987   1.066   4.687 -0.3189  0.5240  2.6166
  182MO     C0C  989   3.950   1.046   4.895 -0.3345 -0.6451  0.5996
  182MO     H0D  990   3.865   1.114   4.887 -0.1893  0.9722  2.9650
  182MO     H0E  991   3.914   0.942   4.899 -0.2974  2.1696 -0.1485
  182MO     H0F  992   3.984   1.073   4.995 -1.2011  0.0068  0.3979
  183MO     C00  993   1.684   4.866   0.449 -0.3274 -0.1391 -0.3986
  183MO     C01  994   1.769   4.757   0.388  0.2036 -0.1442 -0.0669
  183MO     C02  995   1.872   4.713   0.497  0.5239  0.5085 -0.4094
  183MO     O03  996   1.804   4.748   0.624 -0.1515  0.1585  0.3596
  183MO     H04  997   1.727   4.961   0.443 -4.1242 -0.4868  0.2541
  183MO     H05  998   1.590   4.873   0.401  0.1980 -1.9555  0.9687
  183MO     H06  999   1.715   4.665   0.365  2.1441  0.1920  0.9255
  183MO     H07 1000   1.827   4.787   0.301 -0.7020  0.0532 -1.5933
  183MO     H08 1001   1.965   4.773   0.489  0.1193 -0.1741 -0.6823
  183MO     H09 1002   1.885   4.603   0.495 -0.1360  0.7572  1.0716
  183MO     C0A 1003   1.677   4.808   0.586  0.0019  0.0422  0.3031
  183MO     H0B 1004   1.619   4.717   0.576 -1.3739 -0.0138 -1.4466
  183MO     C0C 1005   1.643   4.900   0.700 -0.2939 -0.9617 -0.7221
  183MO     H0D 1006   1.636   4.836   0.792 -0.2124 -1.0367  1.5225
  183MO     H0E 1007   1.731   4.967   0.708  2.3246 -2.5465 -0.8649
  183MO     H0F 1008   1.560   4.966   0.676  1.0074  1.7144 -1.5170
  184MO     C00 1009   1.985   4.221   1.380 -0.5781 -0.4198 -0.2936
  184MO     C01 1010   2.064   4.129   1.282  0.8178  0.3409  0.2375
  184MO     C02 1011   2.105   4.008   1.367  0.4566 -0.8364 -0.3616
  184MO     O03 1012   2.029   4.016   1.484  0.3702 -0.2673 -0.5450
  184MO     H04 1013   2.053   4.291   1.420  1.7143  1.5263 -1.1715
  184MO     H05 1014   1.907   4.280   1.336  1.8411  1.1589  0.2875
  184MO     H06 1015   1.993   4.113   1.206  0.3325 -0.9059  1.6870
  184MO     H07 1016   2.149   4.174   1.232 -1.9692  1.5357  0.1552
  184MO     H08 1017   2.210   4.025   1.392 -1.3320  0.3049 -2.0224
  184MO     H09 1018   2.086   3.910   1.323  2.6941 -2.6366  1.8037
  184MO     C0A 1019   1.934   4.112   1.476  0.6379 -0.4223 -0.1603
  184MO     H0B 1020   1.845   4.071   1.425 -1.0487 -0.3906 -0.9104
  184MO     C0C 1021   1.880   4.161   1.614  0.0580  0.6651 -0.8665
  184MO     H0D 1022   1.801   4.231   1.598  2.2061  3.7188 -0.1471
  184MO     H0E 1023   1.839   4.077   1.682 -1.5944 -0.7264 -1.9518
  184MO     H0F 1024   1.967   4.211   1.664 -0.2052  1.6639  0.6795
  185MO     C00 1025   4.187   5.120   5.655 -1.1285 -0.6280  0.0444
  185MO     C01 1026   4.089   5.215   5.599  0.3862  0.5336  0.0590
  185MO     C02 1027   3.965   5.159   5.675  0.4355 -0.2270 -0.2830
  185MO     O03 1028   3.977   5.021   5.673 -0.5851 -0.1671 -0.0798
  185MO     H04 1029   4.278   5.131   5.605 -1.2887 -0.8826 -1.0200
  185MO     H05 1030   4.215   5.155   5.756  0.1355  0.3296 -0.3189
  185MO     H06 1031   4.112   5.316   5.628 -1.4484  0.9515  0.7868
  185MO     H07 1032   4.071   5.216   5.488 -1.6414  2.6739 -0.2780
  185MO     H08 1033   3.876   5.185   5.618  0.0180 -0.1482 -0.5368
  185MO     H09 1034   3.949   5.201   5.773 -1.9485  1.6745 -2.2772
  185MO     C0A 1035   4.117   4.985   5.663  1.2105  0.4653  0.1143
  185MO     H0B 1036   4.146   4.930   5.751  0.5969 -1.0805 -0.4074
  185MO     C0C 1037   4.113   4.891   5.542  0.1134 -0.5216  0.0451
  185MO     H0D 1038   4.215   4.852   5.525  1.1058 -0.7140  1.3048
  185MO     H0E 1039   4.034   4.815   5.563 -2.4405 -1.1600  0.2147
  185MO     H0F 1040   4.086   4.959   5.463  2.1612  1.3547 -0.7710
  186MO     C00 1041   4.368   5.386   5.154  0.1204  0.5822 -0.4102
  186MO     C01 1042   4.259   5.440   5.062 -0.0112  0.7339  0.5765
  186MO     C02 1043   4.139   5.345   5.079 -0.1528 -0.1031  0.2666
  186MO     O03 1044   4.212   5.227   5.115 -0.2137 -0.2434  0.1465
  186MO     H04 1045   4.454   5.348   5.102  0.6982  1.0406  0.2838
  186MO     H05 1046   4.393   5.467   5.223  0.9776  0.0243  0.2591
  186MO     H06 1047   4.229   5.542   5.086  1.3565  0.8927  2.4042
  186MO     H07 1048   4.297   5.434   4.959 -3.6499  0.3700 -1.1885
  186MO     H08 1049   4.093   5.332   4.988  0.7352 -2.0894  0.9544
  186MO     H09 1050   4.063   5.379   5.150 -0.4158  0.5005 -1.1886
  186MO     C0A 1051   4.298   5.267   5.215  0.4223 -0.3115  0.1788
  186MO     H0B 1052   4.249   5.298   5.302  2.1396  1.2484 -0.5170
  186MO     C0C 1053   4.395   5.155   5.254  0.5084  0.0723  0.3802
  186MO     H0D 1054   4.459   5.181   5.337  1.0053  1.1290 -1.2201
  186MO     H0E 1055   4.339   5.072   5.294 -1.4678  0.0425  0.5827
  186MO     H0F 1056   4.449   5.107   5.173 -2.3910  2.3429  0.3507
  187MO     C00 1057   5.542   2.302   2.524  0.1130 -0.0954  0.5810
  187MO     C01 1058   5.434   2.302   2.625 -0.2511  0.0158 -0.6413
  187MO     C02 1059   5.378   2.447   2.624 -0.1504  0.5358  1.1799
  187MO     O03 1060   5.455   2.518   2.526 -0.3494 -0.2597 -0.1847
  187MO     H04 1061   5.640   2.312   2.575  2.7904  2.0874  0.8325
  187MO     H05 1062   5.547   2.211   2.466  1.7620 -0.8755  0.3289
  187MO     H06 1063   5.351   2.232   2.602  0.4798  0.8983 -1.2240
  187MO     H07 1064   5.479   2.274   2.716 -2.8193  2.3610 -2.4647
  187MO     H08 1065   5.386   2.485   2.725 -0.5189 -2.0544 -0.9378
  187MO     H09 1066   5.269   2.448   2.595 -0.9567  1.3242  0.6186
  187MO     C0A 1067   5.493   2.413   2.434  0.3461  0.4577  0.2576
  187MO     H0B 1068   5.398   2.391   2.375 -1.6893  0.6810 -0.6130
  187MO     C0C 1069   5.589   2.475   2.331 -0.2893  0.4945  0.5103
  187MO     H0D 1070   5.629   2.409   2.258 -2.2413  1.4250 -0.3854
  187MO     H0E 1071   5.535   2.549   2.275 -1.0502 -0.4739  0.8942
  187MO     H0F 1072   5.666   2.531   2.379 -0.7016 -1.0298  1.0488
  188MO     C00 1073   3.977   0.576   5.092  0.2972  0.2995 -0.3234
  188MO     C01 1074   4.104   0.660   5.076  0.2745  0.5068  0.0986
  188MO     C02 1075   4.202   0.591   5.167 -0.4941  0.0291 -0.1259
  188MO     O03 1076   4.118   0.566   5.281 -0.3593 -0.2379 -0.8623
  188MO     H04 1077   3.889   0.631   5.063  0.1142 -1.1329  0.4313
  188MO     H05 1078   3.976   0.475   5.047 -1.6992  0.5618 -1.6343
  188MO     H06 1079   4.137   0.676   4.974 -1.1489  2.6828  2.1021
  188MO     H07 1080   4.087   0.763   5.099  1.0266  0.9284  2.2698
  188MO     H08 1081   4.279   0.657   5.212 -0.3375  0.1513 -2.4076
  188MO     H09 1082   4.243   0.494   5.143 -0.0801 -0.3460  0.7589
  188MO     C0A 1083   3.984   0.546   5.242  0.7772 -0.4931 -0.1041
  188MO     H0B 1084   3.957   0.436   5.255  0.0342 -0.0816 -0.1067
  188MO     C0C 1085   3.904   0.636   5.325 -0.2613  0.0173  0.7276
  188MO     H0D 1086   3.798   0.644   5.289 -0.2902 -1.3386  1.5957
  188MO     H0E 1087   3.890   0.609   5.424  0.0177  3.9813 -2.0192
  188MO     H0F 1088   3.938   0.737   5.327  0.5670  0.1826 -1.3804
  189MO     C00 1089   2.360   1.757   1.006  0.0597  0.5467 -0.6697
  189MO     C01 1090   2.296   1.676   0.898 -0.1019 -0.1149 -0.1883
  189MO     C02 1091   2.373   1.538   0.918 -0.7873 -0.6961 -0.1854
  189MO     O03 1092   2.457   1.561   1.030 -0.2640  0.4984  0.0079
  189MO     H04 1093   2.432   1.825   0.970 -0.0235  0.2573 -2.5088
  189MO     H05 1094   2.280   1.818   1.040  1.5204  2.3729 -0.7017
  189MO     H06 1095   2.195   1.642   0.921  0.7286 -1.3910  0.2778
  189MO     H07 1096   2.290   1.716   0.800 -1.1463 -0.7054  1.1683
  189MO     H08 1097   2.441   1.514   0.831 -0.8261 -0.4192  1.9915
  189MO     H09 1098   2.307   1.458   0.936  0.0989  1.2011  0.0295
  189MO     C0A 1099   2.407   1.657   1.112 -0.3183 -0.5464  0.3290
  189MO     H0B 1100   2.327   1.605   1.167 -2.6802 -0.2117 -0.0582
  189MO     C0C 1101   2.516   1.714   1.201 -0.3725  0.0874 -0.3545
  189MO     H0D 1102   2.474   1.797   1.259  0.5027 -0.0682 -0.4003
  189MO     H0E 1103   2.558   1.650   1.270 -1.9363 -3.0490 -0.1685
  189MO     H0F 1104   2.592   1.764   1.143 -0.5659  0.5407 -2.7652
  190MO     C00 1105   4.609   5.744   2.785 -0.1053 -0.8775 -0.1067
  190MO     C01 1106   4.695   5.678   2.890  0.1301  0.4898 -0.6273
  190MO     C02 1107   4.592   5.661   3.003  0.4461 -0.2369 -0.1391
  190MO     O03 1108   4.467   5.642   2.941 -0.3775 -0.0808 -0.4369
  190MO     H04 1109   4.608   5.853   2.785  1.2317 -0.2098  0.4181
  190MO     H05 1110   4.654   5.730   2.688  0.2882 -0.9946  0.5210
  190MO     H06 1111   4.731   5.578   2.866  2.2159 -0.2019  2.1675
  190MO     H07 1112   4.784   5.734   2.920  0.5479  1.5652  1.5066
  190MO     H08 1113   4.596   5.750   3.064 -1.3062 -0.6217  0.0866
  190MO     H09 1114   4.601   5.574   3.064  0.9090  0.0113  0.9840
  190MO     C0A 1115   4.476   5.674   2.807  0.3857  0.0094 -0.2475
  190MO     H0B 1116   4.466   5.586   2.742 -2.0038 -0.8197  0.6096
  190MO     C0C 1117   4.353   5.764   2.782  0.3834 -0.5392 -0.4187
  190MO     H0D 1118   4.343   5.784   2.672  2.4935 -1.7420 -1.1835
  190MO     H0E 1119   4.263   5.718   2.824 -0.0709 -2.5160  0.5559
  190MO     H0F 1120   4.365   5.864   2.824  0.5777  1.4255 -0.1441
  191MO     C00 1121   2.663   5.097   1.607  0.9218  0.5183  0.0504
  191MO     C01 1122   2.533   5.049   1.669  0.0265 -0.4198 -0.9647
  191MO     C02 1123   2.564   4.906   1.700  0.0757 -0.6626  0.7520
  191MO     O03 1124   2.709   4.901   1.703  0.8972  0.2108  0.4318
  191MO     H04 1125   2.662   5.062   1.501  0.8123  1.2326 -1.3418
  191MO     H05 1126   2.665   5.205   1.623 -4.1984 -0.2291  0.2573
  191MO     H06 1127   2.510   5.096   1.766 -0.0198 -1.3666 -0.0469
  191MO     H07 1128   2.446   5.072   1.609 -2.0870 -0.4330  0.3335
  191MO     H08 1129   2.532   4.831   1.625  1.7957 -0.8928  0.5705
  191MO     H09 1130   2.527   4.890   1.801  1.5606  0.1472 -1.3231
  191MO     C0A 1131   2.771   5.025   1.689  0.3032  0.0127 -0.2461
  191MO     H0B 1132   2.791   5.075   1.786 -0.4386  2.8782  1.1111
  191MO     C0C 1133   2.906   5.006   1.621  0.1108  0.1383 -0.6773
  191MO     H0D 1134   2.968   4.947   1.683 -2.4580 -1.2980 -2.6207
  191MO     H0E 1135   2.883   4.961   1.528 -0.3227 -1.1556  0.1075
  191MO     H0F 1136   2.950   5.107   1.603 -0.3192  0.5873  1.0528
  192MO     C00 1137   2.801   4.096   2.022 -0.2709 -0.0901 -0.0456
  192MO     C01 1138   2.669   4.053   1.968 -0.6762  0.0838  0.2406
  192MO     C02 1139   2.585   4.025   2.096  0.4532  0.0441 -0.3850
  192MO     O03 1140   2.682   3.961   2.178  0.2665  0.1211 -0.1842
  192MO     H04 1141   2.885   4.054   1.974 -0.6107  1.0436 -1.2477
  192MO     H05 1142   2.811   4.208   2.015  0.7868 -2.3798 -3.0127
  192MO     H06 1143   2.619   4.126   1.908  1.6521 -1.4401  1.1325
  192MO     H07 1144   2.683   3.956   1.920  0.0204 -0.1348 -0.3444
  192MO     H08 1145   2.496   3.971   2.072  1.3811 -0.2144  0.8221
  192MO     H09 1146   2.562   4.127   2.130 -1.1909 -0.4056  0.2464
  192MO     C0A 1147   2.795   4.047   2.168 -0.7346 -0.3321 -0.0414
  192MO     H0B 1148   2.775   4.129   2.231 -3.6760  0.9025 -2.0548
  192MO     C0C 1149   2.910   3.957   2.207  0.1284  0.7104 -0.0668
  192MO     H0D 1150   2.903   3.938   2.315 -1.8208 -2.6146 -2.3134
  192MO     H0E 1151   2.911   3.861   2.156  0.3573 -2.2081 -2.0351
  192MO     H0F 1152   3.003   3.992   2.176 -1.4966  0.3652 -1.2077
  193MO     C00 1153   5.542   4.170   2.099  0.2902 -0.3514 -0.2208
  193MO     C01 1154   5.435   4.277   2.109 -0.4261  0.1101  0.3115
  193MO     C02 1155   5.522   4.403   2.096 -0.2658  0.5188  0.1290
  193MO     O03 1156   5.648   4.371   2.157  0.1743  0.3660  0.1616
  193MO     H04 1157   5.506   4.073   2.141 -0.7398 -1.0669 -1.3317
  193MO     H05 1158   5.563   4.155   1.995  1.6288  1.2993 -1.0179
  193MO     H06 1159   5.353   4.264   2.041 -0.5951  0.3863 -0.3723
  193MO     H07 1160   5.407   4.276   2.217  0.1244  1.9574  2.6770
  193MO     H08 1161   5.484   4.492   2.150 -1.7807  3.8482  0.2884
  193MO     H09 1162   5.550   4.440   1.997 -3.7847 -2.0306  1.1415
  193MO     C0A 1163   5.669   4.231   2.160  0.0629  0.3927 -0.3076
  193MO     H0B 1164   5.759   4.193   2.115  0.5582 -0.9255 -0.6371
  193MO     C0C 1165   5.671   4.195   2.312  0.5112  0.7921  0.5643
  193MO     H0D 1166   5.732   4.263   2.374  2.0874  0.6199  1.6128
  193MO     H0E 1167   5.568   4.214   2.361 -0.9524  1.9322  0.2979
  193MO     H0F 1168   5.698   4.089   2.330  1.0391 -0.2504  1.5638
  194MO     C00 1169   0.299   1.581   3.251 -0.5285 -0.1006 -1.0762
  194MO     C01 1170   0.249   1.504   3.374 -0.0330 -0.1847 -0.4237
  194MO     C02 1171   0.371   1.447   3.437  0.0643 -1.0069  0.0556
  194MO     O03 1172   0.457   1.419   3.329 -0.2924 -0.2651  0.4067
  194MO     H04 1173   0.241   1.539   3.164 -2.7243  0.3347 -0.3040
  194MO     H05 1174   0.301   1.690   3.257 -1.5877  0.0647  0.3474
  194MO     H06 1175   0.190   1.572   3.434 -0.4997 -0.9850 -3.3399
  194MO     H07 1176   0.175   1.428   3.351  2.4283  0.8151  1.6634
  194MO     H08 1177   0.355   1.364   3.506 -1.7540 -3.4232  1.5631
  194MO     H09 1178   0.431   1.523   3.496 -1.2829 -0.4004 -0.7028
  194MO     C0A 1179   0.451   1.535   3.244  0.6107  0.3986 -0.2854
  194MO     H0B 1180   0.498   1.615   3.299 -0.1560 -1.7405 -1.0418
  194MO     C0C 1181   0.522   1.517   3.111  0.0631 -0.1791 -0.0988
  194MO     H0D 1182   0.525   1.604   3.039  2.7959  2.4381 -3.9851
  194MO     H0E 1183   0.627   1.513   3.133  0.7403 -0.0557  0.5845
  194MO     H0F 1184   0.508   1.420   3.068 -0.3590 -1.9272 -0.8889
  195MO     C00 1185   5.692   2.325   0.516 -0.1799 -0.2300 -0.6008
  195MO     C01 1186   5.572   2.422   0.491 -0.9156  0.0700 -0.3166
  195MO     C02 1187   5.513   2.364   0.370  0.7983  0.7449 -0.3480
  195MO     O03 1188   5.620   2.311   0.295 -0.4028  0.4293 -0.1305
  195MO     H04 1189   5.784   2.391   0.523 -0.1047  0.0179  1.1004
  195MO     H05 1190   5.679   2.268   0.606  1.0209 -1.9495 -0.8621
  195MO     H06 1191   5.496   2.392   0.563 -0.5897 -1.6133  2.1118
  195MO     H07 1192   5.599   2.534   0.476  2.4007  2.2879 -0.7163
  195MO     H08 1193   5.470   2.442   0.309  0.5079 -2.9740 -0.0860
  195MO     H09 1194   5.425   2.297   0.375  0.4272 -0.7612 -1.3818
  195MO     C0A 1195   5.710   2.245   0.393  0.2409 -0.3148  0.2323
  195MO     H0B 1196   5.665   2.146   0.414 -0.8155  1.3481 -1.4652
  195MO     C0C 1197   5.855   2.241   0.335 -0.1375  0.1226  0.1649
  195MO     H0D 1198   5.914   2.164   0.387 -0.8807 -0.2348 -0.6464
  195MO     H0E 1199   5.834   2.202   0.233  2.2279 -1.5229  1.1059
  195MO     H0F 1200   5.892   2.339   0.338  1.5876 -0.7036 -1.1940
  196MO     C00 1201   0.533   4.474   3.012 -0.0210  0.0889  0.0769
  196MO     C01 1202   0.633   4.363   3.004 -0.1418 -0.0186  0.1634
  196MO     C02 1203   0.764   4.429   2.965 -0.8343 -0.0996 -0.0327
  196MO     O03 1204   0.764   4.559   3.032  0.1238  0.4465  0.3640
  196MO     H04 1205   0.478   4.478   2.916  1.5972  0.0519  0.9308
  196MO     H05 1206   0.462   4.456   3.088  0.9625  1.9847  1.3647
  196MO     H06 1207   0.640   4.326   3.104 -0.4301  0.0423 -0.5522
  196MO     H07 1208   0.599   4.281   2.948 -1.0581  0.1912  1.7759
  196MO     H08 1209   0.777   4.444   2.856  1.2167 -0.3973  0.4315
  196MO     H09 1210   0.845   4.372   3.007 -0.5850  1.0129  0.6130
  196MO     C0A 1211   0.627   4.594   3.049  0.5830 -0.0398  0.7069
  196MO     H0B 1212   0.609   4.617   3.150 -0.9858  2.2643  2.9733
  196MO     C0C 1213   0.604   4.720   2.967  0.1558 -0.0672  0.2950
  196MO     H0D 1214   0.618   4.714   2.863 -0.8499  3.3655  0.5299
  196MO     H0E 1215   0.499   4.751   2.969  1.9443  1.9059  0.2810
  196MO     H0F 1216   0.669   4.796   3.004  1.8324 -0.8673 -0.1558
  197MO     C00 1217   3.445   1.053   5.264  0.0256 -0.0727  0.2556
  197MO     C01 1218   3.567   0.981   5.320  0.8309 -0.0121  0.1086
  197MO     C02 1219   3.508   0.875   5.409  0.2761 -0.1610 -0.6606
  197MO     O03 1220   3.375   0.926   5.439 -0.0599 -0.1915  0.2175
  197MO     H04 1221   3.456   1.161   5.285  2.0716 -1.7020  1.5404
  197MO     H05 1222   3.449   1.055   5.156 -2.1480 -0.2288  0.5551
  197MO     H06 1223   3.626   0.939   5.237  2.3236 -1.3447  0.2767
  197MO     H07 1224   3.634   1.049   5.374 -0.4775 -1.1490  0.5929
  197MO     H08 1225   3.556   0.835   5.494  0.5610 -2.5872 -1.4486
  197MO     H09 1226   3.483   0.783   5.348  0.3121 -1.7934 -2.7052
  197MO     C0A 1227   3.316   0.986   5.324  0.1366 -0.1736  0.0406
  197MO     H0B 1228   3.290   0.909   5.255  0.4972 -2.5320  1.1289
  197MO     C0C 1229   3.207   1.091   5.363  1.0166 -0.7120 -0.7545
  197MO     H0D 1230   3.127   1.030   5.402 -2.3721  1.1252 -2.2724
  197MO     H0E 1231   3.242   1.168   5.429  1.4603  0.8093 -2.9452
  197MO     H0F 1232   3.172   1.152   5.280  0.9290  1.4045 -0.0757
  198MO     C00 1233   1.606   0.228   3.348 -0.3516  0.3314  0.2587
  198MO     C01 1234   1.656   0.372   3.369 -0.4056  0.4808  0.0017
  198MO     C02 1235   1.756   0.389   3.255  0.1369  0.1732 -0.3585
  198MO     O03 1236   1.794   0.254   3.214 -0.3909  0.0119  0.5974
  198MO     H04 1237   1.653   0.166   3.429  1.8323 -1.3427 -0.0926
  198MO     H05 1238   1.502   0.210   3.351 -0.7911  0.0201 -2.5044
  198MO     H06 1239   1.578   0.449   3.353 -2.8810  0.9472  0.0225
  198MO     H07 1240   1.693   0.377   3.474  2.5474 -1.2684 -0.7861
  198MO     H08 1241   1.841   0.447   3.285 -1.0494 -1.9009 -0.3023
  198MO     H09 1242   1.715   0.433   3.166 -0.4149 -0.2881 -1.1188
  198MO     C0A 1243   1.671   0.184   3.213  0.0538 -0.4212  0.9131
  198MO     H0B 1244   1.611   0.211   3.123  1.1155 -0.1192  0.0130
  198MO     C0C 1245   1.714   0.035   3.208 -0.0276 -0.5358  0.4179
  198MO     H0D 1246   1.787   0.013   3.285 -0.5291  2.8945  0.3925
  198MO     H0E 1247   1.636  -0.035   3.211  1.7907  0.8011  0.2670
  198MO     H0F 1248   1.771   0.016   3.115 -0.9234 -1.3021  1.0462
  199MO     C00 1249   0.417   5.801   2.808 -0.0825  0.1325 -0.1132
  199MO     C01 1250   0.286   5.741   2.821 -0.2606 -0.0429 -0.1050
  199MO     C02 1251   0.196   5.814   2.723 -0.6852 -0.0989  0.0584
  199MO     O03 1252   0.276   5.913   2.658 -0.2719  0.4078 -0.2690
  199MO     H04 1253   0.428   5.870   2.893 -0.4292  2.0891  1.7664
  199MO     H05 1254   0.488   5.723   2.832 -1.4302  2.5266  0.2520
  199MO     H06 1255   0.297   5.630   2.800 -0.1118 -2.0619  0.9376
  199MO     H07 1256   0.241   5.748   2.922 -1.3948  2.6991  3.8345
  199MO     H08 1257   0.108   5.856   2.775 -1.1540  2.4079 -0.0102
  199MO     H09 1258   0.142   5.747   2.651  0.0891 -2.0589 -0.8237
  199MO     C0A 1259   0.411   5.858   2.667  0.2956 -0.3465  1.0686
  199MO     H0B 1260   0.432   5.790   2.587 -1.0150  2.3348 -0.1738
  199MO     C0C 1261   0.517   5.970   2.661 -0.1176  0.5665 -0.0586
  199MO     H0D 1262   0.526   6.026   2.565  0.0125 -1.6569 -2.4308
  199MO     H0E 1263   0.514   6.035   2.744  0.0798 -0.9127  0.1825
  199MO     H0F 1264   0.615   5.926   2.691 -0.6042  0.9285  2.5664
  200MO     C00 1265   3.270   1.823   0.443 -0.3043  0.3068  0.4427
  200MO     C01 1266   3.323   1.846   0.301 -0.4330 -0.3394 -0.2063
  200MO     C02 1267   3.229   1.953   0.252  0.4762 -0.2192 -0.3220
  200MO     O03 1268   3.201   2.032   0.368  0.0463 -0.3804  0.0084
  200MO     H04 1269   3.187   1.755   0.423 -0.4120  0.6877 -0.0510
  200MO     H05 1270   3.338   1.778   0.510  0.6096 -2.1204  0.0853
  200MO     H06 1271   3.426   1.876   0.308 -0.7232  0.1782  0.2202
  200MO     H07 1272   3.324   1.761   0.231  0.3283 -0.3008 -0.4538
  200MO     H08 1273   3.146   1.899   0.218  1.6576 -0.0256  0.4128
  200MO     H09 1274   3.276   2.010   0.176 -0.8909 -0.5171 -0.2486
  200MO     C0A 1275   3.229   1.959   0.488  0.1632  0.0230 -0.3061
  200MO     H0B 1276   3.312   2.004   0.547  0.5403 -0.8956 -0.8024
  200MO     C0C 1277   3.094   1.968   0.574 -0.4612 -0.4967  0.4296
  200MO     H0D 1278   3.016   1.912   0.527  1.8289  0.1571 -2.3964
  200MO     H0E 1279   3.111   1.929   0.676 -0.1338 -1.0769  0.6440
  200MO     H0F 1280   3.060   2.068   0.580 -2.4927  0.6130  2.2197
  201MO     C00 1281   2.109   0.128   2.645 -0.5012 -0.1557  0.3553
  201MO     C01 1282   2.231   0.076   2.724  0.3208  0.1926 -0.2021
  201MO     C02 1283   2.178  -0.054   2.768 -0.1371 -0.6965 -0.2668
  201MO     O03 1284   2.043  -0.025   2.809 -0.5244 -0.7015 -0.2480
  201MO     H04 1285   2.108   0.239   2.646 -0.8153 -0.9427  0.8419
  201MO     H05 1286   2.122   0.108   2.541  0.0449  0.3037  1.6390
  201MO     H06 1287   2.323   0.070   2.664 -0.0094  0.0322 -0.4096
  201MO     H07 1288   2.245   0.143   2.815 -1.2604  1.3659 -0.4278
  201MO     H08 1289   2.223  -0.100   2.849  0.0133  1.5603 -1.1958
  201MO     H09 1290   2.181  -0.128   2.686 -1.9249  1.5222 -0.4231
  201MO     C0A 1291   1.992   0.061   2.706  0.2530  0.1634  0.4524
  201MO     H0B 1292   1.930   0.001   2.645 -0.5192  1.2291 -2.7575
  201MO     C0C 1293   1.909   0.163   2.780  0.0461 -0.1490 -0.4231
  201MO     H0D 1294   1.958   0.208   2.860 -1.3557 -0.5572  0.0391
  201MO     H0E 1295   1.874   0.228   2.702 -1.7209 -1.0894 -1.6107
  201MO     H0F 1296   1.828   0.111   2.822  0.2383  0.3052 -0.3330
  202MO     C00 1297   1.400   3.928   1.526  0.5378  0.1254 -0.2385
  202MO     C01 1298   1.367   3.983   1.658  0.2914  0.0666 -0.4756
  202MO     C02 1299   1.482   3.937   1.746 -0.0194 -0.4711 -0.6845
  202MO     O03 1300   1.587   3.884   1.659  0.1687  0.4952 -0.3217
  202MO     H04 1301   1.370   3.822   1.522 -1.1692 -0.9290 -1.1136
  202MO     H05 1302   1.347   3.966   1.442  0.2891 -0.5926  0.7278
  202MO     H06 1303   1.364   4.096   1.662 -0.5248  0.3259  0.2859
  202MO     H07 1304   1.274   3.944   1.703  1.2046  0.0100  1.2472
  202MO     H08 1305   1.448   3.860   1.815  1.5071  1.7503  1.3339
  202MO     H09 1306   1.509   4.009   1.820 -0.6019 -2.9015  2.9704
  202MO     C0A 1307   1.560   3.929   1.526  0.1776  0.1972 -0.4188
  202MO     H0B 1308   1.597   4.032   1.512  1.2562  0.1777  0.6003
  202MO     C0C 1309   1.638   3.847   1.424  0.2822 -0.0203  0.1616
  202MO     H0D 1310   1.743   3.865   1.431  1.3591 -1.0333  1.0842
  202MO     H0E 1311   1.618   3.739   1.421  0.5711 -0.0198 -0.2559
  202MO     H0F 1312   1.615   3.888   1.320  3.1417 -2.1240 -0.0269
  203MO     C00 1313   1.488   4.968   4.707  0.2566 -0.1907  0.4213
  203MO     C01 1314   1.387   4.894   4.622  0.2799  0.2441  0.1612
  203MO     C02 1315   1.270   4.986   4.617 -0.5493  0.7496 -0.2238
  203MO     O03 1316   1.301   5.089   4.710  0.0817  0.4513  0.0314
  203MO     H04 1317   1.482   4.922   4.806  2.7571  0.3979 -0.6664
  203MO     H05 1318   1.596   4.944   4.694  1.5720 -0.6607 -2.0317
  203MO     H06 1319   1.417   4.880   4.522 -0.4823 -2.0112 -1.2098
  203MO     H07 1320   1.360   4.795   4.657 -0.7021  0.9110 -2.6216
  203MO     H08 1321   1.181   4.937   4.649 -0.1087  1.4332 -1.5899
  203MO     H09 1322   1.260   5.022   4.512  0.7633  1.8973 -0.4635
  203MO     C0A 1323   1.442   5.113   4.709  0.3600  0.2981 -0.7699
  203MO     H0B 1324   1.477   5.165   4.620 -0.0381 -0.2525 -0.8535
  203MO     C0C 1325   1.498   5.185   4.835  0.6281 -0.1323  0.8641
  203MO     H0D 1326   1.494   5.116   4.921 -0.5093 -0.0800 -0.3183
  203MO     H0E 1327   1.605   5.218   4.824  2.4291 -0.0944 -0.4043
  203MO     H0F 1328   1.436   5.274   4.860 -0.3811  0.4651  1.7370
  204MO     C00 1329   3.196   5.182   4.993  0.0380 -0.0940 -0.3335
  204MO     C01 1330   3.315   5.247   4.915 -0.0097  0.3970  0.2185
  204MO     C02 1331   3.317   5.167   4.786  0.2367  0.2914  0.2567
  204MO     O03 1332   3.271   5.040   4.825 -0.1158 -0.0231 -0.3598
  204MO     H04 1333   3.231   5.148   5.092  1.5979 -0.8812 -2.7573
  204MO     H05 1334   3.115   5.252   5.015 -0.7640  0.8152  0.9043
  204MO     H06 1335   3.312   5.351   4.900  0.3691  1.0572 -0.3869
  204MO     H07 1336   3.409   5.225   4.969 -2.3756  2.3835  1.7263
  204MO     H08 1337   3.410   5.168   4.733  1.1888  0.0713  0.9875
  204MO     H09 1338   3.249   5.208   4.711 -1.7183 -2.3693 -0.6249
  204MO     C0A 1339   3.157   5.056   4.915 -0.3734 -0.7794 -0.5140
  204MO     H0B 1340   3.065   5.071   4.854 -1.3127  2.1505  1.0222
  204MO     C0C 1341   3.136   4.926   4.994 -0.7773  0.0975  0.0702
  204MO     H0D 1342   3.216   4.909   5.067  0.5551  1.9329  0.2609
  204MO     H0E 1343   3.042   4.922   5.049 -1.3819 -0.3345 -1.1717
  204MO     H0F 1344   3.136   4.829   4.936 -1.8009  0.1807 -1.9381
  205MO     C00 1345   0.098   0.169   3.910  0.0638 -0.0047  0.0143
  205MO     C01 1346   0.038   0.149   4.042 -0.2130 -0.5101  0.2793
  205MO     C02 1347  -0.042   0.281   4.061 -0.4968  0.6509  0.6924
  205MO     O03 1348  -0.060   0.335   3.931 -0.4278 -0.3697  0.2666
  205MO     H04 1349   0.195   0.226   3.915 -0.4558 -0.3775  2.4785
  205MO     H05 1350   0.124   0.073   3.872 -2.2309  0.6911  0.0221
  205MO     H06 1351  -0.009   0.057   4.049 -0.0218 -2.0682  0.9885
  205MO     H07 1352   0.126   0.147   4.110  3.0563 -1.2696  1.6438
  205MO     H08 1353   0.010   0.356   4.117  1.2531 -0.3919 -0.9884
  205MO     H09 1354  -0.133   0.262   4.112 -0.2707 -2.9957 -2.2016
  205MO     C0A 1355  -0.011   0.247   3.835  0.2058  0.2156  0.4515
  205MO     H0B 1356  -0.094   0.179   3.811 -1.1311  3.3312  2.0621
  205MO     C0C 1357   0.041   0.337   3.718  1.0684 -0.4445  0.3185
  205MO     H0D 1358  -0.042   0.388   3.669  0.8586 -2.7963 -0.9789
  205MO     H0E 1359   0.113   0.402   3.757  1.6876 -0.4050  0.4976
  205MO     H0F 1360   0.099   0.276   3.644 -0.4788  0.2557 -1.3015
  206MO     C00 1361   3.689   3.551   5.753  0.0890 -0.3908 -0.1040
  206MO     C01 1362   3.720   3.606   5.892  0.0975  0.2051  0.7703
  206MO     C02 1363   3.878   3.592   5.896 -0.7143  0.4209 -0.1454
  206MO     O03 1364   3.916   3.630   5.765  0.4709 -0.0066 -0.2291
  206MO     H04 1365   3.677   3.436   5.750  1.0186 -1.6546 -2.4279
  206MO     H05 1366   3.606   3.601   5.708 -1.7038  2.8431 -0.4959
  206MO     H06 1367   3.691   3.712   5.912  1.1293  0.3333  2.0032
  206MO     H07 1368   3.661   3.554   5.963  1.9516  1.6595 -0.8538
  206MO     H08 1369   3.917   3.494   5.921 -3.1422 -0.2492  2.4555
  206MO     H09 1370   3.922   3.665   5.961 -1.7069 -1.1833 -0.2475
  206MO     C0A 1371   3.818   3.578   5.675 -0.1762  0.4885 -0.6174
  206MO     H0B 1372   3.800   3.649   5.597  0.8382 -0.3191 -1.7801
  206MO     C0C 1373   3.868   3.462   5.593  0.1025  0.3585 -0.2795
  206MO     H0D 1374   3.917   3.392   5.662  0.7290  1.0914  0.0749
  206MO     H0E 1375   3.787   3.411   5.544 -1.6611  1.9269  0.8281
  206MO     H0F 1376   3.940   3.495   5.527 -1.4999  2.9366 -1.0892
  207MO     C00 1377   1.050   2.460   4.340  0.3382  0.0837  0.0606
  207MO     C01 1378   1.036   2.491   4.195  0.1731 -0.0279  0.1578
  207MO     C02 1379   0.895   2.454   4.157  0.1642  0.1688 -0.2068
  207MO     O03 1380   0.845   2.374   4.264 -0.0434  0.0227 -0.1041
  207MO     H04 1381   1.114   2.373   4.348 -0.0829 -2.2415 -3.6665
  207MO     H05 1382   1.102   2.545   4.391 -0.2236  0.3066  1.6173
  207MO     H06 1383   1.063   2.591   4.171  0.1364 -3.4009 -1.6400
  207MO     H07 1384   1.102   2.427   4.140 -0.1752  0.9339  0.9894
  207MO     H08 1385   0.883   2.391   4.070 -0.6540 -1.9865  0.3430
  207MO     H09 1386   0.836   2.539   4.139  1.2962 -1.5799 -3.0638
  207MO     C0A 1387   0.908   2.418   4.386  0.0204  0.4971  0.1019
  207MO     H0B 1388   0.864   2.514   4.415  1.0174 -1.3212  2.6729
  207MO     C0C 1389   0.890   2.303   4.482  0.4384  0.5554  0.5196
  207MO     H0D 1390   0.942   2.216   4.428 -2.6845  0.4663 -2.1784
  207MO     H0E 1391   0.941   2.318   4.576  0.0573  1.2604 -1.0040
  207MO     H0F 1392   0.785   2.292   4.498  0.8110  0.7835  2.3765
  208MO     C00 1393   1.520   1.663   1.261 -0.5812  0.0313  0.1504
  208MO     C01 1394   1.470   1.536   1.337  0.4417  0.6819 -0.5039
  208MO     C02 1395   1.326   1.552   1.317  0.8830 -0.4115 -0.4793
  208MO     O03 1396   1.299   1.687   1.336 -0.0071 -0.3970  0.2314
  208MO     H04 1397   1.615   1.699   1.307  1.8189  2.4972 -3.1743
  208MO     H05 1398   1.543   1.635   1.159 -2.2755 -3.7485 -0.9377
  208MO     H06 1399   1.499   1.439   1.303 -2.7862  0.0690  3.1451
  208MO     H07 1400   1.487   1.534   1.443  0.3382  0.1448  1.5738
  208MO     H08 1401   1.272   1.486   1.385  2.2662 -1.2259 -0.8175
  208MO     H09 1402   1.300   1.510   1.220  0.2531  0.9796  0.6215
  208MO     C0A 1403   1.401   1.763   1.267 -0.1342 -0.1992  0.2665
  208MO     H0B 1404   1.363   1.785   1.167  3.3708  0.0552 -0.4308
  208MO     C0C 1405   1.426   1.900   1.336  0.2833  0.2248 -0.8247
  208MO     H0D 1406   1.511   1.952   1.298  1.7467  0.8007 -0.1986
  208MO     H0E 1407   1.338   1.958   1.330  0.6580 -0.1420 -0.3665
  208MO     H0F 1408   1.453   1.881   1.446  0.9584 -0.0268 -1.6043
  209MO     C00 1409   0.685   3.780   2.461  0.2702 -0.4735 -0.1785
  209MO     C01 1410   0.684   3.654   2.382  0.0745 -0.4370  0.2414
  209MO     C02 1411   0.545   3.596   2.395 -0.1483  0.2377  0.3309
  209MO     O03 1412   0.492   3.672   2.497 -0.9818 -0.4542 -0.1327
  209MO     H04 1413   0.741   3.763   2.556  1.1617 -1.9760  1.1602
  209MO     H05 1414   0.726   3.870   2.413  0.4855 -2.8354 -2.6605
  209MO     H06 1415   0.693   3.671   2.276 -0.5732  0.9795  0.9934
  209MO     H07 1416   0.766   3.583   2.408 -2.9639 -0.4386 -0.7341
  209MO     H08 1417   0.540   3.489   2.417  1.1091  1.0028  1.3161
  209MO     H09 1418   0.479   3.612   2.306 -0.4086 -1.8046  1.2526
  209MO     C0A 1419   0.541   3.803   2.483 -0.4249 -0.0395  0.5636
  209MO     H0B 1420   0.501   3.849   2.398 -1.2781 -1.0569  3.6053
  209MO     C0C 1421   0.520   3.877   2.612 -0.6572 -0.3185 -0.7194
  209MO     H0D 1422   0.586   3.964   2.606 -0.8085 -0.6576  2.4490
  209MO     H0E 1423   0.418   3.909   2.611  1.4422 -0.5862  1.9318
  209MO     H0F 1424   0.530   3.813   2.698 -0.3793  2.6865 -0.3878
  210MO     C00 1425   4.184   0.201   2.090  0.6780  0.7089 -0.0407
  210MO     C01 1426   4.062   0.115   2.124  0.0230 -0.7065  0.1734
  210MO     C02 1427   4.078  -0.009   2.037 -0.4786  0.0567 -0.8146
  210MO     O03 1428   4.171   0.029   1.936 -0.3341 -0.1198  0.0088
  210MO     H04 1429   4.168   0.291   2.033  1.8776  1.0808  0.1657
  210MO     H05 1430   4.240   0.233   2.176 -1.0034 -0.8241  0.6031
  210MO     H06 1431   4.067   0.091   2.228 -2.1623  0.7227 -1.6539
  210MO     H07 1432   3.970   0.175   2.115 -0.1250  0.0396 -2.2518
  210MO     H08 1433   3.983  -0.029   1.984  1.6140  3.1148 -1.2806
  210MO     H09 1434   4.113  -0.095   2.098  0.2625  0.2800 -1.1237
  210MO     C0A 1435   4.269   0.106   2.005  0.4124  0.0287 -0.6467
  210MO     H0B 1436   4.322   0.035   2.067  1.4005 -2.2619 -1.9172
  210MO     C0C 1437   4.377   0.151   1.903  0.2949  0.2460  0.4555
  210MO     H0D 1438   4.434   0.074   1.866 -1.0976  0.3574  0.8040
  210MO     H0E 1439   4.323   0.196   1.820 -0.2195  0.0502  2.0049
  210MO     H0F 1440   4.438   0.222   1.958 -0.6384 -0.3122  2.4086
  211MO     C00 1441   4.446   0.873   1.348 -0.5504 -0.4909  0.3638
  211MO     C01 1442   4.390   0.731   1.354  0.2321 -0.1185  0.2809
  211MO     C02 1443   4.362   0.710   1.205  0.5549 -1.2098 -0.2537
  211MO     O03 1444   4.461   0.790   1.134  0.1471  0.6461 -0.3884
  211MO     H04 1445   4.365   0.945   1.327 -2.3369 -1.5695 -0.7778
  211MO     H05 1446   4.502   0.904   1.436  0.7319 -1.0683  1.9493
  211MO     H06 1447   4.467   0.667   1.393 -0.2031  0.0112  1.0192
  211MO     H07 1448   4.308   0.734   1.427 -1.7453 -1.0252 -0.9614
  211MO     H08 1449   4.260   0.738   1.174 -0.9851  1.7180 -1.5608
  211MO     H09 1450   4.378   0.605   1.184 -1.1240 -0.7558 -1.6029
  211MO     C0A 1451   4.545   0.858   1.228  1.1189  0.1869  1.0331
  211MO     H0B 1452   4.628   0.793   1.260  0.7160 -1.3646  1.5209
  211MO     C0C 1453   4.595   0.988   1.171 -0.2897  0.6993  0.7095
  211MO     H0D 1454   4.519   1.065   1.151  2.0642 -0.2363 -0.1079
  211MO     H0E 1455   4.669   1.044   1.235  0.2800  1.5777 -0.8956
  211MO     H0F 1456   4.647   0.970   1.080 -2.4695  0.6097  2.2607
  212MO     C00 1457   4.522   3.645   1.735  0.0670 -0.0675  0.8877
  212MO     C01 1458   4.393   3.575   1.770 -0.7257 -0.6962 -0.5066
  212MO     C02 1459   4.290   3.653   1.697 -0.4487 -0.5975  0.2234
  212MO     O03 1460   4.335   3.792   1.698  0.2373 -0.2344  0.1991
  212MO     H04 1461   4.600   3.633   1.812  0.6782  0.2022  1.0494
  212MO     H05 1462   4.553   3.609   1.640 -0.2618  0.7607  0.8940
  212MO     H06 1463   4.388   3.465   1.765  0.4716  0.0212 -0.2210
  212MO     H07 1464   4.383   3.594   1.878 -1.8039 -1.2741 -0.2234
  212MO     H08 1465   4.197   3.647   1.753  0.6711 -0.6433 -2.8673
  212MO     H09 1466   4.267   3.616   1.593 -2.4005 -1.3551  2.5962
  212MO     C0A 1467   4.480   3.787   1.721 -0.8149 -0.0282  0.7108
  212MO     H0B 1468   4.529   3.819   1.630  0.4284  1.6870  2.0772
  212MO     C0C 1469   4.516   3.863   1.853 -0.2590  0.2749  0.3540
  212MO     H0D 1470   4.469   3.827   1.942  0.6886 -1.3174 -0.9320
  212MO     H0E 1471   4.618   3.876   1.861  0.9208  1.0060 -2.8908
  212MO     H0F 1472   4.471   3.960   1.834  1.2343  1.0882  3.4655
  213MO     C00 1473   3.221   5.720   1.457  0.0412 -0.0031 -0.4445
  213MO     C01 1474   3.077   5.760   1.436  0.6804  0.4369 -0.8063
  213MO     C02 1475   3.012   5.742   1.580 -0.1164 -0.0455  0.4984
  213MO     O03 1476   3.103   5.658   1.642 -0.3083  0.6095 -0.1967
  213MO     H04 1477   3.241   5.622   1.416  0.3807  0.2642  0.5181
  213MO     H05 1478   3.290   5.796   1.418  2.5894  0.4725 -0.0511
  213MO     H06 1479   3.067   5.861   1.396 -1.3222  3.6217 -0.9982
  213MO     H07 1480   3.023   5.701   1.363 -0.0065 -2.3015  0.4149
  213MO     H08 1481   2.917   5.692   1.579 -0.7051  1.5847  1.0921
  213MO     H09 1482   3.002   5.837   1.634  1.0586  0.8834  0.6981
  213MO     C0A 1483   3.232   5.704   1.613  0.8775 -0.2842 -0.4321
  213MO     H0B 1484   3.239   5.796   1.670  0.3963 -2.5698  0.6987
  213MO     C0C 1485   3.330   5.601   1.667 -0.4882  0.1216 -0.5406
  213MO     H0D 1486   3.310   5.504   1.617 -0.1786  0.7831 -1.8722
  213MO     H0E 1487   3.432   5.627   1.666  0.5477 -0.3084  0.0165
  213MO     H0F 1488   3.315   5.575   1.768 -1.6550 -0.2321 -1.7220
  214MO     C00 1489   3.103   5.257   2.400 -0.5367 -0.1232  0.5780
  214MO     C01 1490   3.128   5.121   2.463  0.7065  0.1318 -0.3908
  214MO     C02 1491   3.055   5.133   2.594 -0.2489 -0.3152 -0.0720
  214MO     O03 1492   3.043   5.266   2.619  0.5717 -0.5999 -0.0669
  214MO     H04 1493   3.200   5.302   2.378  0.0811  0.2735  0.7908
  214MO     H05 1494   3.057   5.267   2.298  1.0065  1.1898 -1.4098
  214MO     H06 1495   3.078   5.040   2.402  0.1789  0.2172 -1.7511
  214MO     H07 1496   3.235   5.085   2.468  1.1270 -0.2064 -2.3180
  214MO     H08 1497   3.097   5.083   2.680 -4.2027 -0.7865 -0.2444
  214MO     H09 1498   2.958   5.087   2.590 -0.0371  2.0102  2.5194
  214MO     C0A 1499   3.025   5.334   2.502  0.1538 -0.9442  0.0793
  214MO     H0B 1500   2.918   5.319   2.475  0.4239  0.9787  1.1138
  214MO     C0C 1501   3.067   5.481   2.527 -0.2787  0.6477 -0.3289
  214MO     H0D 1502   3.017   5.549   2.459 -1.1372 -3.4476  0.1300
  214MO     H0E 1503   3.039   5.508   2.630 -1.8388 -2.5869  0.4500
  214MO     H0F 1504   3.175   5.489   2.532  1.6116 -0.1501 -0.1478
  215MO     C00 1505   3.362   0.163   4.653 -0.0119  0.2447  0.3069
  215MO     C01 1506   3.326   0.028   4.600  0.3748  0.2066 -0.1842
  215MO     C02 1507   3.188   0.010   4.664  0.0742 -0.0197  0.5352
  215MO     O03 1508   3.187   0.094   4.781  0.0226  0.2704 -0.2525
  215MO     H04 1509   3.448   0.148   4.712 -0.5489  1.2174 -2.8764
  215MO     H05 1510   3.394   0.228   4.570 -2.2754 -1.6843  1.8881
  215MO     H06 1511   3.335   0.033   4.489  2.6737 -0.8969 -0.2236
  215MO     H07 1512   3.388  -0.046   4.647 -0.4811  2.3169  4.3086
  215MO     H08 1513   3.172  -0.101   4.680  1.9344 -0.4407  1.6499
  215MO     H09 1514   3.110   0.033   4.588 -0.3508  3.7192 -3.2165
  215MO     C0A 1515   3.239   0.212   4.734  0.3415  0.6187 -0.0140
  215MO     H0B 1516   3.165   0.254   4.660 -0.7143 -0.1704  0.8296
  215MO     C0C 1517   3.249   0.310   4.853  0.0795  0.5520  0.8726
  215MO     H0D 1518   3.314   0.389   4.826  1.0237 -0.1248 -1.2394
  215MO     H0E 1519   3.157   0.356   4.885 -0.6787 -2.7915  0.8468
  215MO     H0F 1520   3.310   0.267   4.940  2.3916  0.1316  0.1076
  216MO     C00 1521   4.391   1.846   0.066 -0.4287 -0.5212 -1.0192
  216MO     C01 1522   4.253   1.850   0.129  0.3167 -0.0387 -0.9695
  216MO     C02 1523   4.259   1.734   0.231  0.1382 -0.0802 -0.5795
  216MO     O03 1524   4.327   1.641   0.150  0.4397 -0.5685 -0.3079
  216MO     H04 1525   4.389   1.855  -0.045 -1.6835  2.1119 -1.1366
  216MO     H05 1526   4.457   1.924   0.105  0.9625  2.4587  0.7170
  216MO     H06 1527   4.242   1.949   0.181 -2.3422  0.2543 -1.5109
  216MO     H07 1528   4.177   1.833   0.058  0.9808  1.0185  1.9489
  216MO     H08 1529   4.159   1.689   0.255  0.9517 -0.0286 -1.2371
  216MO     H09 1530   4.313   1.760   0.323 -1.3734  1.6814  0.5990
  216MO     C0A 1531   4.446   1.711   0.116 -0.2333  0.4494  0.1013
  216MO     H0B 1532   4.502   1.733   0.202  0.4681  1.0693 -0.1259
  216MO     C0C 1533   4.521   1.632   0.019  0.2923 -0.3787  1.0294
  216MO     H0D 1534   4.593   1.698  -0.027 -2.0356 -0.3768 -3.2718
  216MO     H0E 1535   4.565   1.544   0.066 -0.5360  0.1843 -4.4947
  216MO     H0F 1536   4.461   1.605  -0.066 -1.2407 -1.3308  1.2225
  217MO     C00 1537   1.389   3.366   1.204  0.9974 -0.7995 -0.1911
  217MO     C01 1538   1.515   3.272   1.232  0.9201  1.5859  0.7252
  217MO     C02 1539   1.623   3.361   1.167  0.2608  0.1715 -0.2571
  217MO     O03 1540   1.561   3.460   1.087 -0.9769 -0.2235  0.5471
  217MO     H04 1541   1.335   3.317   1.124  2.2304  0.6508 -1.8844
  217MO     H05 1542   1.323   3.373   1.298 -1.1872 -1.2900 -1.1646
  217MO     H06 1543   1.520   3.260   1.341 -1.4219  0.9596 -0.6595
  217MO     H07 1544   1.498   3.173   1.183  0.8858 -1.1884  1.1778
  217MO     H08 1545   1.694   3.306   1.110 -2.0128  3.1498 -2.3229
  217MO     H09 1546   1.681   3.413   1.246  0.9676 -0.0453  1.4530
  217MO     C0A 1547   1.445   3.501   1.152 -1.1461 -0.4591  0.1176
  217MO     H0B 1548   1.486   3.550   1.243 -1.0482 -0.3380 -3.0620
  217MO     C0C 1549   1.360   3.582   1.067  0.3831  1.0883  0.1605
  217MO     H0D 1550   1.335   3.533   0.978  0.4054 -0.4293  0.2778
  217MO     H0E 1551   1.269   3.586   1.124  0.5213 -1.3239 -0.6492
  217MO     H0F 1552   1.408   3.679   1.051 -1.5152  0.4792  0.2654
  218MO     C00 1553   4.607   1.648   0.791 -0.0973 -0.1733  0.3507
  218MO     C01 1554   4.595   1.727   0.920 -0.7449  0.2968  0.3971
  218MO     C02 1555   4.466   1.799   0.902 -0.0756 -0.0223 -0.4882
  218MO     O03 1556   4.400   1.760   0.780 -0.2388  0.7222 -0.0604
  218MO     H04 1557   4.674   1.700   0.726 -1.5330  2.1409  0.2823
  218MO     H05 1558   4.635   1.545   0.800 -1.3506 -1.2583 -1.0714
  218MO     H06 1559   4.577   1.650   1.001 -0.0302 -0.8898 -2.0622
  218MO     H07 1560   4.679   1.785   0.949  2.6475 -1.2194  0.0446
  218MO     H08 1561   4.484   1.910   0.896 -0.4470  1.1479 -2.0181
  218MO     H09 1562   4.402   1.781   0.989 -1.0020  0.8895 -1.9276
  218MO     C0A 1563   4.470   1.651   0.727  0.6584  0.3009  0.4075
  218MO     H0B 1564   4.417   1.565   0.769  1.1068  0.1002 -1.5297
  218MO     C0C 1565   4.462   1.632   0.579  0.6083  0.3608  0.2451
  218MO     H0D 1566   4.491   1.533   0.554  1.0078 -0.7039  1.0339
  218MO     H0E 1567   4.358   1.636   0.552  1.6807 -2.5543  3.8373
  218MO     H0F 1568   4.514   1.702   0.514  0.6124 -0.5292  0.6912
  219MO     C00 1569   2.513   3.866   4.956 -0.0515  0.3914  0.1150
  219MO     C01 1570   2.408   3.982   4.938 -0.1290  0.0046 -0.6750
  219MO     C02 1571   2.307   3.933   4.835  0.3017  0.0467  0.0262
  219MO     O03 1572   2.323   3.791   4.838  0.3243 -0.7668 -1.0262
  219MO     H04 1573   2.610   3.900   4.920 -0.3421 -0.8585 -2.9175
  219MO     H05 1574   2.517   3.821   5.054 -0.1580  3.2249  0.5142
  219MO     H06 1575   2.351   3.988   5.031 -2.2799 -1.3259  2.4211
  219MO     H07 1576   2.442   4.085   4.926 -1.7504 -0.8706 -0.2827
  219MO     H08 1577   2.329   3.971   4.736 -2.0251 -0.3847  0.3237
  219MO     H09 1578   2.202   3.958   4.844  0.0612  0.7461 -0.3518
  219MO     C0A 1579   2.457   3.759   4.862 -0.4835  0.5079  0.0465
  219MO     H0B 1580   2.444   3.657   4.900 -1.2529  1.3317  0.1964
  219MO     C0C 1581   2.540   3.743   4.735  0.1711 -0.6391 -0.2514
  219MO     H0D 1582   2.483   3.682   4.669 -3.4188  1.3247 -0.4832
  219MO     H0E 1583   2.549   3.846   4.691  3.3359  2.9972 -0.9595
  219MO     H0F 1584   2.635   3.693   4.740 -0.4742 -0.0445 -1.4183
  220MO     C00 1585   3.854   3.422   1.503  0.7277 -0.8507  0.2632
  220MO     C01 1586   3.794   3.348   1.380  0.0605  0.3563  0.4664
  220MO     C02 1587   3.824   3.206   1.411 -0.2471 -0.1463  0.5188
  220MO     O03 1588   3.958   3.223   1.453  0.7044  0.4500  0.4573
  220MO     H04 1589   3.901   3.515   1.472 -0.5273 -0.2509 -0.8843
  220MO     H05 1590   3.755   3.433   1.556 -2.6551 -0.1746  0.7958
  220MO     H06 1591   3.680   3.356   1.370  0.0331  1.1593  1.4448
  220MO     H07 1592   3.843   3.372   1.287 -1.1248 -2.3446 -0.8536
  220MO     H08 1593   3.810   3.125   1.341  1.0198 -0.6519  1.8333
  220MO     H09 1594   3.764   3.174   1.491  2.5722 -1.0472 -3.2042
  220MO     C0A 1595   3.949   3.319   1.555  0.5889  0.1521  1.1021
  220MO     H0B 1596   3.907   3.278   1.644 -1.7652  2.0976  0.2609
  220MO     C0C 1597   4.094   3.385   1.563  0.2119 -0.0401  0.1379
  220MO     H0D 1598   4.092   3.473   1.620  2.2311  0.1378  1.5420
  220MO     H0E 1599   4.165   3.319   1.613 -1.2484 -0.1122 -0.6111
  220MO     H0F 1600   4.132   3.411   1.469  0.1489 -1.0090  3.3743
  221MO     C00 1601   1.955   3.086   0.992  0.7462 -0.3525  0.2525
  221MO     C01 1602   2.053   3.060   1.103  0.3314 -0.5129  0.1834
  221MO     C02 1603   2.087   2.915   1.079 -0.1987 -0.1271  0.2894
  221MO     O03 1604   1.967   2.858   1.020  0.3179 -0.4447  0.3432
  221MO     H04 1605   1.887   3.165   1.024  0.5773 -0.1441  1.2553
  221MO     H05 1606   2.011   3.122   0.900  1.8840  0.6437  3.2330
  221MO     H06 1607   2.137   3.131   1.093 -1.6121 -1.0457  2.1010
  221MO     H07 1608   2.010   3.082   1.200  3.6540 -1.9920  0.4171
  221MO     H08 1609   2.124   2.858   1.163  0.9870  1.4030 -0.7270
  221MO     H09 1610   2.168   2.920   1.002 -1.4966 -0.0219  1.1164
  221MO     C0A 1611   1.881   2.957   0.967 -0.8470  0.6723  0.2572
  221MO     H0B 1612   1.868   2.935   0.868 -1.8249 -0.3487  3.2679
  221MO     C0C 1613   1.753   2.938   1.048  0.4846 -0.4600  0.3475
  221MO     H0D 1614   1.673   2.969   0.983  1.4992  1.8744 -2.6738
  221MO     H0E 1615   1.745   2.841   1.080  3.1108  1.4240 -1.4835
  221MO     H0F 1616   1.755   3.001   1.132  3.7469 -0.7001 -2.3703
  222MO     C00 1617   5.410   1.886   4.763 -0.4327 -0.4617  0.4926
  222MO     C01 1618   5.451   2.015   4.841 -0.3874 -0.0111 -0.1464
  222MO     C02 1619   5.360   2.117   4.790 -0.3519  0.5928 -0.6477
  222MO     O03 1620   5.347   2.092   4.656  0.0933 -0.0956 -0.1293
  222MO     H04 1621   5.493   1.819   4.734 -0.2683  1.2108 -3.9815
  222MO     H05 1622   5.348   1.825   4.813  1.5302  0.4123 -1.0665
  222MO     H06 1623   5.438   2.000   4.948 -2.4641 -2.4007 -0.8145
  222MO     H07 1624   5.555   2.047   4.819 -0.4375 -1.3830  0.7372
  222MO     H08 1625   5.399   2.220   4.814 -0.1426  0.0697  0.7842
  222MO     H09 1626   5.269   2.105   4.842  1.6827 -1.2532  1.8373
  222MO     C0A 1627   5.343   1.950   4.648 -1.0513  0.2948  1.1314
  222MO     H0B 1628   5.237   1.912   4.634 -1.0102  1.9292 -0.4736
  222MO     C0C 1629   5.402   1.908   4.518 -0.3371  1.3676 -0.0743
  222MO     H0D 1630   5.505   1.945   4.502 -0.3786 -2.1182 -0.5330
  222MO     H0E 1631   5.417   1.795   4.516 -2.8343  0.1188 -1.4179
  222MO     H0F 1632   5.339   1.932   4.434 -0.2946  1.8201  0.6297
  223MO     C00 1633   2.560   2.488   2.034  0.0130 -0.4489 -0.0136
  223MO     C01 1634   2.662   2.379   2.072  0.2156 -0.0835  0.2457
  223MO     C02 1635   2.784   2.418   1.996 -0.0098  0.2261  0.0904
  223MO     O03 1636   2.729   2.494   1.886  0.3075 -0.4947 -0.5537
  223MO     H04 1637   2.490   2.458   1.966  0.4778  2.9250 -0.0051
  223MO     H05 1638   2.514   2.544   2.113 -0.1501 -0.2179 -0.4634
  223MO     H06 1639   2.671   2.373   2.178 -1.2260 -1.0104 -0.4021
  223MO     H07 1640   2.630   2.287   2.034 -1.4465  1.7110 -0.8738
  223MO     H08 1641   2.832   2.327   1.955 -0.3841 -1.9603 -3.6745
  223MO     H09 1642   2.860   2.477   2.050  1.9516  2.3768  1.6847
  223MO     C0A 1643   2.636   2.589   1.945 -0.4663 -0.4219 -0.3694
  223MO     H0B 1644   2.691   2.667   2.009 -0.9372  0.8781  0.7185
  223MO     C0C 1645   2.544   2.658   1.842  0.0232  0.5393 -0.8964
  223MO     H0D 1646   2.514   2.587   1.767  3.4226 -1.1125  0.5093
  223MO     H0E 1647   2.463   2.692   1.905  1.4996  0.2147 -2.4359
  223MO     H0F 1648   2.595   2.745   1.785 -0.2771  0.6084 -3.9218
  224MO     C00 1649   5.188   4.811   2.244 -0.2905  0.1965  0.2634
  224MO     C01 1650   5.271   4.917   2.183  0.1025 -0.1111  0.3993
  224MO     C02 1651   5.387   4.843   2.122  0.3162 -0.2630  0.3004
  224MO     O03 1652   5.417   4.743   2.215 -0.8499  0.0131 -0.0400
  224MO     H04 1653   5.136   4.841   2.334  0.2909 -1.2135 -0.1626
  224MO     H05 1654   5.114   4.773   2.173 -0.7658  0.8021 -1.6286
  224MO     H06 1655   5.218   4.973   2.104 -2.5576 -1.6139 -1.9848
  224MO     H07 1656   5.296   4.985   2.266 -2.5739  0.3360 -2.3591
  224MO     H08 1657   5.472   4.911   2.103 -1.6248 -0.2117 -0.4203
  224MO     H09 1658   5.375   4.800   2.029  2.9094  2.3552 -0.2745
  224MO     C0A 1659   5.288   4.693   2.260 -1.2384  0.3439 -0.7195
  224MO     H0B 1660   5.261   4.611   2.195  1.3238 -1.1065  0.4668
  224MO     C0C 1661   5.302   4.650   2.407  0.7293 -0.1701 -0.1838
  224MO     H0D 1662   5.308   4.737   2.468 -0.7722  0.9091 -0.9664
  224MO     H0E 1663   5.206   4.605   2.431 -0.3576  0.3208 -1.8459
  224MO     H0F 1664   5.384   4.576   2.423 -0.6127 -1.0161  0.8208
  225MO     C00 1665   2.095   4.373   3.380  0.1498 -0.3374 -0.7762
  225MO     C01 1666   2.234   4.385   3.334 -0.1868 -1.3224  0.1054
  225MO     C02 1667   2.273   4.527   3.383  0.7691  0.4672  0.0950
  225MO     O03 1668   2.158   4.592   3.334  0.4724  0.3388  0.2095
  225MO     H04 1669   2.033   4.308   3.314  0.2218  1.0626  0.2014
  225MO     H05 1670   2.093   4.331   3.481  0.0732  0.4255 -0.4965
  225MO     H06 1671   2.307   4.305   3.360  1.5770 -1.1938  1.1889
  225MO     H07 1672   2.243   4.381   3.225 -0.6722  1.7671  1.0805
  225MO     H08 1673   2.374   4.559   3.354  1.1655  1.4486 -2.9908
  225MO     H09 1674   2.282   4.522   3.490 -4.6328  1.1601  0.2963
  225MO     C0A 1675   2.044   4.516   3.375  0.1508 -0.1911 -0.5772
  225MO     H0B 1676   2.004   4.558   3.462  0.3475 -0.4152 -1.5074
  225MO     C0C 1677   1.948   4.534   3.264 -1.0423 -0.1458  0.0052
  225MO     H0D 1678   1.993   4.487   3.177 -0.7664  0.8270  1.2826
  225MO     H0E 1679   1.855   4.484   3.286  0.1910  1.8738  0.1896
  225MO     H0F 1680   1.930   4.638   3.231  0.1007  2.5363 -0.9522
  226MO     C00 1681   3.626   1.707   5.598 -0.2019 -0.2784  0.2390
  226MO     C01 1682   3.544   1.838   5.607 -0.2778  0.0707  0.8458
  226MO     C02 1683   3.419   1.791   5.689  0.4874 -0.0405  0.2224
  226MO     O03 1684   3.431   1.654   5.704 -0.4352 -0.8304 -0.6879
  226MO     H04 1685   3.596   1.671   5.503 -5.1887  2.5934  3.4844
  226MO     H05 1686   3.735   1.728   5.608  0.7595  2.1379  2.0090
  226MO     H06 1687   3.592   1.921   5.654  0.1145 -0.8340  1.4968
  226MO     H07 1688   3.522   1.872   5.502 -2.2952 -0.2477 -1.2504
  226MO     H08 1689   3.322   1.819   5.647  2.0919  0.2784  1.6295
  226MO     H09 1690   3.424   1.832   5.792 -0.8138 -0.0349 -0.4040
  226MO     C0A 1691   3.572   1.617   5.704 -0.1132 -0.2670 -0.3976
  226MO     H0B 1692   3.610   1.654   5.800 -3.6952 -0.4332  0.0466
  226MO     C0C 1693   3.591   1.463   5.679 -0.1905  0.0132  0.6892
  226MO     H0D 1694   3.532   1.435   5.583 -0.8702 -3.3800 -0.6397
  226MO     H0E 1695   3.696   1.442   5.659 -1.2214  0.6564  3.3371
  226MO     H0F 1696   3.576   1.390   5.758 -3.3798  0.3192  0.1387
  227MO     C00 1697   2.624   1.896   3.745 -0.0083 -0.2834 -0.1185
  227MO     C01 1698   2.596   1.749   3.758 -0.1337 -0.1661  0.4903
  227MO     C02 1699   2.617   1.697   3.613 -0.5775  0.3529 -0.5206
  227MO     O03 1700   2.645   1.812   3.531  0.1308 -0.2122 -0.1012
  227MO     H04 1701   2.530   1.949   3.721 -2.5763  3.1424 -0.1254
  227MO     H05 1702   2.666   1.940   3.832 -1.5367  0.6202  0.1788
  227MO     H06 1703   2.666   1.699   3.818  1.4573  1.8331  1.3191
  227MO     H07 1704   2.500   1.725   3.803  1.4709  0.8422 -1.2124
  227MO     H08 1705   2.526   1.650   3.564 -1.7078 -0.6444 -4.8082
  227MO     H09 1706   2.699   1.623   3.615 -1.0423 -2.3099  0.1865
  227MO     C0A 1707   2.709   1.900   3.619 -0.4243 -0.2522 -0.3192
  227MO     H0B 1708   2.814   1.872   3.644 -0.9154  1.1599  0.9039
  227MO     C0C 1709   2.716   2.035   3.547 -0.5543  0.2451 -0.8337
  227MO     H0D 1710   2.631   2.067   3.491 -0.3979  1.1562 -0.5951
  227MO     H0E 1711   2.726   2.107   3.626  0.8027 -0.8364  1.9811
  227MO     H0F 1712   2.801   2.046   3.484  3.1167 -0.9091  2.9636
  228MO     C00 1713   4.503   0.638   2.089  0.3752  0.1008 -0.4405
  228MO     C01 1714   4.453   0.568   2.214  0.2438  0.3927  0.7853
  228MO     C02 1715   4.550   0.600   2.321  0.2562 -0.2252  1.0340
  228MO     O03 1716   4.668   0.582   2.246 -0.0355 -0.4494 -0.4022
  228MO     H04 1717   4.494   0.570   2.001  0.3845  2.1787 -1.6208
  228MO     H05 1718   4.449   0.731   2.058 -1.7851 -0.3520  0.3177
  228MO     H06 1719   4.352   0.601   2.244  1.0573 -2.2554 -0.4265
  228MO     H07 1720   4.442   0.457   2.194  2.1088 -1.9011 -0.2078
  228MO     H08 1721   4.559   0.534   2.400 -0.8979 -0.8928 -0.4490
  228MO     H09 1722   4.542   0.701   2.358 -0.6159  0.5575  0.0465
  228MO     C0A 1723   4.643   0.667   2.128  0.0486  0.6802  0.5437
  228MO     H0B 1724   4.658   0.769   2.144 -0.4557 -5.6861 -0.8340
  228MO     C0C 1725   4.743   0.629   2.017 -0.3460  1.0105 -0.4655
  228MO     H0D 1726   4.825   0.690   2.041 -1.3689  1.2208  1.4475
  228MO     H0E 1727   4.773   0.524   2.043  0.5671 -1.6566 -0.0894
  228MO     H0F 1728   4.697   0.640   1.919 -0.9929 -1.1325 -0.7265
  229MO     C00 1729   0.930   2.012   2.963  0.0983 -0.2897 -0.3929
  229MO     C01 1730   1.039   2.117   2.939 -0.5771  0.3576  0.0001
  229MO     C02 1731   1.165   2.029   2.964 -0.0137  0.7975  0.0023
  229MO     O03 1732   1.134   1.896   2.930  0.0930  0.1204 -0.6604
  229MO     H04 1733   0.890   2.015   3.067 -3.9433  0.6999  0.7930
  229MO     H05 1734   0.844   2.037   2.905 -1.1900  0.0066  3.1409
  229MO     H06 1735   1.048   2.145   2.837 -0.7303 -1.5285 -1.2746
  229MO     H07 1736   1.050   2.208   3.004  1.3276 -0.6815 -0.3161
  229MO     H08 1737   1.189   2.032   3.075 -2.4797  1.9878 -0.6616
  229MO     H09 1738   1.262   2.051   2.907  1.1223  0.9868  1.5433
  229MO     C0A 1739   0.996   1.873   2.939  0.2632 -0.2149  0.0315
  229MO     H0B 1740   0.957   1.822   2.848 -0.6988 -2.0779  1.9445
  229MO     C0C 1741   0.965   1.762   3.036 -0.6089 -0.4385 -0.6667
  229MO     H0D 1742   0.997   1.784   3.138  0.3770  2.5020 -1.7783
  229MO     H0E 1743   0.854   1.749   3.045 -0.2226 -0.8595  0.6094
  229MO     H0F 1744   0.998   1.665   3.012  0.2336  0.8808 -0.5459
  230MO     C00 1745   3.209   2.787   0.010 -0.0848  0.4493 -1.4829
  230MO     C01 1746   3.171   2.844   0.149 -0.0066  0.3377  0.1322
  230MO     C02 1747   3.303   2.918   0.188  0.5663  0.4509 -1.3422
  230MO     O03 1748   3.363   2.952   0.066 -0.1053  0.0328  0.3698
  230MO     H04 1749   3.249   2.685   0.035 -0.1081 -0.7645  2.4926
  230MO     H05 1750   3.120   2.775  -0.048  2.7100  1.6304  0.3137
  230MO     H06 1751   3.095   2.922   0.125  1.8307 -0.0305 -0.8263
  230MO     H07 1752   3.143   2.766   0.223 -1.3127 -1.5277  0.5741
  230MO     H08 1753   3.370   2.853   0.246 -3.9369  1.0588  0.8842
  230MO     H09 1754   3.274   3.000   0.243 -1.6261 -2.9139 -1.1304
  230MO     C0A 1755   3.324   2.878  -0.046  0.9532  0.5833  0.1508
  230MO     H0B 1756   3.282   2.952  -0.115 -1.3655 -0.4628 -1.1822
  230MO     C0C 1757   3.439   2.801  -0.103  0.2206 -0.4432  0.6532
  230MO     H0D 1758   3.415   2.756  -0.204 -1.5197  1.1688  1.9889
  230MO     H0E 1759   3.524   2.867  -0.112  0.7996  1.1251  0.5533
  230MO     H0F 1760   3.475   2.724  -0.034  3.0533 -0.3953  0.9151
  231MO     C00 1761   2.299   4.681   0.860 -0.8305 -0.1205 -0.1139
  231MO     C01 1762   2.261   4.823   0.815  0.3051 -0.5388  0.5504
  231MO     C02 1763   2.165   4.796   0.701 -0.2861  1.3817  0.3869
  231MO     O03 1764   2.242   4.692   0.632 -0.1866 -0.0386  0.2145
  231MO     H04 1765   2.406   4.686   0.881  3.9561  0.3680  0.4772
  231MO     H05 1766   2.244   4.642   0.953  0.6008 -1.5466 -1.5560
  231MO     H06 1767   2.204   4.874   0.895 -0.3713  0.7786 -0.4395
  231MO     H07 1768   2.340   4.877   0.780 -1.0991  0.4790 -1.8322
  231MO     H08 1769   2.151   4.886   0.637 -1.6637  0.8852  0.7922
  231MO     H09 1770   2.068   4.753   0.723  1.2225  3.0111 -1.2889
  231MO     C0A 1771   2.276   4.590   0.736  0.0025 -0.1459 -1.5753
  231MO     H0B 1772   2.183   4.532   0.751  0.4730  1.0305  0.9544
  231MO     C0C 1773   2.395   4.499   0.705  0.8354 -0.0461 -0.1350
  231MO     H0D 1774   2.421   4.451   0.794 -0.6205  1.0095 -0.9017
  231MO     H0E 1775   2.360   4.425   0.631  0.4142 -2.3657 -1.5756
  231MO     H0F 1776   2.480   4.560   0.667  3.3273  0.6550 -0.2734
  232MO     C00 1777   3.349   1.467   1.227 -0.0027 -0.5365  0.2959
  232MO     C01 1778   3.445   1.520   1.121  0.5451 -0.1026 -0.4600
  232MO     C02 1779   3.518   1.401   1.064  0.6432  0.9989  1.0093
  232MO     O03 1780   3.527   1.320   1.179 -0.3063 -0.1323 -0.1682
  232MO     H04 1781   3.349   1.531   1.313 -0.2088  0.1779 -1.0232
  232MO     H05 1782   3.244   1.451   1.187 -2.1880 -1.0309  2.0602
  232MO     H06 1783   3.387   1.577   1.056 -1.0205 -0.0914  2.2119
  232MO     H07 1784   3.517   1.594   1.161  1.1315 -0.7989  2.6027
  232MO     H08 1785   3.621   1.421   1.019 -0.6368 -0.8968  1.5386
  232MO     H09 1786   3.461   1.355   0.984  2.4501  0.3377 -2.3930
  232MO     C0A 1787   3.406   1.328   1.253 -0.7665  1.2306  0.2013
  232MO     H0B 1788   3.341   1.269   1.187  1.8352 -0.3102 -0.6690
  232MO     C0C 1789   3.422   1.266   1.391 -0.1729  0.1568  0.5285
  232MO     H0D 1790   3.473   1.331   1.457 -0.3850  0.1856 -0.1107
  232MO     H0E 1791   3.329   1.236   1.447 -0.5680 -2.0665  1.6992
  232MO     H0F 1792   3.481   1.180   1.371 -1.2438  1.6854  1.8196
  233MO     C00 1793   5.008   1.025   3.818  0.7135  0.6859 -0.1745
  233MO     C01 1794   4.870   1.044   3.747 -0.3660 -0.3873  0.3481
  233MO     C02 1795   4.838   0.895   3.721 -0.5486  0.4487  0.3039
  233MO     O03 1796   4.965   0.833   3.696 -0.3324 -0.0489  0.0794
  233MO     H04 1797   5.075   1.099   3.790 -1.2689 -0.6773 -1.7900
  233MO     H05 1798   4.988   1.030   3.923  2.1510  0.2395 -0.1932
  233MO     H06 1799   4.795   1.106   3.800  0.2840 -1.8606 -0.5651
  233MO     H07 1800   4.892   1.105   3.659  0.0332  0.3742 -0.1346
  233MO     H08 1801   4.784   0.891   3.627  0.5320 -0.8176  0.0257
  233MO     H09 1802   4.795   0.862   3.814 -0.7698  1.7934  0.3307
  233MO     C0A 1803   5.054   0.882   3.793  0.3094 -0.2751 -0.1574
  233MO     H0B 1804   5.043   0.822   3.888  2.5380  0.3358  0.4106
  233MO     C0C 1805   5.200   0.874   3.741 -0.2347  1.1780  0.2750
  233MO     H0D 1806   5.224   0.769   3.709  0.7849 -0.0826 -0.8517
  233MO     H0E 1807   5.229   0.936   3.661 -1.8080  1.0910  1.9130
  233MO     H0F 1808   5.265   0.903   3.827 -1.2573 -1.2007  1.2194
  234MO     C00 1809   2.856   2.683   4.356  0.1268 -0.0327  0.2817
  234MO     C01 1810   2.983   2.753   4.360  0.2352  0.3635 -0.2741
  234MO     C02 1811   2.993   2.815   4.219  0.2349  0.9089 -0.4975
  234MO     O03 1812   2.867   2.792   4.150 -0.3423 -0.2232 -0.1085
  234MO     H04 1813   2.883   2.580   4.329 -0.3263 -2.7476  1.3908
  234MO     H05 1814   2.799   2.684   4.451 -1.3358  0.4596  0.0043
  234MO     H06 1815   2.980   2.834   4.434  1.1143  0.7489 -0.1754
  234MO     H07 1816   3.063   2.687   4.376 -2.9749  1.7080  2.2363
  234MO     H08 1817   3.066   2.764   4.152 -1.2790  0.9749  2.0399
  234MO     H09 1818   3.020   2.920   4.219 -0.1334 -1.2031 -0.2464
  234MO     C0A 1819   2.773   2.758   4.247 -0.0109 -0.4531  0.3546
  234MO     H0B 1820   2.726   2.841   4.292  0.7420  1.1553 -0.2025
  234MO     C0C 1821   2.666   2.670   4.183  0.3924  0.5143  0.2139
  234MO     H0D 1822   2.713   2.590   4.124 -0.8158  0.5343  2.0300
  234MO     H0E 1823   2.604   2.624   4.258 -0.0544 -0.2891  1.6895
  234MO     H0F 1824   2.611   2.732   4.116 -2.1286  0.5799 -0.2848
  235MO     C00 1825   3.021   1.791   3.277  0.3619  0.1710  0.5080
  235MO     C01 1826   2.945   1.667   3.310  0.4768  0.1122 -0.4624
  235MO     C02 1827   3.025   1.629   3.435  0.6905 -0.4483 -0.3328
  235MO     O03 1828   3.054   1.749   3.506  0.2028  0.1403 -0.3587
  235MO     H04 1829   3.119   1.770   3.235 -0.7491  1.5584 -0.6493
  235MO     H05 1830   2.964   1.849   3.216  0.5517  0.8077  1.1952
  235MO     H06 1831   2.842   1.685   3.341  2.0345  0.8118  1.8616
  235MO     H07 1832   2.951   1.584   3.233  1.0041  3.2087 -1.6807
  235MO     H08 1833   3.120   1.589   3.403 -2.1373 -0.6601  1.4825
  235MO     H09 1834   2.977   1.553   3.502 -0.5629 -0.6583 -0.8341
  235MO     C0A 1835   3.051   1.859   3.412 -0.5289 -0.1035  0.0778
  235MO     H0B 1836   2.971   1.916   3.450  1.0122 -0.9744  0.8867
  235MO     C0C 1837   3.180   1.930   3.433 -0.7264  0.4120 -0.3165
  235MO     H0D 1838   3.195   1.947   3.540  3.0542  1.1924 -0.5750
  235MO     H0E 1839   3.265   1.878   3.395  0.9188  1.6519 -0.7685
  235MO     H0F 1840   3.187   2.032   3.388  1.9827  0.9484  2.3725
  236MO     C00 1841   3.362   4.437   2.466  0.4986 -0.0960 -0.4493
  236MO     C01 1842   3.321   4.302   2.524  0.1512  0.5756 -0.1319
  236MO     C02 1843   3.456   4.226   2.544 -0.6254 -0.1317  0.2034
  236MO     O03 1844   3.553   4.334   2.559 -0.2516 -0.2996 -0.4343
  236MO     H04 1845   3.371   4.414   2.363  1.6503 -1.1095 -0.0987
  236MO     H05 1846   3.283   4.508   2.482  0.6067 -0.1590  0.1298
  236MO     H06 1847   3.289   4.321   2.626  2.6081  1.0240  1.2574
  236MO     H07 1848   3.250   4.248   2.474  2.8729 -2.7295  2.1927
  236MO     H08 1849   3.480   4.162   2.457 -0.7170  1.8234 -0.6147
  236MO     H09 1850   3.463   4.155   2.629 -1.5575  0.3660 -0.5886
  236MO     C0A 1851   3.492   4.462   2.542 -0.4928  0.4476 -0.2406
  236MO     H0B 1852   3.476   4.517   2.628  0.7219 -2.2497  3.8479
  236MO     C0C 1853   3.598   4.540   2.461 -0.6830  0.3795 -0.0992
  236MO     H0D 1854   3.699   4.524   2.497  0.4078 -1.6895 -1.5717
  236MO     H0E 1855   3.614   4.493   2.359 -3.3671  0.0783  0.0820
  236MO     H0F 1856   3.596   4.651   2.465  0.5437  1.0665  0.9912
  237MO     C00 1857   0.347   2.991   0.534  0.1108 -0.5727 -0.0736
  237MO     C01 1858   0.404   2.853   0.519  1.0680 -0.5867  0.2684
  237MO     C02 1859   0.429   2.837   0.369  0.8871 -0.2376  0.0616
  237MO     O03 1860   0.326   2.912   0.313 -0.0539  0.8991  0.0320
  237MO     H04 1861   0.281   2.995   0.616  1.1182  0.2952 -0.5905
  237MO     H05 1862   0.421   3.066   0.557  0.7779 -3.2739 -1.4207
  237MO     H06 1863   0.500   2.849   0.565 -0.0595 -1.0797 -3.5071
  237MO     H07 1864   0.334   2.771   0.553  2.2386  0.3785  0.7300
  237MO     H08 1865   0.429   2.737   0.335  1.0986  1.0228 -0.7812
  237MO     H09 1866   0.514   2.891   0.327  1.7778 -0.5665  1.1378
  237MO     C0A 1867   0.296   3.024   0.390  0.0943 -0.3495  0.3319
  237MO     H0B 1868   0.355   3.107   0.347 -0.2693  0.6864  0.4766
  237MO     C0C 1869   0.156   3.071   0.366 -0.1114 -1.0389 -0.1050
  237MO     H0D 1870   0.092   3.002   0.418 -0.4253  2.4551 -0.1005
  237MO     H0E 1871   0.134   3.169   0.419  0.9714 -1.2557  0.0805
  237MO     H0F 1872   0.132   3.075   0.263 -0.7603 -3.2730 -0.6630
  238MO     C00 1873   1.899   0.551   3.671  0.1656  0.0339  0.1857
  238MO     C01 1874   1.944   0.670   3.753  0.0409 -0.2841 -0.2456
  238MO     C02 1875   2.091   0.654   3.774  0.6313 -0.3498  0.0979
  238MO     O03 1876   2.121   0.538   3.693 -0.2770  0.2047  0.2002
  238MO     H04 1877   1.869   0.474   3.739 -2.2740 -1.5050  2.9869
  238MO     H05 1878   1.810   0.575   3.606 -1.1822 -0.9643 -1.0910
  238MO     H06 1879   1.912   0.765   3.706 -0.2270  0.1788  0.5915
  238MO     H07 1880   1.888   0.663   3.842  2.3086 -0.4561 -1.4447
  238MO     H08 1881   2.125   0.651   3.880  3.5106 -1.7641  1.0924
  238MO     H09 1882   2.132   0.742   3.728 -2.8709 -0.7508  0.4557
  238MO     C0A 1883   2.023   0.517   3.594  0.3962  0.0438  0.2992
  238MO     H0B 1884   2.046   0.583   3.508  0.7910 -0.7903  2.6004
  238MO     C0C 1885   2.023   0.373   3.552 -0.3834  0.1386 -0.4163
  238MO     H0D 1886   2.114   0.364   3.493  0.4310  1.3213  0.1061
  238MO     H0E 1887   2.023   0.308   3.645 -1.2864 -0.3009 -1.2749
  238MO     H0F 1888   1.933   0.342   3.494  0.1245 -1.4980 -0.7230
  239MO     C00 1889   3.586   0.075   2.897  0.0902  0.4569  0.0878
  239MO     C01 1890   3.681  -0.039   2.900 -0.6834  1.0034 -0.7104
  239MO     C02 1891   3.821   0.022   2.874  0.6053  0.3868 -0.0427
  239MO     O03 1892   3.788   0.126   2.786  0.0820  0.0938 -0.3291
  239MO     H04 1893   3.506   0.040   2.827  1.3583  0.1613 -1.3734
  239MO     H05 1894   3.538   0.096   2.997 -0.3949 -1.3577  0.0313
  239MO     H06 1895   3.692  -0.093   3.000 -3.1838  1.4219 -1.7658
  239MO     H07 1896   3.651  -0.109   2.829 -0.8277 -0.2782  0.8031
  239MO     H08 1897   3.897  -0.047   2.839 -0.2378 -1.4706  1.6467
  239MO     H09 1898   3.858   0.067   2.963  0.9965  1.6730  0.8477
  239MO     C0A 1899   3.671   0.190   2.847  0.0612  0.1782  0.2701
  239MO     H0B 1900   3.707   0.255   2.930 -3.3075 -1.2100 -0.3650
  239MO     C0C 1901   3.596   0.279   2.748  0.8495  0.0653 -0.3542
  239MO     H0D 1902   3.526   0.337   2.801  1.0261  1.8720 -1.4698
  239MO     H0E 1903   3.669   0.344   2.708 -1.3079 -0.4843  1.9146
  239MO     H0F 1904   3.544   0.226   2.666 -1.0446 -0.0546 -1.8912
  240MO     C00 1905   1.151   1.738   4.041  0.8292  0.1469 -0.2153
  240MO     C01 1906   1.013   1.793   4.094  0.5416  1.4914 -0.3398
  240MO     C02 1907   0.923   1.666   4.073  0.5147  0.0974 -0.4306
  240MO     O03 1908   0.988   1.581   3.979 -0.4995 -0.4223 -0.5374
  240MO     H04 1909   1.178   1.805   3.950 -2.9354  1.1067  0.0747
  240MO     H05 1910   1.237   1.748   4.106 -0.1349  2.9369  1.8842
  240MO     H06 1911   1.017   1.823   4.198  0.1475 -1.7096  1.0324
  240MO     H07 1912   0.981   1.880   4.033 -0.1703 -0.7511  1.6389
  240MO     H08 1913   0.819   1.697   4.048  1.3595  4.1994  2.1531
  240MO     H09 1914   0.921   1.609   4.162  1.0194 -1.0172 -1.1846
  240MO     C0A 1915   1.128   1.591   4.006  0.1231 -0.3603 -0.1473
  240MO     H0B 1916   1.152   1.527   4.090  0.4680  1.4996 -0.7230
  240MO     C0C 1917   1.206   1.551   3.882  0.6131 -0.5865  0.3443
  240MO     H0D 1918   1.310   1.564   3.895 -0.3529 -0.2690 -1.0195
  240MO     H0E 1919   1.208   1.448   3.852  1.9525  1.3412  0.1061
  240MO     H0F 1920   1.186   1.613   3.796 -0.7904 -0.2260 -0.2693
  241MO     C00 1921   5.408   3.268   1.811  0.9225  0.4014 -0.5789
  241MO     C01 1922   5.308   3.160   1.814 -0.9115 -0.9379 -0.6090
  241MO     C02 1923   5.378   3.041   1.751  0.3291 -0.1430 -0.1853
  241MO     O03 1924   5.522   3.067   1.759  0.0198  0.6994 -0.6570
  241MO     H04 1925   5.425   3.315   1.712  0.8574  0.1895  1.7331
  241MO     H05 1926   5.385   3.353   1.872 -2.0762  0.7323 -1.8672
  241MO     H06 1927   5.279   3.125   1.916 -1.3698 -0.8719  2.2374
  241MO     H07 1928   5.216   3.181   1.752  2.8199 -0.8448 -1.1547
  241MO     H08 1929   5.345   3.037   1.649 -2.3217 -0.0932 -0.8045
  241MO     H09 1930   5.358   2.949   1.810 -0.6169  0.2344  0.6091
  241MO     C0A 1931   5.534   3.185   1.836 -0.2659  0.6063 -0.0342
  241MO     H0B 1932   5.544   3.161   1.947 -1.5332 -2.1830  2.4146
  241MO     C0C 1933   5.665   3.261   1.796 -0.2576  0.0862  0.0469
  241MO     H0D 1934   5.673   3.344   1.869 -0.3591 -0.1356  2.0101
  241MO     H0E 1935   5.755   3.208   1.801 -1.6150  0.0980  1.4266
  241MO     H0F 1936   5.642   3.309   1.697 -1.2104  1.8771  0.3814
  242MO     C00 1937   0.871   2.000   3.625 -0.1219  0.1167 -1.2313
  242MO     C01 1938   0.965   1.926   3.717  0.2375 -0.1145  0.2983
  242MO     C02 1939   1.092   1.917   3.638 -0.3180  0.5100  0.1748
  242MO     O03 1940   1.054   1.948   3.502  0.3132  0.4128  0.0828
  242MO     H04 1941   0.793   1.931   3.582 -0.5483  2.1090 -2.6405
  242MO     H05 1942   0.823   2.077   3.679 -1.8759  1.2020  0.8479
  242MO     H06 1943   0.987   1.979   3.812 -1.9821  2.2364  0.6322
  242MO     H07 1944   0.928   1.830   3.756  0.1206  0.2097  0.8221
  242MO     H08 1945   1.123   1.811   3.633 -2.5944  0.5265  0.4098
  242MO     H09 1946   1.173   1.980   3.665 -0.8258 -1.1474  0.0823
  242MO     C0A 1947   0.957   2.047   3.508  0.2287  0.0514  0.3724
  242MO     H0B 1948   1.007   2.138   3.537 -0.0683 -1.4706  0.3399
  242MO     C0C 1949   0.876   2.057   3.376  0.7715  0.0265  0.1757
  242MO     H0D 1950   0.782   2.105   3.401  3.3081 -2.0062  1.8402
  242MO     H0E 1951   0.933   2.122   3.312  2.9537 -0.0721 -0.5087
  242MO     H0F 1952   0.858   1.961   3.327 -0.6348  1.5670  2.1385
  243MO     C00 1953   4.590   1.058   4.239 -0.3066  0.5011 -0.6271
  243MO     C01 1954   4.550   1.198   4.201 -0.8399 -0.9822 -0.4067
  243MO     C02 1955   4.477   1.244   4.330  0.0139 -1.1061 -0.0547
  243MO     O03 1956   4.507   1.152   4.432  0.3935  0.1858 -0.0795
  243MO     H04 1957   4.504   1.001   4.207  1.1450 -0.5781  0.5053
  243MO     H05 1958   4.679   1.032   4.183  1.8059  1.7569 -0.8041
  243MO     H06 1959   4.642   1.256   4.182  2.1553 -1.1705 -0.7905
  243MO     H07 1960   4.483   1.192   4.119 -0.2199 -1.2314  4.5731
  243MO     H08 1961   4.370   1.247   4.315 -2.4336 -0.6344 -0.4837
  243MO     H09 1962   4.512   1.343   4.359  0.2958  0.8926 -1.4038
  243MO     C0A 1963   4.613   1.070   4.386 -0.4195  0.3431 -0.3114
  243MO     H0B 1964   4.705   1.132   4.411  2.0776  1.7260 -0.2500
  243MO     C0C 1965   4.618   0.936   4.451  0.0372  0.3005  0.0047
  243MO     H0D 1966   4.707   0.876   4.422 -0.6820  0.2708 -1.0058
  243MO     H0E 1967   4.618   0.942   4.555 -0.0359 -0.7259 -0.9088
  243MO     H0F 1968   4.519   0.894   4.427 -0.8563 -1.1186  1.1823
  244MO     C00 1969   0.211   4.769   0.816 -0.0423  0.1482  0.0553
  244MO     C01 1970   0.362   4.756   0.813  0.0554  0.1509 -0.6845
  244MO     C02 1971   0.407   4.818   0.940 -0.3869  0.2841  0.8222
  244MO     O03 1972   0.319   4.931   0.946 -0.1484  0.3744 -0.0134
  244MO     H04 1973   0.174   4.770   0.717  1.6241  1.7565  0.6293
  244MO     H05 1974   0.177   4.674   0.866  1.9037 -1.3669 -3.7583
  244MO     H06 1975   0.386   4.653   0.803 -1.4262  2.1135 -1.1897
  244MO     H07 1976   0.395   4.809   0.724 -2.0435  0.6873  0.7064
  244MO     H08 1977   0.510   4.846   0.939  1.3133  1.6694 -1.0011
  244MO     H09 1978   0.378   4.754   1.021 -0.6592 -1.3439  1.1447
  244MO     C0A 1979   0.189   4.887   0.910 -0.4807  0.0883  0.5888
  244MO     H0B 1980   0.129   4.857   0.999 -2.2498 -2.0434  0.1452
  244MO     C0C 1981   0.114   5.007   0.850 -0.1230  0.0286  0.4194
  244MO     H0D 1982   0.165   5.026   0.754 -0.1931  1.6757  3.5298
  244MO     H0E 1983   0.012   4.976   0.837 -0.7239  2.1587  1.2416
  244MO     H0F 1984   0.133   5.091   0.914 -1.9491 -4.6770 -2.3353
  245MO     C00 1985   2.341   0.694   0.931  0.4034  0.5620  0.3440
  245MO     C01 1986   2.445   0.620   1.011  0.1843 -0.2176 -1.1715
  245MO     C02 1987   2.369   0.582   1.137  0.1562 -0.3473  0.0216
  245MO     O03 1988   2.295   0.699   1.166 -0.0422  1.1492  0.2140
  245MO     H04 1989   2.384   0.784   0.882 -0.8793 -3.9018 -1.5093
  245MO     H05 1990   2.294   0.620   0.867  0.0227 -0.3359  0.2446
  245MO     H06 1991   2.474   0.539   0.954 -1.7758  0.8672 -1.1502
  245MO     H07 1992   2.529   0.691   1.039  0.6437  1.2078 -1.4986
  245MO     H08 1993   2.441   0.564   1.218  0.8912  0.6858 -0.6088
  245MO     H09 1994   2.301   0.490   1.122 -0.3985 -3.1992  2.5988
  245MO     C0A 1995   2.246   0.748   1.039  0.1069 -0.0717  0.6349
  245MO     H0B 1996   2.142   0.718   1.020 -1.3335  2.3706 -1.3167
  245MO     C0C 1997   2.244   0.900   1.045  0.4707 -0.6707 -0.0201
  245MO     H0D 1998   2.336   0.933   1.094  0.4015  1.3681  3.4855
  245MO     H0E 1999   2.226   0.946   0.946 -2.7438  3.5074  3.4408
  245MO     H0F 2000   2.172   0.934   1.116 -1.6313 -2.6058  0.0771
  246MO     C00 2001   0.192   0.455   5.169  0.5157 -0.1244  0.0585
  246MO     C01 2002   0.272   0.504   5.046 -0.3311 -0.2373  0.8391
  246MO     C02 2003   0.414   0.494   5.096 -1.0278 -0.3574 -0.5599
  246MO     O03 2004   0.419   0.388   5.193  0.1951  0.4581 -0.0436
  246MO     H04 2005   0.131   0.537   5.200  2.0242  0.4726 -1.0388
  246MO     H05 2006   0.130   0.372   5.148 -0.9836  0.1960 -0.8198
  246MO     H06 2007   0.255   0.438   4.960 -1.1236  0.9927  0.8366
  246MO     H07 2008   0.247   0.605   5.024 -0.2463 -1.4229  3.0540
  246MO     H08 2009   0.443   0.589   5.162  0.2077  0.1599  2.5782
  246MO     H09 2010   0.484   0.482   5.023  0.4808  0.9550  0.6695
  246MO     C0A 2011   0.300   0.400   5.270  0.1323 -1.0947 -0.3203
  246MO     H0B 2012   0.267   0.308   5.301  0.5437  0.6206 -0.3071
  246MO     C0C 2013   0.322   0.495   5.391  0.7960 -0.2018  0.1447
  246MO     H0D 2014   0.418   0.470   5.450  1.4419 -1.8255  3.1463
  246MO     H0E 2015   0.322   0.598   5.355 -1.2384  0.6313 -1.5745
  246MO     H0F 2016   0.242   0.478   5.465 -0.7591  1.0321  1.7101
  247MO     C00 2017   2.273   0.260   0.152  1.1165 -0.3641  0.5187
  247MO     C01 2018   2.255   0.166   0.273  0.6247  0.2207 -0.2082
  247MO     C02 2019   2.296   0.035   0.207 -1.4424  0.3924 -0.4670
  247MO     O03 2020   2.406   0.064   0.125  0.4633  0.2392 -0.6498
  247MO     H04 2021   2.186   0.247   0.087  1.0117 -3.5426 -0.2782
  247MO     H05 2022   2.267   0.365   0.181 -1.8017 -1.0402 -0.5129
  247MO     H06 2023   2.320   0.193   0.357  0.0295  2.1417 -2.3917
  247MO     H07 2024   2.146   0.166   0.309  1.0259  2.0183 -2.5198
  247MO     H08 2025   2.210  -0.010   0.155 -0.2238  0.3569  0.1600
  247MO     H09 2026   2.311  -0.040   0.284 -1.0774 -0.7292 -2.1119
  247MO     C0A 2027   2.409   0.197   0.097  0.6448 -0.4223 -0.6719
  247MO     H0B 2028   2.492   0.231   0.164  3.4730 -1.0199  0.9652
  247MO     C0C 2029   2.448   0.224  -0.050 -0.3805 -0.2566 -0.4753
  247MO     H0D 2030   2.532   0.149  -0.080  2.0700 -0.6918  1.4926
  247MO     H0E 2031   2.363   0.198  -0.112 -1.6941 -0.4775  1.1995
  247MO     H0F 2032   2.490   0.326  -0.056 -0.7273  2.1026  0.1752
  248MO     C00 2033   4.687   3.731   3.069  0.0003  0.3344 -0.1107
  248MO     C01 2034   4.615   3.602   3.021  0.9835  0.1879 -0.2596
  248MO     C02 2035   4.525   3.657   2.917  0.0977  0.1290  0.4228
  248MO     O03 2036   4.477   3.779   2.983 -0.1625  0.4413 -0.3972
  248MO     H04 2037   4.694   3.723   3.182  2.3075  1.4361  0.6003
  248MO     H05 2038   4.787   3.747   3.026 -0.7167 -0.6603  1.0105
  248MO     H06 2039   4.696   3.530   2.989 -0.8815  0.0188 -4.0769
  248MO     H07 2040   4.552   3.553   3.092  0.2605 -2.6476 -2.7430
  248MO     H08 2041   4.439   3.596   2.896 -2.3666 -2.3295  0.3876
  248MO     H09 2042   4.580   3.680   2.822  0.3433  0.2347 -0.8451
  248MO     C0A 2043   4.591   3.852   3.029 -0.3559  0.0933  0.0275
  248MO     H0B 2044   4.630   3.911   2.948  1.2588 -2.5188 -0.8868
  248MO     C0C 2045   4.539   3.929   3.146 -0.5361  0.1782  0.5082
  248MO     H0D 2046   4.480   3.855   3.205 -4.2298 -3.0258  2.3220
  248MO     H0E 2047   4.618   3.992   3.193  0.1340 -2.0469 -1.2792
  248MO     H0F 2048   4.473   4.008   3.103 -2.4312  1.0987 -0.3735
  249MO     C00 2049   4.733   4.131   1.440 -0.3777 -0.1298 -0.4695
  249MO     C01 2050   4.626   4.184   1.529 -0.4985  0.2676  0.0110
  249MO     C02 2051   4.704   4.278   1.620  0.2209  0.5275  0.0591
  249MO     O03 2052   4.803   4.339   1.538  0.0949  0.0036  0.1604
  249MO     H04 2053   4.791   4.060   1.496  1.3770  1.3864  0.3439
  249MO     H05 2054   4.694   4.093   1.344 -1.1886 -0.8654  0.6315
  249MO     H06 2055   4.548   4.220   1.466  0.4534 -0.0817 -2.6520
  249MO     H07 2056   4.587   4.097   1.581 -0.1799 -0.1826  0.4211
  249MO     H08 2057   4.769   4.222   1.690 -0.2034 -1.2627 -0.6038
  249MO     H09 2058   4.636   4.350   1.662 -0.6676  0.5575  0.1699
  249MO     C0A 2059   4.823   4.250   1.426  0.3751  0.4111  0.8333
  249MO     H0B 2060   4.800   4.307   1.332  0.7194  0.9972 -0.1507
  249MO     C0C 2061   4.973   4.216   1.425  0.0094 -0.5132  0.1136
  249MO     H0D 2062   5.028   4.313   1.422 -0.5670 -0.8187  2.3289
  249MO     H0E 2063   4.998   4.144   1.508  0.9286 -0.6753 -2.9405
  249MO     H0F 2064   4.998   4.161   1.336 -0.3555  1.2694  0.2002
  250MO     C00 2065   2.120   0.281   5.390 -0.1287 -0.0486  0.5253
  250MO     C01 2066   2.259   0.340   5.377 -0.3439  0.2255 -0.4386
  250MO     C02 2067   2.242   0.447   5.268  0.2464 -0.3254  0.2333
  250MO     O03 2068   2.121   0.407   5.209 -0.4145  0.1154  0.1889
  250MO     H04 2069   2.110   0.193   5.331 -0.7316  0.9043  1.0934
  250MO     H05 2070   2.087   0.262   5.496  0.7072 -0.3881 -1.8862
  250MO     H06 2071   2.301   0.383   5.466 -2.9676  1.8600 -0.2784
  250MO     H07 2072   2.327   0.262   5.346  0.1916 -1.5933  2.3927
  250MO     H08 2073   2.319   0.436   5.192 -2.7268 -0.7469 -2.2143
  250MO     H09 2074   2.229   0.554   5.303 -1.5860  1.4629 -1.2259
  250MO     C0A 2075   2.034   0.373   5.314  0.0491 -0.1235  0.8414
  250MO     H0B 2076   1.994   0.456   5.370  3.0855  1.6001 -0.0095
  250MO     C0C 2077   1.905   0.312   5.255  0.0693 -0.1713  0.3257
  250MO     H0D 2078   1.822   0.310   5.324  0.9806 -0.3780 -1.0069
  250MO     H0E 2079   1.861   0.377   5.185  1.2576  0.4136  1.1491
  250MO     H0F 2080   1.914   0.205   5.224  0.7272  1.4554 -1.2023
  251MO     C00 2081   1.559   5.622   2.597 -0.2047 -0.5695  0.2510
  251MO     C01 2082   1.541   5.725   2.485  0.1627 -0.6122  0.4702
  251MO     C02 2083   1.558   5.860   2.554 -0.5679 -0.1627 -0.0224
  251MO     O03 2084   1.567   5.830   2.692 -0.2437 -0.1462  0.3355
  251MO     H04 2085   1.453   5.603   2.629 -0.0792  1.3291  0.5385
  251MO     H05 2086   1.612   5.534   2.570  0.0410  0.8107  0.3019
  251MO     H06 2087   1.615   5.721   2.409 -0.8949 -4.1482 -0.4351
  251MO     H07 2088   1.441   5.707   2.445  0.4249 -0.3403  1.7893
  251MO     H08 2089   1.482   5.939   2.541 -0.4204  4.7094 -1.1051
  251MO     H09 2090   1.650   5.891   2.518  0.8388  1.0580  0.4761
  251MO     C0A 2091   1.628   5.705   2.704  0.3586  0.0924  0.7224
  251MO     H0B 2092   1.735   5.711   2.677 -0.1190 -0.4331 -0.8507
  251MO     C0C 2093   1.615   5.669   2.853  0.2174 -0.2098  0.4551
  251MO     H0D 2094   1.676   5.734   2.911 -1.2741  0.3665  1.1126
  251MO     H0E 2095   1.515   5.680   2.882 -0.0135  0.0127 -2.0387
  251MO     H0F 2096   1.644   5.570   2.878 -1.4794 -1.9361 -3.2392
  252MO     C00 2097   3.234   0.174   3.318  0.2492 -0.5256  0.4831
  252MO     C01 2098   3.140   0.291   3.317  0.6344  1.0335  0.0807
  252MO     C02 2099   3.235   0.405   3.286  0.3948 -0.6377  0.3531
  252MO     O03 2100   3.356   0.357   3.332  0.0976  0.0167 -0.0363
  252MO     H04 2101   3.234   0.137   3.419  1.3405 -1.0512 -1.4674
  252MO     H05 2102   3.193   0.092   3.258 -1.7031 -1.0324 -1.0594
  252MO     H06 2103   3.056   0.273   3.246  0.0086 -1.8150 -1.7152
  252MO     H07 2104   3.101   0.293   3.418  0.9205  1.4564 -2.3884
  252MO     H08 2105   3.206   0.494   3.349  0.5555  0.4186 -0.3861
  252MO     H09 2106   3.234   0.424   3.174  1.7574 -0.4898 -1.4953
  252MO     C0A 2107   3.370   0.230   3.273 -0.0424  0.0778  0.5325
  252MO     H0B 2108   3.375   0.240   3.161  0.5731 -1.5369 -3.8588
  252MO     C0C 2109   3.488   0.165   3.347  0.3971  0.4649  0.3845
  252MO     H0D 2110   3.500   0.069   3.306 -0.1944  1.6030  0.6380
  252MO     H0E 2111   3.578   0.231   3.337 -0.6366  2.0318 -0.0060
  252MO     H0F 2112   3.472   0.159   3.455  0.1957 -1.4051 -0.2197
  253MO     C00 2113   3.835   5.630   0.056  0.7729 -0.4651  0.2841
  253MO     C01 2114   3.910   5.507   0.021  0.2678  0.1961  0.0250
  253MO     C02 2115   4.042   5.520   0.105  0.3347  0.2271  0.0708
  253MO     O03 2116   4.069   5.654   0.110 -0.1439  0.3226 -0.6294
  253MO     H04 2117   3.781   5.669  -0.026 -2.2818  2.2386  1.9650
  253MO     H05 2118   3.755   5.617   0.135  0.8458 -0.9801  2.0004
  253MO     H06 2119   3.840   5.419   0.034 -1.7523  1.0976  1.0491
  253MO     H07 2120   3.937   5.498  -0.081 -0.8271 -1.3028 -0.2208
  253MO     H08 2121   4.129   5.476   0.065  0.0841  1.3985  1.8444
  253MO     H09 2122   4.024   5.499   0.209  1.6746  1.7078  1.7998
  253MO     C0A 2123   3.948   5.724   0.089 -0.3888  0.2474 -0.2475
  253MO     H0B 2124   3.928   5.775   0.182  0.2201 -0.0610  0.1002
  253MO     C0C 2125   3.980   5.822  -0.021  0.1265  0.1404  0.3890
  253MO     H0D 2126   3.996   5.771  -0.118 -0.1525 -0.0760 -1.3642
  253MO     H0E 2127   3.877   5.873  -0.030  2.8114  0.8092 -0.1633
  253MO     H0F 2128   4.059   5.891  -0.000  1.8294  0.3722 -1.3550
  254MO     C00 2129   0.505   2.323   5.316 -0.3023  0.0760  0.5075
  254MO     C01 2130   0.592   2.442   5.333  0.3039  0.0411 -0.0292
  254MO     C02 2131   0.611   2.454   5.487 -0.4337  0.2308 -0.1280
  254MO     O03 2132   0.508   2.368   5.538 -0.1016 -0.4008  0.3693
  254MO     H04 2133   0.402   2.359   5.304 -2.3559  0.4368  0.2530
  254MO     H05 2134   0.544   2.258   5.233  2.6711  0.8951  0.0559
  254MO     H06 2135   0.691   2.419   5.290 -4.5239 -0.4858 -0.7881
  254MO     H07 2136   0.551   2.531   5.291  1.1739 -2.1442  0.1369
  254MO     H08 2137   0.600   2.563   5.518 -2.8610  3.0029  2.4798
  254MO     H09 2138   0.713   2.430   5.516 -0.3747 -3.5300  2.0697
  254MO     C0A 2139   0.510   2.256   5.456  0.4104  0.2576 -0.2029
  254MO     H0B 2140   0.603   2.210   5.477 -0.4005 -0.6891 -1.1742
  254MO     C0C 2141   0.398   2.156   5.468 -0.0485 -0.5635 -0.1630
  254MO     H0D 2142   0.392   2.114   5.572 -0.8788  0.0402  2.4841
  254MO     H0E 2143   0.303   2.203   5.434 -1.4667  0.4005 -0.1149
  254MO     H0F 2144   0.407   2.074   5.397 -1.2884  2.6037  0.4372
  255MO     C00 2145   4.265   0.928   2.685 -1.0972  0.0446 -0.7028
  255MO     C01 2146   4.225   0.934   2.541  0.3173  0.6230 -0.9050
  255MO     C02 2147   4.288   0.813   2.465  0.2448 -0.1845  0.1554
  255MO     O03 2148   4.397   0.782   2.551 -0.0173  0.6932 -0.0129
  255MO     H04 2149   4.323   1.017   2.706 -1.6514 -0.8257  1.9573
  255MO     H05 2150   4.194   0.919   2.768 -2.5930  0.7618  0.2690
  255MO     H06 2151   4.114   0.924   2.539  0.8180  0.4743  1.2942
  255MO     H07 2152   4.266   1.022   2.505 -0.4065 -2.2919 -2.5718
  255MO     H08 2153   4.330   0.846   2.363  0.8199  2.3122 -3.1552
  255MO     H09 2154   4.216   0.731   2.440  0.4047 -2.5371 -0.4135
  255MO     C0A 2155   4.362   0.805   2.684  0.4908 -0.4130  1.0127
  255MO     H0B 2156   4.317   0.715   2.725  1.4133  0.5051  1.2582
  255MO     C0C 2157   4.495   0.831   2.750  0.2982 -0.1829  0.3518
  255MO     H0D 2158   4.557   0.744   2.726 -0.4568  2.0797  2.8692
  255MO     H0E 2159   4.526   0.919   2.699  1.9897 -0.0386 -1.2048
  255MO     H0F 2160   4.492   0.848   2.864 -0.0927  1.1776  0.9663
  256MO     C00 2161   1.929   4.140   4.551 -0.3315  0.2960  0.4101
  256MO     C01 2162   1.843   4.221   4.454  0.0829 -0.1122  0.3913
  256MO     C02 2163   1.751   4.303   4.549 -0.4062  0.3042 -0.1942
  256MO     O03 2164   1.802   4.286   4.682  0.3101 -0.0246 -0.1017
  256MO     H04 2165   1.871   4.047   4.574  0.8000 -1.4124 -0.8083
  256MO     H05 2166   2.023   4.104   4.505  1.4940 -1.5314 -1.6410
  256MO     H06 2167   1.900   4.297   4.397  0.4374 -0.6194  2.4261
  256MO     H07 2168   1.786   4.163   4.376 -0.2874 -2.2271  1.6326
  256MO     H08 2169   1.642   4.279   4.544 -2.2423 -2.1692  1.3744
  256MO     H09 2170   1.759   4.407   4.529 -4.2256 -0.5896 -1.5610
  256MO     C0A 2171   1.938   4.231   4.668  0.4978 -0.1981  0.1335
  256MO     H0B 2172   2.012   4.310   4.652  0.7149 -1.4166  2.9236
  256MO     C0C 2173   1.976   4.151   4.794 -0.0781 -0.3794 -0.8528
  256MO     H0D 2174   1.900   4.076   4.811  0.5183  1.7359 -0.4138
  256MO     H0E 2175   2.077   4.113   4.780 -0.6945 -3.5497  0.1358
  256MO     H0F 2176   1.969   4.223   4.876  0.9247  2.2783 -1.0300
  257MO     C00 2177   0.647   1.892   4.764 -0.7218  0.7832 -0.7278
  257MO     C01 2178   0.768   1.951   4.702 -0.3400  1.0287 -0.0670
  257MO     C02 2179   0.718   2.008   4.571 -0.3155 -0.3136  0.4276
  257MO     O03 2180   0.613   1.922   4.546 -0.0655  0.6840 -0.4503
  257MO     H04 2181   0.654   1.787   4.780  1.5587  0.7355  1.4944
  257MO     H05 2182   0.619   1.935   4.861  0.6720 -3.5735 -0.6224
  257MO     H06 2183   0.811   2.019   4.772  1.3501 -2.8439  1.7579
  257MO     H07 2184   0.844   1.877   4.676  0.9582 -0.4945 -1.0869
  257MO     H08 2185   0.788   2.005   4.485  3.7374 -0.0169 -0.9296
  257MO     H09 2186   0.686   2.107   4.584  0.7125 -0.4763  1.2163
  257MO     C0A 2187   0.533   1.912   4.666  0.2197  0.3088 -0.2231
  257MO     H0B 2188   0.474   2.001   4.683  4.3650 -0.5029 -0.0266
  257MO     C0C 2189   0.442   1.792   4.637  0.2401  0.7250 -0.2192
  257MO     H0D 2190   0.380   1.805   4.546 -0.6523  0.4389 -1.3471
  257MO     H0E 2191   0.496   1.697   4.643 -1.8431 -0.6389 -0.4298
  257MO     H0F 2192   0.377   1.792   4.716  0.1879  0.5476 -3.6192
  258MO     C00 2193   0.006   3.321   2.317  0.9010 -0.0948  0.4686
  258MO     C01 2194   0.109   3.407   2.388 -0.0533  0.3519  0.2252
  258MO     C02 2195   0.219   3.298   2.410  0.3019 -0.1702 -0.2759
  258MO     O03 2196   0.205   3.210   2.291 -0.1976  0.7008  0.2350
  258MO     H04 2197  -0.046   3.260   2.391  0.7627  0.3291 -0.6417
  258MO     H05 2198  -0.065   3.386   2.265 -0.8366 -1.4549 -0.2822
  258MO     H06 2199   0.151   3.483   2.329  0.6208 -2.0410  2.2306
  258MO     H07 2200   0.081   3.449   2.480 -0.2574  0.5097  0.2564
  258MO     H08 2201   0.194   3.231   2.487  0.1802  1.0393 -1.4348
  258MO     H09 2202   0.320   3.329   2.435 -0.6961 -0.7201  0.7797
  258MO     C0A 2203   0.079   3.224   2.229  0.5455  1.0583 -0.3323
  258MO     H0B 2204   0.094   3.277   2.129 -1.1133  0.5307 -0.9146
  258MO     C0C 2205   0.020   3.090   2.182  0.4120  0.1186  0.0947
  258MO     H0D 2206   0.092   3.051   2.110  3.4674  0.1867  1.2176
  258MO     H0E 2207  -0.004   3.009   2.259 -1.8659  1.2615 -0.7440
  258MO     H0F 2208  -0.076   3.099   2.128  1.9857 -0.8041 -0.0995
  259MO     C00 2209   2.133   1.913   5.278  0.1600  0.3865 -0.0225
  259MO     C01 2210   2.211   1.911   5.147 -0.3386  0.2668  0.3579
  259MO     C02 2211   2.143   1.803   5.062  0.0127  0.8314 -0.1796
  259MO     O03 2212   2.067   1.731   5.160  0.2713  0.3450 -0.0687
  259MO     H04 2213   2.200   1.866   5.354  3.0219 -1.0184  2.4975
  259MO     H05 2214   2.118   2.011   5.299  0.2589 -1.9038 -0.7104
  259MO     H06 2215   2.211   2.005   5.103  2.4225  1.2583  1.1109
  259MO     H07 2216   2.314   1.895   5.163 -2.3074 -0.4586  0.5152
  259MO     H08 2217   2.214   1.741   5.008  1.5112  2.4407  0.3925
  259MO     H09 2218   2.076   1.846   4.982  0.0616 -0.5344 -0.8482
  259MO     C0A 2219   2.014   1.827   5.243 -0.6341  0.2450 -0.1351
  259MO     H0B 2220   1.927   1.890   5.213  1.4758  1.2379  1.5627
  259MO     C0C 2221   1.959   1.763   5.380  0.0506  0.7710  0.5200
  259MO     H0D 2222   2.041   1.709   5.434 -0.5900 -4.7274 -3.2028
  259MO     H0E 2223   1.922   1.839   5.452  4.1994  1.3431  1.0035
  259MO     H0F 2224   1.881   1.685   5.357  1.3635 -0.9035  2.8088
  260MO     C00 2225   5.765   3.941   2.693  0.2116 -0.8104  0.0555
  260MO     C01 2226   5.889   3.952   2.605 -0.5514 -1.1097 -0.1476
  260MO     C02 2227   5.896   3.823   2.521  0.3178 -0.5847 -0.4373
  260MO     O03 2228   5.759   3.788   2.511  0.3909 -0.5009 -0.1653
  260MO     H04 2229   5.784   3.879   2.777 -2.2159 -0.2649  1.9439
  260MO     H05 2230   5.718   4.034   2.716  1.0769 -1.2666  1.9743
  260MO     H06 2231   5.872   4.025   2.529  2.9872 -0.7888  1.0276
  260MO     H07 2232   5.982   3.994   2.648  0.8686  0.6986 -1.1562
  260MO     H08 2233   5.946   3.745   2.580  0.2644 -1.5689 -0.3164
  260MO     H09 2234   5.929   3.837   2.420  1.4457  0.5739 -1.4581
  260MO     C0A 2235   5.673   3.879   2.582 -0.3138 -0.0803 -0.0063
  260MO     H0B 2236   5.639   3.952   2.509 -0.0901  1.0479  0.6156
  260MO     C0C 2237   5.559   3.799   2.636  0.1891  0.5637  0.3281
  260MO     H0D 2238   5.597   3.714   2.694 -1.0359  0.3294  0.6817
  260MO     H0E 2239   5.490   3.855   2.706  1.7405  0.7413  1.8660
  260MO     H0F 2240   5.500   3.766   2.548  0.5253 -0.7384  1.5839
  261MO     C00 2241   1.088   1.471   4.442  1.0125  0.3183  0.3820
  261MO     C01 2242   0.934   1.482   4.446 -0.0060  0.0753 -0.2687
  261MO     C02 2243   0.895   1.572   4.564 -0.8401 -0.7444 -0.2547
  261MO     O03 2244   1.000   1.540   4.651 -0.2976 -0.4167 -0.3928
  261MO     H04 2245   1.115   1.370   4.433  1.3284 -1.1668  0.1204
  261MO     H05 2246   1.129   1.536   4.364  0.8239 -1.0319  1.4703
  261MO     H06 2247   0.902   1.525   4.351 -0.3636 -0.5316 -3.3475
  261MO     H07 2248   0.897   1.379   4.456 -1.3198 -2.7691 -2.3661
  261MO     H08 2249   0.795   1.560   4.602 -1.8887  2.2044 -2.2240
  261MO     H09 2250   0.897   1.673   4.534 -0.1987 -1.6410  1.2190
  261MO     C0A 2251   1.115   1.526   4.578  0.1902 -0.6544 -0.7658
  261MO     H0B 2252   1.146   1.630   4.575 -3.0571 -2.5063 -0.5006
  261MO     C0C 2253   1.216   1.432   4.654 -0.3247 -0.0007 -0.3122
  261MO     H0D 2254   1.310   1.417   4.597  2.1230  1.2149  0.1724
  261MO     H0E 2255   1.250   1.455   4.754 -4.3585 -0.5723  2.8044
  261MO     H0F 2256   1.174   1.338   4.660 -0.8638  0.6771  0.4074
  262MO     C00 2257   3.483   1.470   5.158  0.0099  0.4697  0.1008
  262MO     C01 2258   3.423   1.373   5.055  0.6432 -0.2043 -0.4969
  262MO     C02 2259   3.538   1.350   4.962  0.0213  0.4841  0.1332
  262MO     O03 2260   3.650   1.345   5.055  0.0255  0.2114  0.0037
  262MO     H04 2261   3.506   1.567   5.115 -2.7674  0.0925  1.1516
  262MO     H05 2262   3.421   1.487   5.247  1.3336 -2.0682  2.5366
  262MO     H06 2263   3.389   1.281   5.105 -0.7297 -0.0117 -3.6067
  262MO     H07 2264   3.338   1.425   5.005 -1.5121 -0.6852  2.2999
  262MO     H08 2265   3.545   1.431   4.890 -0.4978 -1.7350 -0.0748
  262MO     H09 2266   3.522   1.255   4.899 -0.0806  2.7475 -1.3502
  262MO     C0A 2267   3.619   1.406   5.178 -0.0736 -0.2857  0.0250
  262MO     H0B 2268   3.609   1.328   5.258 -2.0820  1.7180 -0.3281
  262MO     C0C 2269   3.734   1.503   5.220 -0.2614  0.8487 -0.1620
  262MO     H0D 2270   3.732   1.605   5.174  0.6325  0.9502 -0.6718
  262MO     H0E 2271   3.725   1.516   5.326 -0.1834  0.0494  1.0069
  262MO     H0F 2272   3.834   1.457   5.190  3.3460  1.1475 -4.6682
  263MO     C00 2273   5.183   3.622   0.379 -0.1438  0.0793  0.7044
  263MO     C01 2274   5.207   3.478   0.344  0.3885  0.3059  0.5275
  263MO     C02 2275   5.090   3.401   0.387  0.5846  0.6162  0.1535
  263MO     O03 2276   5.051   3.484   0.504  0.0045 -0.1226  0.4009
  263MO     H04 2277   5.277   3.663   0.418  1.4923  0.1806  2.6879
  263MO     H05 2278   5.168   3.686   0.291  0.3853  1.0047  3.8351
  263MO     H06 2279   5.231   3.465   0.239  0.3106 -2.0497  2.2317
  263MO     H07 2280   5.293   3.431   0.401  1.5636 -2.1058  0.3380
  263MO     H08 2281   5.107   3.301   0.427  0.0229 -1.2522 -0.5515
  263MO     H09 2282   5.010   3.420   0.317  0.0216  1.5218 -1.4454
  263MO     C0A 2283   5.058   3.621   0.468  0.4222 -0.3471  0.9978
  263MO     H0B 2284   4.969   3.641   0.413 -0.9844 -0.1467  0.0874
  263MO     C0C 2285   5.067   3.708   0.598  0.2819  0.2112 -0.3115
  263MO     H0D 2286   5.145   3.677   0.665  0.1049  0.5372 -2.3052
  263MO     H0E 2287   5.073   3.815   0.574 -1.9423  0.7107 -0.5981
  263MO     H0F 2288   4.971   3.700   0.649  0.7630  0.9079  2.7849
  264MO     C00 2289   3.791   1.219   1.933 -1.1471 -0.8184  0.3298
  264MO     C01 2290   3.751   1.350   2.001 -0.2707 -0.6857  0.5398
  264MO     C02 2291   3.883   1.416   2.031 -0.2781 -0.5902  0.6718
  264MO     O03 2292   3.969   1.305   2.069  0.5721  0.0019  0.0840
  264MO     H04 2293   3.738   1.138   1.985 -1.8869 -0.3126 -0.5353
  264MO     H05 2294   3.772   1.212   1.823 -2.0926 -2.2331 -1.1499
  264MO     H06 2295   3.692   1.408   1.931  1.7883 -1.2290 -1.8216
  264MO     H07 2296   3.687   1.330   2.093  1.1859  2.3846 -0.6903
  264MO     H08 2297   3.870   1.492   2.110 -0.9970 -2.5558  0.8291
  264MO     H09 2298   3.923   1.459   1.941 -0.0232 -2.1783  1.1137
  264MO     C0A 2299   3.944   1.217   1.963  0.4804  0.1289 -0.2320
  264MO     H0B 2300   3.997   1.264   1.877  0.5320  2.3617  0.7200
  264MO     C0C 2301   4.004   1.079   1.993  0.1642 -0.1414 -0.4014
  264MO     H0D 2302   3.940   1.006   2.034 -1.1796  2.1898 -2.8248
  264MO     H0E 2303   4.038   1.034   1.898 -1.3487 -2.3015 -2.6472
  264MO     H0F 2304   4.086   1.099   2.057 -0.9139  0.7843  0.8634
  265MO     C00 2305   1.864   2.555   5.317 -0.4254 -0.6473 -0.0467
  265MO     C01 2306   1.864   2.489   5.186 -0.2450  0.3329  1.4711
  265MO     C02 2307   1.916   2.587   5.080 -0.5414 -0.4778  0.1358
  265MO     O03 2308   1.921   2.708   5.147  0.3209 -0.4295 -0.0820
  265MO     H04 2309   1.767   2.580   5.349 -0.7272 -1.3935 -2.1158
  265MO     H05 2310   1.909   2.491   5.400 -0.5225  0.4873  1.6837
  265MO     H06 2311   1.938   2.414   5.187 -0.4606 -0.2253  0.0953
  265MO     H07 2312   1.770   2.445   5.158  1.9792  0.5073  0.4511
  265MO     H08 2313   1.852   2.603   4.987 -0.2100 -0.0635 -1.1861
  265MO     H09 2314   2.007   2.549   5.038 -0.1845 -0.4665 -0.0095
  265MO     C0A 2315   1.946   2.680   5.282  0.0037  0.4089  0.2822
  265MO     H0B 2316   2.046   2.650   5.293 -1.8390 -0.6307 -0.3066
  265MO     C0C 2317   1.913   2.797   5.371 -0.8812 -0.1827  0.8527
  265MO     H0D 2318   1.941   2.755   5.465  0.9656  3.3571  1.2510
  265MO     H0E 2319   1.971   2.890   5.362  2.0419 -0.5498 -1.1551
  265MO     H0F 2320   1.807   2.819   5.377 -0.8678 -2.0246  1.8592
  266MO     C00 2321   4.472   5.768   0.804 -0.2714  0.1069 -0.6868
  266MO     C01 2322   4.576   5.875   0.779  0.5606  0.3271  0.2594
  266MO     C02 2323   4.492   6.005   0.748  0.0468  0.3190 -0.6358
  266MO     O03 2324   4.359   5.948   0.731 -0.6434 -0.0240 -0.9990
  266MO     H04 2325   4.459   5.704   0.717 -0.6548  1.2636 -4.1939
  266MO     H05 2326   4.491   5.699   0.889  2.1575 -0.7218 -0.4576
  266MO     H06 2327   4.632   5.901   0.867  0.8020  2.4464  2.9668
  266MO     H07 2328   4.648   5.857   0.701 -1.0250  0.3282  2.5566
  266MO     H08 2329   4.532   6.048   0.655 -1.4775 -1.6875  0.0448
  266MO     H09 2330   4.493   6.072   0.838 -0.9654  1.3226  0.9373
  266MO     C0A 2331   4.340   5.845   0.825  0.1085 -0.0480 -0.7611
  266MO     H0B 2332   4.342   5.867   0.937 -0.5353 -0.9737 -0.9981
  266MO     C0C 2333   4.220   5.771   0.783  0.0895 -0.0038  0.2509
  266MO     H0D 2334   4.212   5.683   0.839  2.1930  1.7507 -1.7683
  266MO     H0E 2335   4.128   5.831   0.788  1.1995  0.4630  2.7881
  266MO     H0F 2336   4.233   5.738   0.678 -2.9233  1.8279 -1.2012
  267MO     C00 2337   0.513   5.445   0.128 -0.6411  0.5506 -0.2307
  267MO     C01 2338   0.390   5.439   0.035 -0.0154 -0.1158  0.3542
  267MO     C02 2339   0.413   5.554  -0.061 -0.0821 -0.2019 -1.1753
  267MO     O03 2340   0.551   5.546  -0.088  0.4759  0.3395 -0.0284
  267MO     H04 2341   0.501   5.531   0.199  1.4244  0.8004 -1.4103
  267MO     H05 2342   0.549   5.352   0.179 -2.1459  0.1510  0.4223
  267MO     H06 2343   0.392   5.342  -0.007  2.2648  0.1460 -1.4717
  267MO     H07 2344   0.293   5.444   0.085  1.7496  0.0767  0.9341
  267MO     H08 2345   0.400   5.648  -0.019  0.2464  0.8881  2.4713
  267MO     H09 2346   0.343   5.544  -0.147 -1.4062  0.0695 -2.3865
  267MO     C0A 2347   0.614   5.492   0.026 -0.2276 -0.7360  0.0707
  267MO     H0B 2348   0.660   5.400  -0.019  1.6769  0.5852  0.2110
  267MO     C0C 2349   0.725   5.582   0.079  0.0834 -0.2576 -0.1309
  267MO     H0D 2350   0.787   5.624   0.004 -0.2169 -2.4165  1.4327
  267MO     H0E 2351   0.691   5.655   0.159  1.6908 -3.0571  1.2492
  267MO     H0F 2352   0.794   5.508   0.121 -0.3581 -0.7518  1.5122
  268MO     C00 2353   3.586   2.398   1.054 -0.2628 -0.1411 -0.7778
  268MO     C01 2354   3.487   2.514   1.040  0.7568 -0.3060  0.1487
  268MO     C02 2355   3.504   2.589   1.171  0.1943 -0.4403 -0.1690
  268MO     O03 2356   3.634   2.562   1.212  0.1198  0.2247 -0.6734
  268MO     H04 2357   3.543   2.314   1.099  2.5036  1.1384  1.6816
  268MO     H05 2358   3.614   2.360   0.959  0.4540  0.4727 -1.6691
  268MO     H06 2359   3.516   2.569   0.956 -1.6106 -0.3308  0.5634
  268MO     H07 2360   3.385   2.483   1.034  0.9250  0.8452  0.5735
  268MO     H08 2361   3.431   2.553   1.243  0.9364  1.3541 -0.9063
  268MO     H09 2362   3.505   2.699   1.170  0.1877 -0.7209  0.9046
  268MO     C0A 2363   3.695   2.459   1.141  0.2851 -0.0965 -0.0513
  268MO     H0B 2364   3.766   2.496   1.073  0.7194  0.2027  0.6483
  268MO     C0C 2365   3.773   2.364   1.233 -0.0479 -0.4817  0.8416
  268MO     H0D 2366   3.818   2.281   1.182 -4.1363  1.2555 -1.0584
  268MO     H0E 2367   3.843   2.420   1.296  3.2670  0.3953 -0.2655
  268MO     H0F 2368   3.704   2.319   1.298  2.7595  1.6268 -2.1991
  269MO     C00 2369   3.576   5.293   2.755  0.1018  0.7026  0.0379
  269MO     C01 2370   3.454   5.308   2.666 -0.0437  0.4599 -0.5867
  269MO     C02 2371   3.379   5.403   2.747  0.0432 -0.2997 -0.5477
  269MO     O03 2372   3.438   5.423   2.879 -0.1861  0.6762  0.1141
  269MO     H04 2373   3.582   5.202   2.814  0.4612  0.6731 -0.5333
  269MO     H05 2374   3.672   5.302   2.700  0.7689 -0.5609 -0.6291
  269MO     H06 2375   3.478   5.340   2.564 -0.4673  3.1493 -0.9717
  269MO     H07 2376   3.397   5.217   2.660  1.7501  1.9954 -0.9417
  269MO     H08 2377   3.271   5.375   2.753 -1.6160  0.6827 -2.5376
  269MO     H09 2378   3.376   5.505   2.699 -0.3626  1.9112  2.0587
  269MO     C0A 2379   3.575   5.412   2.852  0.7916  0.3574  0.7782
  269MO     H0B 2380   3.606   5.500   2.800  0.4015  1.0332 -0.6486
  269MO     C0C 2381   3.647   5.373   2.984 -0.1404  0.6580 -0.0850
  269MO     H0D 2382   3.627   5.268   3.016 -1.7595 -0.4459 -1.2146
  269MO     H0E 2383   3.750   5.372   2.975 -0.6560 -0.0744  0.4610
  269MO     H0F 2384   3.621   5.440   3.064  1.6669 -0.0423  0.2063
  270MO     C00 2385   0.241   4.617   3.438 -0.0319  0.8634  0.0320
  270MO     C01 2386   0.178   4.572   3.306 -0.1917  0.5523 -0.2466
  270MO     C02 2387   0.246   4.439   3.266  1.0018 -0.3725 -0.1033
  270MO     O03 2388   0.380   4.466   3.305 -0.6319 -0.3070  0.1938
  270MO     H04 2389   0.257   4.723   3.435 -0.5179  1.2967 -1.6540
  270MO     H05 2390   0.169   4.596   3.523 -0.8137  0.1014 -2.1494
  270MO     H06 2391   0.072   4.557   3.312 -1.2876  0.5465  1.0890
  270MO     H07 2392   0.201   4.645   3.231 -1.5010 -1.4520  1.4240
  270MO     H08 2393   0.230   4.414   3.164  0.8604 -1.8349  0.3591
  270MO     H09 2394   0.194   4.361   3.325 -1.2578 -0.7884  0.2087
  270MO     C0A 2395   0.365   4.524   3.430  0.2467 -0.5293 -0.0923
  270MO     H0B 2396   0.346   4.447   3.505 -3.0292 -1.4497 -2.2898
  270MO     C0C 2397   0.490   4.603   3.453 -0.3967  0.3900 -0.3382
  270MO     H0D 2398   0.481   4.629   3.558 -0.0575 -2.4544  0.9072
  270MO     H0E 2399   0.574   4.538   3.444 -1.3108 -0.3752  0.5380
  270MO     H0F 2400   0.497   4.686   3.383  0.8033 -1.1771  0.3064
  271MO     C00 2401   0.364   5.033   0.302  0.1707  0.0088 -0.2180
  271MO     C01 2402   0.399   5.115   0.421  0.3782  0.1801  0.4307
  271MO     C02 2403   0.274   5.148   0.487 -0.2752  0.0954 -0.0767
  271MO     O03 2404   0.166   5.106   0.401  0.7457 -0.2938  0.4088
  271MO     H04 2405   0.360   5.100   0.212 -2.9674  0.1585 -0.2396
  271MO     H05 2406   0.422   4.943   0.286  0.9659 -1.4305 -0.0567
  271MO     H06 2407   0.467   5.067   0.496 -1.6387  0.1739 -0.3847
  271MO     H07 2408   0.453   5.204   0.383 -0.0478  0.0657  2.2776
  271MO     H08 2409   0.265   5.253   0.514  2.8169 -2.1476 -2.0692
  271MO     H09 2410   0.258   5.086   0.577 -2.1684  0.3994  1.4567
  271MO     C0A 2411   0.214   5.005   0.318  0.5832  0.0202  0.2389
  271MO     H0B 2412   0.189   4.912   0.370 -0.3128 -0.8690 -0.5886
  271MO     C0C 2413   0.117   5.006   0.192 -0.2424 -1.2048  0.3386
  271MO     H0D 2414   0.131   4.927   0.131  1.7571  0.4150  3.1583
  271MO     H0E 2415   0.017   5.014   0.224 -0.2397  1.0102 -0.9498
  271MO     H0F 2416   0.140   5.090   0.125  3.1091 -1.5238  2.4928
  272MO     C00 2417   5.545   1.107   1.185 -0.3139 -0.2809  0.9388
  272MO     C01 2418   5.410   1.136   1.248 -0.0322 -0.2302  0.8914
  272MO     C02 2419   5.443   1.217   1.371  0.4810 -0.0139 -0.4796
  272MO     O03 2420   5.586   1.244   1.364  0.4777 -0.3619 -0.6071
  272MO     H04 2421   5.591   1.013   1.218  3.1183 -1.4053 -0.8495
  272MO     H05 2422   5.527   1.097   1.079 -1.0254 -1.3201 -1.5470
  272MO     H06 2423   5.355   1.194   1.175  2.1547  0.1101  1.0263
  272MO     H07 2424   5.351   1.045   1.268  1.0291 -3.4093  0.6895
  272MO     H08 2425   5.427   1.164   1.461  2.4359  1.5571 -2.5430
  272MO     H09 2426   5.387   1.307   1.370  2.7590  0.7396  0.1636
  272MO     C0A 2427   5.628   1.226   1.228  0.6551 -0.1190 -0.1605
  272MO     H0B 2428   5.591   1.317   1.183 -0.6564  1.0854 -1.1191
  272MO     C0C 2429   5.774   1.204   1.227 -0.4289  0.9790 -0.4114
  272MO     H0D 2430   5.824   1.183   1.136  1.6863 -1.1713  2.0614
  272MO     H0E 2431   5.828   1.280   1.284 -0.4751 -1.3653  0.2102
  272MO     H0F 2432   5.795   1.116   1.287 -1.6938  1.9472  0.5232
  273MO     C00 2433   0.420   3.710   4.299 -0.0578  0.8570 -0.4793
  273MO     C01 2434   0.461   3.695   4.444 -0.2525  0.4975 -0.3740
  273MO     C02 2435   0.499   3.843   4.475 -0.3453  0.3147  0.4428
  273MO     O03 2436   0.456   3.922   4.362 -0.7206  0.5972 -0.0808
  273MO     H04 2437   0.505   3.699   4.226 -1.5295  0.9911 -2.7657
  273MO     H05 2438   0.338   3.644   4.283  0.2945  1.1362 -3.5926
  273MO     H06 2439   0.378   3.667   4.502 -2.5060  0.6267  0.0386
  273MO     H07 2440   0.541   3.626   4.479  0.1917  0.8885 -1.6902
  273MO     H08 2441   0.610   3.847   4.496  2.8045 -2.5783  0.8911
  273MO     H09 2442   0.431   3.877   4.553 -3.8755 -0.1673  0.7238
  273MO     C0A 2443   0.360   3.849   4.286  0.3714  0.2176 -0.4879
  273MO     H0B 2444   0.261   3.847   4.332  0.8086  1.1662  0.1698
  273MO     C0C 2445   0.330   3.878   4.135 -0.2136 -0.3074  0.3115
  273MO     H0D 2446   0.418   3.883   4.080 -0.0683  0.5624 -1.5344
  273MO     H0E 2447   0.253   3.807   4.093 -0.9257 -1.3014 -1.0977
  273MO     H0F 2448   0.286   3.969   4.114  1.5857  0.4833 -0.5416
  274MO     C00 2449   2.546   0.091   1.582  0.1339  0.2991  0.2017
  274MO     C01 2450   2.491   0.232   1.551  0.3220 -1.1237  0.0242
  274MO     C02 2451   2.516   0.308   1.685  0.0264  0.1727 -0.1652
  274MO     O03 2452   2.530   0.200   1.782  0.3653  0.6080  0.4477
  274MO     H04 2453   2.462   0.024   1.581  1.0573 -1.7722 -1.7832
  274MO     H05 2454   2.614   0.070   1.499 -1.2115  0.5720 -0.2334
  274MO     H06 2455   2.543   0.268   1.464  0.1377 -1.2501 -2.4707
  274MO     H07 2456   2.378   0.228   1.528 -1.7389  2.4585  1.7080
  274MO     H08 2457   2.431   0.363   1.718 -0.2531 -3.6689 -0.4401
  274MO     H09 2458   2.604   0.372   1.679  0.5795  0.2220 -1.7358
  274MO     C0A 2459   2.598   0.094   1.720 -0.4353  0.4591 -0.2884
  274MO     H0B 2460   2.704   0.124   1.710  0.0286  0.9247 -3.1358
  274MO     C0C 2461   2.582  -0.035   1.798  0.1057 -0.4360  0.9237
  274MO     H0D 2462   2.478  -0.062   1.813 -0.0592  1.0390  3.4945
  274MO     H0E 2463   2.644  -0.112   1.745 -0.7919 -1.3310  0.0186
  274MO     H0F 2464   2.623  -0.019   1.901  0.4324  2.8796  0.8668
  275MO     C00 2465   4.811   1.842   2.895 -0.7423 -0.0533  0.7892
  275MO     C01 2466   4.851   1.895   2.752  0.5153 -0.3092  0.0510
  275MO     C02 2467   4.776   2.031   2.749  0.4342 -0.0032  0.2438
  275MO     O03 2468   4.657   1.998   2.817  0.3500 -0.8400  0.0919
  275MO     H04 2469   4.790   1.733   2.885 -2.1148 -1.3062  0.1841
  275MO     H05 2470   4.888   1.865   2.968 -3.9201  1.7706  0.3471
  275MO     H06 2471   4.955   1.916   2.735 -1.6416 -2.1029 -0.9687
  275MO     H07 2472   4.820   1.822   2.674  1.0995  1.2665 -0.5473
  275MO     H08 2473   4.769   2.069   2.647  2.1217 -2.9236  1.1738
  275MO     H09 2474   4.822   2.092   2.820  1.3696 -2.8393 -0.6172
  275MO     C0A 2475   4.689   1.927   2.936 -0.4323  0.8056 -0.2316
  275MO     H0B 2476   4.718   1.997   3.019  1.5833 -0.0322  1.0691
  275MO     C0C 2477   4.565   1.850   2.985 -1.3793  0.6291 -0.9442
  275MO     H0D 2478   4.494   1.912   3.036  1.2011 -0.8154 -0.2843
  275MO     H0E 2479   4.509   1.796   2.913 -3.2211 -1.3570 -2.0694
  275MO     H0F 2480   4.592   1.779   3.068  0.5610  1.4840  2.1412
  276MO     C00 2481   0.235   2.755   3.949  0.2151  0.7574  0.2311
  276MO     C01 2482   0.298   2.843   3.845 -0.5248 -0.1648  0.7389
  276MO     C02 2483   0.257   2.773   3.719  0.3773  0.2525 -0.6708
  276MO     O03 2484   0.266   2.634   3.754 -0.2261  0.1862 -0.3630
  276MO     H04 2485   0.301   2.710   4.022 -0.7270 -0.1879  0.3226
  276MO     H05 2486   0.165   2.806   4.007  2.7315  1.3479  0.0753
  276MO     H06 2487   0.271   2.949   3.847  1.8516  0.0568 -3.1922
  276MO     H07 2488   0.406   2.839   3.850  0.0284 -4.2040 -1.7031
  276MO     H08 2489   0.319   2.803   3.635  2.3267  0.0792  1.4498
  276MO     H09 2490   0.157   2.811   3.691  1.4771  1.3551  3.9190
  276MO     C0A 2491   0.187   2.631   3.871 -0.4537 -0.0870 -0.0893
  276MO     H0B 2492   0.081   2.652   3.842  0.4151 -1.2016  0.8002
  276MO     C0C 2493   0.188   2.492   3.931  0.1892 -0.1198  0.4427
  276MO     H0D 2494   0.283   2.466   3.968  0.4113 -2.3360  0.5832
  276MO     H0E 2495   0.109   2.470   4.004  0.7702 -2.0947 -0.6711
  276MO     H0F 2496   0.168   2.422   3.852  0.5714  0.4524 -1.9196
  277MO     C00 2497   1.711   0.289   2.086  0.0187 -0.2585 -0.8863
  277MO     C01 2498   1.687   0.185   1.976 -0.0570 -0.1266  0.2881
  277MO     C02 2499   1.668   0.054   2.059  0.4403  0.5781  0.2416
  277MO     O03 2500   1.738   0.078   2.179  0.2418 -0.3253 -0.0509
  277MO     H04 2501   1.793   0.358   2.064 -0.9123  0.4121 -0.7956
  277MO     H05 2502   1.624   0.352   2.090 -0.5730 -2.1814  0.7585
  277MO     H06 2503   1.603   0.203   1.911  0.5548  1.5201 -1.6029
  277MO     H07 2504   1.777   0.181   1.918 -0.8694  1.9007 -0.8488
  277MO     H08 2505   1.728  -0.023   2.007  0.2521 -0.3389  0.1717
  277MO     H09 2506   1.569   0.017   2.079 -1.9024 -2.2900  0.5188
  277MO     C0A 2507   1.734   0.212   2.221 -0.2675 -0.0164 -0.0680
  277MO     H0B 2508   1.656   0.220   2.303 -1.5825  1.5306  0.5215
  277MO     C0C 2509   1.871   0.257   2.275 -0.0236  0.2720  0.5658
  277MO     H0D 2510   1.959   0.234   2.206 -0.4293 -3.0031 -0.1961
  277MO     H0E 2511   1.873   0.363   2.307 -0.4304  0.2978 -1.3599
  277MO     H0F 2512   1.888   0.210   2.366 -0.6268  0.9722 -0.2006
  278MO     C00 2513   5.009   3.547   4.450  0.4078  0.4745 -0.0450
  278MO     C01 2514   5.073   3.658   4.366 -0.0199 -0.2200 -0.1221
  278MO     C02 2515   4.985   3.655   4.243  0.2593  0.6829 -0.2558
  278MO     O03 2516   4.956   3.518   4.226  0.3259 -0.1731  0.5548
  278MO     H04 2517   5.078   3.473   4.486 -0.3242  3.6268 -3.3258
  278MO     H05 2518   4.961   3.583   4.541 -1.1172  1.6170 -1.7900
  278MO     H06 2519   5.082   3.756   4.411 -0.4311 -2.0241  3.8015
  278MO     H07 2520   5.169   3.614   4.336 -2.1828 -3.5799 -0.1960
  278MO     H08 2521   5.039   3.702   4.165  0.0725  1.7684  0.5699
  278MO     H09 2522   4.895   3.713   4.268  1.7611  0.5354  0.5267
  278MO     C0A 2523   4.908   3.485   4.357 -0.1151 -0.4756  0.6805
  278MO     H0B 2524   4.803   3.516   4.367 -0.2254  1.1168  0.8732
  278MO     C0C 2525   4.907   3.330   4.365  1.1922  0.4417 -0.9494
  278MO     H0D 2526   4.825   3.292   4.305 -0.3539 -0.6363  2.0702
  278MO     H0E 2527   5.003   3.297   4.326  1.0455  0.3952  0.4386
  278MO     H0F 2528   4.888   3.303   4.469  0.1685 -1.5307 -1.7938
  279MO     C00 2529   0.059   4.496   5.177  0.0428 -0.3701 -0.5397
  279MO     C01 2530   0.200   4.458   5.218 -0.1457 -1.0313  0.0565
  279MO     C02 2531   0.255   4.392   5.099  0.4070  0.8610 -0.5065
  279MO     O03 2532   0.193   4.461   4.987 -0.4960  0.3523 -0.1546
  279MO     H04 2533  -0.019   4.419   5.184  1.0750  2.3560 -0.4106
  279MO     H05 2534   0.010   4.575   5.230  1.5745  2.5835  1.4781
  279MO     H06 2535   0.259   4.550   5.243  1.1421 -1.5313 -0.1968
  279MO     H07 2536   0.207   4.405   5.314  0.6678 -2.0431 -1.4275
  279MO     H08 2537   0.222   4.293   5.093 -3.6836  0.9142 -0.3017
  279MO     H09 2538   0.361   4.405   5.093  0.0416  3.2402  1.3552
  279MO     C0A 2539   0.069   4.518   5.025  0.5973  0.5127 -0.4383
  279MO     H0B 2540   0.077   4.625   5.011  0.8155  1.9777 -0.7990
  279MO     C0C 2541  -0.040   4.442   4.945  0.4190 -0.8539 -0.0260
  279MO     H0D 2542  -0.016   4.335   4.951  0.0124  1.1534 -0.0436
  279MO     H0E 2543  -0.141   4.441   4.986 -1.1284 -0.8328 -0.2057
  279MO     H0F 2544  -0.049   4.475   4.844 -1.2410 -2.1150 -1.2714
  280MO     C00 2545   1.567   5.007   3.919 -0.2876 -0.2509  0.4459
  280MO     C01 2546   1.490   4.985   4.045  0.8327  1.1189 -0.2781
  280MO     C02 2547   1.537   5.102   4.131  0.5261 -0.2863 -0.7847
  280MO     O03 2548   1.667   5.135   4.080 -0.2088 -0.9315 -0.6842
  280MO     H04 2549   1.625   4.911   3.894  1.9188 -0.8166  0.1089
  280MO     H05 2550   1.498   5.029   3.833 -1.3824 -1.3251 -0.5363
  280MO     H06 2551   1.381   4.987   4.022  0.4909 -0.7611  2.2642
  280MO     H07 2552   1.511   4.886   4.084 -2.2259  1.6307  0.6878
  280MO     H08 2553   1.545   5.077   4.237 -1.1671 -2.2856 -1.6548
  280MO     H09 2554   1.461   5.181   4.120 -1.5113 -0.0912 -1.1050
  280MO     C0A 2555   1.655   5.127   3.942 -0.0192 -0.3997 -0.1479
  280MO     H0B 2556   1.608   5.216   3.906 -2.1709  1.6630 -0.4482
  280MO     C0C 2557   1.794   5.122   3.872 -0.0616  0.2304 -1.1122
  280MO     H0D 2558   1.838   5.222   3.877  1.0130  1.4332  0.0223
  280MO     H0E 2559   1.863   5.065   3.938 -1.9609  2.7923 -0.3891
  280MO     H0F 2560   1.782   5.089   3.770 -0.9249 -0.5777 -1.1789
  281MO     C00 2561   5.129   0.911   0.884  0.1473  0.0895  0.0638
  281MO     C01 2562   5.247   0.971   0.813  0.2071  0.1069  0.9145
  281MO     C02 2563   5.261   1.115   0.862 -0.1490  0.3621 -0.6518
  281MO     O03 2564   5.159   1.128   0.957 -0.5802 -0.2861  0.1191
  281MO     H04 2565   5.026   0.916   0.846 -1.3603 -1.5640 -2.9009
  281MO     H05 2566   5.137   0.808   0.907 -1.4014 -0.0192 -1.7554
  281MO     H06 2567   5.335   0.917   0.843 -2.4630 -1.3457 -0.5779
  281MO     H07 2568   5.240   0.956   0.705 -0.2670 -1.8864 -1.1441
  281MO     H08 2569   5.240   1.197   0.788  2.3127  0.4479  0.3797
  281MO     H09 2570   5.368   1.133   0.893  0.7885  0.0845 -0.6100
  281MO     C0A 2571   5.127   0.998   1.012 -0.5225 -0.0803 -0.4807
  281MO     H0B 2572   5.186   0.965   1.090 -0.7627  0.7091  0.2275
  281MO     C0C 2573   4.986   1.010   1.070 -0.4612 -0.5109 -0.1929
  281MO     H0D 2574   4.933   0.917   1.079 -2.6151  0.6645 -1.2974
  281MO     H0E 2575   4.999   1.041   1.170 -0.6130  1.0050 -0.3240
  281MO     H0F 2576   4.924   1.082   1.019  3.5353 -4.6662 -0.1814
  282MO     C00 2577   1.551   5.558   0.045 -0.7531 -0.2583 -0.2230
  282MO     C01 2578   1.446   5.662   0.075  0.1361 -0.3646  0.4066
  282MO     C02 2579   1.340   5.625  -0.033 -0.1292  0.3350  0.0149
  282MO     O03 2580   1.406   5.541  -0.134 -0.3136 -0.4955  0.0417
  282MO     H04 2581   1.628   5.611  -0.009 -0.0820 -1.6270  0.5515
  282MO     H05 2582   1.604   5.524   0.133  2.1671  1.0970 -2.1096
  282MO     H06 2583   1.398   5.663   0.177 -0.7422  0.7269  2.8238
  282MO     H07 2584   1.490   5.767   0.065  0.8620  4.0064  1.7963
  282MO     H08 2585   1.286   5.708  -0.077  0.4105 -1.9091  0.2704
  282MO     H09 2586   1.253   5.570   0.011 -0.3095 -1.8738  0.3372
  282MO     C0A 2587   1.483   5.453  -0.053 -0.1526 -0.6025  0.2109
  282MO     H0B 2588   1.419   5.377  -0.014  0.5281 -0.0899  0.8609
  282MO     C0C 2589   1.590   5.382  -0.140  0.2825  0.2451  0.5826
  282MO     H0D 2590   1.634   5.303  -0.085 -3.2790  0.3490 -4.0309
  282MO     H0E 2591   1.550   5.335  -0.228  2.0363  0.0115  0.7805
  282MO     H0F 2592   1.660   5.457  -0.160 -2.3555 -2.4857 -2.6732
  283MO     C00 2593   4.283   4.265   1.612  0.0753  0.2267 -0.4664
  283MO     C01 2594   4.278   4.422   1.608  0.2200 -0.6436 -0.0776
  283MO     C02 2595   4.161   4.450   1.699  0.3269 -0.6454  0.4976
  283MO     O03 2596   4.080   4.338   1.683  0.6664 -0.2253  0.2986
  283MO     H04 2597   4.259   4.242   1.517  0.8867  0.5106  0.9375
  283MO     H05 2598   4.379   4.219   1.630  0.8085  2.3628  0.8951
  283MO     H06 2599   4.360   4.463   1.659 -1.2088 -1.2701 -0.9248
  283MO     H07 2600   4.252   4.464   1.509  0.3122 -1.7815 -1.5286
  283MO     H08 2601   4.112   4.541   1.675 -1.7717 -0.4600  0.4770
  283MO     H09 2602   4.189   4.463   1.801 -1.1298 -0.1757  0.1023
  283MO     C0A 2603   4.167   4.231   1.711  0.2293 -0.7700 -0.4801
  283MO     H0B 2604   4.190   4.237   1.815 -2.0558 -0.5426  0.6924
  283MO     C0C 2605   4.086   4.104   1.675  0.0194  0.0596 -0.1557
  283MO     H0D 2606   4.048   4.114   1.575  0.7405  0.0619  2.4383
  283MO     H0E 2607   4.134   4.013   1.667 -1.9086  1.3369  1.4101
  283MO     H0F 2608   3.994   4.092   1.744 -0.8523  3.0977  1.4911
  284MO     C00 2609   4.638   1.206   4.872  0.3325 -0.5127  0.0166
  284MO     C01 2610   4.679   1.056   4.871 -0.2877  0.3230 -0.1680
  284MO     C02 2611   4.827   1.068   4.853 -0.3644  0.5901 -0.3382
  284MO     O03 2612   4.852   1.202   4.813  0.2508  0.2275 -0.1651
  284MO     H04 2613   4.596   1.237   4.779  1.3332 -0.4120 -2.4906
  284MO     H05 2614   4.572   1.239   4.953  0.7155  0.3826 -1.3086
  284MO     H06 2615   4.665   0.998   4.962  1.1100  1.4290  2.0572
  284MO     H07 2616   4.631   1.010   4.791  0.2432  1.7051  0.1896
  284MO     H08 2617   4.856   0.994   4.771  0.7475 -1.3720 -0.3052
  284MO     H09 2618   4.876   1.039   4.948  0.2348  1.3114  0.6895
  284MO     C0A 2619   4.764   1.288   4.878  0.7395 -0.5051  0.1858
  284MO     H0B 2620   4.800   1.290   4.978  0.5908 -0.8435 -0.6323
  284MO     C0C 2621   4.763   1.429   4.806  0.0224 -0.1171 -0.6620
  284MO     H0D 2622   4.868   1.454   4.830  1.8019 -0.9269 -0.9401
  284MO     H0E 2623   4.742   1.419   4.702 -0.8659 -1.4463  2.2726
  284MO     H0F 2624   4.684   1.490   4.843  2.2785  1.8018  0.3925
  285MO     C00 2625   1.746   1.319   3.235  0.5311  0.6516  0.4990
  285MO     C01 2626   1.710   1.197   3.160  0.4945  0.6608  0.6897
  285MO     C02 2627   1.699   1.251   3.011  0.0530  0.2801 -0.6350
  285MO     O03 2628   1.737   1.391   3.019 -0.0383  0.2038 -0.3382
  285MO     H04 2629   1.651   1.362   3.273 -0.7114  0.9054  0.7849
  285MO     H05 2630   1.808   1.307   3.329  0.5083 -0.8507  1.4952
  285MO     H06 2631   1.793   1.119   3.158  1.7327 -2.4775  1.0234
  285MO     H07 2632   1.619   1.154   3.205 -3.5688  1.0129 -1.3573
  285MO     H08 2633   1.597   1.241   2.969  1.4979 -0.1383  1.5254
  285MO     H09 2634   1.765   1.195   2.951 -0.7666  0.8009 -0.4895
  285MO     C0A 2635   1.817   1.402   3.134  0.7399 -0.7359  0.4363
  285MO     H0B 2636   1.912   1.356   3.099 -0.2145 -1.2446 -0.9078
  285MO     C0C 2637   1.843   1.547   3.174  0.6893  0.4400  0.0878
  285MO     H0D 2638   1.914   1.557   3.257  0.4047 -3.2317 -1.5790
  285MO     H0E 2639   1.900   1.596   3.088 -3.5299  1.4041 -0.9297
  285MO     H0F 2640   1.755   1.609   3.197 -2.3037 -1.1421 -1.3908
  286MO     C00 2641   3.827   2.962   5.797 -0.6914 -0.5776 -0.0464
  286MO     C01 2642   3.886   3.101   5.749  0.5870  0.3530  0.1060
  286MO     C02 2643   4.030   3.091   5.799 -0.0224 -0.7649  0.5961
  286MO     O03 2644   4.035   2.961   5.861 -0.7258  0.6232 -0.3674
  286MO     H04 2645   3.793   2.967   5.900  1.2343 -0.8998 -2.7383
  286MO     H05 2646   3.746   2.932   5.732  2.5741  1.3137 -0.1523
  286MO     H06 2647   3.883   3.107   5.646 -0.3101 -0.5427  0.8161
  286MO     H07 2648   3.834   3.184   5.788 -0.8285 -1.7462 -0.2869
  286MO     H08 2649   4.046   3.172   5.864 -1.6280  1.1524 -2.3696
  286MO     H09 2650   4.095   3.091   5.708  0.4269 -1.6944 -1.3302
  286MO     C0A 2651   3.946   2.870   5.802 -0.5879 -0.0019  0.1408
  286MO     H0B 2652   3.983   2.859   5.702  0.1759  3.1273  1.3420
  286MO     C0C 2653   3.921   2.755   5.893 -0.3806  0.2974 -0.0549
  286MO     H0D 2654   3.998   2.682   5.871 -0.8872  0.3126 -2.2476
  286MO     H0E 2655   3.914   2.783   5.998 -0.5912 -0.2114  3.0313
  286MO     H0F 2656   3.831   2.700   5.864 -2.4017 -0.4413  0.6419
  287MO     C00 2657   0.516   1.807   3.636 -0.0367 -0.0120 -0.0205
  287MO     C01 2658   0.484   1.719   3.749  0.0653 -0.2582 -0.3577
  287MO     C02 2659   0.328   1.715   3.738 -0.0184  0.2710  0.2240
  287MO     O03 2660   0.292   1.753   3.605 -0.2896  0.2265 -0.2619
  287MO     H04 2661   0.568   1.895   3.674 -0.4032 -0.2577 -0.9705
  287MO     H05 2662   0.587   1.751   3.579 -0.4392  2.6747 -0.9943
  287MO     H06 2663   0.539   1.631   3.753  0.3878  0.4182 -2.7381
  287MO     H07 2664   0.500   1.770   3.843 -1.3137 -0.7085 -0.9894
  287MO     H08 2665   0.292   1.785   3.814 -1.7820 -0.3483 -1.0568
  287MO     H09 2666   0.305   1.612   3.771  1.2179 -0.5795 -1.2933
  287MO     C0A 2667   0.388   1.839   3.559 -0.4765  0.1105  0.5377
  287MO     H0B 2668   0.402   1.809   3.454  1.2166 -2.8441 -2.2944
  287MO     C0C 2669   0.334   1.979   3.578  0.2426  0.5737  0.4453
  287MO     H0D 2670   0.341   1.992   3.686  3.4571 -0.4548 -2.1554
  287MO     H0E 2671   0.395   2.055   3.531  3.3000  0.0350 -0.1012
  287MO     H0F 2672   0.228   1.982   3.545 -0.7085 -0.5431  2.0821
  288MO     C00 2673   4.548   1.034   1.725  0.2378 -0.2837  0.1100
  288MO     C01 2674   4.398   1.038   1.726 -1.0451  0.1578  0.3142
  288MO     C02 2675   4.360   1.020   1.868  0.4761  0.8578  0.2768
  288MO     O03 2676   4.480   0.998   1.944  0.7996 -0.1531  0.8726
  288MO     H04 2677   4.580   0.937   1.707 -0.7071  1.4091 -4.2099
  288MO     H05 2678   4.590   1.099   1.648  1.5100  0.4804 -2.2641
  288MO     H06 2679   4.358   1.137   1.704 -2.3071 -0.6191 -0.1957
  288MO     H07 2680   4.347   0.968   1.653  2.0730  3.7414 -4.6811
  288MO     H08 2681   4.289   0.935   1.878 -0.3532 -2.3233 -0.2842
  288MO     H09 2682   4.291   1.100   1.908 -1.5551  0.2553  0.5149
  288MO     C0A 2683   4.582   1.065   1.871  0.7316 -0.6862 -0.1990
  288MO     H0B 2684   4.569   1.176   1.882  0.4973 -0.6140  1.2145
  288MO     C0C 2685   4.716   1.019   1.931  0.5147  0.8572  0.1167
  288MO     H0D 2686   4.809   1.065   1.892  1.5243 -0.1987  2.1320
  288MO     H0E 2687   4.727   1.025   2.038 -0.4810 -0.4293 -0.5837
  288MO     H0F 2688   4.715   0.912   1.926 -2.1449 -1.9015  3.8468
  289MO     C00 2689   0.409   5.276   3.157 -0.6912  0.7793 -0.7375
  289MO     C01 2690   0.420   5.431   3.162 -0.1325  0.1457  0.1696
  289MO     C02 2691   0.468   5.471   3.027 -0.2681 -0.0563 -0.2165
  289MO     O03 2692   0.551   5.363   3.000  0.2275  0.2263 -0.0269
  289MO     H04 2693   0.479   5.245   3.237  0.1098 -3.8404  1.1038
  289MO     H05 2694   0.310   5.232   3.176  1.0003 -0.7250  0.5590
  289MO     H06 2695   0.337   5.483   3.211  3.2846 -0.3039  2.3952
  289MO     H07 2696   0.496   5.453   3.234  0.1876 -0.3222  0.9422
  289MO     H08 2697   0.525   5.556   3.035  2.6149  0.0731  0.6706
  289MO     H09 2698   0.385   5.487   2.954 -0.0923  0.2915 -0.1643
  289MO     C0A 2699   0.478   5.243   3.021 -0.2985 -0.1289 -0.5824
  289MO     H0B 2700   0.398   5.231   2.947  1.3382 -0.6552 -0.9101
  289MO     C0C 2701   0.576   5.139   3.021 -0.2422 -0.3451 -0.1235
  289MO     H0D 2702   0.663   5.182   3.070 -1.7217  1.1350 -1.2982
  289MO     H0E 2703   0.547   5.052   3.081 -1.9976 -0.2168 -1.4402
  289MO     H0F 2704   0.591   5.096   2.918 -0.4522 -1.5923 -2.3757
  290MO     C00 2705   4.886   5.764   0.080 -0.6403 -0.6526  0.3191
  290MO     C01 2706   4.796   5.813  -0.027 -0.1201  0.5236 -0.4168
  290MO     C02 2707   4.830   5.960  -0.014  0.0426  0.0546 -0.4347
  290MO     O03 2708   4.971   5.967  -0.006  0.0154  0.1885 -0.0601
  290MO     H04 2709   4.835   5.779   0.174  1.0053  1.8765 -0.3645
  290MO     H05 2710   4.905   5.658   0.068 -1.5907  0.2232  2.0427
  290MO     H06 2711   4.821   5.776  -0.123 -0.3898  1.9269  2.3718
  290MO     H07 2712   4.691   5.794  -0.003  0.5736  1.2657 -0.2844
  290MO     H08 2713   4.792   5.997   0.083 -1.9879 -0.0609 -0.8895
  290MO     H09 2714   4.769   6.026  -0.083  1.6789  2.0978 -2.0156
  290MO     C0A 2715   5.013   5.851   0.071 -0.1957 -0.5861 -0.6738
  290MO     H0B 2716   5.091   5.794   0.023 -2.1294 -1.6426  1.0669
  290MO     C0C 2717   5.054   5.885   0.215  0.5135  0.6491 -0.2208
  290MO     H0D 2718   5.046   5.801   0.288  0.1842 -2.1431  0.6184
  290MO     H0E 2719   5.159   5.921   0.217  2.0907 -0.2826  2.4574
  290MO     H0F 2720   4.986   5.958   0.263  1.9672  0.9410  0.3940
  291MO     C00 2721   2.195   3.261   3.757 -0.3215 -0.0224  0.4781
  291MO     C01 2722   2.250   3.380   3.829  0.0620 -0.0401 -0.1369
  291MO     C02 2723   2.141   3.430   3.913  0.6264  0.1455 -0.1915
  291MO     O03 2724   2.023   3.399   3.848  0.1325  0.1377 -0.1729
  291MO     H04 2725   2.234   3.238   3.658 -0.8554 -0.6532 -0.5306
  291MO     H05 2726   2.215   3.169   3.812  1.5116  2.2963  0.9308
  291MO     H06 2727   2.346   3.351   3.875  0.3136  2.8627 -0.1205
  291MO     H07 2728   2.287   3.455   3.759  0.0483  0.6166 -0.6635
  291MO     H08 2729   2.143   3.538   3.933 -0.8188  3.8568  0.9028
  291MO     H09 2730   2.136   3.386   4.009 -0.7600  0.0713 -2.0032
  291MO     C0A 2731   2.047   3.292   3.756 -0.2951 -0.2731 -0.1025
  291MO     H0B 2732   1.994   3.207   3.801 -1.1017  0.0827 -1.6140
  291MO     C0C 2733   1.997   3.344   3.614 -0.5472 -0.0196  0.6997
  291MO     H0D 2734   2.034   3.284   3.530 -0.0381  0.1004 -1.0965
  291MO     H0E 2735   1.892   3.336   3.599  1.8421  0.0715 -0.4455
  291MO     H0F 2736   2.021   3.450   3.598  1.5191 -1.0592  3.4664
  292MO     C00 2737   0.931   5.636   3.447 -0.2624 -0.4490 -0.0734
  292MO     C01 2738   1.080   5.640   3.474  0.1446  0.3178 -0.0145
  292MO     C02 2739   1.126   5.507   3.433 -0.6234  0.7364 -0.5239
  292MO     O03 2740   1.034   5.468   3.330 -1.0866 -0.5887 -0.1694
  292MO     H04 2741   0.883   5.567   3.520 -0.7742  0.2876  0.0441
  292MO     H05 2742   0.885   5.735   3.448 -2.5774  0.9054  3.5569
  292MO     H06 2743   1.128   5.724   3.423  1.7201  2.0274  1.1434
  292MO     H07 2744   1.096   5.647   3.580  0.6368 -1.8489 -1.7270
  292MO     H08 2745   1.126   5.432   3.507 -1.5417  0.8258 -1.0832
  292MO     H09 2746   1.233   5.508   3.403  2.2447  2.2359 -0.0406
  292MO     C0A 2747   0.936   5.575   3.312  0.7153 -0.5593  0.5021
  292MO     H0B 2748   0.967   5.655   3.249 -1.1492 -1.1462  0.6506
  292MO     C0C 2749   0.798   5.521   3.267 -0.9970 -0.5505 -0.0099
  292MO     H0D 2750   0.785   5.414   3.296  1.1283 -1.6674 -0.2444
  292MO     H0E 2751   0.720   5.585   3.306  0.5048 -1.9454  0.6269
  292MO     H0F 2752   0.798   5.511   3.158  0.1430  1.2738  1.0689
  293MO     C00 2753   5.206   1.098   3.423  0.2456 -0.6299  0.4897
  293MO     C01 2754   5.203   0.998   3.309 -0.5293  0.2276 -0.8698
  293MO     C02 2755   5.186   1.085   3.187 -0.1626 -0.1113 -0.6144
  293MO     O03 2756   5.113   1.193   3.237  0.8848 -0.3018 -0.0092
  293MO     H04 2757   5.137   1.068   3.500  2.7946  0.4570  0.7801
  293MO     H05 2758   5.302   1.098   3.469  0.5238  0.5416 -1.2750
  293MO     H06 2759   5.299   0.945   3.306 -2.4933 -0.4759  0.7108
  293MO     H07 2760   5.122   0.931   3.328 -1.3636  0.5019 -2.8515
  293MO     H08 2761   5.150   1.026   3.101 -4.0206  2.8973  0.3893
  293MO     H09 2762   5.276   1.134   3.163 -1.7494 -5.1079  3.6569
  293MO     C0A 2763   5.170   1.230   3.360 -0.3283  0.3010  0.9467
  293MO     H0B 2764   5.261   1.287   3.343 -2.5513 -1.1436  0.0205
  293MO     C0C 2765   5.060   1.309   3.433  0.5788  0.8642  0.1958
  293MO     H0D 2766   5.076   1.342   3.538 -1.6495 -0.2871  3.2257
  293MO     H0E 2767   5.020   1.397   3.384 -1.9462 -0.7218  4.5733
  293MO     H0F 2768   4.976   1.238   3.441  2.2908 -2.1807  1.0670
  294MO     C00 2769   0.203   2.519   0.914 -0.6467  0.4980 -0.0089
  294MO     C01 2770   0.235   2.658   0.957 -0.2816 -0.3473 -0.1357
  294MO     C02 2771   0.388   2.661   0.941 -0.1976 -0.5716  0.3256
  294MO     O03 2772   0.444   2.532   0.956  0.7527  0.5575  0.5580
  294MO     H04 2773   0.119   2.480   0.967 -1.1042 -0.4754 -3.7954
  294MO     H05 2774   0.199   2.497   0.802  0.3980  0.1202  2.6751
  294MO     H06 2775   0.181   2.734   0.901 -0.7501  2.0843  1.7452
  294MO     H07 2776   0.214   2.672   1.065  0.8521 -0.8044  1.2068
  294MO     H08 2777   0.431   2.738   1.017 -0.3081  2.2549  0.8975
  294MO     H09 2778   0.423   2.699   0.843  2.5988  3.9368 -0.3856
  294MO     C0A 2779   0.332   2.439   0.946  0.5846  0.5108 -0.7334
  294MO     H0B 2780   0.357   2.365   0.866 -3.9438 -0.1901  1.4348
  294MO     C0C 2781   0.326   2.368   1.080 -0.2972 -0.1219  0.8235
  294MO     H0D 2782   0.347   2.437   1.169 -0.9899 -0.4202  2.0689
  294MO     H0E 2783   0.235   2.312   1.106  0.2521  0.9205  2.6009
  294MO     H0F 2784   0.405   2.295   1.064 -0.8808 -0.7229  1.3110
  295MO     C00 2785   5.091   1.484   1.899  0.3593  0.0607  0.2388
  295MO     C01 2786   5.074   1.339   1.918 -0.3489  0.6438 -0.1667
  295MO     C02 2787   5.084   1.292   1.772  0.5977  0.3438  0.9220
  295MO     O03 2788   5.078   1.404   1.687 -0.7401 -0.5990  0.4203
  295MO     H04 2789   4.997   1.536   1.905  1.5794  3.4740  3.3384
  295MO     H05 2790   5.154   1.529   1.975  0.1433  0.8940  3.0388
  295MO     H06 2791   5.152   1.300   1.977  2.1585 -2.7876 -0.0571
  295MO     H07 2792   4.979   1.313   1.968  2.5842  2.2155  0.1138
  295MO     H08 2793   4.992   1.225   1.758 -1.5023 -0.4957  0.7115
  295MO     H09 2794   5.180   1.241   1.753  1.1707 -1.7006  2.2972
  295MO     C0A 2795   5.149   1.506   1.752 -0.9786 -0.2564 -0.2134
  295MO     H0B 2796   5.256   1.486   1.747  0.2115 -0.4231 -0.6886
  295MO     C0C 2797   5.129   1.649   1.707 -0.0252  0.4502 -0.4917
  295MO     H0D 2798   5.213   1.713   1.736  0.1104  1.4320 -1.2741
  295MO     H0E 2799   5.117   1.657   1.602  0.7655 -0.0105 -0.4626
  295MO     H0F 2800   5.042   1.697   1.746  1.6790  1.5278 -0.4330
  296MO     C00 2801   2.377   2.794   2.802 -0.1325 -0.1305 -0.4210
  296MO     C01 2802   2.454   2.925   2.822 -0.0473  0.3397 -0.3495
  296MO     C02 2803   2.499   2.909   2.973 -0.6210 -0.2395  0.0406
  296MO     O03 2804   2.469   2.778   3.013 -0.8903  0.1371  0.5866
  296MO     H04 2805   2.275   2.812   2.841  0.0896  0.9461 -0.1454
  296MO     H05 2806   2.358   2.759   2.698 -0.0841  0.1836 -2.0826
  296MO     H06 2807   2.552   2.914   2.775  2.9732 -0.1811 -0.8559
  296MO     H07 2808   2.395   3.003   2.778 -0.5476  0.2245 -1.3626
  296MO     H08 2809   2.443   2.985   3.030  1.6077  2.8319 -1.8005
  296MO     H09 2810   2.604   2.930   3.000 -0.7716 -0.4801  0.0498
  296MO     C0A 2811   2.438   2.689   2.904  0.6737  0.0804  0.3699
  296MO     H0B 2812   2.533   2.655   2.857 -0.8281 -0.1632  0.0085
  296MO     C0C 2813   2.342   2.581   2.956  0.3715 -0.3207 -0.3264
  296MO     H0D 2814   2.324   2.501   2.885 -1.3335 -1.4661 -2.0371
  296MO     H0E 2815   2.369   2.535   3.054 -0.9806 -0.1645 -0.1460
  296MO     H0F 2816   2.245   2.634   2.979  1.8482  2.2184  0.4010
  297MO     C00 2817   2.424   5.333   2.079  0.6613 -0.6054 -0.3961
  297MO     C01 2818   2.453   5.424   1.962 -0.1112  0.4168  0.5235
  297MO     C02 2819   2.325   5.491   1.914  0.9451 -0.3234  0.1808
  297MO     O03 2820   2.228   5.430   2.002 -0.0673  0.5184 -0.5841
  297MO     H04 2821   2.436   5.224   2.053  0.5606 -0.2355  1.0032
  297MO     H05 2822   2.505   5.344   2.152  1.0038 -2.0352 -2.5911
  297MO     H06 2823   2.520   5.496   1.996 -0.0472 -3.4074 -0.6690
  297MO     H07 2824   2.515   5.373   1.889  0.9823 -0.6307  1.2420
  297MO     H08 2825   2.288   5.467   1.813  2.5519 -0.3042  0.8974
  297MO     H09 2826   2.318   5.595   1.943  1.3281  2.5471  0.5746
  297MO     C0A 2827   2.291   5.387   2.127 -0.1765 -0.0774 -0.6547
  297MO     H0B 2828   2.316   5.469   2.192 -2.5548 -0.8240  2.7556
  297MO     C0C 2829   2.202   5.291   2.202 -0.5293  0.3798  0.4380
  297MO     H0D 2830   2.122   5.338   2.259 -0.2355 -1.2030 -0.4213
  297MO     H0E 2831   2.159   5.223   2.129 -0.7333  1.5821 -0.3043
  297MO     H0F 2832   2.249   5.223   2.268  0.5253  2.2145  0.3741
  298MO     C00 2833   2.190   4.548   4.596  0.5069  0.0526 -0.1975
  298MO     C01 2834   2.078   4.593   4.690 -0.9660 -0.6185 -0.4053
  298MO     C02 2835   2.151   4.591   4.826 -0.6162 -0.0656  0.3632
  298MO     O03 2836   2.264   4.510   4.804  0.0900  0.1041 -0.4105
  298MO     H04 2837   2.160   4.449   4.566  0.5510 -0.6225  0.7788
  298MO     H05 2838   2.203   4.613   4.511 -0.4495  3.1940  1.4271
  298MO     H06 2839   2.042   4.684   4.661  0.0289 -1.6616  1.0058
  298MO     H07 2840   1.999   4.521   4.691 -1.5875  0.4431  3.2158
  298MO     H08 2841   2.086   4.553   4.904 -0.7943 -0.5714  3.3109
  298MO     H09 2842   2.172   4.690   4.860 -2.6768 -1.2567 -1.5402
  298MO     C0A 2843   2.317   4.540   4.672 -0.0806  0.1486  0.8873
  298MO     H0B 2844   2.369   4.632   4.679 -0.2201 -0.0867  0.7722
  298MO     C0C 2845   2.415   4.423   4.634  0.0407  0.0621  0.2200
  298MO     H0D 2846   2.375   4.326   4.665  1.1537  0.1822 -0.3399
  298MO     H0E 2847   2.438   4.414   4.524  1.1465  0.0618 -1.4826
  298MO     H0F 2848   2.510   4.447   4.686 -1.3643  1.3191  1.7883
  299MO     C00 2849   4.555   0.712   5.788  0.8911 -0.0844 -0.3052
  299MO     C01 2850   4.528   0.804   5.911 -0.0943 -0.4840  0.0417
  299MO     C02 2851   4.524   0.937   5.838  0.5679 -0.0283  0.3721
  299MO     O03 2852   4.614   0.924   5.724 -0.1174  0.2299 -0.5442
  299MO     H04 2853   4.601   0.617   5.826  0.0349  0.0134  2.6732
  299MO     H05 2854   4.456   0.693   5.744 -0.8881  0.5164  0.4037
  299MO     H06 2855   4.438   0.786   5.973 -1.7587 -2.0683 -0.3163
  299MO     H07 2856   4.616   0.782   5.978 -0.8551  1.7796  1.8715
  299MO     H08 2857   4.541   1.018   5.902  0.1125 -2.9184  1.7287
  299MO     H09 2858   4.423   0.949   5.803  1.5848  0.0858 -1.5894
  299MO     C0A 2859   4.646   0.792   5.698 -0.2994 -0.5490  0.1098
  299MO     H0B 2860   4.621   0.756   5.598  2.4996  2.6160  0.0412
  299MO     C0C 2861   4.799   0.780   5.714  0.4250  0.0954 -0.9547
  299MO     H0D 2862   4.861   0.834   5.641  1.7351  0.6044  0.2525
  299MO     H0E 2863   4.815   0.824   5.810 -0.0709 -0.6096  2.3285
  299MO     H0F 2864   4.829   0.682   5.718  0.8078  4.5328 -0.3131
  300MO     C00 2865   2.903   3.547   1.796  0.0168  0.5813  0.1809
  300MO     C01 2866   2.940   3.410   1.844  0.5216 -0.0235 -0.0251
  300MO     C02 2867   3.074   3.438   1.906 -0.5033 -0.7986 -0.2202
  300MO     O03 2868   3.081   3.576   1.939  0.2923  0.2214 -0.2079
  300MO     H04 2869   2.961   3.569   1.705  3.5424  3.3022 -0.5542
  300MO     H05 2870   2.805   3.566   1.761 -0.4125  0.0265 -0.3095
  300MO     H06 2871   2.873   3.369   1.917  3.9484 -0.7340 -0.4763
  300MO     H07 2872   2.946   3.337   1.759  3.1299  1.0109 -0.6904
  300MO     H08 2873   3.158   3.411   1.835  0.9710 -1.4861 -2.0483
  300MO     H09 2874   3.091   3.373   1.989  0.0428 -2.1024 -1.3204
  300MO     C0A 2875   2.960   3.634   1.920  0.2774  0.3358 -0.5278
  300MO     H0B 2876   2.903   3.624   2.011  1.8729 -1.9007 -2.7467
  300MO     C0C 2877   2.989   3.781   1.892  0.6357  0.8195 -0.6670
  300MO     H0D 2878   3.028   3.783   1.795 -2.1264  0.8293 -1.7727
  300MO     H0E 2879   2.895   3.831   1.890  0.8844 -2.1789 -1.7971
  300MO     H0F 2880   3.056   3.835   1.965  0.0592  1.0816  0.5847
  301MO     C00 2881   3.814   4.934   3.423  0.1363 -0.1177  0.2342
  301MO     C01 2882   3.716   5.025   3.356  0.0902 -0.4363 -0.4883
  301MO     C02 2883   3.712   4.962   3.221 -0.0499 -0.5772  0.5172
  301MO     O03 2884   3.837   4.906   3.197 -0.2393  0.3189 -0.2214
  301MO     H04 2885   3.886   4.994   3.471  0.5411  0.0175  1.7940
  301MO     H05 2886   3.766   4.878   3.504 -0.3007 -1.6623 -1.5593
  301MO     H06 2887   3.621   5.021   3.398  0.2320 -2.6229  0.0849
  301MO     H07 2888   3.746   5.129   3.349 -2.6431  2.2703 -0.6504
  301MO     H08 2889   3.697   5.035   3.145  0.0755 -2.6501  2.0348
  301MO     H09 2890   3.629   4.896   3.216  1.5825  1.9698 -1.3162
  301MO     C0A 2891   3.868   4.841   3.318  0.0616 -0.1010  0.4335
  301MO     H0B 2892   3.809   4.748   3.333 -3.9980  0.5186 -0.6123
  301MO     C0C 2893   4.019   4.823   3.306 -0.8431 -0.5981  0.5207
  301MO     H0D 2894   4.060   4.808   3.405 -0.3271  0.5484  1.1290
  301MO     H0E 2895   4.043   4.732   3.249 -0.1680  2.3865  0.9033
  301MO     H0F 2896   4.073   4.912   3.256 -0.8531 -0.6083 -1.4620
  302MO     C00 2897   2.396   4.996   4.735 -0.2911 -0.0600 -0.6204
  302MO     C01 2898   2.534   4.926   4.751 -0.1967 -0.1225  0.4157
  302MO     C02 2899   2.561   4.867   4.617  0.1174  0.3667  0.3619
  302MO     O03 2900   2.434   4.877   4.547  0.7206 -0.1629  0.0942
  302MO     H04 2901   2.311   4.941   4.784 -1.3823 -1.3360  1.2257
  302MO     H05 2902   2.399   5.101   4.769  2.0455 -0.3426 -1.5171
  302MO     H06 2903   2.604   4.999   4.792  0.0069  2.0572 -0.7684
  302MO     H07 2904   2.528   4.840   4.819  1.1515 -0.3319 -2.8700
  302MO     H08 2905   2.581   4.764   4.638 -2.3094  0.4563  1.0083
  302MO     H09 2906   2.642   4.916   4.559  2.6082  1.1620  1.4627
  302MO     C0A 2907   2.381   4.997   4.588 -0.3405  1.1529 -0.0720
  302MO     H0B 2908   2.446   5.071   4.543 -2.2696  2.4999 -1.7908
  302MO     C0C 2909   2.242   5.006   4.534 -0.1990  0.8237 -0.1914
  302MO     H0D 2910   2.184   4.919   4.572 -1.4416 -1.9164  1.0565
  302MO     H0E 2911   2.188   5.102   4.541 -0.2077 -0.2250 -1.4743
  302MO     H0F 2912   2.255   4.985   4.430  0.5887 -1.0252  0.7108
  303MO     C00 2913   0.083   3.301   5.793 -0.2314 -0.0906 -0.1506
  303MO     C01 2914   0.216   3.349   5.861  0.0502 -0.1289 -0.1817
  303MO     C02 2915   0.295   3.211   5.870  0.0005 -0.3892  0.0548
  303MO     O03 2916   0.191   3.113   5.852 -0.4205 -0.0221 -0.1690
  303MO     H04 2917  -0.006   3.320   5.860 -1.3618  3.9722 -1.1419
  303MO     H05 2918   0.064   3.368   5.706 -4.2759 -0.2148  2.1917
  303MO     H06 2919   0.266   3.433   5.808  2.3364 -0.9752 -0.2012
  303MO     H07 2920   0.198   3.392   5.964 -0.5627 -1.0047  0.6003
  303MO     H08 2921   0.348   3.208   5.973  1.3596  1.4926 -1.4782
  303MO     H09 2922   0.366   3.194   5.791  1.1706 -1.3331  0.1750
  303MO     C0A 2923   0.109   3.162   5.746  0.2030  0.3020  0.4882
  303MO     H0B 2924   0.176   3.145   5.660  1.9742  2.9840  0.0899
  303MO     C0C 2925  -0.026   3.094   5.736  0.6731  0.5419  0.4688
  303MO     H0D 2926  -0.084   3.107   5.829 -1.7529 -0.4340 -1.5366
  303MO     H0E 2927  -0.087   3.146   5.657 -1.1396  0.9711 -0.4860
  303MO     H0F 2928  -0.024   2.991   5.718 -2.1372  1.7506 -0.7878
  304MO     C00 2929   0.875   1.122   3.825  0.1995  0.0261 -0.9765
  304MO     C01 2930   1.030   1.119   3.841  0.1280  0.2077  0.2445
  304MO     C02 2931   1.082   1.114   3.694  1.0470 -0.1712  0.9267
  304MO     O03 2932   0.974   1.047   3.624 -0.1585 -0.3288  0.8683
  304MO     H04 2933   0.813   1.066   3.898 -3.5334  2.2760 -1.4937
  304MO     H05 2934   0.837   1.222   3.836 -1.4708 -0.7182  2.4501
  304MO     H06 2935   1.076   1.204   3.888  1.3715 -1.3356  1.5988
  304MO     H07 2936   1.056   1.031   3.893 -0.7739  0.1620  1.8428
  304MO     H08 2937   1.180   1.078   3.661 -2.0430  1.5793  0.2461
  304MO     H09 2938   1.089   1.220   3.658 -1.5068 -1.0867 -0.5606
  304MO     C0A 2939   0.849   1.066   3.686  0.2212  0.6831  0.2111
  304MO     H0B 2940   0.809   1.147   3.630  2.4757 -1.5574 -0.7755
  304MO     C0C 2941   0.758   0.951   3.673  0.5076 -0.8847 -0.2926
  304MO     H0D 2942   0.746   0.934   3.567 -1.4557  0.0219 -0.1654
  304MO     H0E 2943   0.799   0.853   3.707  2.3030  0.6385  2.2372
  304MO     H0F 2944   0.660   0.963   3.712 -3.7122  2.4940 -1.1942
  305MO     C00 2945   3.075   0.263   2.654 -0.3307  0.6414 -0.5376
  305MO     C01 2946   2.973   0.342   2.576 -0.4165 -1.2830  0.4372
  305MO     C02 2947   2.911   0.247   2.481  0.2535  0.7920  0.6076
  305MO     O03 2948   3.014   0.154   2.455  0.0340  0.2844  0.3372
  305MO     H04 2949   3.162   0.315   2.667 -0.7556  1.1969 -1.4704
  305MO     H05 2950   3.047   0.250   2.755  2.4186 -0.8139 -0.5428
  305MO     H06 2951   2.908   0.401   2.643 -1.4910  0.6011  0.8164
  305MO     H07 2952   3.042   0.416   2.529 -2.0481  2.5156 -1.0605
  305MO     H08 2953   2.865   0.288   2.397  0.9503 -0.2726  0.3462
  305MO     H09 2954   2.840   0.192   2.539  2.0846  0.8158  1.8925
  305MO     C0A 2955   3.075   0.124   2.578 -0.0435  0.4177 -0.5993
  305MO     H0B 2956   3.014   0.058   2.630  0.8343 -1.2138  1.1958
  305MO     C0C 2957   3.215   0.063   2.558  0.4756  0.4793  0.2437
  305MO     H0D 2958   3.271   0.048   2.648 -2.3495 -1.1043  1.1023
  305MO     H0E 2959   3.219  -0.038   2.509  1.5707 -1.3958  0.5133
  305MO     H0F 2960   3.274   0.123   2.490 -2.4568  1.7801  1.4979
  306MO     C00 2961   4.130   0.834   4.375 -0.2969 -0.2364  0.2032
  306MO     C01 2962   4.188   0.705   4.318  0.0158  0.0117 -0.0546
  306MO     C02 2963   4.131   0.696   4.171 -0.5974  0.2551 -0.6302
  306MO     O03 2964   4.112   0.832   4.131 -0.4125  0.1002  0.2013
  306MO     H04 2965   4.039   0.829   4.436 -2.0591 -0.6346 -2.8336
  306MO     H05 2966   4.204   0.887   4.435 -0.5167  0.8080 -0.2104
  306MO     H06 2967   4.295   0.730   4.316 -1.8202 -0.8733  0.9331
  306MO     H07 2968   4.171   0.618   4.378 -1.1244  0.2750 -1.6233
  306MO     H08 2969   4.030   0.648   4.162 -1.1103  0.9909  1.7396
  306MO     H09 2970   4.205   0.650   4.103  2.3223 -0.8213  2.0573
  306MO     C0A 2971   4.093   0.909   4.249  0.5886  0.2612  0.3789
  306MO     H0B 2972   4.157   0.995   4.244  2.3887 -3.7785  0.8823
  306MO     C0C 2973   3.952   0.970   4.262  0.2165 -0.4936 -0.1700
  306MO     H0D 2974   3.936   1.045   4.182 -1.1862 -0.6284 -1.2086
  306MO     H0E 2975   3.872   0.899   4.271 -0.9917  2.3926  1.7337
  306MO     H0F 2976   3.941   1.026   4.350 -0.8142 -2.7213 -1.1651
  307MO     C00 2977   1.584   3.014   2.747 -0.4633 -0.6243  0.1341
  307MO     C01 2978   1.576   2.916   2.861  0.5220  0.4795 -0.2846
  307MO     C02 2979   1.550   2.774   2.795 -0.2675 -0.3061 -0.5149
  307MO     O03 2980   1.504   2.802   2.667  0.2491 -0.3029 -0.1381
  307MO     H04 2981   1.516   3.099   2.750 -2.2654  0.9147 -0.9523
  307MO     H05 2982   1.684   3.057   2.762  3.7046  0.7515 -0.0392
  307MO     H06 2983   1.675   2.904   2.911  1.3508  0.0277  2.2496
  307MO     H07 2984   1.516   2.944   2.949 -0.3308  0.0988 -0.0833
  307MO     H08 2985   1.482   2.704   2.847 -1.9098  0.1215  0.3151
  307MO     H09 2986   1.640   2.723   2.782 -1.1920  0.5512  1.9070
  307MO     C0A 2987   1.564   2.921   2.624  1.0830 -0.5214 -0.4306
  307MO     H0B 2988   1.656   2.896   2.578 -0.8611  0.0843 -0.0987
  307MO     C0C 2989   1.481   2.978   2.513 -1.2451  0.9730  0.4135
  307MO     H0D 2990   1.386   3.019   2.545  1.8463 -0.5486 -1.5035
  307MO     H0E 2991   1.534   3.060   2.460 -0.1052  0.3416  1.0255
  307MO     H0F 2992   1.450   2.905   2.435 -0.2848  1.9902  1.0561
  308MO     C00 2993   0.182   3.794   0.187  0.0576  0.8302  0.0524
  308MO     C01 2994   0.211   3.733   0.319  0.4267 -0.2170  0.1791
  308MO     C02 2995   0.281   3.846   0.387 -0.1142 -0.1388 -0.1857
  308MO     O03 2996   0.368   3.898   0.282  0.6840  0.4173  0.3341
  308MO     H04 2997   0.192   3.716   0.111 -1.4996 -1.0415  0.2169
  308MO     H05 2998   0.077   3.827   0.171 -0.7692  3.9535 -0.3769
  308MO     H06 2999   0.118   3.700   0.364 -0.7582  0.0304 -0.9472
  308MO     H07 3000   0.267   3.637   0.292 -2.3676 -2.1177 -1.0650
  308MO     H08 3001   0.327   3.808   0.479 -0.4720  0.5058  1.6385
  308MO     H09 3002   0.213   3.923   0.419  1.0946 -0.6718  0.7436
  308MO     C0A 3003   0.293   3.898   0.167  0.4648 -0.4372  0.4013
  308MO     H0B 3004   0.252   3.999   0.155  0.1992  1.3421  2.0241
  308MO     C0C 3005   0.404   3.861   0.069 -0.3318 -0.1455  0.1466
  308MO     H0D 3006   0.374   3.842  -0.034 -0.0808 -0.6741  0.5604
  308MO     H0E 3007   0.475   3.942   0.077  2.2348  2.0832 -2.2317
  308MO     H0F 3008   0.451   3.769   0.103  1.7018  2.3064 -0.4584
  309MO     C00 3009   0.644   3.272   0.165  0.2003  0.2012 -0.4626
  309MO     C01 3010   0.548   3.392   0.177 -0.2116  0.2609 -0.7742
  309MO     C02 3011   0.636   3.514   0.203 -0.3846  0.2590  0.2837
  309MO     O03 3012   0.743   3.461   0.288 -0.8022 -0.2339  0.0791
  309MO     H04 3013   0.604   3.179   0.195 -0.0357 -0.6949  1.5511
  309MO     H05 3014   0.678   3.268   0.056 -0.5702  1.2664 -0.1237
  309MO     H06 3015   0.490   3.420   0.090 -1.9567  1.2161  0.1559
  309MO     H07 3016   0.478   3.372   0.259  0.9120  0.6615 -0.0004
  309MO     H08 3017   0.583   3.596   0.242  5.0474  0.7090 -0.2991
  309MO     H09 3018   0.687   3.551   0.110 -1.7437  1.2784 -0.7671
  309MO     C0A 3019   0.764   3.322   0.255  0.4995  0.1568 -0.0323
  309MO     H0B 3020   0.863   3.321   0.201  1.3929 -2.4899  1.6028
  309MO     C0C 3021   0.780   3.243   0.378 -0.2607  0.0398 -0.0302
  309MO     H0D 3022   0.822   3.144   0.363 -0.2708 -0.3596 -1.5450
  309MO     H0E 3023   0.822   3.309   0.455 -1.4911 -0.6345 -0.6983
  309MO     H0F 3024   0.681   3.224   0.430 -2.7171 -1.3667  0.5410
  310MO     C00 3025   5.078   3.876   3.193  0.1268 -0.6090 -0.0424
  310MO     C01 3026   5.176   3.911   3.081 -0.3358 -0.3977 -0.5337
  310MO     C02 3027   5.282   3.989   3.151 -0.5171 -0.0013  0.2107
  310MO     O03 3028   5.218   4.054   3.255  0.3747 -0.2072  0.6871
  310MO     H04 3029   4.979   3.852   3.161 -0.4800  2.5049  1.0670
  310MO     H05 3030   5.110   3.784   3.244  0.0563  0.4306  1.1788
  310MO     H06 3031   5.211   3.834   3.024 -2.7655  1.4066 -1.1410
  310MO     H07 3032   5.122   3.977   3.012 -0.7486  0.9655  1.2597
  310MO     H08 3033   5.335   4.049   3.084 -0.7699 -0.9728  0.8699
  310MO     H09 3034   5.350   3.919   3.201 -1.6350  0.3723  0.5203
  310MO     C0A 3035   5.094   3.994   3.294 -0.0818  0.4020 -0.5947
  310MO     H0B 3036   5.107   3.940   3.390  0.2905 -1.3661 -0.7613
  310MO     C0C 3037   4.979   4.095   3.280 -1.0072  0.0438 -0.8310
  310MO     H0D 3038   4.894   4.050   3.322 -0.2490  5.6473  3.0775
  310MO     H0E 3039   5.002   4.189   3.333  2.7558 -1.3843 -1.4649
  310MO     H0F 3040   4.964   4.133   3.176  2.3198  1.4864  0.7088
  311MO     C00 3041   2.424   0.559   4.909 -0.0471 -0.7415  0.0539
  311MO     C01 3042   2.539   0.638   4.844  0.3185  0.3682  0.6126
  311MO     C02 3043   2.465   0.764   4.788  0.5113  0.2687 -0.6087
  311MO     O03 3044   2.328   0.725   4.785 -0.3040  0.4542 -0.1223
  311MO     H04 3045   2.396   0.477   4.845  1.1305 -0.4330  0.3024
  311MO     H05 3046   2.446   0.520   5.012  1.0075  0.0703  1.9839
  311MO     H06 3047   2.632   0.664   4.888  0.6390  1.8661 -1.1875
  311MO     H07 3048   2.567   0.575   4.757  0.1722 -0.2591  3.4095
  311MO     H08 3049   2.498   0.793   4.687  1.8323 -0.0188 -0.7063
  311MO     H09 3050   2.475   0.855   4.850  0.1685 -0.5701  1.1373
  311MO     C0A 3051   2.302   0.663   4.902 -0.6824  0.1007 -0.2868
  311MO     H0B 3052   2.329   0.737   4.977  3.5306  1.4760 -0.4650
  311MO     C0C 3053   2.151   0.621   4.917  0.6042  0.3096  0.1175
  311MO     H0D 3054   2.136   0.543   4.991  0.8311  2.1892 -0.7750
  311MO     H0E 3055   2.091   0.704   4.938  0.5472 -2.1761  1.1092
  311MO     H0F 3056   2.122   0.591   4.811  0.8306 -0.5503 -2.6466
  312MO     C00 3057   5.370   4.413   1.503  0.2486  0.5032 -0.2406
  312MO     C01 3058   5.425   4.283   1.444 -0.2543 -0.0644 -1.1669
  312MO     C02 3059   5.398   4.177   1.552  0.0777 -0.2601  0.7037
  312MO     O03 3060   5.351   4.249   1.662  0.3406 -0.3719  0.3314
  312MO     H04 3061   5.452   4.482   1.536 -1.3973 -1.3564  0.0719
  312MO     H05 3062   5.309   4.468   1.430  1.3641 -1.2830 -0.5332
  312MO     H06 3063   5.388   4.256   1.350 -0.4001  1.8997  2.1454
  312MO     H07 3064   5.536   4.292   1.429 -0.9280  0.5999  0.3873
  312MO     H08 3065   5.486   4.118   1.580  1.5784 -0.4149 -1.0831
  312MO     H09 3066   5.321   4.098   1.528 -0.7382 -1.4504  2.4239
  312MO     C0A 3067   5.283   4.367   1.624 -0.2468 -0.1300  0.5048
  312MO     H0B 3068   5.184   4.330   1.597 -1.8700 -1.9222 -2.1218
  312MO     C0C 3069   5.296   4.451   1.752  0.3478 -1.0119  0.1802
  312MO     H0D 3070   5.219   4.530   1.768  0.6077  1.4080 -0.7933
  312MO     H0E 3071   5.286   4.383   1.841  0.4403  0.4421  2.9631
  312MO     H0F 3072   5.402   4.481   1.755  2.2663 -2.2544  2.0956
  313MO     C00 3073   5.542   3.832   1.363  0.5008 -0.3088 -1.0523
  313MO     C01 3074   5.652   3.935   1.355  0.0028  0.5661  0.2235
  313MO     C02 3075   5.777   3.861   1.393  0.7322  0.7164 -0.0803
  313MO     O03 3076   5.724   3.756   1.470  0.2251  0.0785 -0.6876
  313MO     H04 3077   5.461   3.873   1.434 -1.4192  2.8039 -0.2523
  313MO     H05 3078   5.497   3.808   1.272  0.5676  0.8433  1.5580
  313MO     H06 3079   5.653   3.977   1.252 -1.8777  0.1795 -0.1106
  313MO     H07 3080   5.631   4.015   1.425 -1.2381 -1.4124  0.3095
  313MO     H08 3081   5.837   3.920   1.458 -2.1317 -1.1079  1.1441
  313MO     H09 3082   5.829   3.823   1.308  1.5634 -1.7864 -2.0725
  313MO     C0A 3083   5.607   3.708   1.419  0.0943  0.3034 -0.1681
  313MO     H0B 3084   5.616   3.639   1.339  0.8602  0.9569  0.8889
  313MO     C0C 3085   5.525   3.636   1.521  0.6888  0.1991 -0.4723
  313MO     H0D 3086   5.560   3.543   1.569 -1.7776  2.0827  0.3461
  313MO     H0E 3087   5.502   3.707   1.603  0.2580 -0.1627 -2.4226
  313MO     H0F 3088   5.431   3.610   1.482 -0.3257  0.0230  0.4001
  314MO     C00 3089   2.215   1.330   3.533 -0.1823  0.0147 -0.5282
  314MO     C01 3090   2.125   1.408   3.438  0.0646 -0.1089  0.2670
  314MO     C02 3091   2.142   1.555   3.498  0.0541 -0.2025  0.3544
  314MO     O03 3092   2.197   1.544   3.629  0.0572 -0.4426  0.0862
  314MO     H04 3093   2.159   1.255   3.595 -1.0083 -2.6346  3.9938
  314MO     H05 3094   2.284   1.274   3.473  0.9374 -0.0435  0.0485
  314MO     H06 3095   2.156   1.407   3.334 -1.7904 -0.3538  1.3852
  314MO     H07 3096   2.023   1.365   3.452  0.6001 -1.2968 -3.0475
  314MO     H08 3097   2.047   1.605   3.498 -1.8319  0.3845  1.4955
  314MO     H09 3098   2.210   1.622   3.441  4.2087 -0.7078  2.7637
  314MO     C0A 3099   2.286   1.431   3.626 -0.4289 -0.7241  0.5191
  314MO     H0B 3100   2.380   1.458   3.575 -2.0254 -1.6687 -0.5905
  314MO     C0C 3101   2.317   1.393   3.770 -0.0644  0.1533 -0.0635
  314MO     H0D 3102   2.395   1.447   3.821  1.3631 -2.9136  0.2867
  314MO     H0E 3103   2.230   1.381   3.824  1.9515  0.7877  0.0804
  314MO     H0F 3104   2.365   1.296   3.765 -0.7358  0.3970  0.6950
  315MO     C00 3105   5.283   3.669   3.671 -0.6344  0.8907  1.0218
  315MO     C01 3106   5.211   3.584   3.564 -0.3938  0.5880 -0.3252
  315MO     C02 3107   5.329   3.494   3.524  0.4546 -0.4778 -0.4485
  315MO     O03 3108   5.438   3.574   3.526 -0.3717  0.5060 -0.0333
  315MO     H04 3109   5.245   3.768   3.676  2.5230 -3.4690  2.9332
  315MO     H05 3110   5.272   3.633   3.765 -0.1234  1.4120 -0.5105
  315MO     H06 3111   5.133   3.528   3.609 -1.9735 -0.1750  1.5328
  315MO     H07 3112   5.170   3.647   3.485 -1.3970  1.5666 -1.4865
  315MO     H08 3113   5.321   3.438   3.430  0.7868  0.1417 -0.2981
  315MO     H09 3114   5.340   3.411   3.589  0.4655 -0.9630 -0.7050
  315MO     C0A 3115   5.437   3.658   3.641 -0.2188  0.1578  0.2536
  315MO     H0B 3116   5.500   3.594   3.706 -1.1039  1.6314 -2.1296
  315MO     C0C 3117   5.518   3.780   3.601  0.4315  0.2080 -0.6385
  315MO     H0D 3118   5.621   3.753   3.599  1.6236  0.4394  3.0805
  315MO     H0E 3119   5.503   3.805   3.498  0.4174 -0.7354  0.7476
  315MO     H0F 3120   5.511   3.862   3.656  1.8632 -3.3627  0.6218
  316MO     C00 3121   0.947   4.013   1.998  0.0499 -0.0696  0.0993
  316MO     C01 3122   0.945   3.861   1.985 -0.0686  0.6328 -0.2484
  316MO     C02 3123   1.082   3.815   2.032  0.0510 -1.0529 -0.3842
  316MO     O03 3124   1.150   3.936   2.069 -0.3403 -0.4896  0.8696
  316MO     H04 3125   0.990   4.069   1.909 -2.7627  1.7874  0.9259
  316MO     H05 3126   0.846   4.057   2.016  0.2598 -0.1168 -1.6987
  316MO     H06 3127   0.867   3.800   2.039 -1.3143  0.6780  1.0930
  316MO     H07 3128   0.927   3.852   1.880  2.1305  0.5981 -1.4451
  316MO     H08 3129   1.137   3.761   1.960 -1.1405 -0.9738 -0.3606
  316MO     H09 3130   1.067   3.754   2.121  1.0993 -3.8227 -0.3981
  316MO     C0A 3131   1.052   4.033   2.111  0.3600  0.9051  0.1089
  316MO     H0B 3132   1.018   3.997   2.207 -0.7179  1.2076  0.2528
  316MO     C0C 3133   1.106   4.175   2.131  0.0574 -0.4367  0.4724
  316MO     H0D 3134   1.035   4.241   2.173 -1.4916 -0.7821 -0.4336
  316MO     H0E 3135   1.180   4.173   2.210 -1.4837 -0.2271  1.5651
  316MO     H0F 3136   1.137   4.223   2.034 -0.1751  1.1402  1.3409
  317MO     C00 3137   2.035   2.879   3.335  0.7299  0.9637 -0.3795
  317MO     C01 3138   1.949   2.797   3.236 -0.5416 -0.5157  0.1135
  317MO     C02 3139   2.061   2.741   3.147  0.1204 -0.0731  0.7616
  317MO     O03 3140   2.152   2.849   3.125  0.1303 -0.2313 -0.5742
  317MO     H04 3141   1.987   2.963   3.369  0.9523  0.0067  1.7054
  317MO     H05 3142   2.062   2.819   3.425  0.7364 -1.1857 -1.7168
  317MO     H06 3143   1.896   2.715   3.289  1.7482 -2.3855 -0.7985
  317MO     H07 3144   1.883   2.863   3.182 -1.2275 -1.1124 -1.5339
  317MO     H08 3145   2.009   2.712   3.059  0.5590 -3.0196  1.1460
  317MO     H09 3146   2.114   2.656   3.180 -0.0916 -1.0924 -0.5772
  317MO     C0A 3147   2.161   2.918   3.251  0.1317 -0.0653 -0.2423
  317MO     H0B 3148   2.246   2.876   3.301  0.6449  2.5477 -0.1680
  317MO     C0C 3149   2.180   3.071   3.225 -0.2374 -0.0729  0.6086
  317MO     H0D 3150   2.282   3.084   3.171  2.0890  2.3671 -1.2635
  317MO     H0E 3151   2.094   3.114   3.172  0.2019 -1.2974 -1.0754
  317MO     H0F 3152   2.196   3.118   3.319 -1.5383 -1.4280  0.4983
  318MO     C00 3153   5.007   2.660   5.133 -0.4322  0.1832  0.0246
  318MO     C01 3154   5.049   2.665   4.986 -0.1285  0.6278 -0.5972
  318MO     C02 3155   5.065   2.815   4.960 -0.3329  0.5016 -0.5502
  318MO     O03 3156   4.971   2.878   5.039 -0.1402  0.2641  0.0106
  318MO     H04 3157   4.922   2.597   5.163 -0.2111 -0.7533  0.8987
  318MO     H05 3158   5.096   2.632   5.187  0.4514  2.3016 -0.3296
  318MO     H06 3159   5.130   2.597   4.961 -1.3524 -0.4449  0.6208
  318MO     H07 3160   4.960   2.623   4.937  0.2924 -0.2733 -0.6003
  318MO     H08 3161   5.046   2.839   4.853  0.5613 -0.6709  0.1528
  318MO     H09 3162   5.164   2.862   4.988  0.5983 -0.3382  0.5095
  318MO     C0A 3163   4.978   2.809   5.158 -0.3550 -0.1324 -0.2322
  318MO     H0B 3164   5.060   2.852   5.212 -0.5953 -1.0814 -2.0125
  318MO     C0C 3165   4.852   2.846   5.233 -1.0521  0.0344  0.8319
  318MO     H0D 3166   4.763   2.808   5.178  1.6487  0.8479 -1.2212
  318MO     H0E 3167   4.850   2.799   5.328 -0.3718 -0.8429 -2.4150
  318MO     H0F 3168   4.846   2.955   5.253  0.1432 -0.4838  1.2495
  319MO     C00 3169   0.388   1.692   0.391  0.5690 -0.0764 -0.1415
  319MO     C01 3170   0.299   1.810   0.418  0.4989 -0.3571 -0.8222
  319MO     C02 3171   0.390   1.919   0.363  0.7294 -0.1913  0.3223
  319MO     O03 3172   0.511   1.882   0.422 -0.4208 -0.0760  0.0005
  319MO     H04 3173   0.362   1.610   0.459 -0.7186 -0.9021 -0.0156
  319MO     H05 3174   0.366   1.657   0.287 -0.8293  0.4555  0.7722
  319MO     H06 3175   0.201   1.810   0.377 -1.9620 -0.2698 -0.1985
  319MO     H07 3176   0.274   1.814   0.528 -2.0244 -1.5388  2.4630
  319MO     H08 3177   0.372   2.016   0.406 -0.8304  1.6894  2.1472
  319MO     H09 3178   0.386   1.921   0.253 -1.8576 -4.7050  0.2079
  319MO     C0A 3179   0.525   1.745   0.423 -0.5542  0.0708 -0.5090
  319MO     H0B 3180   0.592   1.708   0.349 -3.7869  1.5352  1.3381
  319MO     C0C 3181   0.557   1.700   0.571 -0.0333  0.6953 -0.4181
  319MO     H0D 3182   0.563   1.588   0.571  0.8779 -1.6187 -3.4458
  319MO     H0E 3183   0.655   1.728   0.590 -0.8407  1.0296 -0.0916
  319MO     H0F 3184   0.481   1.736   0.636 -0.7377 -4.4358  0.4645
  320MO     C00 3185   3.907   1.405   2.900 -0.1902  0.4815 -0.2156
  320MO     C01 3186   3.788   1.341   2.823  0.0696 -0.5019  0.3616
  320MO     C02 3187   3.671   1.361   2.916 -0.9533  0.1283  0.5369
  320MO     O03 3188   3.721   1.406   3.033 -0.4799 -0.0477  0.4674
  320MO     H04 3189   3.975   1.320   2.928  0.1048  2.0515 -0.9533
  320MO     H05 3190   3.970   1.465   2.835 -0.5695  0.9222  0.8944
  320MO     H06 3191   3.764   1.400   2.731 -0.4225  0.6533  0.3133
  320MO     H07 3192   3.801   1.239   2.791  1.4935 -0.8519  0.0014
  320MO     H08 3193   3.601   1.278   2.932 -0.5723 -2.5153 -0.0158
  320MO     H09 3194   3.610   1.438   2.871 -0.4574 -0.7241 -3.0312
  320MO     C0A 3195   3.837   1.486   3.011  0.4229 -0.4766  0.5596
  320MO     H0B 3196   3.813   1.580   2.960 -1.9726 -0.3589 -1.4069
  320MO     C0C 3197   3.898   1.515   3.148 -0.4160 -0.2649  0.2201
  320MO     H0D 3198   3.924   1.418   3.196  2.4515 -0.2311  0.9577
  320MO     H0E 3199   3.981   1.578   3.141  0.2113 -2.0562 -0.0637
  320MO     H0F 3200   3.830   1.573   3.206  0.4436 -0.4052  2.1984
  321MO     C00 3201   4.397   5.100   3.750 -0.1945 -0.6767 -0.1793
  321MO     C01 3202   4.379   5.026   3.886 -0.0609 -0.5708 -0.3809
  321MO     C02 3203   4.289   5.126   3.965  0.2099 -0.6695 -0.6201
  321MO     O03 3204   4.290   5.249   3.887 -0.6310  0.3602 -0.8111
  321MO     H04 3205   4.499   5.142   3.746  0.7311  2.9172 -0.2209
  321MO     H05 3206   4.389   5.031   3.661  2.7903  1.7316  0.4840
  321MO     H06 3207   4.320   4.935   3.883  3.4446  0.1078 -0.7314
  321MO     H07 3208   4.479   5.002   3.936  1.4515 -0.9630  2.5771
  321MO     H08 3209   4.328   5.147   4.065 -3.7984 -3.3206 -0.7233
  321MO     H09 3210   4.186   5.090   3.974 -2.2821 -1.6565  0.6375
  321MO     C0A 3211   4.287   5.215   3.751 -0.2326 -0.1819 -0.0276
  321MO     H0B 3212   4.195   5.162   3.722 -1.9691 -2.4758  0.6961
  321MO     C0C 3213   4.304   5.326   3.649 -0.2135 -0.7016 -0.6677
  321MO     H0D 3214   4.229   5.402   3.675  0.5820  0.3769 -0.8032
  321MO     H0E 3215   4.399   5.373   3.645 -1.6711 -3.5142 -1.5969
  321MO     H0F 3216   4.281   5.296   3.549 -0.1535  4.4529 -0.1106
  322MO     C00 3217   1.305   0.784   3.554  0.0342 -0.2423 -0.0155
  322MO     C01 3218   1.160   0.726   3.561 -0.2118 -0.3038  0.9864
  322MO     C02 3219   1.129   0.736   3.710  0.0894  0.0373 -0.9495
  322MO     O03 3220   1.263   0.714   3.769  0.0820  0.8051  0.2174
  322MO     H04 3221   1.360   0.759   3.463 -1.0971 -0.9196 -0.0136
  322MO     H05 3222   1.294   0.888   3.557  0.2282 -1.0769  1.3792
  322MO     H06 3223   1.088   0.780   3.494 -0.2676 -1.3023 -1.2202
  322MO     H07 3224   1.163   0.617   3.545  0.5033  0.1460 -0.8300
  322MO     H08 3225   1.043   0.682   3.759  0.3022  1.1036  2.7971
  322MO     H09 3226   1.104   0.841   3.724  0.3613 -0.9664 -0.1861
  322MO     C0A 3227   1.380   0.731   3.680  0.6375 -0.3168  0.1014
  322MO     H0B 3228   1.451   0.798   3.713  0.5101 -0.3958 -1.8242
  322MO     C0C 3229   1.437   0.591   3.684  0.5052 -0.7288  0.0813
  322MO     H0D 3230   1.358   0.521   3.667  1.1235  0.5560 -1.5398
  322MO     H0E 3231   1.518   0.576   3.613 -0.8986  2.8249  1.4102
  322MO     H0F 3232   1.481   0.575   3.780 -0.0407 -1.0414  0.5376
  323MO     C00 3233   1.259   4.306   2.670  0.1319 -0.5472 -0.4546
  323MO     C01 3234   1.239   4.424   2.763  0.7391  0.5142  0.3400
  323MO     C02 3235   1.302   4.368   2.896  0.6210 -0.4192  0.2187
  323MO     O03 3236   1.412   4.295   2.852  0.0823  0.0027  0.0340
  323MO     H04 3237   1.180   4.241   2.673  1.3410  0.9079 -2.9390
  323MO     H05 3238   1.271   4.338   2.568  2.1245 -0.1469 -2.7337
  323MO     H06 3239   1.314   4.505   2.739  0.5439 -0.4533  0.5238
  323MO     H07 3240   1.141   4.468   2.774 -0.2137  0.1390 -3.1772
  323MO     H08 3241   1.243   4.288   2.942 -0.2794  0.4143 -0.6159
  323MO     H09 3242   1.320   4.434   2.983  1.2342 -0.7689  1.0080
  323MO     C0A 3243   1.384   4.236   2.727  0.2743 -0.0063 -0.0160
  323MO     H0B 3244   1.471   4.258   2.663  1.4117  3.8795 -0.4007
  323MO     C0C 3245   1.359   4.091   2.749  0.4552  0.0520 -0.0272
  323MO     H0D 3246   1.352   4.037   2.655 -1.7451  1.1446 -0.6472
  323MO     H0E 3247   1.446   4.058   2.818 -0.2509 -0.9352  0.0988
  323MO     H0F 3248   1.265   4.073   2.804 -1.1447 -0.9929 -0.5899
  324MO     C00 3249   3.261   4.974   2.995 -0.3053 -0.4117 -0.0028
  324MO     C01 3250   3.343   5.096   3.040  0.1918 -0.2172  0.7515
  324MO     C02 3251   3.232   5.200   3.069 -0.2028  0.1060  0.0363
  324MO     O03 3252   3.117   5.119   3.092 -0.5600 -0.1795 -0.1915
  324MO     H04 3253   3.230   4.991   2.890  0.6860  0.6242  0.7216
  324MO     H05 3254   3.316   4.882   2.998 -0.7544  2.0493 -0.3442
  324MO     H06 3255   3.393   5.071   3.127 -0.2025 -1.8219  0.2237
  324MO     H07 3256   3.419   5.133   2.968  1.0887  1.1320 -1.3478
  324MO     H08 3257   3.222   5.273   2.994  0.9683 -1.7854  0.6174
  324MO     H09 3258   3.253   5.245   3.167  2.1158  1.4252 -2.5118
  324MO     C0A 3259   3.143   4.987   3.092 -0.2167 -0.3438  0.2935
  324MO     H0B 3260   3.155   4.964   3.200 -2.2435  2.9239 -2.1241
  324MO     C0C 3261   3.017   4.912   3.046  0.0059 -0.4660  0.1853
  324MO     H0D 3262   3.031   4.799   3.052  0.1142 -0.2780 -0.2999
  324MO     H0E 3263   2.941   4.944   3.116  1.2161 -0.2488  0.1125
  324MO     H0F 3264   2.989   4.921   2.945  2.4684  1.9719 -1.9133
  325MO     C00 3265   0.969   1.517   0.946 -0.6478 -0.4826  0.3974
  325MO     C01 3266   0.840   1.449   0.903 -0.6773 -0.9829  0.3121
  325MO     C02 3267   0.765   1.561   0.828  0.6805  0.8199  0.4003
  325MO     O03 3268   0.820   1.682   0.885  0.3078 -0.3005  0.4037
  325MO     H04 3269   0.965   1.538   1.051 -0.6973  2.0153 -1.5260
  325MO     H05 3270   1.060   1.475   0.909  0.4481 -1.1412  2.0284
  325MO     H06 3271   0.852   1.361   0.836  0.1949 -1.6000 -0.0841
  325MO     H07 3272   0.790   1.423   0.999  1.3917 -1.6040  1.8829
  325MO     H08 3273   0.658   1.548   0.850  0.5725  2.4903 -0.8518
  325MO     H09 3274   0.772   1.560   0.722 -1.3513 -0.7397 -0.3564
  325MO     C0A 3275   0.955   1.655   0.880 -0.2151 -0.1757 -0.0855
  325MO     H0B 3276   0.983   1.652   0.769 -0.8233 -1.3996  0.0413
  325MO     C0C 3277   1.043   1.752   0.954 -0.0798 -0.4722  0.1912
  325MO     H0D 3278   1.033   1.847   0.901 -0.0036 -0.3714  2.2403
  325MO     H0E 3279   1.004   1.764   1.050 -0.9936 -2.6244 -0.0104
  325MO     H0F 3280   1.145   1.722   0.948 -0.6392  0.8977 -3.2198
  326MO     C00 3281   4.108   1.316   2.464  0.0945  0.5558  0.2692
  326MO     C01 3282   3.997   1.412   2.427  0.6426 -0.5171  0.1781
  326MO     C02 3283   4.065   1.528   2.349  0.2657  0.1472  0.6639
  326MO     O03 3284   4.204   1.501   2.373 -0.2871  0.9034  0.6783
  326MO     H04 3285   4.124   1.327   2.574  0.5601  5.5091 -1.3506
  326MO     H05 3286   4.079   1.213   2.449 -0.8210  0.3783  2.3404
  326MO     H06 3287   3.929   1.361   2.354 -0.0560 -0.9802  0.3712
  326MO     H07 3288   3.934   1.448   2.514  1.2548  0.3064  0.1022
  326MO     H08 3289   4.032   1.617   2.389 -1.2618  1.2244 -0.4329
  326MO     H09 3290   4.044   1.532   2.246 -0.4674 -0.1326  1.0983
  326MO     C0A 3291   4.223   1.360   2.380  0.4570 -0.2777  0.9252
  326MO     H0B 3292   4.225   1.324   2.275 -3.2471 -2.9201 -0.4148
  326MO     C0C 3293   4.354   1.347   2.449  0.1629 -0.1901 -0.0800
  326MO     H0D 3294   4.354   1.408   2.539  1.9955 -0.0563 -2.2980
  326MO     H0E 3295   4.381   1.243   2.467  2.8550  0.2269 -0.4646
  326MO     H0F 3296   4.429   1.377   2.375  2.1031 -2.3719 -0.8059
  327MO     C00 3297   0.824   2.074   5.160 -0.3681 -0.6584  0.5380
  327MO     C01 3298   0.921   2.192   5.166  0.0986 -0.4247  0.4145
  327MO     C02 3299   0.927   2.233   5.315  0.3743 -0.1717  0.0272
  327MO     O03 3300   0.843   2.139   5.381 -0.8592  0.2012 -0.6564
  327MO     H04 3301   0.708   2.089   5.142 -2.4928 -0.7293 -0.5818
  327MO     H05 3302   0.861   2.010   5.083 -1.6283 -0.6994  2.4101
  327MO     H06 3303   1.014   2.167   5.119  0.2777  1.3466  3.8238
  327MO     H07 3304   0.870   2.265   5.102  0.0713 -1.1884 -1.5340
  327MO     H08 3305   0.881   2.327   5.331 -0.7736 -2.4102  0.6337
  327MO     H09 3306   1.028   2.244   5.360  2.0777  4.2089  1.6445
  327MO     C0A 3307   0.841   2.014   5.304  0.2841 -0.6702  0.2219
  327MO     H0B 3308   0.938   1.972   5.300 -1.1375 -0.9734 -0.9548
  327MO     C0C 3309   0.733   1.910   5.354 -0.5715 -0.1766  0.2780
  327MO     H0D 3310   0.642   1.965   5.378 -0.6933 -3.0647  0.0486
  327MO     H0E 3311   0.716   1.837   5.273  0.6771  1.4135 -1.0087
  327MO     H0F 3312   0.768   1.844   5.432 -1.3822 -2.5754  2.5172
  328MO     C00 3313   5.769   1.197   4.812 -0.7008 -0.5170 -0.3665
  328MO     C01 3314   5.747   1.322   4.725  0.6183  0.0496 -0.2033
  328MO     C02 3315   5.856   1.424   4.762  0.5700  0.2482 -0.4133
  328MO     O03 3316   5.887   1.384   4.893  0.2221 -0.3144  0.5951
  328MO     H04 3317   5.679   1.169   4.870 -2.2965  0.7541 -1.1786
  328MO     H05 3318   5.798   1.111   4.758 -0.5574  0.6474  0.3613
  328MO     H06 3319   5.750   1.289   4.621  1.6363 -0.4301 -1.6094
  328MO     H07 3320   5.653   1.369   4.735  0.9541 -0.8885 -1.0389
  328MO     H08 3321   5.841   1.532   4.745  3.1681 -0.7315 -0.5931
  328MO     H09 3322   5.944   1.405   4.693 -2.7941  1.4392 -2.3604
  328MO     C0A 3323   5.883   1.242   4.900 -0.8042  0.7335 -0.0108
  328MO     H0B 3324   5.977   1.197   4.864  0.5318 -1.1877 -1.6060
  328MO     C0C 3325   5.864   1.198   5.047 -0.1494 -0.3444  0.9940
  328MO     H0D 3326   5.855   1.089   5.045  1.0074  0.8024  2.6977
  328MO     H0E 3327   5.942   1.228   5.115  2.9975  3.0018  1.8547
  328MO     H0F 3328   5.771   1.239   5.083 -0.1430  2.0774  0.1785
  329MO     C00 3329   2.593   2.072   3.063 -0.0448  0.2026  0.4607
  329MO     C01 3330   2.658   1.949   3.125 -0.1550  0.9992 -0.9740
  329MO     C02 3331   2.630   1.836   3.018  0.8326  0.2804  0.9141
  329MO     O03 3332   2.523   1.895   2.936  0.3678 -0.3357 -0.0955
  329MO     H04 3333   2.506   2.091   3.123  1.4028 -1.0222 -2.6866
  329MO     H05 3334   2.663   2.154   3.059 -0.0164  3.9128 -0.6709
  329MO     H06 3335   2.756   1.967   3.164 -2.0693  1.8041 -1.3713
  329MO     H07 3336   2.596   1.923   3.214 -1.7955  1.0660  0.2899
  329MO     H08 3337   2.601   1.739   3.065  3.2074 -2.9308  1.3692
  329MO     H09 3338   2.720   1.814   2.964  0.1698  0.6299  0.3266
  329MO     C0A 3339   2.551   2.032   2.925  0.5496 -0.3731 -0.4518
  329MO     H0B 3340   2.635   2.042   2.866 -2.5303  3.0161  0.9269
  329MO     C0C 3341   2.423   2.106   2.871  0.3029 -0.2766 -0.7655
  329MO     H0D 3342   2.431   2.213   2.851  1.2087  2.1844 -1.8354
  329MO     H0E 3343   2.372   2.051   2.793 -2.3420 -1.4889  1.0807
  329MO     H0F 3344   2.358   2.108   2.957  0.3390  0.4967 -4.3979
  330MO     C00 3345   1.508   1.632   2.893  0.1727 -0.1185 -0.4694
  330MO     C01 3346   1.572   1.551   2.790 -0.1136  0.1876  0.1059
  330MO     C02 3347   1.707   1.614   2.760 -0.1346 -0.0772  0.3067
  330MO     O03 3348   1.683   1.748   2.798  0.0558  0.0836 -0.8275
  330MO     H04 3349   1.409   1.675   2.863 -3.7272 -0.3108  0.1102
  330MO     H05 3350   1.492   1.581   2.986  1.7755  0.7029 -0.9741
  330MO     H06 3351   1.589   1.453   2.823 -0.5340 -2.2336 -0.3107
  330MO     H07 3352   1.508   1.539   2.709  2.9350 -0.3468  2.1459
  330MO     H08 3353   1.735   1.602   2.653  0.5214  0.0244 -3.1612
  330MO     H09 3354   1.784   1.582   2.830 -0.0256 -2.6577 -0.3861
  330MO     C0A 3355   1.611   1.743   2.919 -0.0527  0.5658 -0.5244
  330MO     H0B 3356   1.682   1.718   2.994 -0.5288  0.8145  0.0162
  330MO     C0C 3357   1.534   1.873   2.943  0.0138 -0.2873 -0.0893
  330MO     H0D 3358   1.608   1.953   2.936 -0.4122 -2.1589  0.4217
  330MO     H0E 3359   1.457   1.891   2.868  1.9204 -1.7356  1.8195
  330MO     H0F 3360   1.485   1.875   3.044 -2.3418 -1.1135  0.3950
  331MO     C00 3361   5.775   4.030   3.586 -0.3718  0.1625  0.1727
  331MO     C01 3362   5.863   4.152   3.602  0.2630  0.2211 -0.4645
  331MO     C02 3363   5.758   4.263   3.618  0.0236  0.5067 -0.1981
  331MO     O03 3364   5.660   4.224   3.521  0.5643  0.9443 -0.4604
  331MO     H04 3365   5.837   3.968   3.522  3.7889  2.2443  1.0094
  331MO     H05 3366   5.749   3.964   3.672 -0.9106  0.1055  1.4264
  331MO     H06 3367   5.934   4.158   3.678  1.2463  1.5896 -0.0107
  331MO     H07 3368   5.915   4.175   3.513 -0.8319 -0.5579  1.2403
  331MO     H08 3369   5.799   4.361   3.615 -0.1301 -0.7808  0.4894
  331MO     H09 3370   5.725   4.242   3.717  0.0180 -0.7154 -3.4548
  331MO     C0A 3371   5.647   4.085   3.515  0.1954  0.1660 -0.0617
  331MO     H0B 3372   5.555   4.051   3.560 -0.5147 -1.1964 -1.4514
  331MO     C0C 3373   5.640   4.045   3.364  0.5090 -0.2953  0.2094
  331MO     H0D 3374   5.653   3.941   3.337  2.6224 -1.5851  1.3496
  331MO     H0E 3375   5.537   4.070   3.336 -1.1813  0.0187 -1.4720
  331MO     H0F 3376   5.711   4.097   3.307 -1.3343 -2.4365 -0.9040
  332MO     C00 3377   2.741   0.045   0.380  0.2479  0.0154  0.2358
  332MO     C01 3378   2.728   0.184   0.435 -0.2134 -0.5531  0.3753
  332MO     C02 3379   2.754   0.172   0.580  0.3568 -0.4734 -0.0406
  332MO     O03 3380   2.740   0.036   0.613 -0.6157  0.2591  0.0729
  332MO     H04 3381   2.641   0.009   0.344 -2.0870 -0.1986  2.8892
  332MO     H05 3382   2.815   0.021   0.297  1.1202 -3.0604 -0.8948
  332MO     H06 3383   2.794   0.253   0.381  0.3596  3.0557  1.1354
  332MO     H07 3384   2.631   0.228   0.425  0.9367 -0.3483  1.7045
  332MO     H08 3385   2.688   0.238   0.631  3.2295  0.0364 -0.2925
  332MO     H09 3386   2.851   0.197   0.608 -2.6488  0.6183  0.5177
  332MO     C0A 3387   2.775  -0.041   0.498  0.1258 -0.2411  0.1192
  332MO     H0B 3388   2.880  -0.076   0.497  1.6243 -1.5111 -0.7842
  332MO     C0C 3389   2.696  -0.167   0.516  0.3938 -0.6840  0.6158
  332MO     H0D 3390   2.720  -0.208   0.614  0.2609 -0.5501 -0.3339
  332MO     H0E 3391   2.588  -0.149   0.521  1.7314 -1.6589 -2.8187
  332MO     H0F 3392   2.731  -0.233   0.441 -0.8343 -0.0340  1.6247
  333MO     C00 3393   4.226   2.168   4.071 -0.8873 -0.0784 -0.3825
  333MO     C01 3394   4.306   2.262   3.986 -0.5530  0.3782  0.1846
  333MO     C02 3395   4.435   2.180   3.939  0.2014 -0.3327  0.0034
  333MO     O03 3396   4.462   2.117   4.064  0.1499  0.5745 -0.0848
  333MO     H04 3397   4.179   2.219   4.159  1.6472 -1.6196  0.7516
  333MO     H05 3398   4.149   2.125   4.009 -1.7081 -0.5504 -0.8671
  333MO     H06 3399   4.246   2.296   3.899  1.2318  1.3068 -2.4666
  333MO     H07 3400   4.330   2.348   4.050 -0.2697 -1.1810  0.8870
  333MO     H08 3401   4.519   2.241   3.911 -2.0795  0.3315  0.0439
  333MO     H09 3402   4.423   2.117   3.853  0.0544  2.6783  0.2875
  333MO     C0A 3403   4.342   2.065   4.108 -0.5242 -0.1519 -0.9836
  333MO     H0B 3404   4.332   1.972   4.042  1.7681  1.0580 -1.5779
  333MO     C0C 3405   4.378   2.050   4.255 -0.1443 -0.1112 -0.4360
  333MO     H0D 3406   4.298   2.000   4.309 -0.5554 -3.5889  1.9924
  333MO     H0E 3407   4.468   1.983   4.265 -1.5605 -1.7772  0.0842
  333MO     H0F 3408   4.394   2.139   4.304 -0.6748  1.2794 -1.0886
  334MO     C00 3409   5.334   0.511   3.389  0.0210  0.1297  0.0226
  334MO     C01 3410   5.184   0.504   3.389  0.0720 -0.2490  0.6576
  334MO     C02 3411   5.133   0.525   3.528  0.4830 -0.3818 -0.7429
  334MO     O03 3412   5.238   0.481   3.608  0.6811  0.1226  0.6870
  334MO     H04 3413   5.381   0.425   3.345  2.1727  0.4501  2.0452
  334MO     H05 3414   5.382   0.601   3.347 -1.1355  0.4198 -1.2709
  334MO     H06 3415   5.141   0.567   3.309  0.0867 -2.7803 -0.1080
  334MO     H07 3416   5.155   0.405   3.357  0.1804 -0.2312 -0.6054
  334MO     H08 3417   5.049   0.462   3.544  0.9367 -2.9170 -0.6413
  334MO     H09 3418   5.118   0.629   3.551  1.1871 -1.1365  0.0470
  334MO     C0A 3419   5.360   0.520   3.541  0.2539 -0.7745  0.1641
  334MO     H0B 3420   5.375   0.626   3.565  0.6361  1.0995  2.3425
  334MO     C0C 3421   5.485   0.447   3.591  0.0058 -0.5869 -0.2070
  334MO     H0D 3422   5.494   0.340   3.577  3.5668  2.2138 -0.5598
  334MO     H0E 3423   5.574   0.488   3.542  3.6128  1.1552  2.6935
  334MO     H0F 3424   5.492   0.461   3.699  2.7396  0.9564 -0.4004
  335MO     C00 3425   3.571   4.056   1.615  0.4893  0.7307 -0.1093
  335MO     C01 3426   3.439   4.098   1.675 -0.1253  0.0873  0.2751
  335MO     C02 3427   3.369   3.974   1.724  0.3224  0.9467  0.5804
  335MO     O03 3428   3.459   3.866   1.689 -0.1551  0.6624 -0.0841
  335MO     H04 3429   3.564   4.031   1.511  1.5386  1.9835  3.6424
  335MO     H05 3430   3.642   4.131   1.616  0.4834 -2.8724  0.3303
  335MO     H06 3431   3.449   4.182   1.749  0.4771  4.4051 -0.7424
  335MO     H07 3432   3.380   4.147   1.591  3.3739 -1.0303 -1.1106
  335MO     H08 3433   3.276   3.965   1.672 -0.4973  1.6885 -1.3685
  335MO     H09 3434   3.350   3.987   1.831  0.0296  0.5772  2.2715
  335MO     C0A 3435   3.596   3.923   1.691 -0.3567 -0.4565 -0.5033
  335MO     H0B 3436   3.642   3.934   1.791  0.1645  0.1443 -2.0608
  335MO     C0C 3437   3.684   3.826   1.607 -0.7983 -0.0027 -0.2338
  335MO     H0D 3438   3.639   3.801   1.514  0.7045  0.2977 -0.5321
  335MO     H0E 3439   3.782   3.857   1.586 -1.2920 -3.4508  0.2040
  335MO     H0F 3440   3.694   3.734   1.665  0.4458 -0.2999 -1.2633
  336MO     C00 3441   1.304   3.124   4.366 -0.6724  0.1055 -0.0113
  336MO     C01 3442   1.442   3.156   4.299 -0.4826 -0.3718  0.2913
  336MO     C02 3443   1.394   3.229   4.163  0.0838 -0.2134  0.2411
  336MO     O03 3444   1.255   3.209   4.165  0.5970  0.1273 -0.3459
  336MO     H04 3445   1.283   3.024   4.342 -0.5629 -0.5102  2.9410
  336MO     H05 3446   1.316   3.146   4.475 -2.3579 -1.3489  2.2059
  336MO     H06 3447   1.504   3.228   4.350 -1.8743 -2.9139 -1.8367
  336MO     H07 3448   1.499   3.065   4.271  2.0380  0.0515  1.1771
  336MO     H08 3449   1.441   3.183   4.075  0.0547  0.4014  0.8354
  336MO     H09 3450   1.424   3.331   4.171 -0.2944 -1.3298  0.3587
  336MO     C0A 3451   1.205   3.218   4.295  0.3716  0.3074 -0.3771
  336MO     H0B 3452   1.227   3.324   4.331  1.2972  0.2776 -0.2546
  336MO     C0C 3453   1.053   3.190   4.301 -0.4588  0.7521  0.1722
  336MO     H0D 3454   1.003   3.195   4.398 -1.4623  0.9092 -1.8395
  336MO     H0E 3455   0.996   3.263   4.248 -1.4054 -0.2369 -0.3859
  336MO     H0F 3456   1.039   3.091   4.259 -0.7988 -0.9235 -1.2085
  337MO     C00 3457   1.848   0.048   4.331 -0.3872  0.4774  0.0335
  337MO     C01 3458   1.764  -0.035   4.235 -0.2135 -0.1038 -0.4347
  337MO     C02 3459   1.818  -0.179   4.253 -1.2911  0.3355  0.6945
  337MO     O03 3460   1.870  -0.178   4.381 -0.1632 -0.5102  0.3733
  337MO     H04 3461   1.935   0.068   4.272  0.3588 -0.8347  0.5551
  337MO     H05 3462   1.798   0.139   4.370  1.0226  0.4906  2.7480
  337MO     H06 3463   1.663  -0.026   4.264  1.8213 -1.3611 -1.4352
  337MO     H07 3464   1.773  -0.013   4.128  1.1226 -1.2439  0.4687
  337MO     H08 3465   1.894  -0.210   4.186 -2.8129  0.1296  2.4146
  337MO     H09 3466   1.740  -0.248   4.240  1.2456  3.3097  1.9233
  337MO     C0A 3467   1.869  -0.051   4.439 -0.9553 -0.3369  0.1526
  337MO     H0B 3468   1.786  -0.040   4.512  2.0807 -1.1164  1.8507
  337MO     C0C 3469   2.000  -0.045   4.509 -0.5986 -0.7041  0.3796
  337MO     H0D 3470   1.997  -0.088   4.610  1.7578 -0.0206  0.0941
  337MO     H0E 3471   2.083  -0.094   4.461 -1.9422  1.0114 -0.2318
  337MO     H0F 3472   2.036   0.059   4.520 -1.4039 -2.7391  0.5637
  338MO     C00 3473   5.825   3.213   2.893 -0.6271  0.3924 -0.3624
  338MO     C01 3474   5.754   3.105   2.806 -0.3136 -1.0630 -0.0815
  338MO     C02 3475   5.790   2.979   2.888 -0.1289 -0.5747  0.3932
  338MO     O03 3476   5.910   3.006   2.952  0.3635  0.0204  0.6802
  338MO     H04 3477   5.898   3.272   2.838  0.5054  4.8714  1.7036
  338MO     H05 3478   5.757   3.287   2.936 -1.0121 -0.9678  1.9781
  338MO     H06 3479   5.646   3.121   2.792  1.4334  0.5578  1.6162
  338MO     H07 3480   5.803   3.102   2.706  0.1505  0.5470 -1.0946
  338MO     H08 3481   5.806   2.900   2.819 -2.1978  0.8146 -2.7719
  338MO     H09 3482   5.716   2.952   2.958 -1.2491 -0.8388 -2.1433
  338MO     C0A 3483   5.895   3.137   3.007  0.1441 -0.3061 -0.4058
  338MO     H0B 3484   5.837   3.123   3.093 -0.8153  0.2439 -3.0449
  338MO     C0C 3485   6.031   3.198   3.045 -0.3869 -0.3274  0.7087
  338MO     H0D 3486   6.015   3.306   3.049  1.1828 -1.7570 -1.1858
  338MO     H0E 3487   6.064   3.145   3.136  2.0513  0.2344 -4.7510
  338MO     H0F 3488   6.108   3.198   2.967  0.9245 -1.6598  1.5570
  339MO     C00 3489   2.840   4.453   2.656  0.0361 -0.5393 -0.0108
  339MO     C01 3490   2.974   4.526   2.686 -0.0434 -0.0423  0.5131
  339MO     C02 3491   3.021   4.458   2.816 -0.5373  0.2489  0.0279
  339MO     O03 3492   2.921   4.358   2.845 -0.3002 -0.1837 -0.1035
  339MO     H04 3493   2.757   4.502   2.705  1.2427 -0.6744 -1.1926
  339MO     H05 3494   2.813   4.453   2.552  1.0312 -0.0330  0.5634
  339MO     H06 3495   3.050   4.501   2.600  1.0277 -1.0590 -0.2476
  339MO     H07 3496   2.960   4.632   2.681 -0.2201 -0.4581  1.3498
  339MO     H08 3497   3.013   4.534   2.898  1.4082  0.0199  1.6397
  339MO     H09 3498   3.121   4.420   2.804 -0.6201 -0.9847 -0.1461
  339MO     C0A 3499   2.857   4.319   2.726  0.2615 -0.7875  0.4402
  339MO     H0B 3500   2.924   4.256   2.668 -0.0009 -0.1369  1.1181
  339MO     C0C 3501   2.728   4.248   2.755 -0.3908 -0.2092 -0.6283
  339MO     H0D 3502   2.652   4.308   2.801 -0.5099 -0.2532  1.6767
  339MO     H0E 3503   2.695   4.195   2.662  2.7190 -3.0398 -0.1220
  339MO     H0F 3504   2.737   4.166   2.830  0.1268 -1.0756  1.5008
  340MO     C00 3505   3.348   2.989   3.021 -0.3142  0.7225  0.3399
  340MO     C01 3506   3.411   3.024   2.887 -0.0457 -0.0198  0.7822
  340MO     C02 3507   3.518   3.126   2.917 -0.0377  0.6558 -0.1610
  340MO     O03 3508   3.494   3.146   3.056  0.7187  0.0374  0.6071
  340MO     H04 3509   3.261   3.048   3.031 -0.6453  1.0656 -0.2049
  340MO     H05 3510   3.320   2.882   3.022  1.3823  0.6465  0.8280
  340MO     H06 3511   3.448   2.934   2.837  1.1968 -2.6423  1.2685
  340MO     H07 3512   3.334   3.069   2.825 -0.3667  0.1016 -0.5777
  340MO     H08 3513   3.502   3.223   2.861 -1.4314 -0.5443  0.1024
  340MO     H09 3514   3.613   3.081   2.892  0.4478  2.4472 -3.0326
  340MO     C0A 3515   3.460   3.025   3.113  0.1541  0.3227 -0.1058
  340MO     H0B 3516   3.544   2.964   3.112  2.1742  1.0185  0.6383
  340MO     C0C 3517   3.418   3.053   3.253 -0.3358  0.1250  0.1952
  340MO     H0D 3518   3.342   3.131   3.261  1.0756  0.1501  1.3885
  340MO     H0E 3519   3.383   2.955   3.298 -0.2140  2.2669  0.6666
  340MO     H0F 3520   3.512   3.080   3.298  1.2807 -1.2604 -0.0047
  341MO     C00 3521   2.052   1.991   1.598 -0.7471  0.5211 -0.1722
  341MO     C01 3522   2.051   1.965   1.748  0.0999 -0.5553  0.4516
  341MO     C02 3523   2.165   1.867   1.761 -0.1745 -0.1007 -0.3328
  341MO     O03 3524   2.264   1.923   1.684 -0.0207 -0.3095 -0.0173
  341MO     H04 3525   2.001   1.912   1.544 -1.3433  0.9867  1.3730
  341MO     H05 3526   2.004   2.085   1.584  2.1200 -1.0521  2.2595
  341MO     H06 3527   2.056   2.053   1.813 -0.0889 -0.2629 -1.0983
  341MO     H07 3528   1.963   1.921   1.783  0.2874 -2.6126  1.3982
  341MO     H08 3529   2.148   1.767   1.714  0.5248  0.1434  1.6122
  341MO     H09 3530   2.188   1.852   1.864  0.7050 -0.0285  0.3420
  341MO     C0A 3531   2.205   1.994   1.576  0.4672 -0.4668 -0.0297
  341MO     H0B 3532   2.249   2.096   1.561 -1.2050  1.3841  0.5797
  341MO     C0C 3533   2.237   1.920   1.446  0.2137  0.2672  0.1703
  341MO     H0D 3534   2.336   1.961   1.408  0.1801  0.6076  1.5590
  341MO     H0E 3535   2.242   1.810   1.453  0.3133  0.0736  0.4135
  341MO     H0F 3536   2.171   1.950   1.365 -2.0974 -1.4327 -0.6382
  342MO     C00 3537   4.203   0.174   3.225 -0.2701 -0.0786  0.2808
  342MO     C01 3538   4.288   0.045   3.250 -0.0060 -0.4018  0.3175
  342MO     C02 3539   4.212  -0.066   3.189  0.1187 -0.1885  0.1982
  342MO     O03 3540   4.081  -0.021   3.188 -0.0814 -0.0507 -0.3070
  342MO     H04 3541   4.187   0.225   3.317  0.0108  0.8843 -0.1599
  342MO     H05 3542   4.252   0.240   3.151  0.0989 -0.6691 -0.4275
  342MO     H06 3543   4.388   0.055   3.212 -2.1919  3.2293  1.2331
  342MO     H07 3544   4.295   0.028   3.357 -1.8186  0.0089  1.0352
  342MO     H08 3545   4.229  -0.161   3.230  1.2446 -1.9663 -0.6518
  342MO     H09 3546   4.247  -0.072   3.089 -0.1196 -0.8574  0.0610
  342MO     C0A 3547   4.079   0.118   3.158 -0.1412  0.0279 -0.0278
  342MO     H0B 3548   4.084   0.125   3.050 -0.0283 -1.1955  0.4927
  342MO     C0C 3549   3.950   0.181   3.218 -0.0311 -0.0535 -0.0680
  342MO     H0D 3550   3.962   0.155   3.319 -1.1358 -0.4926 -1.1696
  342MO     H0E 3551   3.940   0.290   3.200 -0.8884  0.9407  0.6524
  342MO     H0F 3552   3.868   0.127   3.178  0.3374  2.3018 -4.8303
  343MO     C00 3553   5.099   3.810   4.994  0.1073  0.2007 -0.0597
  343MO     C01 3554   4.980   3.733   4.931  0.3737  0.2458  0.2631
  343MO     C02 3555   5.040   3.594   4.906  0.2942 -0.6202  0.2604
  343MO     O03 3556   5.178   3.612   4.935 -0.0450 -0.1197  0.2485
  343MO     H04 3557   5.148   3.876   4.924 -2.7503  0.3400 -1.2327
  343MO     H05 3558   5.068   3.860   5.082 -1.6163  1.0599 -0.6333
  343MO     H06 3559   4.893   3.727   4.993  2.2810 -1.6910 -2.2715
  343MO     H07 3560   4.951   3.790   4.841 -2.3495 -1.2935  0.9844
  343MO     H08 3561   5.035   3.548   4.806 -1.0483 -1.4981  2.2785
  343MO     H09 3562   4.990   3.520   4.970  0.6182 -0.9776  0.0221
  343MO     C0A 3563   5.193   3.701   5.038 -0.2086 -0.0228  0.4533
  343MO     H0B 3564   5.160   3.655   5.124 -2.6941  0.3441 -2.1483
  343MO     C0C 3565   5.340   3.755   5.052  0.0180  0.2407 -0.4701
  343MO     H0D 3566   5.357   3.838   4.984 -0.1082  0.5155 -3.1284
  343MO     H0E 3567   5.343   3.794   5.158  2.4400  1.7452  1.7459
  343MO     H0F 3568   5.419   3.683   5.035  0.3027  1.5440 -0.9908
  344MO     C00 3569   1.523   4.535   1.677 -1.0185  0.0032  0.3071
  344MO     C01 3570   1.404   4.449   1.639  0.1665  0.0955 -0.3233
  344MO     C02 3571   1.340   4.413   1.769  0.9825  0.3602 -0.7343
  344MO     O03 3572   1.440   4.443   1.867  0.3151 -0.2378  0.2490
  344MO     H04 3573   1.627   4.497   1.653  1.7422 -0.3747 -0.1651
  344MO     H05 3574   1.524   4.629   1.616  1.2788  1.8413  0.6999
  344MO     H06 3575   1.343   4.507   1.570  2.0649 -3.0332 -0.3756
  344MO     H07 3576   1.443   4.357   1.590  1.7977 -0.3320 -0.5200
  344MO     H08 3577   1.300   4.314   1.765 -0.6936  2.3086 -1.8444
  344MO     H09 3578   1.248   4.480   1.789  2.3249 -1.4442 -1.3820
  344MO     C0A 3579   1.501   4.564   1.829 -0.0259  0.0060  0.0745
  344MO     H0B 3580   1.429   4.639   1.824 -2.0223 -1.3438  2.1396
  344MO     C0C 3581   1.629   4.591   1.913 -0.5008 -0.4620  0.0246
  344MO     H0D 3582   1.686   4.499   1.906 -1.0046  1.0325 -1.5377
  344MO     H0E 3583   1.679   4.674   1.873 -3.5669  1.7117  3.0215
  344MO     H0F 3584   1.610   4.606   2.014  2.2408 -0.5580 -4.2705
  345MO     C00 3585   3.180   5.017   4.500  0.0771 -0.1851 -0.1832
  345MO     C01 3586   3.267   5.005   4.376 -0.0509  0.6998 -0.1735
  345MO     C02 3587   3.228   4.867   4.327  0.1306  0.0504  0.3869
  345MO     O03 3588   3.089   4.873   4.337  0.6949  0.1186 -0.0574
  345MO     H04 3589   3.245   4.995   4.589 -0.8789  0.9899  1.6236
  345MO     H05 3590   3.140   5.121   4.516 -5.7194 -0.5785  0.5420
  345MO     H06 3591   3.253   5.086   4.308  0.9916 -0.0965  1.8983
  345MO     H07 3592   3.375   5.012   4.385 -2.1251 -0.9367  2.1912
  345MO     H08 3593   3.260   4.782   4.385  0.0233 -0.2207  1.2995
  345MO     H09 3594   3.259   4.844   4.227  0.9830  1.0003 -1.3520
  345MO     C0A 3595   3.062   4.918   4.473  0.3874  0.4445 -0.2513
  345MO     H0B 3596   2.966   4.965   4.473  2.1365 -0.4198 -0.3654
  345MO     C0C 3597   3.062   4.796   4.574 -0.3482  0.6021  1.0602
  345MO     H0D 3598   2.995   4.721   4.530 -0.0931  1.1883  0.7289
  345MO     H0E 3599   3.155   4.742   4.594  2.7390 -0.2620 -0.7319
  345MO     H0F 3600   3.017   4.817   4.674 -0.2184 -2.4563  0.5698
  346MO     C00 3601   5.707   1.727   1.478 -0.0545  0.3097  0.1621
  346MO     C01 3602   5.572   1.707   1.434  0.1084  0.0333 -0.0575
  346MO     C02 3603   5.488   1.744   1.558  0.6574 -0.3065 -0.1620
  346MO     O03 3604   5.585   1.820   1.632 -0.3408  0.1603 -0.1635
  346MO     H04 3605   5.754   1.645   1.528 -0.8367  1.7124 -0.7739
  346MO     H05 3606   5.769   1.747   1.387  0.5270  1.1380 -0.7148
  346MO     H06 3607   5.554   1.779   1.350  0.8140 -1.5255 -1.3350
  346MO     H07 3608   5.544   1.612   1.391 -0.7064  2.2113 -1.7575
  346MO     H08 3609   5.446   1.662   1.617 -1.7664 -1.6996  0.0880
  346MO     H09 3610   5.399   1.807   1.528 -2.4883  1.9546 -0.0339
  346MO     C0A 3611   5.704   1.845   1.564 -0.0093  0.2286 -0.6640
  346MO     H0B 3612   5.682   1.939   1.516 -4.1728 -1.0930  0.2579
  346MO     C0C 3613   5.811   1.845   1.678  0.6282  0.4399  0.5938
  346MO     H0D 3614   5.810   1.751   1.733 -0.2197 -3.3427  0.7166
  346MO     H0E 3615   5.909   1.849   1.626 -1.6746 -2.1768  0.5910
  346MO     H0F 3616   5.802   1.931   1.744  0.8532 -0.8785  2.5427
  347MO     C00 3617   0.595   5.492   0.587 -0.3790  0.4225 -1.1260
  347MO     C01 3618   0.508   5.422   0.689 -0.1467 -0.4264  0.5124
  347MO     C02 3619   0.581   5.289   0.717  0.0416 -0.4346 -0.0840
  347MO     O03 3620   0.691   5.277   0.632 -0.5035 -0.3055 -0.4631
  347MO     H04 3621   0.550   5.473   0.489 -1.2254  0.1130  0.1388
  347MO     H05 3622   0.609   5.604   0.600 -1.2379  0.3701  0.3853
  347MO     H06 3623   0.496   5.465   0.787 -0.2369 -1.1307  0.2419
  347MO     H07 3624   0.412   5.406   0.649  2.8449 -3.2582  1.5899
  347MO     H08 3625   0.501   5.214   0.713  1.4377  1.6155 -0.8501
  347MO     H09 3626   0.616   5.288   0.823 -1.6834 -0.6270  0.3050
  347MO     C0A 3627   0.731   5.413   0.605  0.0072 -0.0185  0.3246
  347MO     H0B 3628   0.790   5.454   0.686  0.4635 -2.4804 -1.6209
  347MO     C0C 3629   0.816   5.398   0.476  0.0307 -0.0588 -0.3206
  347MO     H0D 3630   0.837   5.298   0.442  3.0070 -0.1958 -0.2198
  347MO     H0E 3631   0.763   5.454   0.395 -3.6856  0.4177 -1.7228
  347MO     H0F 3632   0.916   5.445   0.490  0.2542 -1.6425 -1.2983
  348MO     C00 3633   4.321   2.857   5.411  0.0277 -0.8076  0.3232
  348MO     C01 3634   4.425   2.954   5.470  0.2938  0.1075 -0.4661
  348MO     C02 3635   4.392   2.957   5.619 -0.0260  0.1593 -0.4734
  348MO     O03 3636   4.315   2.841   5.643  0.1682  0.0635 -0.1375
  348MO     H04 3637   4.229   2.917   5.411  0.0334 -1.9241 -1.7937
  348MO     H05 3638   4.349   2.825   5.311 -3.6452 -3.1347  1.1433
  348MO     H06 3639   4.521   2.908   5.454  1.8916 -1.0055 -2.5488
  348MO     H07 3640   4.427   3.036   5.406  0.3809 -1.5309 -1.1494
  348MO     H08 3641   4.329   3.041   5.645 -0.4908  1.3354 -0.1217
  348MO     H09 3642   4.485   2.940   5.680  1.9001 -0.8040 -1.5703
  348MO     C0A 3643   4.329   2.760   5.527  0.5519  0.0340  0.0667
  348MO     H0B 3644   4.419   2.699   5.543 -0.6716 -1.9646  1.7244
  348MO     C0C 3645   4.206   2.669   5.542 -0.1316  0.1265  0.3023
  348MO     H0D 3646   4.210   2.612   5.631  2.4956 -0.1580 -1.9848
  348MO     H0E 3647   4.117   2.720   5.546 -0.2562  0.1924  3.1126
  348MO     H0F 3648   4.201   2.596   5.462  1.3098 -0.0473 -0.9073
  349MO     C00 3649   2.827   1.126   4.900  0.0471  0.3493 -0.0477
  349MO     C01 3650   2.949   1.183   4.968  0.0814 -1.2923 -0.5046
  349MO     C02 3651   3.060   1.097   4.910  0.0297  0.2259 -0.7438
  349MO     O03 3652   3.028   1.088   4.772 -0.4803  0.4707  0.2437
  349MO     H04 3653   2.803   1.038   4.962 -0.5135 -4.7221 -2.4612
  349MO     H05 3654   2.739   1.195   4.902  0.2794  2.0240 -0.0760
  349MO     H06 3655   2.955   1.290   4.937 -0.9819  1.7692  2.3192
  349MO     H07 3656   2.936   1.192   5.078  1.6192 -2.0464  0.2017
  349MO     H08 3657   3.061   0.997   4.953 -1.5614 -0.2771  1.6098
  349MO     H09 3658   3.154   1.150   4.920  2.3980 -0.3010 -1.0669
  349MO     C0A 3659   2.884   1.096   4.757 -0.0654  0.0737 -0.4697
  349MO     H0B 3660   2.849   1.169   4.685  0.6576  0.0822 -3.3190
  349MO     C0C 3661   2.824   0.966   4.713  0.7938 -0.3673 -0.7321
  349MO     H0D 3662   2.847   0.882   4.777 -1.6409  0.6160  0.4849
  349MO     H0E 3663   2.721   0.983   4.688  0.7215  0.2399  0.4417
  349MO     H0F 3664   2.866   0.938   4.621 -1.1059 -2.8873  3.0935
  350MO     C00 3665   2.771   2.938   1.702  0.6381  0.2827 -0.4611
  350MO     C01 3666   2.866   3.050   1.746  0.0251  0.3890 -0.2479
  350MO     C02 3667   2.970   3.063   1.634  0.0802  0.3494  0.2329
  350MO     O03 3668   2.931   2.968   1.538  0.2650 -0.2365  0.6192
  350MO     H04 3669   2.807   2.840   1.723  0.2839 -0.3245 -2.1674
  350MO     H05 3670   2.665   2.942   1.730  1.3170 -1.6792 -2.9483
  350MO     H06 3671   2.810   3.147   1.761  0.9167  1.5352 -0.2710
  350MO     H07 3672   2.916   3.026   1.842 -0.0082 -0.2177  0.1709
  350MO     H08 3673   3.063   3.028   1.677  0.0884 -0.6889  0.8125
  350MO     H09 3674   2.974   3.161   1.581 -0.6651  0.9894  1.8311
  350MO     C0A 3675   2.790   2.956   1.553  0.3706  0.1121  0.2695
  350MO     H0B 3676   2.740   3.049   1.521  1.5784  0.4880 -3.6890
  350MO     C0C 3677   2.745   2.831   1.468 -0.1488  0.4480 -0.4127
  350MO     H0D 3678   2.806   2.822   1.381  1.1060  0.7370  0.0877
  350MO     H0E 3679   2.780   2.739   1.522  0.1813 -0.5314 -0.3173
  350MO     H0F 3680   2.641   2.831   1.438 -0.3559  3.5803 -1.7071
  351MO     C00 3681   2.419   4.153   5.453  0.1552 -0.0713 -1.1560
  351MO     C01 3682   2.499   4.286   5.456 -0.1342  0.1467  0.9454
  351MO     C02 3683   2.645   4.252   5.477 -0.3876 -0.0490 -0.1992
  351MO     O03 3684   2.647   4.110   5.443 -0.1114  0.9132  0.3913
  351MO     H04 3685   2.403   4.134   5.559  0.8880 -1.6654 -0.1036
  351MO     H05 3686   2.326   4.152   5.396  0.2553 -1.8376 -2.5348
  351MO     H06 3687   2.475   4.343   5.368 -1.5536  2.1045 -1.3461
  351MO     H07 3688   2.464   4.352   5.534  0.0277  1.4027  0.6383
  351MO     H08 3689   2.678   4.277   5.577 -0.2875 -0.6051  1.0627
  351MO     H09 3690   2.705   4.320   5.415 -1.7309 -1.5211 -1.7660
  351MO     C0A 3691   2.525   4.066   5.389 -0.3973 -0.0921  0.5710
  351MO     H0B 3692   2.529   4.091   5.281  0.8798  0.8157 -1.6495
  351MO     C0C 3693   2.520   3.910   5.423 -0.4749  0.5561 -0.4061
  351MO     H0D 3694   2.547   3.894   5.526 -0.3431 -2.6205  0.5942
  351MO     H0E 3695   2.430   3.862   5.396 -0.5537  0.5796  0.4001
  351MO     H0F 3696   2.597   3.851   5.372 -0.8123 -1.8892  1.0058
  352MO     C00 3697   4.135   5.533   4.675 -0.0046  0.3635 -0.3344
  352MO     C01 3698   4.144   5.467   4.538  0.1674  0.3558 -0.0428
  352MO     C02 3699   4.023   5.529   4.464  0.6373  0.2777 -0.9297
  352MO     O03 3700   3.946   5.568   4.570 -0.1056 -0.3222  0.2351
  352MO     H04 3701   4.105   5.460   4.748  0.5988 -0.1311  3.2134
  352MO     H05 3702   4.233   5.564   4.710 -1.0579 -0.7798  2.0164
  352MO     H06 3703   4.246   5.480   4.496  1.2555  0.2274  1.1833
  352MO     H07 3704   4.124   5.361   4.534 -1.7960  0.9595 -0.6341
  352MO     H08 3705   3.963   5.461   4.405  2.9743 -2.1579  1.7933
  352MO     H09 3706   4.050   5.611   4.389  2.2668 -0.2253 -1.2944
  352MO     C0A 3707   4.025   5.638   4.662  0.0554  0.0424 -0.2967
  352MO     H0B 3708   4.050   5.740   4.624 -0.7351  0.3337  3.6336
  352MO     C0C 3709   3.947   5.656   4.786 -0.4851  0.1824 -0.2445
  352MO     H0D 3710   3.929   5.566   4.834  3.8363  0.1397  1.3157
  352MO     H0E 3711   4.000   5.716   4.859 -0.9183  0.9124  0.1830
  352MO     H0F 3712   3.849   5.698   4.754 -0.2088 -1.1612 -0.5715
  353MO     C00 3713   5.759   0.920   4.385 -0.0395  0.5620  0.1812
  353MO     C01 3714   5.749   0.971   4.241 -0.5325  0.0437  0.8723
  353MO     C02 3715   5.621   1.048   4.236  0.5642  0.0214  0.4506
  353MO     O03 3716   5.560   1.032   4.364  0.4376 -0.3418  0.6504
  353MO     H04 3717   5.708   0.818   4.371  0.8065 -0.9240  2.4038
  353MO     H05 3718   5.861   0.896   4.427  2.8417  0.3689 -0.4440
  353MO     H06 3719   5.843   1.025   4.221  0.5235 -0.6046  0.4958
  353MO     H07 3720   5.754   0.891   4.172 -0.3130  1.0091 -1.0487
  353MO     H08 3721   5.552   1.058   4.153 -1.7119  2.2537 -0.1993
  353MO     H09 3722   5.653   1.155   4.244  0.3287 -0.0443  0.3373
  353MO     C0A 3723   5.666   1.021   4.461 -0.8053  0.2342 -0.4770
  353MO     H0B 3724   5.715   1.110   4.484 -3.4627 -0.9665  0.1596
  353MO     C0C 3725   5.598   0.956   4.585 -0.0143 -0.1675 -0.3602
  353MO     H0D 3726   5.540   1.021   4.641  1.3720 -1.0121 -1.9433
  353MO     H0E 3727   5.532   0.879   4.565  1.0691  0.7614  1.1861
  353MO     H0F 3728   5.670   0.904   4.643 -0.1151 -0.9317  0.9995
  354MO     C00 3729   5.079   3.877   1.981  0.5179  0.7068 -0.4831
  354MO     C01 3730   4.944   3.820   1.939 -0.2831 -0.2220  0.3364
  354MO     C02 3731   4.853   3.849   2.056 -0.1106  0.7188 -0.3112
  354MO     O03 3732   4.939   3.866   2.164  0.1867  0.1063 -0.2046
  354MO     H04 3733   5.150   3.798   1.989  0.2549  1.8426 -2.7604
  354MO     H05 3734   5.116   3.948   1.909  0.9257 -2.4217  0.5315
  354MO     H06 3735   4.911   3.873   1.849  0.4519 -0.2174 -2.1763
  354MO     H07 3736   4.956   3.717   1.914  3.0516 -0.6092  0.2919
  354MO     H08 3737   4.791   3.758   2.075 -0.8664 -3.3379  1.9255
  354MO     H09 3738   4.784   3.932   2.038  2.4697 -0.1808  0.5920
  354MO     C0A 3739   5.052   3.941   2.117  0.2782  0.2036 -0.2267
  354MO     H0B 3740   5.015   4.044   2.094  0.7234 -1.0726  3.2450
  354MO     C0C 3741   5.171   3.946   2.211 -0.2625  0.1193  0.0021
  354MO     H0D 3742   5.152   3.991   2.306 -0.2549 -1.2834  0.5872
  354MO     H0E 3743   5.195   3.841   2.237  1.0053  1.5622  2.9185
  354MO     H0F 3744   5.262   3.988   2.178  0.6074  1.8278 -0.3523
  355MO     C00 3745   3.247   0.378   3.712 -0.1693 -0.1614  0.2653
  355MO     C01 3746   3.392   0.413   3.686 -0.8124  0.2960  0.7156
  355MO     C02 3747   3.419   0.526   3.783  0.0048 -0.3745 -0.5815
  355MO     O03 3748   3.297   0.597   3.784  0.0576 -0.1021  0.4753
  355MO     H04 3749   3.189   0.368   3.621 -0.7902 -0.9034  5.6519
  355MO     H05 3750   3.234   0.288   3.768  1.1698  1.2785 -1.3871
  355MO     H06 3751   3.459   0.330   3.701 -0.9808  0.9601  0.7221
  355MO     H07 3752   3.396   0.450   3.580 -1.0805 -2.8396 -1.5836
  355MO     H08 3753   3.514   0.581   3.763 -1.7863  0.7785 -0.0609
  355MO     H09 3754   3.434   0.485   3.883  3.0604 -0.9222  0.2778
  355MO     C0A 3755   3.190   0.504   3.777 -0.1329  0.2100 -0.7824
  355MO     H0B 3756   3.135   0.489   3.870 -2.2655 -0.6986  1.3948
  355MO     C0C 3757   3.088   0.576   3.692 -0.0903 -0.4766 -0.1907
  355MO     H0D 3758   3.139   0.627   3.610  1.1272  0.5105  0.9934
  355MO     H0E 3759   3.007   0.507   3.668  0.5452  0.7510 -0.2604
  355MO     H0F 3760   3.030   0.653   3.742 -2.2561  0.6261  0.9483
  356MO     C00 3761   2.115   3.551   0.476  0.3216 -0.7318 -0.2391
  356MO     C01 3762   2.170   3.692   0.454 -0.6592 -0.3611  0.3574
  356MO     C02 3763   2.312   3.661   0.418 -0.7362 -0.0731  0.4998
  356MO     O03 3764   2.340   3.551   0.496  0.2711 -0.3786  0.1352
  356MO     H04 3765   2.052   3.546   0.566 -0.3994  0.7556  1.4890
  356MO     H05 3766   2.058   3.506   0.393  2.8578 -0.3951  3.4158
  356MO     H06 3767   2.116   3.745   0.362  0.8699 -0.8291 -2.1383
  356MO     H07 3768   2.166   3.748   0.549 -1.5916  0.6365 -1.8929
  356MO     H08 3769   2.389   3.739   0.426  3.7635 -1.8354 -0.3663
  356MO     H09 3770   2.325   3.618   0.316 -0.8988 -0.0286  2.4188
  356MO     C0A 3771   2.236   3.462   0.507 -0.2152 -0.0181 -0.4561
  356MO     H0B 3772   2.249   3.385   0.435 -0.7853  0.6342 -0.4974
  356MO     C0C 3773   2.251   3.413   0.650 -0.8242 -0.1338  0.0068
  356MO     H0D 3774   2.256   3.494   0.720 -1.7677 -1.4970 -0.2004
  356MO     H0E 3775   2.158   3.357   0.675 -0.2881  0.0056 -0.9545
  356MO     H0F 3776   2.338   3.345   0.650 -1.3665 -0.0819  0.1863
  357MO     C00 3777   5.032   0.499   4.996  0.3691  0.3384  0.7939
  357MO     C01 3778   5.107   0.523   5.116 -0.5764  0.1145 -0.1666
  357MO     C02 3779   5.205   0.626   5.079 -0.2451  0.3039 -0.0693
  357MO     O03 3780   5.198   0.646   4.935  0.0382 -0.0686  0.0431
  357MO     H04 3781   5.061   0.400   4.954 -1.5389 -0.9260 -1.0822
  357MO     H05 3782   4.926   0.500   5.001  1.4462  0.6815 -1.1179
  357MO     H06 3783   5.042   0.560   5.198  1.0717  1.5061  0.7169
  357MO     H07 3784   5.160   0.434   5.158 -0.3191 -1.7306  1.7102
  357MO     H08 3785   5.301   0.603   5.114 -0.9278  0.2381 -1.8609
  357MO     H09 3786   5.164   0.717   5.129  0.3129  2.0887  3.1047
  357MO     C0A 3787   5.067   0.617   4.893  0.4605  0.2201  0.1231
  357MO     H0B 3788   5.013   0.706   4.912  0.9077  0.8858 -0.3847
  357MO     C0C 3789   5.056   0.575   4.750  0.4417 -0.5137 -0.0149
  357MO     H0D 3790   5.099   0.477   4.746 -1.5806  0.4849  2.8128
  357MO     H0E 3791   4.948   0.571   4.722 -1.8611  0.0039 -0.9527
  357MO     H0F 3792   5.101   0.649   4.680  0.7814  1.5813  1.3187
  358MO     C00 3793   2.992   0.499   1.400 -0.7990  0.0980  0.4451
  358MO     C01 3794   2.884   0.593   1.359 -0.7979  0.0095  0.0118
  358MO     C02 3795   2.764   0.549   1.449 -0.0464  0.0057 -0.1890
  358MO     O03 3796   2.799   0.416   1.482  0.3159 -0.0623 -0.2117
  358MO     H04 3797   3.021   0.413   1.332 -1.1333 -3.0647  0.1203
  358MO     H05 3798   3.083   0.551   1.428 -0.2998  0.3764 -1.9767
  358MO     H06 3799   2.906   0.702   1.383 -2.8267  0.6191  2.2597
  358MO     H07 3800   2.861   0.590   1.252 -0.6198  0.5494 -0.7280
  358MO     H08 3801   2.660   0.553   1.406 -3.3235 -0.9861  0.7892
  358MO     H09 3802   2.763   0.607   1.545 -0.4675 -2.3490  0.3171
  358MO     C0A 3803   2.931   0.434   1.525 -0.8756  0.4473 -0.0467
  358MO     H0B 3804   2.946   0.490   1.620  2.9264 -1.4360 -0.5876
  358MO     C0C 3805   2.991   0.294   1.542 -0.1557  0.7660  0.0260
  358MO     H0D 3806   3.071   0.288   1.613  1.7454 -1.9289  2.1108
  358MO     H0E 3807   2.915   0.227   1.593  2.2573 -0.9637 -1.1500
  358MO     H0F 3808   3.010   0.240   1.446 -1.4019 -2.2985 -0.1963
  359MO     C00 3809   4.714   4.228   2.507  0.2019 -0.1926  0.4971
  359MO     C01 3810   4.795   4.259   2.634  0.4540  0.2858 -0.3297
  359MO     C02 3811   4.873   4.386   2.587 -0.5323 -0.1698  0.1490
  359MO     O03 3812   4.896   4.374   2.446  0.0821  0.0006 -0.5655
  359MO     H04 3813   4.731   4.117   2.490  0.2499  2.2369 -2.8335
  359MO     H05 3814   4.611   4.247   2.521  1.4737 -0.1276  1.4000
  359MO     H06 3815   4.736   4.294   2.716  0.7256 -0.2564  0.4392
  359MO     H07 3816   4.869   4.190   2.660  0.6890 -1.1842 -0.5868
  359MO     H08 3817   4.966   4.402   2.648 -1.1316  0.6927  3.5095
  359MO     H09 3818   4.819   4.478   2.600 -0.2519 -0.9989 -1.0491
  359MO     C0A 3819   4.783   4.314   2.401  0.0447 -0.6790 -0.2425
  359MO     H0B 3820   4.719   4.396   2.378  0.7366  0.2636  3.3378
  359MO     C0C 3821   4.819   4.252   2.266  0.2347 -0.1040  0.3011
  359MO     H0D 3822   4.855   4.336   2.205  3.2257  0.5667  1.8870
  359MO     H0E 3823   4.889   4.164   2.268  0.1359 -0.9358 -2.1378
  359MO     H0F 3824   4.729   4.218   2.228 -0.4287  3.9359  0.8204
  360MO     C00 3825   0.727   0.931   3.094  0.4142  0.3114 -0.0150
  360MO     C01 3826   0.588   0.926   3.158 -0.6971 -0.7087 -0.4671
  360MO     C02 3827   0.500   0.888   3.044 -0.1011 -0.0981  0.3411
  360MO     O03 3828   0.554   0.944   2.926  0.5100 -0.7234 -0.5117
  360MO     H04 3829   0.791   0.998   3.161  0.8432  1.1787  1.0633
  360MO     H05 3830   0.777   0.830   3.087 -0.4724  1.5348 -2.1269
  360MO     H06 3831   0.569   0.849   3.232  0.8053 -0.1088  0.3169
  360MO     H07 3832   0.569   1.028   3.192 -2.9514  0.2653 -2.4184
  360MO     H08 3833   0.396   0.915   3.059  1.2922 -0.2799 -1.1234
  360MO     H09 3834   0.495   0.781   3.031  1.1659  0.2836 -0.4009
  360MO     C0A 3835   0.692   0.990   2.952 -0.0516  0.1067  0.6938
  360MO     H0B 3836   0.747   0.955   2.866 -1.7153 -0.8697 -1.4402
  360MO     C0C 3837   0.695   1.145   2.947  0.7128 -0.1132 -0.2165
  360MO     H0D 3838   0.709   1.166   2.839  0.8034 -1.3328  4.3834
  360MO     H0E 3839   0.603   1.200   2.972  0.8298  2.0124 -0.8497
  360MO     H0F 3840   0.779   1.199   2.992 -1.3620  2.9418  0.6859
  361MO     C00 3841   0.779   0.858   2.035  0.3996  0.3670  0.1552
  361MO     C01 3842   0.813   0.873   1.891 -0.1708  0.0437  0.1447
  361MO     C02 3843   0.954   0.942   1.902  0.4694 -0.2836  0.2017
  361MO     O03 3844   0.997   0.949   2.040 -0.5451  0.3632  0.2544
  361MO     H04 3845   0.723   0.952   2.068  0.0495  0.1930  1.3510
  361MO     H05 3846   0.721   0.773   2.049  0.1075 -0.8479  0.2238
  361MO     H06 3847   0.829   0.778   1.847 -2.3050 -1.2811  0.5184
  361MO     H07 3848   0.740   0.924   1.830  2.5161  0.4389  0.1906
  361MO     H08 3849   0.945   1.038   1.846 -0.5554 -0.9304 -0.7901
  361MO     H09 3850   1.020   0.879   1.839  1.9037 -3.4200  2.1612
  361MO     C0A 3851   0.911   0.857   2.107  0.3196  0.0262  0.4051
  361MO     H0B 3852   0.966   0.764   2.101  0.2314  0.4116 -0.8770
  361MO     C0C 3853   0.888   0.901   2.255  0.6479 -0.0726  0.2166
  361MO     H0D 3854   0.980   0.914   2.306  0.3306 -0.9513 -2.6126
  361MO     H0E 3855   0.831   0.993   2.273 -0.9989 -0.4343 -3.1365
  361MO     H0F 3856   0.833   0.820   2.295 -1.1961  0.3129  2.2440
  362MO     C00 3857   1.430   2.178   3.957  0.2301 -0.4746  0.9159
  362MO     C01 3858   1.322   2.242   3.875 -0.0434  0.1072 -0.0207
  362MO     C02 3859   1.208   2.147   3.919  0.1134 -0.4486  0.4861
  362MO     O03 3860   1.275   2.025   3.907 -0.0776 -0.0034 -0.3399
  362MO     H04 3861   1.525   2.201   3.909 -1.2364  0.1414  1.0885
  362MO     H05 3862   1.438   2.227   4.049  2.5795  2.2740  0.7926
  362MO     H06 3863   1.310   2.353   3.896 -1.3452 -0.0662 -3.5011
  362MO     H07 3864   1.328   2.227   3.763  0.4519 -0.4578 -4.7396
  362MO     H08 3865   1.123   2.151   3.856  0.4103  1.7185 -1.8874
  362MO     H09 3866   1.180   2.161   4.023  1.1899 -0.0773  0.6326
  362MO     C0A 3867   1.398   2.035   3.964 -0.2951 -0.3673  0.1053
  362MO     H0B 3868   1.401   1.996   4.064  2.0179 -0.5525 -1.3440
  362MO     C0C 3869   1.487   1.943   3.882  0.4596  0.2062 -0.1981
  362MO     H0D 3870   1.518   1.982   3.779 -0.5404  1.3043 -1.4885
  362MO     H0E 3871   1.572   1.924   3.942 -0.0152  0.3297 -0.5741
  362MO     H0F 3872   1.454   1.842   3.863  0.4535  0.9842  2.1324
  363MO     C00 3873   3.335   5.155   0.881 -0.5687 -0.3588 -0.0898
  363MO     C01 3874   3.310   5.019   0.934 -0.2018  0.1277  0.2280
  363MO     C02 3875   3.232   4.951   0.819  0.8786 -0.8312  0.0311
  363MO     O03 3876   3.279   5.012   0.699  0.5233 -0.1578 -0.0131
  363MO     H04 3877   3.249   5.221   0.909  1.5850 -2.4890  0.2301
  363MO     H05 3878   3.425   5.192   0.923 -0.7463  2.6417  0.3332
  363MO     H06 3879   3.397   4.956   0.949  2.9190 -1.9024  1.6227
  363MO     H07 3880   3.253   5.021   1.024 -0.4543 -1.0028  0.8925
  363MO     H08 3881   3.125   4.983   0.824  1.6887  0.3866 -0.1322
  363MO     H09 3882   3.240   4.840   0.812  2.9482 -0.4395  0.6049
  363MO     C0A 3883   3.355   5.130   0.733  0.0009  0.4060  0.3178
  363MO     H0B 3884   3.454   5.101   0.716 -1.0961  3.2917  0.5950
  363MO     C0C 3885   3.318   5.251   0.652 -0.3965 -0.0063  0.3342
  363MO     H0D 3886   3.328   5.230   0.544 -0.2113  1.1355  0.1588
  363MO     H0E 3887   3.215   5.283   0.675 -0.0949 -1.7271 -1.7518
  363MO     H0F 3888   3.390   5.333   0.678  0.1934  1.3601  0.9171
  364MO     C00 3889   0.302   4.920   1.577 -0.2654 -0.5493  0.2544
  364MO     C01 3890   0.318   4.836   1.451  0.0437 -0.7300 -0.9142
  364MO     C02 3891   0.441   4.761   1.479  0.2764 -0.8242 -0.2048
  364MO     O03 3892   0.431   4.725   1.619 -0.4663 -0.3320  0.3907
  364MO     H04 3893   0.367   5.007   1.579  2.3861  0.4482 -1.6371
  364MO     H05 3894   0.203   4.966   1.587  0.8590  0.8462  2.5445
  364MO     H06 3895   0.234   4.767   1.435 -2.1914 -1.0085 -2.4013
  364MO     H07 3896   0.318   4.885   1.356 -0.0665  1.3947  0.8536
  364MO     H08 3897   0.525   4.833   1.473  0.0973  1.6722 -0.3381
  364MO     H09 3898   0.466   4.674   1.413  0.1709 -2.1713  1.3325
  364MO     C0A 3899   0.345   4.816   1.686  0.0719  0.0980 -0.0785
  364MO     H0B 3900   0.262   4.757   1.730  1.2289 -2.9362 -0.6666
  364MO     C0C 3901   0.411   4.882   1.811 -0.2778 -0.2297  0.1248
  364MO     H0D 3902   0.415   4.821   1.907  1.7133 -2.3177 -0.3618
  364MO     H0E 3903   0.509   4.921   1.781  1.2356  0.2376 -2.3079
  364MO     H0F 3904   0.354   4.971   1.832 -0.3675  0.4066 -0.0001
  365MO     C00 3905   0.932   0.670   4.536 -0.3740  0.2928  0.3008
  365MO     C01 3906   0.782   0.703   4.561 -0.4553 -0.1210  0.4731
  365MO     C02 3907   0.738   0.558   4.600 -0.1075  0.5902 -0.7010
  365MO     O03 3908   0.851   0.479   4.642  0.4777 -0.0232  0.4360
  365MO     H04 3909   0.956   0.641   4.431 -2.2437 -0.7180 -1.9774
  365MO     H05 3910   1.001   0.751   4.555  2.2268 -1.0074  3.1647
  365MO     H06 3911   0.780   0.774   4.639  1.7727 -3.6896  0.0551
  365MO     H07 3912   0.721   0.745   4.482 -1.7408 -0.8415 -0.0840
  365MO     H08 3913   0.710   0.507   4.511 -0.4816  2.2120 -0.3780
  365MO     H09 3914   0.649   0.555   4.662 -0.7188 -1.0015 -2.5605
  365MO     C0A 3915   0.964   0.560   4.645  0.3370  0.1780  0.6752
  365MO     H0B 3916   0.970   0.591   4.746 -0.4335 -0.5642  1.6745
  365MO     C0C 3917   1.093   0.480   4.609  0.3825 -0.0006 -0.0827
  365MO     H0D 3918   1.177   0.548   4.625 -0.4642 -2.0164  2.1504
  365MO     H0E 3919   1.099   0.384   4.667  1.5444 -4.1000 -1.9573
  365MO     H0F 3920   1.098   0.449   4.505  0.2150 -1.5334  0.7612
  366MO     C00 3921   5.055   2.779   1.173  0.1185 -0.1272 -0.3914
  366MO     C01 3922   4.949   2.723   1.077 -0.0499 -0.1447 -0.1599
  366MO     C02 3923   4.872   2.848   1.023 -0.3484  0.3855  0.0454
  366MO     O03 3924   4.952   2.961   1.059 -0.2757  0.0975 -1.0004
  366MO     H04 3925   5.022   2.801   1.273 -1.1757 -0.4318 -1.1639
  366MO     H05 3926   5.142   2.710   1.170 -2.9063 -1.5940 -1.0584
  366MO     H06 3927   4.997   2.677   0.994  0.9955  0.4022  2.2738
  366MO     H07 3928   4.877   2.659   1.106  0.1084  0.1294 -0.7017
  366MO     H08 3929   4.788   2.862   1.087 -0.3939  0.9871  0.6183
  366MO     H09 3930   4.835   2.841   0.920  1.2349 -2.2332 -2.5814
  366MO     C0A 3931   5.078   2.912   1.095 -0.7934 -0.8637  0.0373
  366MO     H0B 3932   5.126   2.889   1.006  1.1741 -0.7755  2.7811
  366MO     C0C 3933   5.143   3.029   1.169  0.2952 -0.1698 -0.4206
  366MO     H0D 3934   5.243   3.011   1.200 -0.2716 -0.5800 -0.7227
  366MO     H0E 3935   5.127   3.128   1.114 -2.0027  0.5993 -0.5342
  366MO     H0F 3936   5.081   3.050   1.256 -3.7467  1.4250 -0.1876
  367MO     C00 3937   1.067   3.134   3.259 -0.4897 -0.4410 -0.2271
  367MO     C01 3938   1.171   3.044   3.325 -0.0916 -0.2904 -1.0742
  367MO     C02 3939   1.273   3.140   3.371 -0.4419  0.6692 -0.2998
  367MO     O03 3940   1.193   3.257   3.413 -0.1349  0.4829  0.6310
  367MO     H04 3941   1.073   3.133   3.147 -2.6899 -1.0415 -0.0972
  367MO     H05 3942   0.965   3.098   3.268  2.4019 -0.5516  2.5668
  367MO     H06 3943   1.128   2.990   3.414 -1.2960  0.7150  1.0171
  367MO     H07 3944   1.202   2.981   3.242 -0.5972 -3.5022  0.4613
  367MO     H08 3945   1.346   3.169   3.289  2.4673 -0.8826  0.1627
  367MO     H09 3946   1.334   3.099   3.449  1.5302 -0.2190  0.1310
  367MO     C0A 3947   1.081   3.265   3.330  0.1622 -0.4262  0.2949
  367MO     H0B 3948   1.001   3.284   3.408 -0.0459  0.8696  2.5495
  367MO     C0C 3949   1.123   3.384   3.239 -0.0183  0.6787  0.0377
  367MO     H0D 3950   1.219   3.361   3.187  2.3554 -2.3200  3.1746
  367MO     H0E 3951   1.049   3.402   3.166 -4.8169 -1.2586  2.0111
  367MO     H0F 3952   1.152   3.469   3.298 -1.2022 -2.0650 -0.9827
  368MO     C00 3953   4.856   2.193   4.228 -0.0531  0.4704 -0.5466
  368MO     C01 3954   4.788   2.202   4.095 -0.9877  0.0492  0.2388
  368MO     C02 3955   4.875   2.295   4.014 -0.8205 -0.2236 -0.0785
  368MO     O03 3956   4.954   2.360   4.109 -0.8118 -0.0142 -0.0691
  368MO     H04 3957   4.787   2.240   4.303 -1.5574 -0.2926 -2.3983
  368MO     H05 3958   4.885   2.097   4.270 -1.0575 -4.5054  0.4963
  368MO     H06 3959   4.790   2.108   4.040  1.9151  2.5246 -1.4467
  368MO     H07 3960   4.686   2.244   4.098 -1.0459 -0.3860  0.1058
  368MO     H08 3961   4.804   2.362   3.966  1.4806 -4.3605  3.1368
  368MO     H09 3962   4.925   2.243   3.935  0.0501 -1.2318 -0.4204
  368MO     C0A 3963   4.988   2.269   4.205  0.1276  0.4331 -0.5194
  368MO     H0B 3964   5.061   2.202   4.151  1.1442  0.7775 -0.6352
  368MO     C0C 3965   5.057   2.320   4.329  0.0504  0.2886 -0.2487
  368MO     H0D 3966   5.110   2.247   4.385  1.6918 -0.4709  0.2697
  368MO     H0E 3967   5.135   2.400   4.305 -0.3913  4.1076 -0.6630
  368MO     H0F 3968   4.977   2.352   4.401 -0.6786 -0.3076 -0.8344
  369MO     C00 3969   1.386   3.352   2.851  0.1055 -0.0268 -0.2363
  369MO     C01 3970   1.366   3.438   2.976 -0.2595  0.4933  0.2064
  369MO     C02 3971   1.442   3.565   2.937 -0.0878 -0.5586  0.2894
  369MO     O03 3972   1.492   3.546   2.807 -0.6660  0.1210 -0.2252
  369MO     H04 3973   1.470   3.286   2.865 -0.9021  0.0379  0.6400
  369MO     H05 3974   1.298   3.287   2.841 -1.7900  1.8613  1.0828
  369MO     H06 3975   1.268   3.460   3.011  1.7229  0.5140 -0.2324
  369MO     H07 3976   1.415   3.389   3.063  3.0726  2.2577  1.3797
  369MO     H08 3977   1.519   3.584   3.009 -0.8451 -0.5532 -0.0935
  369MO     H09 3978   1.381   3.654   2.944 -0.4411  0.1919  2.9372
  369MO     C0A 3979   1.425   3.446   2.740 -0.1694 -0.1406  0.0665
  369MO     H0B 3980   1.331   3.488   2.702 -0.0728  0.1620  0.7271
  369MO     C0C 3981   1.502   3.385   2.619 -0.5970  0.0454  0.3966
  369MO     H0D 3982   1.531   3.452   2.535 -0.8060  2.1668  1.9524
  369MO     H0E 3983   1.595   3.353   2.656 -0.7478  2.8702 -0.3819
  369MO     H0F 3984   1.456   3.295   2.571 -1.4062  3.4821 -0.1308
  370MO     C00 3985   1.979   5.721   5.418 -0.3891 -0.1494  0.2656
  370MO     C01 3986   2.031   5.582   5.378  0.0046 -0.0981  0.4705
  370MO     C02 3987   2.027   5.502   5.507  0.2438  0.0519  0.5292
  370MO     O03 3988   2.067   5.602   5.603  0.1501 -0.0882 -0.5533
  370MO     H04 3989   2.047   5.805   5.383  1.5717  0.8811  0.2522
  370MO     H05 3990   1.883   5.752   5.382  0.0334 -1.0917  0.8824
  370MO     H06 3991   1.960   5.533   5.314 -0.0416 -1.1077  1.4043
  370MO     H07 3992   2.122   5.573   5.315 -0.7036 -2.4093 -0.6124
  370MO     H08 3993   2.083   5.408   5.513  0.4615 -1.2897 -0.1052
  370MO     H09 3994   1.927   5.460   5.524 -1.8844 -1.5502  1.7751
  370MO     C0A 3995   1.976   5.714   5.573 -0.3608  0.3164  0.4584
  370MO     H0B 3996   1.876   5.672   5.598 -2.9122  1.5211  1.0139
  370MO     C0C 3997   2.014   5.843   5.634 -0.3109 -0.2072  0.4519
  370MO     H0D 3998   2.115   5.881   5.603  0.5627 -1.2535  3.8249
  370MO     H0E 3999   1.944   5.925   5.626  3.3893 -0.7078 -2.8458
  370MO     H0F 4000   2.018   5.823   5.742  1.8202  0.9662 -1.9855
  371MO     C00 4001   0.034   1.584   0.898 -0.5022 -0.2514 -0.0318
  371MO     C01 4002  -0.042   1.685   0.993 -0.3091  0.0510 -0.7376
  371MO     C02 4003  -0.086   1.583   1.112  0.3448 -0.8429 -0.1818
  371MO     O03 4004  -0.097   1.462   1.046  0.0069  0.7437  0.5090
  371MO     H04 4005  -0.013   1.592   0.802 -0.0888 -0.3975 -1.1395
  371MO     H05 4006   0.138   1.613   0.885 -1.7347  0.2161 -1.7796
  371MO     H06 4007   0.011   1.775   1.031 -0.4734  1.1117 -0.0656
  371MO     H07 4008  -0.125   1.720   0.928 -3.8015  0.0175  2.3210
  371MO     H08 4009  -0.180   1.617   1.166  0.9166  0.3297  2.2165
  371MO     H09 4010  -0.009   1.574   1.186 -4.5266  1.3075  1.4623
  371MO     C0A 4011   0.021   1.447   0.971  0.0902  0.1878 -0.4170
  371MO     H0B 4012   0.108   1.428   1.024 -0.6263 -1.8154  1.4540
  371MO     C0C 4013   0.024   1.344   0.864 -0.5405 -0.2608 -0.2776
  371MO     H0D 4014   0.114   1.356   0.804 -2.6785  0.2460 -0.4661
  371MO     H0E 4015   0.026   1.245   0.904  1.1053 -2.2195 -1.0172
  371MO     H0F 4016  -0.065   1.357   0.803 -0.2344  0.4691  1.5209
  372MO     C00 4017   0.513   1.745   1.247  0.3517 -0.1224 -0.2447
  372MO     C01 4018   0.454   1.801   1.116  0.4288 -0.5529 -0.5921
  372MO     C02 4019   0.392   1.933   1.164 -0.8465 -0.8828 -0.4728
  372MO     O03 4020   0.446   1.954   1.298  0.0132 -0.6358  0.2113
  372MO     H04 4021   0.501   1.643   1.267  0.9244 -0.2007  0.1403
  372MO     H05 4022   0.621   1.754   1.240 -0.1414 -0.7302 -0.8520
  372MO     H06 4023   0.531   1.819   1.042  1.0968  0.1577 -0.5175
  372MO     H07 4024   0.371   1.746   1.069  1.3590 -0.8667  1.3210
  372MO     H08 4025   0.279   1.944   1.171 -0.5441  5.1809  1.5209
  372MO     H09 4026   0.423   2.012   1.087  0.3548  0.7578  1.6980
  372MO     C0A 4027   0.461   1.830   1.359  0.5539 -0.4290  0.6918
  372MO     H0B 4028   0.536   1.834   1.438 -1.0284  0.9570  2.3063
  372MO     C0C 4029   0.325   1.789   1.424 -0.4664 -0.7177 -0.1235
  372MO     H0D 4030   0.241   1.789   1.353 -0.9254 -2.0162 -0.2663
  372MO     H0E 4031   0.348   1.687   1.457 -0.2698 -1.1044  2.7226
  372MO     H0F 4032   0.310   1.853   1.517 -0.8748  2.5618 -0.6278
  373MO     C00 4033   4.385   0.460   3.599 -0.1737 -0.4342  0.1664
  373MO     C01 4034   4.491   0.521   3.514 -0.0916 -0.2555 -0.6197
  373MO     C02 4035   4.590   0.571   3.616  0.6230  0.4477 -0.8186
  373MO     O03 4036   4.548   0.523   3.742 -0.4051 -0.2349 -0.2028
  373MO     H04 4037   4.310   0.530   3.633  2.6873  1.4439  0.8038
  373MO     H05 4038   4.356   0.368   3.552 -0.0064  0.1176  0.7473
  373MO     H06 4039   4.532   0.450   3.440 -2.1277 -3.4934  0.1433
  373MO     H07 4040   4.457   0.605   3.457 -0.2997  1.8683  1.0298
  373MO     H08 4041   4.591   0.679   3.616  1.0214  0.0757  0.4028
  373MO     H09 4042   4.688   0.534   3.606 -1.1513  0.3359 -0.8295
  373MO     C0A 4043   4.465   0.411   3.720 -0.7614  0.0550 -0.2171
  373MO     H0B 4044   4.525   0.325   3.703  0.1854 -0.9497  2.6550
  373MO     C0C 4045   4.374   0.384   3.843 -0.3922  0.2086 -0.6770
  373MO     H0D 4046   4.288   0.330   3.815 -0.3514 -1.8825  2.2409
  373MO     H0E 4047   4.436   0.331   3.917 -1.1912 -0.2046 -1.1086
  373MO     H0F 4048   4.354   0.475   3.888  1.9870 -1.3133  1.5357
  374MO     C00 4049   2.263   5.015   0.115 -0.0387 -0.2437  0.3431
  374MO     C01 4050   2.260   5.074   0.254  0.0540  0.5222  0.0215
  374MO     C02 4051   2.130   5.021   0.308 -0.0260  0.6793  0.5877
  374MO     O03 4052   2.041   5.050   0.198 -0.2125  0.2917  0.2602
  374MO     H04 4053   2.324   5.081   0.041  1.2709 -0.8065 -1.2441
  374MO     H05 4054   2.310   4.918   0.110 -0.7065  2.2775  2.0255
  374MO     H06 4055   2.341   5.032   0.321  0.9950  0.4442  1.4786
  374MO     H07 4056   2.257   5.182   0.245 -0.5126  1.4585  0.7277
  374MO     H08 4057   2.088   5.086   0.386 -1.4294 -1.6415 -0.4382
  374MO     H09 4058   2.134   4.920   0.343  0.3037  0.9206 -0.1226
  374MO     C0A 4059   2.113   5.008   0.084  0.3743  0.7681 -0.3916
  374MO     H0B 4060   2.099   4.902   0.059  0.4653  0.9497  1.3942
  374MO     C0C 4061   2.073   5.083  -0.039  0.2979 -0.2084  0.0933
  374MO     H0D 4062   1.974   5.048  -0.066 -0.4809 -0.4981 -2.8229
  374MO     H0E 4063   2.075   5.192  -0.045  0.5519  0.5111  0.7947
  374MO     H0F 4064   2.132   5.060  -0.126  1.0626  0.3337 -1.7819
  375MO     C00 4065   3.027   2.729   2.884  0.5257  0.2546 -0.5820
  375MO     C01 4066   2.879   2.736   2.863 -0.3393 -0.3369 -0.5941
  375MO     C02 4067   2.871   2.686   2.719  0.5694 -0.3452 -0.1369
  375MO     O03 4068   2.982   2.741   2.659  0.4290 -0.1298 -0.7514
  375MO     H04 4069   3.058   2.818   2.932 -0.5078  1.7739  0.7505
  375MO     H05 4070   3.057   2.646   2.946 -0.2059  0.0492  3.2225
  375MO     H06 4071   2.817   2.671   2.931 -0.7707  2.6788  1.3989
  375MO     H07 4072   2.846   2.836   2.867 -1.5781 -0.8186 -0.4161
  375MO     H08 4073   2.772   2.728   2.682 -2.9726  0.8258 -2.1101
  375MO     H09 4074   2.863   2.580   2.705 -0.6199  0.0959  1.2156
  375MO     C0A 4075   3.096   2.707   2.749 -0.3847 -0.0244 -0.2501
  375MO     H0B 4076   3.127   2.603   2.752  0.7544 -1.0600 -0.8866
  375MO     C0C 4077   3.203   2.813   2.733 -0.3089 -0.0834 -0.4178
  375MO     H0D 4078   3.166   2.917   2.752 -2.0559  0.4055  2.0526
  375MO     H0E 4079   3.265   2.799   2.822 -1.0997 -3.7632 -1.6875
  375MO     H0F 4080   3.268   2.807   2.645  1.1421  2.9075 -1.1956
  376MO     C00 4081   1.582   4.553   4.867  0.4877 -0.2490 -0.2241
  376MO     C01 4082   1.432   4.537   4.906 -0.2731  0.3625  0.7618
  376MO     C02 4083   1.427   4.570   5.056  0.4269 -0.5697 -0.2725
  376MO     O03 4084   1.544   4.496   5.089  0.8421 -0.1733 -0.2395
  376MO     H04 4085   1.613   4.474   4.807  0.5384  0.8738 -1.6044
  376MO     H05 4086   1.605   4.643   4.813 -0.7788 -1.8234  0.5457
  376MO     H06 4087   1.373   4.595   4.835  0.2158 -1.1418 -1.2526
  376MO     H07 4088   1.405   4.432   4.894  0.2655 -0.7294  1.1552
  376MO     H08 4089   1.333   4.523   5.105 -0.8517  0.1822 -2.1905
  376MO     H09 4090   1.432   4.674   5.081 -0.0763 -0.7662  1.6459
  376MO     C0A 4091   1.647   4.551   5.008  0.3792 -0.2360 -0.5040
  376MO     H0B 4092   1.671   4.648   5.041  0.0614  2.0633  0.5006
  376MO     C0C 4093   1.767   4.452   5.025  0.5049  0.3316 -0.3270
  376MO     H0D 4094   1.749   4.357   4.977  0.9848  0.8053  0.6557
  376MO     H0E 4095   1.867   4.487   4.998 -1.4137 -3.0159 -2.2911
  376MO     H0F 4096   1.777   4.424   5.132  1.2807 -0.5609  1.6863
  377MO     C00 4097   0.902   3.981   4.296  0.5695 -0.1243 -0.7149
  377MO     C01 4098   0.833   3.962   4.160 -0.6710  0.0106  0.6825
  377MO     C02 4099   0.701   4.035   4.171 -0.7293  0.0381  0.2142
  377MO     O03 4100   0.697   4.082   4.301 -0.9055 -0.0057  0.6102
  377MO     H04 4101   0.882   3.905   4.372  0.9328 -1.6662  0.1373
  377MO     H05 4102   1.009   3.990   4.300  1.1095 -0.3749  2.2111
  377MO     H06 4103   0.890   4.026   4.093  1.5439 -1.0129  0.3539
  377MO     H07 4104   0.829   3.867   4.114 -1.0534  2.0909  1.9907
  377MO     H08 4105   0.622   3.962   4.153  1.1164  1.2671  1.9111
  377MO     H09 4106   0.699   4.117   4.097 -1.7936  1.3510  0.8315
  377MO     C0A 4107   0.833   4.106   4.341 -0.6530 -0.1458  0.4162
  377MO     H0B 4108   0.874   4.197   4.300 -1.6261 -0.1578  2.3843
  377MO     C0C 4109   0.840   4.119   4.489  0.0455  0.8095  0.0969
  377MO     H0D 4110   0.785   4.200   4.535  0.9048  0.2361  1.0708
  377MO     H0E 4111   0.808   4.029   4.550  0.8041 -1.0325  0.1268
  377MO     H0F 4112   0.945   4.141   4.520 -0.1108 -2.1217 -3.5800
  378MO     C00 4113   0.192   0.586   1.973 -0.1422  0.3901  0.6008
  378MO     C01 4114   0.122   0.633   1.847  0.5429 -0.1029  0.1772
  378MO     C02 4115  -0.020   0.644   1.894  0.0842  0.3276 -0.5079
  378MO     O03 4116  -0.017   0.681   2.033  0.0629  0.2192 -0.2117
  378MO     H04 4117   0.177   0.481   1.982  1.0844 -0.5863 -0.8298
  378MO     H05 4118   0.297   0.596   1.989 -0.4535  2.1328  0.0611
  378MO     H06 4119   0.149   0.726   1.801 -0.5553 -1.8970 -1.2791
  378MO     H07 4120   0.125   0.549   1.771 -0.5637  2.0391  0.4264
  378MO     H08 4121  -0.079   0.554   1.886 -0.7924 -0.0131 -1.3761
  378MO     H09 4122  -0.074   0.723   1.835 -2.0705 -0.3699  2.6435
  378MO     C0A 4123   0.116   0.662   2.085  0.6224  0.1660  0.3336
  378MO     H0B 4124   0.159   0.764   2.102  1.2533  0.2048  0.1991
  378MO     C0C 4125   0.116   0.589   2.220 -0.7512  0.5858 -0.2352
  378MO     H0D 4126   0.133   0.655   2.301  0.9334 -0.2526 -0.4474
  378MO     H0E 4127   0.034   0.520   2.250 -1.4957  0.1972  0.8743
  378MO     H0F 4128   0.203   0.535   2.230 -1.2062  2.9062 -1.0881
  379MO     C00 4129   5.537   1.820   5.680  0.0263 -0.2079  0.2688
  379MO     C01 4130   5.549   1.914   5.565 -0.3975  0.3145  0.1552
  379MO     C02 4131   5.562   2.048   5.632  1.0286 -0.1936  0.6296
  379MO     O03 4132   5.482   2.028   5.745 -0.1133 -0.3365  0.3547
  379MO     H04 4133   5.450   1.764   5.646  2.1828  1.7759 -1.7324
  379MO     H05 4134   5.627   1.759   5.701 -0.5999  0.0827  0.3756
  379MO     H06 4135   5.639   1.895   5.507 -1.0995  2.0100  0.9914
  379MO     H07 4136   5.456   1.907   5.497 -0.4147  2.4656  0.8687
  379MO     H08 4137   5.534   2.136   5.574 -3.1603  1.8684 -0.8192
  379MO     H09 4138   5.663   2.063   5.667 -0.9492 -2.3240  0.5132
  379MO     C0A 4139   5.518   1.910   5.802 -0.4362 -0.3435 -0.0141
  379MO     H0B 4140   5.614   1.915   5.862 -1.3119 -0.6330  2.1301
  379MO     C0C 4141   5.397   1.852   5.884 -0.1519 -0.2152  1.0578
  379MO     H0D 4142   5.306   1.851   5.816 -0.5396  0.1505 -1.2082
  379MO     H0E 4143   5.417   1.751   5.925  0.2137  0.1149  0.7826
  379MO     H0F 4144   5.378   1.906   5.975  2.0646 -0.3137  1.2702
  380MO     C00 4145   1.115   0.942   5.382 -0.3920  0.5138 -0.4173
  380MO     C01 4146   1.054   0.809   5.384 -0.1128 -0.0017  0.4604
  380MO     C02 4147   0.924   0.839   5.308  0.9207 -0.4681 -0.0378
  380MO     O03 4148   0.878   0.971   5.345  0.5767 -0.0976  0.3955
  380MO     H04 4149   1.189   0.964   5.453 -2.1807  0.2543 -1.3841
  380MO     H05 4150   1.161   0.963   5.287  0.1210 -2.6220 -0.8714
  380MO     H06 4151   1.115   0.737   5.330 -0.3919  0.0183  2.1757
  380MO     H07 4152   1.037   0.767   5.486 -2.3995 -0.9811  0.0398
  380MO     H08 4153   0.856   0.762   5.313 -0.8086  1.1662  1.0823
  380MO     H09 4154   0.944   0.854   5.197 -0.7418 -1.2785 -0.2584
  380MO     C0A 4155   0.993   1.027   5.413 -0.3969  0.8212 -0.0678
  380MO     H0B 4156   1.006   1.135   5.379  1.1210  3.4657  0.6385
  380MO     C0C 4157   0.952   1.029   5.559 -0.0072 -0.7216  0.2003
  380MO     H0D 4158   0.865   1.088   5.569 -1.3112  1.8658 -0.6545
  380MO     H0E 4159   0.932   0.934   5.607 -0.3624 -1.0772 -0.0480
  380MO     H0F 4160   1.032   1.075   5.616 -2.0303 -1.6034  1.5379
  381MO     C00 4161   0.018   0.453   2.678  0.8313  0.0637 -0.7069
  381MO     C01 4162   0.141   0.376   2.727 -0.0409 -1.0353  0.3245
  381MO     C02 4163   0.247   0.410   2.622 -0.2328  0.0400 -0.0673
  381MO     O03 4164   0.201   0.522   2.548 -0.0828  0.1053  0.1020
  381MO     H04 4165  -0.036   0.395   2.599 -0.2186 -2.3378  0.4736
  381MO     H05 4166  -0.052   0.487   2.760  2.0956 -1.4105 -1.8051
  381MO     H06 4167   0.175   0.410   2.834  0.0091 -1.0957  1.0277
  381MO     H07 4168   0.108   0.275   2.741  1.4605 -1.5194 -0.7034
  381MO     H08 4169   0.265   0.330   2.546 -2.3673 -0.0414 -0.0832
  381MO     H09 4170   0.347   0.421   2.669 -3.2647 -3.3280  0.0209
  381MO     C0A 4171   0.085   0.580   2.616  0.4738 -0.2668  0.3309
  381MO     H0B 4172   0.115   0.647   2.697  0.4854  1.0192 -1.4256
  381MO     C0C 4173  -0.003   0.662   2.519  0.7453 -0.0060 -0.4185
  381MO     H0D 4174  -0.030   0.605   2.435 -1.2657 -0.0297  1.5692
  381MO     H0E 4175  -0.092   0.693   2.572  0.6412 -1.6964  0.1555
  381MO     H0F 4176   0.045   0.757   2.484  1.8154  2.1500 -1.9021
  382MO     C00 4177   4.806   4.825   4.173 -0.1952 -1.0472 -0.2880
  382MO     C01 4178   4.677   4.898   4.180 -0.9643 -0.3400 -0.4404
  382MO     C02 4179   4.618   4.849   4.308 -0.4396 -0.5159 -0.1385
  382MO     O03 4180   4.691   4.728   4.344  0.4677  0.1601 -0.5567
  382MO     H04 4181   4.803   4.747   4.099 -2.0800  2.3851 -0.0201
  382MO     H05 4182   4.896   4.885   4.152  0.5947 -2.6077 -2.3577
  382MO     H06 4183   4.699   5.005   4.177  1.7438 -0.4175 -1.8223
  382MO     H07 4184   4.607   4.877   4.102  1.1473 -1.1284 -0.1580
  382MO     H08 4185   4.518   4.834   4.297 -0.8745 -1.1433  1.8017
  382MO     H09 4186   4.639   4.921   4.388 -0.8013 -0.0008  2.2114
  382MO     C0A 4187   4.821   4.764   4.307  0.6909  0.5779 -0.1988
  382MO     H0B 4188   4.859   4.836   4.374 -4.3134 -3.1423  1.2515
  382MO     C0C 4189   4.910   4.637   4.320  0.2801  0.1224 -0.5992
  382MO     H0D 4190   4.888   4.564   4.241  0.0566 -0.6173 -0.6420
  382MO     H0E 4191   5.017   4.667   4.313 -1.8616 -2.9380 -0.1647
  382MO     H0F 4192   4.901   4.597   4.417  1.7385  0.2245 -4.8065
  383MO     C00 4193   4.374   5.633   5.697  0.2720 -0.4844  0.1823
  383MO     C01 4194   4.274   5.682   5.598 -0.1206  0.5642  0.3632
  383MO     C02 4195   4.238   5.558   5.526 -0.1371  0.0470 -0.1889
  383MO     O03 4196   4.350   5.471   5.529  0.2491  0.2206 -0.1042
  383MO     H04 4197   4.463   5.694   5.694 -1.5412  1.1628  0.9107
  383MO     H05 4198   4.336   5.625   5.795  0.1364 -1.4974  1.1709
  383MO     H06 4199   4.198   5.746   5.631  1.0205  2.2331  3.1696
  383MO     H07 4200   4.325   5.743   5.531  3.5625 -1.3243  2.0869
  383MO     H08 4201   4.215   5.587   5.423 -1.6876  1.3926 -0.8133
  383MO     H09 4202   4.149   5.524   5.574  2.4424  2.0642 -0.6896
  383MO     C0A 4203   4.411   5.491   5.660  0.1457  0.2850 -0.6190
  383MO     H0B 4204   4.361   5.422   5.729 -0.6629 -0.3939 -0.3564
  383MO     C0C 4205   4.557   5.441   5.664  0.4102  0.4648  0.5461
  383MO     H0D 4206   4.622   5.494   5.732  1.6504  0.7338 -0.2433
  383MO     H0E 4207   4.560   5.337   5.696 -0.2457  1.9908  0.6005
  383MO     H0F 4208   4.590   5.454   5.559  0.2616 -1.5560 -0.1621
  384MO     C00 4209   4.433   2.405   0.942 -0.0616 -0.1818 -0.5449
  384MO     C01 4210   4.554   2.486   0.988 -0.7071 -0.3186 -0.2396
  384MO     C02 4211   4.501   2.627   1.022  0.3804 -0.5282  0.2926
  384MO     O03 4212   4.373   2.639   0.957  0.0186  0.0865  0.5659
  384MO     H04 4213   4.437   2.387   0.837 -0.2326  4.2850  0.6613
  384MO     H05 4214   4.420   2.300   0.981 -2.2011 -2.1899 -1.1066
  384MO     H06 4215   4.603   2.443   1.081 -0.3411 -0.1499 -1.0881
  384MO     H07 4216   4.636   2.491   0.904  1.8164 -0.1377 -2.7753
  384MO     H08 4217   4.564   2.711   0.975  0.7478  0.5043  1.1722
  384MO     H09 4218   4.496   2.633   1.132  1.5444 -0.8844  0.0968
  384MO     C0A 4219   4.316   2.509   0.958  0.4454  0.8639  0.6193
  384MO     H0B 4220   4.270   2.492   1.054 -0.8051  2.0043  0.0919
  384MO     C0C 4221   4.212   2.497   0.841  0.3532 -0.3571  0.0267
  384MO     H0D 4222   4.130   2.566   0.859  0.4838  0.9974 -0.1290
  384MO     H0E 4223   4.258   2.518   0.746 -0.6585 -2.8811  2.6842
  384MO     H0F 4224   4.154   2.402   0.832 -0.0521  0.3027  0.3066
  385MO     C00 4225   2.713   0.509   3.084 -0.1290 -0.3121 -1.1357
  385MO     C01 4226   2.858   0.469   3.112 -0.3038  0.1681 -0.1233
  385MO     C02 4227   2.878   0.351   3.011  0.4459 -0.0637 -0.2232
  385MO     O03 4228   2.786   0.357   2.908 -0.1674  0.0881  0.1044
  385MO     H04 4229   2.645   0.443   3.141 -0.8762  1.7715  0.8195
  385MO     H05 4230   2.691   0.610   3.114 -1.3208  2.8816 -1.8953
  385MO     H06 4231   2.924   0.549   3.080 -0.1220  0.1083  2.2162
  385MO     H07 4232   2.874   0.428   3.215 -0.4715  1.2861  0.7606
  385MO     H08 4233   2.858   0.264   3.069  1.3166 -0.9195  1.8773
  385MO     H09 4234   2.974   0.332   2.984  1.2645 -1.7035  0.6263
  385MO     C0A 4235   2.715   0.483   2.930  0.6748 -0.1545 -0.5208
  385MO     H0B 4236   2.777   0.559   2.890 -0.2538 -0.0314  0.8318
  385MO     C0C 4237   2.580   0.481   2.854  0.0637  0.5146 -0.2362
  385MO     H0D 4238   2.598   0.485   2.749  3.0143 -1.1591 -1.9092
  385MO     H0E 4239   2.523   0.393   2.875  1.3987  0.9694  1.5490
  385MO     H0F 4240   2.520   0.559   2.889  0.1184  0.2792  0.7594
  386MO     C00 4241   2.977   4.984   0.081  0.0025 -0.2524 -0.0491
  386MO     C01 4242   3.015   5.080   0.188 -0.2992  0.6193  0.1424
  386MO     C02 4243   2.945   5.204   0.156 -0.9410 -0.4849  0.1409
  386MO     O03 4244   2.861   5.182   0.046  0.2350  0.5617 -0.4958
  386MO     H04 4245   3.053   5.000   0.000 -0.9148 -0.7287 -2.5848
  386MO     H05 4246   2.982   4.882   0.128  1.5750  0.1579  0.3380
  386MO     H06 4247   2.969   5.036   0.276 -0.7455  2.5195  0.1252
  386MO     H07 4248   3.123   5.093   0.209  0.2613 -1.9476 -0.1671
  386MO     H08 4249   3.019   5.284   0.130  0.8104  0.5933  1.2302
  386MO     H09 4250   2.892   5.241   0.237  1.9058 -0.0420 -1.5178
  386MO     C0A 4251   2.836   5.039   0.043  0.3011 -0.2749  0.4706
  386MO     H0B 4252   2.763   5.031   0.126  1.2381  0.6566 -0.4066
  386MO     C0C 4253   2.765   5.001  -0.088  0.3768 -0.6733 -0.1579
  386MO     H0D 4254   2.831   4.983  -0.170 -3.6951 -3.1153  0.1196
  386MO     H0E 4255   2.718   4.913  -0.064  1.8697  0.4107  0.8321
  386MO     H0F 4256   2.698   5.079  -0.124 -2.2674 -0.1423 -0.3878
  387MO     C00 4257   5.258   1.595   2.628 -0.0551 -0.4191  0.8972
  387MO     C01 4258   5.147   1.500   2.580 -0.1881 -0.1970  0.7038
  387MO     C02 4259   5.016   1.580   2.606 -0.4177 -0.1562 -0.9813
  387MO     O03 4260   5.065   1.699   2.662  0.4626  0.0730  0.0184
  387MO     H04 4261   5.277   1.590   2.734  0.0529 -0.9796 -0.6510
  387MO     H05 4262   5.354   1.582   2.585 -1.2418  1.8062  1.1965
  387MO     H06 4263   5.169   1.473   2.469 -1.2574 -3.1675 -2.3300
  387MO     H07 4264   5.144   1.413   2.637  0.6989  1.0155  0.2455
  387MO     H08 4265   4.936   1.524   2.659  2.8055 -0.3381  0.6057
  387MO     H09 4266   4.975   1.609   2.509 -0.6544 -0.6273 -1.4572
  387MO     C0A 4267   5.187   1.724   2.591 -0.0520 -1.0607 -0.0010
  387MO     H0B 4268   5.164   1.738   2.483  1.8076 -0.6904 -0.2268
  387MO     C0C 4269   5.249   1.846   2.648  0.2212  0.4120 -0.5531
  387MO     H0D 4270   5.192   1.942   2.634 -1.2323 -0.8901  1.2323
  387MO     H0E 4271   5.254   1.838   2.754 -0.5574 -0.4223  0.9224
  387MO     H0F 4272   5.354   1.858   2.616  2.1131  0.5024 -1.5755
  388MO     C00 4273   3.333   5.764   0.742 -0.5324  0.5325  0.3649
  388MO     C01 4274   3.320   5.633   0.669 -0.3484  0.1697  0.5342
  388MO     C02 4275   3.392   5.683   0.540 -0.5255 -0.5400 -0.1137
  388MO     O03 4276   3.325   5.809   0.509 -0.6295 -0.4280 -0.0718
  388MO     H04 4277   3.244   5.767   0.806 -1.2210  2.9134 -2.7957
  388MO     H05 4278   3.424   5.779   0.805 -3.2469  0.8305  1.8513
  388MO     H06 4279   3.361   5.551   0.729 -0.5494  0.4900  2.8880
  388MO     H07 4280   3.219   5.609   0.639  3.1673  0.2621 -1.6235
  388MO     H08 4281   3.394   5.609   0.460  1.2000 -0.4609  1.5048
  388MO     H09 4282   3.495   5.693   0.568 -0.7813 -1.4966 -0.5029
  388MO     C0A 4283   3.327   5.872   0.636 -0.0323  0.4841  0.3180
  388MO     H0B 4284   3.424   5.922   0.622  1.9112  1.4161 -2.9148
  388MO     C0C 4285   3.208   5.975   0.648 -0.2383 -0.1320 -0.9928
  388MO     H0D 4286   3.216   6.043   0.562 -1.6888 -1.0752 -3.3447
  388MO     H0E 4287   3.116   5.920   0.648  0.2775  0.2668  0.8262
  388MO     H0F 4288   3.220   6.030   0.740 -1.9453  1.4598 -3.8139
  389MO     C00 4289   1.995   1.239   1.954 -0.2181 -0.7041  0.1411
  389MO     C01 4290   2.077   1.162   1.845 -0.0428 -0.6610  0.5769
  389MO     C02 4291   2.063   1.011   1.885 -0.6793 -0.4618 -0.0919
  389MO     O03 4292   1.948   1.009   1.966 -0.1648  0.3305  0.2625
  389MO     H04 4293   2.051   1.316   2.009  0.5883 -0.6829 -0.0122
  389MO     H05 4294   1.908   1.288   1.900 -0.6236  0.9226  0.4490
  389MO     H06 4295   2.028   1.167   1.750  0.2163 -1.1446  1.5483
  389MO     H07 4296   2.178   1.199   1.840 -0.1781 -0.0085  1.8743
  389MO     H08 4297   2.160   0.978   1.929 -1.1650 -3.3131 -1.2327
  389MO     H09 4298   2.040   0.941   1.802 -1.9262  1.6116  0.8218
  389MO     C0A 4299   1.944   1.127   2.043  0.0033 -0.3040  0.0632
  389MO     H0B 4300   1.840   1.132   2.070  1.6316  3.7060 -1.0959
  389MO     C0C 4301   2.034   1.116   2.166  0.1294 -0.3817  0.0204
  389MO     H0D 4302   1.987   1.051   2.237 -0.4909 -0.2067  0.1023
  389MO     H0E 4303   2.135   1.091   2.149 -0.3558 -3.0333 -1.5979
  389MO     H0F 4304   2.026   1.218   2.201 -1.6514 -0.0215  1.2886
  390MO     C00 4305   1.284   2.775   4.705  0.9967 -0.5734  0.1341
  390MO     C01 4306   1.383   2.873   4.767  0.2982 -0.0901  0.0846
  390MO     C02 4307   1.303   3.006   4.767  0.3748 -0.3139  0.5195
  390MO     O03 4308   1.196   2.984   4.685  0.4251 -0.4202 -0.0111
  390MO     H04 4309   1.320   2.754   4.605 -3.8469 -2.6517  0.5526
  390MO     H05 4310   1.270   2.687   4.764 -0.7295 -0.5393 -2.9561
  390MO     H06 4311   1.411   2.851   4.867 -1.5353 -0.8110  2.2054
  390MO     H07 4312   1.479   2.875   4.704 -0.1876  1.2796 -0.1027
  390MO     H08 4313   1.356   3.097   4.735 -0.1321  1.2675  2.2337
  390MO     H09 4314   1.256   3.021   4.864 -2.1382 -1.7277 -1.9174
  390MO     C0A 4315   1.144   2.849   4.710 -0.3827 -0.1534 -0.3887
  390MO     H0B 4316   1.100   2.856   4.810 -1.4300 -0.5591 -1.2690
  390MO     C0C 4317   1.043   2.825   4.609 -0.8866 -0.0765  0.7978
  390MO     H0D 4318   1.077   2.811   4.504 -1.2037  1.6289 -0.3104
  390MO     H0E 4319   0.993   2.736   4.642  2.1723  0.9553 -0.0672
  390MO     H0F 4320   0.976   2.910   4.598 -0.4793  0.8677  2.1160
  391MO     C00 4321   2.269   0.804   4.366 -0.1981  0.1114  0.3111
  391MO     C01 4322   2.261   0.915   4.466 -0.5227  0.0084 -0.4464
  391MO     C02 4323   2.119   0.896   4.502 -0.2238  0.2875  0.2058
  391MO     O03 4324   2.054   0.884   4.374 -0.1642 -0.7052  0.1658
  391MO     H04 4325   2.358   0.808   4.297  0.6152 -1.1480  2.3093
  391MO     H05 4326   2.273   0.706   4.418  0.3274 -1.8198 -0.1283
  391MO     H06 4327   2.323   0.904   4.554 -0.4868  0.6204 -0.7645
  391MO     H07 4328   2.269   1.010   4.429  0.5411 -2.7736 -0.2665
  391MO     H08 4329   2.085   0.987   4.547 -0.6528  0.9471 -2.3469
  391MO     H09 4330   2.102   0.808   4.568 -1.7743 -0.4385 -0.3892
  391MO     C0A 4331   2.139   0.807   4.290  0.2124  1.1019  0.0140
  391MO     H0B 4332   2.111   0.697   4.286 -0.1271  1.0698 -1.8205
  391MO     C0C 4333   2.140   0.851   4.141  0.0295  0.8300  0.7892
  391MO     H0D 4334   2.188   0.948   4.141  1.8706  1.5646  2.7946
  391MO     H0E 4335   2.218   0.790   4.087  1.5237  0.2774  0.1130
  391MO     H0F 4336   2.044   0.833   4.095  1.0650  0.1257  0.9722
  392MO     C00 4337   5.653   0.205   5.448 -0.5053 -0.0270  0.0730
  392MO     C01 4338   5.745   0.177   5.562 -0.1267 -0.3067  0.0698
  392MO     C02 4339   5.863   0.264   5.517 -0.5741 -0.4793  0.2082
  392MO     O03 4340   5.792   0.379   5.462 -0.2898 -0.0539  0.3392
  392MO     H04 4341   5.689   0.151   5.359  0.0695  0.9239  0.3958
  392MO     H05 4342   5.553   0.162   5.453  0.1007  0.9259  2.3293
  392MO     H06 4343   5.709   0.201   5.660 -1.3350 -1.8613 -3.9193
  392MO     H07 4344   5.777   0.069   5.562 -1.0899 -1.7259 -0.6574
  392MO     H08 4345   5.935   0.210   5.454 -0.8431 -0.9698  3.8820
  392MO     H09 4346   5.916   0.300   5.605  2.7365 -0.1356  1.5108
  392MO     C0A 4347   5.655   0.354   5.442 -0.4269 -0.1138 -0.4130
  392MO     H0B 4348   5.597   0.391   5.528 -2.9179  1.2260 -0.1132
  392MO     C0C 4349   5.604   0.410   5.312 -0.6489  0.4170  0.3407
  392MO     H0D 4350   5.597   0.517   5.315 -2.3813 -1.6003  0.2727
  392MO     H0E 4351   5.677   0.384   5.232  1.8517 -1.1855  1.1628
  392MO     H0F 4352   5.500   0.374   5.297 -0.4648 -1.1793 -3.4529
  393MO     C00 4353   3.818   5.128   2.454  0.5812 -0.2615  0.0501
  393MO     C01 4354   3.952   5.158   2.518 -0.0552  0.1690  0.0847
  393MO     C02 4355   4.037   5.051   2.455  0.7146 -0.4283  0.4208
  393MO     O03 4356   3.955   4.947   2.396 -0.7604  0.6413 -0.5711
  393MO     H04 4357   3.750   5.083   2.532 -0.9965  1.4907 -1.0154
  393MO     H05 4358   3.767   5.213   2.406 -1.1670 -0.7075  1.0638
  393MO     H06 4359   3.987   5.258   2.489 -3.1866 -0.1432  1.7217
  393MO     H07 4360   3.944   5.155   2.626  0.1525  0.8136 -1.2461
  393MO     H08 4361   4.104   4.997   2.527 -0.7097  0.1107  0.2787
  393MO     H09 4362   4.103   5.097   2.376 -0.8812  2.0884 -0.4342
  393MO     C0A 4363   3.845   5.023   2.347 -0.2689  0.3104 -0.4073
  393MO     H0B 4364   3.873   5.070   2.255 -0.6525  1.8944 -0.0173
  393MO     C0C 4365   3.721   4.937   2.315  0.1597  0.2784  0.3750
  393MO     H0D 4366   3.740   4.849   2.254 -1.5043 -0.5653  0.4393
  393MO     H0E 4367   3.659   4.913   2.397 -1.9178  0.5479  0.1578
  393MO     H0F 4368   3.649   4.994   2.262  2.8404 -4.2348 -2.5936
  394MO     C00 4369   4.627   4.692   0.632  0.9157 -0.3318  0.0654
  394MO     C01 4370   4.533   4.576   0.627 -0.0974 -0.0706  0.6653
  394MO     C02 4371   4.615   4.472   0.693  0.0536 -0.2421  0.3822
  394MO     O03 4372   4.736   4.480   0.625 -0.1442  0.2983  0.1342
  394MO     H04 4373   4.598   4.773   0.559  0.5123  0.1883 -0.6399
  394MO     H05 4374   4.649   4.736   0.726  2.2158 -0.2484 -0.3003
  394MO     H06 4375   4.449   4.598   0.695  1.4771  1.8493  1.6746
  394MO     H07 4376   4.508   4.541   0.526  1.1666 -1.0860  0.7429
  394MO     H08 4377   4.585   4.365   0.686 -0.3791 -1.0107  0.2243
  394MO     H09 4378   4.629   4.503   0.798  1.1183  0.0470  1.3896
  394MO     C0A 4379   4.761   4.616   0.596  0.2698  0.4555 -0.5610
  394MO     H0B 4380   4.855   4.646   0.642  1.2255 -1.7901 -1.2146
  394MO     C0C 4381   4.793   4.617   0.452 -0.4800 -0.0761  0.8412
  394MO     H0D 4382   4.794   4.722   0.421 -0.1600  2.9423 -0.5905
  394MO     H0E 4383   4.889   4.570   0.435  0.9815  1.9736  2.1899
  394MO     H0F 4384   4.725   4.564   0.390 -2.4667  0.2828  0.7603
  395MO     C00 4385   3.008   5.341   1.837 -0.6222  0.0332  0.7354
  395MO     C01 4386   2.857   5.367   1.875 -0.1528  0.3558  0.0605
  395MO     C02 4387   2.863   5.489   1.972  0.1488  0.5223  0.1263
  395MO     O03 4388   2.986   5.465   2.041 -0.0115  0.7191 -0.0645
  395MO     H04 4389   3.040   5.238   1.838 -1.5223  1.4571  1.4883
  395MO     H05 4390   3.023   5.378   1.737 -2.1602  1.8797 -0.9235
  395MO     H06 4391   2.791   5.373   1.789 -0.7554 -0.4202 -0.8370
  395MO     H07 4392   2.820   5.273   1.926 -2.6782 -2.3723 -2.0856
  395MO     H08 4393   2.780   5.486   2.042  0.5460 -1.2552 -1.9230
  395MO     H09 4394   2.864   5.585   1.921 -0.3738 -1.4665  1.7037
  395MO     C0A 4395   3.086   5.428   1.941 -0.1786  0.3157 -0.4094
  395MO     H0B 4396   3.130   5.524   1.901  3.1307 -0.0601  4.0551
  395MO     C0C 4397   3.190   5.350   2.013  0.6664 -0.6168  0.1053
  395MO     H0D 4398   3.283   5.334   1.956 -0.4174 -2.0059 -0.8792
  395MO     H0E 4399   3.210   5.408   2.109  1.6929 -1.2020  1.3287
  395MO     H0F 4400   3.148   5.251   2.034 -1.4517 -1.1449 -1.8761
  396MO     C00 4401   3.039   2.922   2.245 -0.5136  0.0241  0.1166
  396MO     C01 4402   3.171   2.966   2.192 -0.0183  0.2117 -0.4285
  396MO     C02 4403   3.253   2.838   2.207 -0.6227 -0.0687 -0.4397
  396MO     O03 4404   3.169   2.725   2.212  0.0159 -0.1332  0.4716
  396MO     H04 4405   3.043   2.952   2.353  0.1551  0.4675  0.1393
  396MO     H05 4406   2.950   2.956   2.199 -1.3924  0.2264 -1.2179
  396MO     H06 4407   3.166   2.992   2.077 -1.2786 -1.9270 -2.9501
  396MO     H07 4408   3.207   3.054   2.256  0.4600  3.4488 -2.3738
  396MO     H08 4409   3.304   2.845   2.298  0.5677 -0.5996 -0.1584
  396MO     H09 4410   3.334   2.838   2.135 -1.9403  0.4572  1.9937
  396MO     C0A 4411   3.033   2.774   2.225  0.1266  0.0252 -0.1263
  396MO     H0B 4412   2.996   2.770   2.122 -1.3775 -2.2621 -0.7760
  396MO     C0C 4413   2.949   2.698   2.331  0.2503 -0.4472 -0.6111
  396MO     H0D 4414   2.979   2.724   2.434 -0.8507 -0.0097 -0.4601
  396MO     H0E 4415   2.852   2.740   2.318 -1.1008  0.9809  2.8375
  396MO     H0F 4416   2.944   2.590   2.305  0.3890 -0.8384  1.7328
  397MO     C00 4417   0.815   4.942   0.647 -0.6055 -0.2023 -0.3888
  397MO     C01 4418   0.894   5.027   0.746 -0.3126  0.4447 -0.0814
  397MO     C02 4419   1.005   5.093   0.667  0.7357  0.0675  0.4507
  397MO     O03 4420   1.030   4.993   0.575 -0.5012 -0.4388 -0.1603
  397MO     H04 4421   0.795   4.843   0.684  1.9856  1.7742 -1.4667
  397MO     H05 4422   0.723   4.992   0.622 -0.6585  0.3476  2.6770
  397MO     H06 4423   0.827   5.098   0.782 -1.7348 -0.8429 -0.9200
  397MO     H07 4424   0.944   4.968   0.825  1.7479 -1.1861 -0.5713
  397MO     H08 4425   1.093   5.122   0.724  0.4587  1.4347  2.5301
  397MO     H09 4426   0.966   5.181   0.623  1.8075 -0.3349  1.5036
  397MO     C0A 4427   0.906   4.948   0.522  0.0388  0.7130  0.0407
  397MO     H0B 4428   0.865   5.006   0.441  0.4046 -0.1625  0.5855
  397MO     C0C 4429   0.946   4.808   0.468 -0.1895  1.0711 -0.2854
  397MO     H0D 4430   1.023   4.821   0.393 -1.7180  1.5275 -1.8722
  397MO     H0E 4431   0.994   4.758   0.547  1.6215  1.7202 -1.6172
  397MO     H0F 4432   0.863   4.748   0.425  3.2521 -2.0307 -1.5415
  398MO     C00 4433   4.327   4.535   2.514 -0.7734 -0.1526  0.0814
  398MO     C01 4434   4.249   4.534   2.646  0.3183  0.3578 -0.0805
  398MO     C02 4435   4.259   4.680   2.680  0.5543  0.3762  0.3123
  398MO     O03 4436   4.383   4.726   2.639  0.2355  0.2938  0.0094
  398MO     H04 4437   4.377   4.442   2.477  0.2808  0.7114  0.2145
  398MO     H05 4438   4.259   4.566   2.433 -0.2073  0.4650  0.5536
  398MO     H06 4439   4.148   4.497   2.635 -0.5037 -2.5309  1.8056
  398MO     H07 4440   4.299   4.464   2.719 -1.4043 -0.6229  1.4685
  398MO     H08 4441   4.216   4.711   2.774 -0.8305  0.2389 -1.2811
  398MO     H09 4442   4.183   4.714   2.605 -0.2190 -0.9216  0.5160
  398MO     C0A 4443   4.435   4.645   2.532 -0.5575 -0.2483 -0.6016
  398MO     H0B 4444   4.453   4.707   2.446 -0.9674  1.7246 -1.8404
  398MO     C0C 4445   4.560   4.588   2.594 -0.4202  0.2120 -0.9635
  398MO     H0D 4446   4.596   4.500   2.547  0.6124  2.0365  0.0097
  398MO     H0E 4447   4.640   4.663   2.600  2.8016  0.7413 -0.0412
  398MO     H0F 4448   4.555   4.565   2.704  0.7844  0.0217 -0.6136
  399MO     C00 4449   5.774   2.278   4.303  0.7645  0.1551 -0.2213
  399MO     C01 4450   5.648   2.342   4.251  0.0606 -1.0048  0.3763
  399MO     C02 4451   5.639   2.462   4.343 -0.7641  0.4315 -0.2542
  399MO     O03 4452   5.694   2.429   4.467 -0.7508 -0.0710 -0.2297
  399MO     H04 4453   5.774   2.170   4.277 -0.3436  0.6282 -0.1004
  399MO     H05 4454   5.865   2.321   4.259 -0.8107 -1.2940 -1.3209
  399MO     H06 4455   5.671   2.371   4.144 -4.0185  0.2362 -1.5618
  399MO     H07 4456   5.558   2.278   4.248 -0.8420  1.3201  2.4200
  399MO     H08 4457   5.541   2.498   4.346  0.5958  0.1070 -2.9590
  399MO     H09 4458   5.708   2.539   4.303 -0.1189 -1.0919 -1.3616
  399MO     C0A 4459   5.756   2.299   4.455 -0.2545  0.1838 -0.5634
  399MO     H0B 4460   5.850   2.277   4.511  1.5046  0.5547  1.0956
  399MO     C0C 4461   5.658   2.204   4.530  0.5796  0.2288  0.3086
  399MO     H0D 4462   5.658   2.240   4.637  0.1238  0.1699 -0.7266
  399MO     H0E 4463   5.566   2.205   4.479 -2.8737  2.1522 -1.0112
  399MO     H0F 4464   5.702   2.103   4.516  1.4745  0.0020  1.8231
  400MO     C00 4465   2.704   4.358   3.386  0.0071  0.4742  0.0481
  400MO     C01 4466   2.653   4.360   3.241 -0.0686  0.6339  0.5141
  400MO     C02 4467   2.687   4.223   3.191 -0.0254  0.4352 -0.2852
  400MO     O03 4468   2.805   4.192   3.262  1.0950  0.1701 -0.2042
  400MO     H04 4469   2.771   4.443   3.392  0.4599 -0.6422  0.8693
  400MO     H05 4470   2.622   4.377   3.462  0.9741 -3.2589  0.7648
  400MO     H06 4471   2.545   4.386   3.225 -1.6750  0.7834 -0.2279
  400MO     H07 4472   2.722   4.425   3.188 -1.3625  2.8093  1.0894
  400MO     H08 4473   2.686   4.220   3.084 -0.2410  1.2856  0.7278
  400MO     H09 4474   2.608   4.152   3.223 -1.5883 -0.7250 -0.4220
  400MO     C0A 4475   2.771   4.222   3.398 -0.0429  0.3000  0.1570
  400MO     H0B 4476   2.705   4.147   3.437  0.2328 -0.6032 -0.8962
  400MO     C0C 4477   2.897   4.215   3.483  0.5217 -0.0498  0.2285
  400MO     H0D 4478   2.942   4.114   3.467 -1.7040  0.0103  0.7045
  400MO     H0E 4479   2.968   4.292   3.463 -1.4972  0.3883 -2.7993
  400MO     H0F 4480   2.865   4.219   3.594  3.1090  1.2230 -0.7312
  401MO     C00 4481   3.200   4.641   0.425 -0.5503 -0.2143  0.1036
  401MO     C01 4482   3.284   4.567   0.530  0.8568  0.0714  0.1214
  401MO     C02 4483   3.418   4.531   0.459  1.3450  0.5598 -0.6039
  401MO     O03 4484   3.425   4.623   0.348 -0.3434  0.9473  0.0571
  401MO     H04 4485   3.155   4.573   0.346 -2.7724  1.0310 -0.1438
  401MO     H05 4486   3.118   4.701   0.473 -1.2628  0.0360 -1.0726
  401MO     H06 4487   3.305   4.631   0.610 -1.2097 -4.9981  0.3655
  401MO     H07 4488   3.249   4.473   0.573 -1.1911 -1.7262 -0.8232
  401MO     H08 4489   3.414   4.433   0.416  1.9214  2.2423 -2.5676
  401MO     H09 4490   3.503   4.535   0.528  3.1448  0.5218 -1.0577
  401MO     C0A 4491   3.317   4.718   0.366  0.0043  0.0533  1.3521
  401MO     H0B 4492   3.342   4.791   0.448 -1.9637  0.3639  0.1686
  401MO     C0C 4493   3.285   4.815   0.250  0.0995  0.0817 -0.0530
  401MO     H0D 4494   3.365   4.884   0.229 -0.3365  0.1374  2.5776
  401MO     H0E 4495   3.262   4.763   0.163 -0.8997 -0.0848  1.6048
  401MO     H0F 4496   3.199   4.872   0.270  0.7818  1.2438  1.9245
  402MO     C00 4497   1.116   2.064   0.062  0.6210 -0.2259  0.1184
  402MO     C01 4498   1.134   2.014   0.198 -0.4252  0.3742  0.2895
  402MO     C02 4499   1.012   1.915   0.221  0.0849 -0.6135 -0.3791
  402MO     O03 4500   0.930   1.944   0.111  0.4567  0.6435 -0.2313
  402MO     H04 4501   1.065   2.157   0.069 -0.3376 -1.4692 -0.0943
  402MO     H05 4502   1.207   2.082   0.004 -0.0595 -3.0459 -1.5429
  402MO     H06 4503   1.230   1.969   0.228 -2.3030 -0.0243 -0.0684
  402MO     H07 4504   1.122   2.108   0.260  1.1399  2.4488 -0.0327
  402MO     H08 4505   0.961   1.917   0.322  2.9211  0.6955  1.7854
  402MO     H09 4506   1.055   1.813   0.209  0.8951  1.3334  1.8338
  402MO     C0A 4507   1.017   1.963  -0.001  0.3887  0.3070  0.0601
  402MO     H0B 4508   1.068   1.867  -0.025  3.1316  0.8070  0.1011
  402MO     C0C 4509   0.944   1.998  -0.130 -0.9596 -0.4392  0.8394
  402MO     H0D 4510   1.025   2.023  -0.200  0.0511  0.8109 -2.0030
  402MO     H0E 4511   0.894   1.911  -0.166 -0.3292 -1.0752 -0.6651
  402MO     H0F 4512   0.892   2.087  -0.102  1.1534 -1.4669  2.7474
  403MO     C00 4513   3.780   1.929   1.650 -0.2021 -0.5816  0.0426
  403MO     C01 4514   3.735   2.069   1.692 -0.4660  0.2467 -0.1566
  403MO     C02 4515   3.777   2.075   1.845 -0.1599 -0.6935  0.0815
  403MO     O03 4516   3.801   1.942   1.887 -0.4440  0.0303  0.1003
  403MO     H04 4517   3.711   1.890   1.568  0.8729  0.0290  1.0976
  403MO     H05 4518   3.887   1.919   1.622 -1.1662 -2.2660 -0.2214
  403MO     H06 4519   3.791   2.152   1.640 -1.2000 -0.5792  2.4304
  403MO     H07 4520   3.631   2.069   1.672  3.3422 -0.5452  0.4793
  403MO     H08 4521   3.697   2.125   1.912  1.5225  1.3345 -0.3255
  403MO     H09 4522   3.877   2.117   1.856  2.4730 -2.5446 -0.8409
  403MO     C0A 4523   3.759   1.854   1.784 -0.3518 -0.4803  0.0346
  403MO     H0B 4524   3.822   1.769   1.799 -0.0778 -2.8959 -1.6335
  403MO     C0C 4525   3.614   1.810   1.809 -0.3923 -1.3465 -0.0851
  403MO     H0D 4526   3.598   1.753   1.720 -0.2216 -0.7947 -0.0348
  403MO     H0E 4527   3.605   1.737   1.886 -1.0385  0.0255  0.6187
  403MO     H0F 4528   3.541   1.893   1.810 -0.8095 -0.7343  1.8640
  404MO     C00 4529   2.067   1.983   0.030 -0.0534 -0.2842  0.0285
  404MO     C01 4530   2.143   1.853   0.015  0.3370  0.2379  0.4097
  404MO     C02 4531   2.194   1.852  -0.135 -0.5546  0.0372  0.3551
  404MO     O03 4532   2.138   1.974  -0.189  0.3247 -0.3166 -0.1262
  404MO     H04 4533   1.962   1.961   0.018  1.6940 -1.1722  0.2135
  404MO     H05 4534   2.088   2.031   0.133 -0.7796  1.4232  2.5530
  404MO     H06 4535   2.222   1.867   0.084 -0.6373 -1.0989 -1.6356
  404MO     H07 4536   2.089   1.762   0.024  0.8992 -1.3656 -2.1053
  404MO     H08 4537   2.163   1.755  -0.186 -1.8409 -1.2196 -0.4255
  404MO     H09 4538   2.304   1.867  -0.138 -0.1599 -0.3845 -0.2899
  404MO     C0A 4539   2.115   2.068  -0.088  0.0350 -0.5184  0.7769
  404MO     H0B 4540   2.211   2.120  -0.066  0.4566 -0.3002  0.2263
  404MO     C0C 4541   2.012   2.164  -0.149  0.0125  0.6725 -0.2568
  404MO     H0D 4542   2.049   2.200  -0.243 -1.0121 -0.8084  0.3126
  404MO     H0E 4543   1.923   2.107  -0.164  0.0502  1.1195  1.6729
  404MO     H0F 4544   1.996   2.239  -0.078 -2.4361  0.2961 -1.3600
  405MO     C00 4545   3.535   4.897   5.724  0.1823  0.2846  0.2689
  405MO     C01 4546   3.574   4.934   5.576  0.0289 -0.0779  0.1905
  405MO     C02 4547   3.610   4.793   5.521  0.7801 -0.3845  0.5592
  405MO     O03 4548   3.539   4.697   5.600 -0.0734 -0.2221  0.0833
  405MO     H04 4549   3.571   4.952   5.811  0.9879  0.8546  0.3206
  405MO     H05 4550   3.433   4.910   5.744  1.5606  0.3352 -0.5799
  405MO     H06 4551   3.491   4.973   5.526  1.0328 -0.1233  0.8029
  405MO     H07 4552   3.648   5.012   5.551  2.1187 -3.0915  0.4287
  405MO     H08 4553   3.722   4.766   5.511  1.5939 -1.2910 -0.0582
  405MO     H09 4554   3.575   4.788   5.418  3.0789  0.1849  0.4864
  405MO     C0A 4555   3.549   4.741   5.735 -0.1993 -0.4092 -0.0710
  405MO     H0B 4556   3.481   4.701   5.806  2.3008  2.0886  0.7967
  405MO     C0C 4557   3.686   4.700   5.786  0.5589  0.2339 -0.1812
  405MO     H0D 4558   3.735   4.777   5.838 -0.3672 -0.2638 -1.2876
  405MO     H0E 4559   3.685   4.616   5.854  0.2576 -0.9562 -0.6068
  405MO     H0F 4560   3.748   4.674   5.695 -1.0092  0.6640  0.0319
  406MO     C00 4561   4.858   0.958   5.386  0.5476 -0.4238 -0.1439
  406MO     C01 4562   4.901   0.980   5.235  0.0602 -0.2284  0.1795
  406MO     C02 4563   5.015   1.079   5.250 -0.7066 -0.0035  0.4718
  406MO     O03 4564   5.006   1.135   5.378 -0.2209 -0.1643 -0.3406
  406MO     H04 4565   4.763   1.007   5.399  2.5095 -0.6643  2.8223
  406MO     H05 4566   4.839   0.852   5.405  1.3340 -1.0212  0.3021
  406MO     H06 4567   4.926   0.883   5.189  2.7066  2.0381  1.0828
  406MO     H07 4568   4.831   1.025   5.166 -3.3153  0.6757  0.4429
  406MO     H08 4569   5.010   1.156   5.170  0.9841 -1.8993 -1.0606
  406MO     H09 4570   5.118   1.041   5.236 -0.6759 -2.0214  0.8265
  406MO     C0A 4571   4.965   1.034   5.467 -0.4392  0.2676  1.0188
  406MO     H0B 4572   5.049   0.964   5.483  0.9927 -2.1613  0.8018
  406MO     C0C 4573   4.911   1.101   5.591 -0.4445  0.0588 -0.5408
  406MO     H0D 4574   4.825   1.170   5.573 -0.7465  2.1019 -0.5257
  406MO     H0E 4575   4.869   1.031   5.667 -3.2951  0.0692  0.4938
  406MO     H0F 4576   4.990   1.159   5.634 -1.3819  1.3295 -1.6774
  407MO     C00 4577   5.349   1.371   3.699  0.2309 -0.3922 -0.4130
  407MO     C01 4578   5.326   1.431   3.836  0.4472 -0.8672  0.5532
  407MO     C02 4579   5.454   1.501   3.860  0.2538 -0.3916 -0.2594
  407MO     O03 4580   5.538   1.404   3.812 -0.0869 -0.1378 -0.2717
  407MO     H04 4581   5.284   1.285   3.671 -1.4689 -1.2284  0.7120
  407MO     H05 4582   5.323   1.447   3.619 -0.1923 -1.8920 -1.5774
  407MO     H06 4583   5.246   1.504   3.849 -0.8437  1.3487 -1.1615
  407MO     H07 4584   5.308   1.353   3.906 -0.4636 -0.6563 -1.4947
  407MO     H08 4585   5.472   1.516   3.972 -1.8929  4.7573  1.2972
  407MO     H09 4586   5.460   1.592   3.807 -0.8015 -0.3528  0.0462
  407MO     C0A 4587   5.495   1.336   3.698 -0.4847 -0.0855 -0.5177
  407MO     H0B 4588   5.552   1.376   3.611  1.0664  1.2975 -1.1363
  407MO     C0C 4589   5.513   1.188   3.713  0.4495 -0.2104 -0.5323
  407MO     H0D 4590   5.473   1.139   3.804  2.3837 -2.2713 -0.7405
  407MO     H0E 4591   5.477   1.128   3.627 -0.5155  3.3986 -1.0237
  407MO     H0F 4592   5.619   1.170   3.710 -0.3915 -0.9229 -0.0506
  408MO     C00 4593   0.050   4.625   2.066 -0.5004 -0.1154  1.1592
  408MO     C01 4594   0.126   4.492   2.061 -0.4654 -0.0889 -0.3788
  408MO     C02 4595   0.266   4.526   2.034 -0.5925 -0.1877  0.5275
  408MO     O03 4596   0.288   4.655   2.094  0.0668 -0.4405  0.1279
  408MO     H04 4597   0.042   4.665   1.967 -0.7028 -2.2012 -1.5531
  408MO     H05 4598  -0.035   4.622   2.122 -0.0691  2.1836 -0.8579
  408MO     H06 4599   0.121   4.448   2.160  0.5178  1.3907 -0.6493
  408MO     H07 4600   0.085   4.424   1.995  0.8274  1.5939 -0.4549
  408MO     H08 4601   0.273   4.545   1.929 -0.9729  0.7991  0.5186
  408MO     H09 4602   0.332   4.452   2.069 -1.7745  0.8634 -0.2578
  408MO     C0A 4603   0.161   4.720   2.130  0.1528 -0.5698  0.1068
  408MO     H0B 4604   0.140   4.711   2.236 -1.8847  1.3421 -0.2357
  408MO     C0C 4605   0.158   4.865   2.079 -0.4319  0.2077 -0.2062
  408MO     H0D 4606   0.253   4.924   2.114  2.4534 -1.4222  0.3560
  408MO     H0E 4607   0.161   4.871   1.971  0.3019  1.9638 -1.0831
  408MO     H0F 4608   0.068   4.918   2.107 -0.0564  0.9137 -0.8123
  409MO     C00 4609   5.068   5.478   1.152 -0.3941 -0.5884  0.0605
  409MO     C01 4610   5.057   5.347   1.073  0.5825 -0.1883  0.3318
  409MO     C02 4611   5.054   5.386   0.924  0.1725 -0.4484  0.7482
  409MO     O03 4612   4.994   5.518   0.938  0.4244 -0.3899  0.3188
  409MO     H04 4613   4.992   5.467   1.223  0.0013  1.1006  0.4526
  409MO     H05 4614   5.164   5.503   1.202  0.4437  1.5065  1.9670
  409MO     H06 4615   5.138   5.277   1.095  1.1779  0.1061 -0.2684
  409MO     H07 4616   4.959   5.294   1.087  0.1244 -2.1011  1.5406
  409MO     H08 4617   4.977   5.330   0.868  2.1618  0.0821 -1.3068
  409MO     H09 4618   5.149   5.376   0.874 -0.6464 -1.6546  0.6047
  409MO     C0A 4619   5.056   5.586   1.047 -0.3584  0.1318 -0.4776
  409MO     H0B 4620   5.158   5.616   1.022  1.5191  1.6299 -1.8606
  409MO     C0C 4621   4.976   5.719   1.074  0.6244  0.4089 -0.1923
  409MO     H0D 4622   4.956   5.762   0.971  0.3158  0.3664 -0.3487
  409MO     H0E 4623   4.878   5.699   1.119 -0.0755 -0.7244  0.4447
  409MO     H0F 4624   5.045   5.784   1.131 -1.7068  1.2218 -0.1775
  410MO     C00 4625   1.187   4.764   5.502  0.4580  0.2226  0.6334
  410MO     C01 4626   1.274   4.784   5.378 -0.0700 -0.5960 -0.4224
  410MO     C02 4627   1.282   4.939   5.393 -0.5080 -0.4624 -0.2563
  410MO     O03 4628   1.150   4.980   5.417  0.1382  0.2486 -0.2148
  410MO     H04 4629   1.137   4.666   5.511  2.2135 -3.7384  1.2524
  410MO     H05 4630   1.256   4.777   5.578  0.9272 -1.0291 -2.7537
  410MO     H06 4631   1.371   4.734   5.383  0.1239  0.1081  0.4364
  410MO     H07 4632   1.217   4.762   5.288 -0.8053 -0.8539 -0.8826
  410MO     H08 4633   1.329   4.983   5.303 -0.2317 -0.4386 -2.4356
  410MO     H09 4634   1.351   4.960   5.476  2.5408  2.1992  0.3479
  410MO     C0A 4635   1.108   4.891   5.518  0.5555  0.8846  0.2898
  410MO     H0B 4636   1.113   4.927   5.623  2.8149  2.2221 -0.4144
  410MO     C0C 4637   0.963   4.878   5.488  0.4557  0.1772 -0.2685
  410MO     H0D 4638   0.947   4.875   5.383  0.1482 -0.1147  0.1584
  410MO     H0E 4639   0.917   4.789   5.530  1.7997 -1.6294  0.5363
  410MO     H0F 4640   0.904   4.963   5.527  0.5794 -0.8334  2.0841
  411MO     C00 4641   4.772   0.604   0.996  0.2990  0.3920  0.4296
  411MO     C01 4642   4.639   0.532   0.961  0.5692 -0.0847 -0.2992
  411MO     C02 4643   4.638   0.412   1.047 -0.0170 -0.5170 -0.7514
  411MO     O03 4644   4.780   0.399   1.087  0.5808 -0.1565  0.4375
  411MO     H04 4645   4.839   0.613   0.912 -1.7085  1.5530  3.6817
  411MO     H05 4646   4.753   0.709   1.024 -0.9814  3.4475  0.4757
  411MO     H06 4647   4.553   0.592   0.981 -0.4059 -1.6759 -1.5817
  411MO     H07 4648   4.631   0.508   0.858  0.6873 -0.8254  0.1727
  411MO     H08 4649   4.597   0.324   1.008  1.7148 -0.4331 -0.0580
  411MO     H09 4650   4.578   0.435   1.137  0.9795 -2.3039  0.9852
  411MO     C0A 4651   4.834   0.529   1.108  0.0663  0.2263 -0.2487
  411MO     H0B 4652   4.790   0.572   1.202  0.6904 -1.2720  1.3029
  411MO     C0C 4653   4.985   0.537   1.102  0.0928  0.7878  0.0031
  411MO     H0D 4654   5.026   0.633   1.115  0.5393 -0.8012 -0.1878
  411MO     H0E 4655   5.022   0.478   1.184 -1.4485  0.3330 -0.2835
  411MO     H0F 4656   5.030   0.496   1.014 -1.1940  1.1178 -0.0830
  412MO     C00 4657   5.057   3.142   3.284 -0.7260 -0.5334 -0.7256
  412MO     C01 4658   5.084   3.094   3.427  0.0566 -0.3313  0.2882
  412MO     C02 4659   5.046   3.217   3.508 -0.6255 -0.1090 -0.5779
  412MO     O03 4660   5.072   3.335   3.427 -0.4243 -0.0412 -0.6764
  412MO     H04 4661   5.145   3.132   3.230 -1.5734 -0.0088  1.1694
  412MO     H05 4662   4.969   3.096   3.243 -2.8224  2.0041 -0.8833
  412MO     H06 4663   5.030   3.005   3.448 -2.9195 -2.4609  1.5038
  412MO     H07 4664   5.191   3.063   3.434 -1.7220  3.4910 -0.4145
  412MO     H08 4665   5.100   3.204   3.597 -0.3488  1.1061 -0.8594
  412MO     H09 4666   4.948   3.220   3.562 -2.4518 -1.7857  0.5455
  412MO     C0A 4667   5.025   3.298   3.303  0.4310 -0.7455 -0.3852
  412MO     H0B 4668   4.914   3.315   3.291 -1.2309  2.3108  1.2315
  412MO     C0C 4669   5.085   3.399   3.196  0.0110  0.6053  0.0109
  412MO     H0D 4670   5.009   3.410   3.117  1.2313  1.8518 -2.0627
  412MO     H0E 4671   5.097   3.499   3.230 -0.7618  0.8375  1.7912
  412MO     H0F 4672   5.186   3.370   3.162 -0.4709  1.2885  0.9539
  413MO     C00 4673   3.190   0.510   4.413  0.5730  1.3865  0.0912
  413MO     C01 4674   3.285   0.515   4.526 -0.1137 -0.3602 -0.5904
  413MO     C02 4675   3.377   0.626   4.488 -0.4305 -0.4464  0.6783
  413MO     O03 4676   3.369   0.625   4.349  0.0888 -0.0470 -0.4132
  413MO     H04 4677   3.180   0.406   4.382  0.2690  0.2304 -1.1670
  413MO     H05 4678   3.099   0.562   4.440  0.6509 -0.0789  0.2820
  413MO     H06 4679   3.235   0.533   4.619 -1.1899 -2.5522 -0.7189
  413MO     H07 4680   3.341   0.419   4.531  0.1251  0.4614  1.0145
  413MO     H08 4681   3.480   0.619   4.525  1.2818  0.5420  0.7200
  413MO     H09 4682   3.338   0.719   4.539 -0.1332  0.2233  0.6673
  413MO     C0A 4683   3.233   0.612   4.309 -0.4421  0.6802 -0.2030
  413MO     H0B 4684   3.183   0.716   4.305 -0.2439  1.3114 -0.7573
  413MO     C0C 4685   3.223   0.552   4.166 -0.9000  0.6660 -0.0652
  413MO     H0D 4686   3.263   0.443   4.153 -0.9562 -2.9490 -0.7168
  413MO     H0E 4687   3.116   0.548   4.149  2.1842 -0.7767  0.4005
  413MO     H0F 4688   3.270   0.615   4.098 -1.0645 -1.1712  1.4592
  414MO     C00 4689   3.638   0.357   0.784  0.4673  0.0266  0.1940
  414MO     C01 4690   3.622   0.446   0.906 -0.8178  0.0595  0.1176
  414MO     C02 4691   3.752   0.448   0.994  0.9786  0.5626  0.8039
  414MO     O03 4692   3.816   0.344   0.921 -0.4332 -0.1489 -0.3783
  414MO     H04 4693   3.589   0.256   0.799  3.2808  1.2330 -1.7134
  414MO     H05 4694   3.585   0.390   0.694  1.9520 -0.5198 -0.8729
  414MO     H06 4695   3.606   0.547   0.866  0.2786 -2.6267  0.3606
  414MO     H07 4696   3.535   0.402   0.958 -0.1854 -0.9403  0.8515
  414MO     H08 4697   3.747   0.423   1.101  0.7876 -2.9031  3.3811
  414MO     H09 4698   3.810   0.535   0.962  0.3715  1.9987 -1.6167
  414MO     C0A 4699   3.790   0.352   0.782  0.2528 -0.1805  0.5430
  414MO     H0B 4700   3.815   0.458   0.748 -1.0343 -0.8738 -2.2818
  414MO     C0C 4701   3.854   0.238   0.701  0.5623 -0.2999  0.0725
  414MO     H0D 4702   3.803   0.145   0.714  2.9416 -1.9569 -0.1423
  414MO     H0E 4703   3.854   0.255   0.596 -0.1572 -1.3961  1.8282
  414MO     H0F 4704   3.955   0.235   0.736 -0.0006 -1.0186  0.5962
  415MO     C00 4705   3.252   4.801   2.031 -0.2862 -0.1808  0.2048
  415MO     C01 4706   3.135   4.865   1.946  0.2992 -0.0225  0.5193
  415MO     C02 4707   3.042   4.935   2.048 -0.0541  1.1124  0.1656
  415MO     O03 4708   3.076   4.857   2.166  0.1189 -0.5651  0.6378
  415MO     H04 4709   3.252   4.703   2.004 -2.6347  0.1466  2.3411
  415MO     H05 4710   3.350   4.844   2.001 -1.6410  1.9566 -0.2448
  415MO     H06 4711   3.171   4.937   1.880 -0.8233  0.9196  2.1123
  415MO     H07 4712   3.068   4.789   1.887 -2.2068  1.2916 -1.2037
  415MO     H08 4713   2.937   4.928   2.024  1.7488 -2.7341 -1.2014
  415MO     H09 4714   3.061   5.035   2.052 -0.9666  0.6408 -0.5309
  415MO     C0A 4715   3.219   4.832   2.172  0.2155  0.1209 -0.6892
  415MO     H0B 4716   3.281   4.922   2.198  0.4569  0.3629 -0.8264
  415MO     C0C 4717   3.247   4.718   2.265 -0.2714 -0.3062 -0.8622
  415MO     H0D 4718   3.359   4.708   2.283  1.7621  1.1322  3.0831
  415MO     H0E 4719   3.205   4.749   2.362 -3.2806 -2.9482 -1.0677
  415MO     H0F 4720   3.215   4.617   2.238  3.3919 -2.8896 -0.5655
  416MO     C00 4721   2.292   2.230   4.804 -0.2758 -0.4172 -0.9244
  416MO     C01 4722   2.328   2.163   4.672 -0.3846 -0.5191 -0.2174
  416MO     C02 4723   2.212   2.219   4.577 -0.2022  0.2321  0.0284
  416MO     O03 4724   2.106   2.259   4.668 -0.4117 -0.4729 -0.0330
  416MO     H04 4725   2.272   2.150   4.875  1.1867  1.6433  1.0360
  416MO     H05 4726   2.377   2.285   4.838  1.8578 -0.1029 -1.0938
  416MO     H06 4727   2.429   2.184   4.635  2.0421 -0.0188  0.2166
  416MO     H07 4728   2.315   2.051   4.679 -2.6402 -0.7094  1.0005
  416MO     H08 4729   2.187   2.145   4.496  0.1285 -3.1637  0.5330
  416MO     H09 4730   2.242   2.322   4.530  0.9476 -1.7763 -0.9822
  416MO     C0A 4731   2.165   2.314   4.784  0.0424 -1.1316  0.1982
  416MO     H0B 4732   2.196   2.414   4.748 -0.7860  1.2730  1.0614
  416MO     C0C 4733   2.062   2.315   4.897 -0.8977  0.1173  0.4486
  416MO     H0D 4734   2.023   2.213   4.925  1.1233 -2.7306  1.4596
  416MO     H0E 4735   2.106   2.368   4.980 -2.4578 -1.3796  1.5655
  416MO     H0F 4736   1.982   2.374   4.852  1.8131  2.5206  0.3059
  417MO     C00 4737   1.717   1.927   4.433 -0.3791  0.6797 -0.3481
  417MO     C01 4738   1.834   2.023   4.408 -0.1821 -0.5945  0.1658
  417MO     C02 4739   1.945   1.948   4.346  0.1792  0.0312  0.8766
  417MO     O03 4740   1.877   1.841   4.278  0.4777 -0.0281  0.2474
  417MO     H04 4741   1.746   1.845   4.505  0.4143 -2.1506  0.5507
  417MO     H05 4742   1.625   1.983   4.461  0.0051 -0.7174  1.4636
  417MO     H06 4743   1.805   2.102   4.331  2.0021 -1.0354 -1.5990
  417MO     H07 4744   1.866   2.081   4.497 -1.8273  1.2670  2.0399
  417MO     H08 4745   2.015   1.919   4.428  0.2369  1.0600  2.3412
  417MO     H09 4746   1.999   2.006   4.277 -2.5875  2.2868 -0.8535
  417MO     C0A 4747   1.737   1.867   4.290 -0.5152  0.4140 -0.6717
  417MO     H0B 4748   1.715   1.939   4.212 -1.5378 -1.2051  1.3964
  417MO     C0C 4749   1.646   1.747   4.266  0.0978 -0.2123  0.5115
  417MO     H0D 4750   1.539   1.761   4.267  1.7285 -1.0325 -0.4458
  417MO     H0E 4751   1.676   1.717   4.169  2.0330  0.9454  0.5042
  417MO     H0F 4752   1.661   1.660   4.339 -1.2958  0.9154  0.1142
  418MO     C00 4753   0.442   0.981   2.417 -0.2242 -0.6283  0.4777
  418MO     C01 4754   0.349   0.863   2.443 -0.2728  0.0699  0.3794
  418MO     C02 4755   0.403   0.804   2.571  0.3936 -0.9430  0.1340
  418MO     O03 4756   0.532   0.860   2.589 -0.4869  0.0191  0.4952
  418MO     H04 4757   0.509   0.951   2.340 -0.9472 -0.0302 -1.0695
  418MO     H05 4758   0.385   1.064   2.376 -1.3087 -2.6813  0.2612
  418MO     H06 4759   0.240   0.892   2.467 -0.4244  1.1254  0.8573
  418MO     H07 4760   0.336   0.795   2.359 -1.6237  1.0583  0.5289
  418MO     H08 4761   0.423   0.699   2.557  0.5024  1.4717 -1.4845
  418MO     H09 4762   0.344   0.833   2.665  0.0049  0.0504  3.1948
  418MO     C0A 4763   0.521   0.999   2.549 -0.1575  0.2318  0.7396
  418MO     H0B 4764   0.470   1.060   2.624  0.5877  0.7174  0.5871
  418MO     C0C 4765   0.657   1.049   2.542  0.1038 -1.1312  0.0263
  418MO     H0D 4766   0.667   1.147   2.492  0.8646  0.2380 -3.2633
  418MO     H0E 4767   0.696   1.050   2.642  2.5214 -0.7681  0.6244
  418MO     H0F 4768   0.717   0.984   2.478 -1.4752 -0.7083  1.9127
  419MO     C00 4769   0.839   0.560   2.610 -0.2282 -0.6992  0.1830
  419MO     C01 4770   0.944   0.477   2.542  0.1226 -0.4226  0.3706
  419MO     C02 4771   1.037   0.425   2.643 -0.5248 -0.7289  0.0610
  419MO     O03 4772   0.984   0.455   2.774 -0.0894  0.1382 -1.2319
  419MO     H04 4773   0.875   0.659   2.608  3.3074 -0.2696 -0.4102
  419MO     H05 4774   0.742   0.567   2.559  0.4789  0.9080 -1.4692
  419MO     H06 4775   0.893   0.398   2.492 -0.6095  0.5273  0.8651
  419MO     H07 4776   0.976   0.525   2.447 -4.0735  1.3585 -0.1074
  419MO     H08 4777   1.140   0.451   2.628  0.2384 -2.1719  0.1361
  419MO     H09 4778   1.042   0.317   2.638 -0.0240 -1.6977 -0.0336
  419MO     C0A 4779   0.848   0.503   2.754 -0.3422  0.9035 -0.8203
  419MO     H0B 4780   0.783   0.414   2.760 -2.2532 -0.9109  0.2233
  419MO     C0C 4781   0.784   0.602   2.858 -0.1455 -0.0669 -0.5974
  419MO     H0D 4782   0.684   0.631   2.832 -0.9815  2.2097  1.1740
  419MO     H0E 4783   0.789   0.555   2.957  3.2697 -1.4388 -1.0054
  419MO     H0F 4784   0.833   0.704   2.869 -0.8575  2.4187 -0.3032
  420MO     C00 4785   3.960   3.993   0.707 -0.1136  0.5637 -0.0446
  420MO     C01 4786   4.049   3.947   0.820  0.4098 -1.1475  0.5178
  420MO     C02 4787   4.172   3.884   0.763 -0.2484  0.5009  0.1120
  420MO     O03 4788   4.124   3.832   0.644 -0.5025 -0.7269 -0.6023
  420MO     H04 4789   3.860   4.008   0.731  1.6557  2.7343 -1.1662
  420MO     H05 4790   3.998   4.089   0.672 -1.2578 -1.7681 -0.2902
  420MO     H06 4791   4.083   4.032   0.872 -1.1839 -1.3634 -0.8691
  420MO     H07 4792   3.987   3.884   0.883 -0.6494  2.1235  0.6209
  420MO     H08 4793   4.205   3.810   0.831 -0.2286 -0.8292  0.1668
  420MO     H09 4794   4.258   3.946   0.744 -1.6210 -0.8187 -3.8162
  420MO     C0A 4795   4.003   3.889   0.604  0.6179 -0.5286  0.1687
  420MO     H0B 4796   4.030   3.930   0.503 -0.5185 -0.2756 -1.7704
  420MO     C0C 4797   3.917   3.770   0.589 -0.0828  0.6105  0.4292
  420MO     H0D 4798   3.918   3.690   0.664  0.0277 -0.2332  0.7238
  420MO     H0E 4799   3.812   3.792   0.574 -0.2063  4.1451 -0.5207
  420MO     H0F 4800   3.946   3.726   0.496 -3.4595 -1.9374  2.6710
  421MO     C00 4801   0.666   1.621   2.252  0.5960  1.1490  0.1407
  421MO     C01 4802   0.698   1.767   2.216  0.3304  0.1419 -0.0313
  421MO     C02 4803   0.592   1.850   2.287 -0.5025  0.4445 -0.1549
  421MO     O03 4804   0.487   1.748   2.287 -0.2026 -0.3698  0.1300
  421MO     H04 4805   0.642   1.565   2.154 -0.0003 -1.1232 -0.7362
  421MO     H05 4806   0.750   1.577   2.304 -0.6935  2.1365 -0.1828
  421MO     H06 4807   0.794   1.801   2.259 -1.5739  1.2893 -0.4592
  421MO     H07 4808   0.695   1.783   2.110 -0.1631 -1.0957 -1.8863
  421MO     H08 4809   0.567   1.953   2.258  1.3626  1.9514  0.6704
  421MO     H09 4810   0.637   1.868   2.393 -0.7810  2.4637 -0.5167
  421MO     C0A 4811   0.538   1.638   2.340 -0.5942 -0.7565 -0.0999
  421MO     H0B 4812   0.562   1.641   2.447  4.2723 -0.9525 -0.1716
  421MO     C0C 4813   0.428   1.536   2.320  0.3130 -0.9741 -0.8441
  421MO     H0D 4814   0.464   1.446   2.354  0.2659  0.0868 -0.5667
  421MO     H0E 4815   0.350   1.573   2.383 -0.0544 -1.4739 -2.3170
  421MO     H0F 4816   0.386   1.514   2.222  0.7078 -1.2087  0.7515
  422MO     C00 4817   4.859   3.073   1.592 -0.1857 -0.1921 -0.3218
  422MO     C01 4818   4.826   2.946   1.523  0.0334  0.1927 -0.1533
  422MO     C02 4819   4.753   2.989   1.402 -0.7741 -0.3295  0.6185
  422MO     O03 4820   4.825   3.111   1.362  0.4797 -0.0119 -0.5383
  422MO     H04 4821   4.782   3.097   1.661  1.5728 -1.4522 -0.4098
  422MO     H05 4822   4.948   3.056   1.656  3.0414 -2.6192  0.9451
  422MO     H06 4823   4.916   2.891   1.496  0.4326  0.5773  0.3938
  422MO     H07 4824   4.765   2.869   1.583  0.1873 -0.4837  0.2013
  422MO     H08 4825   4.650   2.995   1.428  2.5599 -1.2896  2.6535
  422MO     H09 4826   4.763   2.911   1.324  1.3004 -1.2423 -1.4240
  422MO     C0A 4827   4.881   3.172   1.477  0.1461  0.1350 -0.0925
  422MO     H0B 4828   4.986   3.179   1.451  0.2101  2.3999  2.2534
  422MO     C0C 4829   4.816   3.305   1.508 -0.2006  0.4675 -0.1853
  422MO     H0D 4830   4.818   3.381   1.429 -0.6899  0.7004 -0.3900
  422MO     H0E 4831   4.715   3.289   1.535  1.5338 -0.4966 -0.4903
  422MO     H0F 4832   4.874   3.340   1.589 -1.1537  0.3572  0.8549
  423MO     C00 4833   1.091   2.677   1.153 -0.0120 -0.4169  0.0171
  423MO     C01 4834   0.991   2.766   1.079 -0.8718  0.7976  0.2778
  423MO     C02 4835   1.071   2.828   0.963  0.3787  0.7405  0.0486
  423MO     O03 4836   1.199   2.843   1.021  0.4451 -0.3032 -0.5044
  423MO     H04 4837   1.082   2.705   1.261 -1.2593  1.5307  2.6452
  423MO     H05 4838   1.080   2.571   1.127  0.4280  1.9653  2.3827
  423MO     H06 4839   0.908   2.701   1.053 -1.0460 -0.0915  2.9890
  423MO     H07 4840   0.948   2.850   1.148 -0.3241 -0.7232  0.0284
  423MO     H08 4841   1.022   2.916   0.918  1.6641 -0.8709 -1.5851
  423MO     H09 4842   1.071   2.753   0.884 -1.0762 -1.3726 -1.1777
  423MO     C0A 4843   1.227   2.722   1.099 -0.7785 -0.3728  0.1327
  423MO     H0B 4844   1.268   2.642   1.033  0.3105  0.2053 -1.1243
  423MO     C0C 4845   1.323   2.757   1.211  0.1166  0.6637 -0.0757
  423MO     H0D 4846   1.395   2.821   1.160  0.5788  1.0778 -2.8220
  423MO     H0E 4847   1.281   2.810   1.293  1.3676 -0.6178  0.3686
  423MO     H0F 4848   1.382   2.672   1.251  1.7675 -2.1760 -1.6509
  424MO     C00 4849   3.246   0.506   1.101 -0.0882  0.8622 -0.1482
  424MO     C01 4850   3.213   0.363   1.073 -0.1666 -0.1106  0.3664
  424MO     C02 4851   3.290   0.281   1.181  0.2999 -0.7919  0.9144
  424MO     O03 4852   3.400   0.368   1.203  0.3051 -0.2328  0.1302
  424MO     H04 4853   3.296   0.534   1.012  0.9648  0.5837  0.0230
  424MO     H05 4854   3.151   0.567   1.123  0.0757 -2.0236  2.5635
  424MO     H06 4855   3.108   0.341   1.085  2.8977 -4.3931 -1.5495
  424MO     H07 4856   3.237   0.327   0.977  0.8274  1.0103  1.9821
  424MO     H08 4857   3.332   0.191   1.139  1.1324  2.2435 -0.4967
  424MO     H09 4858   3.235   0.259   1.272  2.3335  1.6051 -1.2983
  424MO     C0A 4859   3.346   0.505   1.213 -0.6274  0.6320 -0.5690
  424MO     H0B 4860   3.304   0.509   1.312 -0.8688  1.4243  1.0048
  424MO     C0C 4861   3.459   0.605   1.198  0.1177  0.5619  0.0488
  424MO     H0D 4862   3.428   0.713   1.205 -1.5601 -0.4333  0.8552
  424MO     H0E 4863   3.529   0.595   1.274 -0.1674 -0.7089 -2.6101
  424MO     H0F 4864   3.519   0.595   1.102 -2.0158  1.3136  1.7044
  425MO     C00 4865   1.630   4.678   2.581 -0.0971 -0.5710  0.2940
  425MO     C01 4866   1.499   4.723   2.651 -0.5251 -0.2221  0.7765
  425MO     C02 4867   1.400   4.745   2.535  0.4278 -0.3927  0.5377
  425MO     O03 4868   1.478   4.732   2.416 -0.0537 -0.9579  0.3624
  425MO     H04 4869   1.714   4.750   2.560 -0.5146 -0.0433 -2.0270
  425MO     H05 4870   1.667   4.598   2.645  1.1889  0.0761  0.2696
  425MO     H06 4871   1.467   4.645   2.730  1.2998 -0.2247  2.5327
  425MO     H07 4872   1.524   4.810   2.707  2.3486 -3.9900  1.0288
  425MO     H08 4873   1.371   4.854   2.535  2.0311  2.7059  1.3196
  425MO     H09 4874   1.311   4.672   2.539 -0.8717 -1.1871 -0.7277
  425MO     C0A 4875   1.578   4.638   2.448 -0.7951 -0.0474  0.2334
  425MO     H0B 4876   1.532   4.541   2.450 -1.3647  1.8662 -1.4602
  425MO     C0C 4877   1.687   4.639   2.338 -0.3032  0.1338  0.2450
  425MO     H0D 4878   1.779   4.579   2.355 -2.2925  0.2204 -1.9113
  425MO     H0E 4879   1.646   4.610   2.245 -1.7251  0.7344 -2.3636
  425MO     H0F 4880   1.731   4.738   2.327  1.1801  0.8438  0.2785
  426MO     C00 4881   1.948   1.870   0.426 -0.0080 -0.2425  0.5424
  426MO     C01 4882   1.835   1.968   0.404  0.1729 -0.9203 -0.6978
  426MO     C02 4883   1.729   1.927   0.504  0.3464  0.3079  0.1141
  426MO     O03 4884   1.782   1.815   0.577 -0.5220  0.3708  0.1515
  426MO     H04 4885   1.949   1.777   0.370  1.6181  0.2834  0.0909
  426MO     H05 4886   2.046   1.903   0.415 -0.0058 -0.0960  0.7377
  426MO     H06 4887   1.865   2.067   0.440 -1.5047 -0.4310  0.7787
  426MO     H07 4888   1.798   1.988   0.306  1.3610 -1.9181 -0.5499
  426MO     H08 4889   1.625   1.905   0.459 -2.3444  1.1609 -1.4446
  426MO     H09 4890   1.705   1.997   0.577  1.5490  1.1247  1.1951
  426MO     C0A 4891   1.923   1.832   0.573  0.1914  0.7151 -0.2321
  426MO     H0B 4892   1.942   1.916   0.636 -0.6777 -1.1358 -1.3479
  426MO     C0C 4893   1.981   1.699   0.625 -0.4050 -0.1824  0.7910
  426MO     H0D 4894   2.087   1.714   0.633 -0.4019 -1.0135 -0.2287
  426MO     H0E 4895   1.950   1.668   0.721  1.6028  2.2851 -0.6714
  426MO     H0F 4896   1.973   1.616   0.554 -1.9195  0.5730 -0.2890
  427MO     C00 4897   5.355   0.220   1.537  0.9673  0.4848 -0.1961
  427MO     C01 4898   5.427   0.210   1.667  0.5652  0.0189 -0.7174
  427MO     C02 4899   5.477   0.064   1.671  0.1097 -0.9199  0.2292
  427MO     O03 4900   5.421  -0.003   1.566 -0.3452  0.0236 -0.2068
  427MO     H04 4901   5.246   0.206   1.555  1.7742 -2.4457 -0.0902
  427MO     H05 4902   5.373   0.319   1.487  1.0740  1.7748  3.6003
  427MO     H06 4903   5.523   0.266   1.671 -0.2863 -0.6074 -0.9192
  427MO     H07 4904   5.361   0.227   1.754  1.5536  1.1404 -0.9833
  427MO     H08 4905   5.439   0.018   1.763  2.3061 -1.5378 -3.0942
  427MO     H09 4906   5.582   0.045   1.665 -0.7592 -0.5041  0.8830
  427MO     C0A 4907   5.402   0.090   1.461 -0.2358  0.4620 -0.7887
  427MO     H0B 4908   5.498   0.108   1.418  1.3351  1.5548  0.4103
  427MO     C0C 4909   5.301   0.027   1.362 -0.1895  0.6599 -0.6788
  427MO     H0D 4910   5.283   0.086   1.279 -0.9963 -0.2634  1.0284
  427MO     H0E 4911   5.327  -0.076   1.332 -0.4947  2.7278  1.2266
  427MO     H0F 4912   5.201  -0.000   1.407  1.2794 -2.5437  0.1296
  428MO     C00 4913   0.419   0.927   5.009  0.3787  0.5445 -0.4307
  428MO     C01 4914   0.311   0.911   5.119  0.4630  0.6523  0.1536
  428MO     C02 4915   0.363   1.010   5.231  0.0388 -0.0898  0.8788
  428MO     O03 4916   0.504   0.994   5.222  0.5976 -0.1349 -0.6157
  428MO     H04 4917   0.451   0.834   4.969  0.2262 -0.9695 -0.1468
  428MO     H05 4918   0.400   0.997   4.927 -1.4130  0.5263 -0.0274
  428MO     H06 4919   0.206   0.933   5.091 -1.0796 -0.4610 -1.1646
  428MO     H07 4920   0.302   0.812   5.160 -1.1473 -0.9785 -0.0921
  428MO     H08 4921   0.310   0.985   5.320 -1.3900  1.2045 -1.9672
  428MO     H09 4922   0.324   1.103   5.193  1.8492  1.0636 -1.4863
  428MO     C0A 4923   0.538   0.990   5.087 -0.2330 -0.8294 -0.1094
  428MO     H0B 4924   0.567   1.089   5.048  0.6830 -3.3597 -1.4416
  428MO     C0C 4925   0.653   0.890   5.090 -0.2518  0.2779  0.4761
  428MO     H0D 4926   0.687   0.861   4.992  2.7550  0.7370 -0.0035
  428MO     H0E 4927   0.734   0.914   5.147  0.9875 -1.1215 -2.2718
  428MO     H0F 4928   0.598   0.802   5.128 -1.1565  1.7869 -2.1443
  429MO     C00 4929   1.637   0.148   5.762  0.1025 -0.3580  1.2012
  429MO     C01 4930   1.743   0.118   5.869  0.3056 -0.1949  0.4968
  429MO     C02 4931   1.807   0.250   5.895  0.1035  0.0988 -0.3041
  429MO     O03 4932   1.707   0.347   5.859  0.3861  0.0832  0.2823
  429MO     H04 4933   1.643   0.084   5.673 -2.1082  3.6908  2.0858
  429MO     H05 4934   1.537   0.138   5.805  1.2180 -0.2003  1.8778
  429MO     H06 4935   1.685   0.095   5.963  0.9224  0.4361  3.9973
  429MO     H07 4936   1.809   0.035   5.839  1.8230  0.8107 -3.2529
  429MO     H08 4937   1.889   0.271   5.828  0.3272 -1.6892 -0.1605
  429MO     H09 4938   1.835   0.268   5.996 -0.8741 -1.4922  0.0067
  429MO     C0A 4939   1.652   0.295   5.742  0.9428 -0.7436  0.4043
  429MO     H0B 4940   1.565   0.347   5.723 -1.6314 -1.2475  0.3694
  429MO     C0C 4941   1.736   0.337   5.633  0.1087  0.7957  0.0835
  429MO     H0D 4942   1.691   0.338   5.535  1.3195  0.4251 -0.4100
  429MO     H0E 4943   1.767   0.441   5.645  1.6650  1.0223 -1.5636
  429MO     H0F 4944   1.819   0.276   5.610  0.5772 -2.2709  1.1171
  430MO     C00 4945   1.356   2.081   4.527 -0.2082  0.4833  0.2592
  430MO     C01 4946   1.312   2.121   4.389 -0.3983  0.4400 -0.6387
  430MO     C02 4947   1.191   2.027   4.356 -0.2227  0.0784 -0.0313
  430MO     O03 4948   1.140   1.988   4.476 -0.0031 -0.3190  0.2215
  430MO     H04 4949   1.425   1.997   4.521 -0.5128 -0.8603  0.5222
  430MO     H05 4950   1.396   2.156   4.593  0.5373  1.7892  0.7468
  430MO     H06 4951   1.290   2.229   4.387  2.5264 -0.1972 -0.0202
  430MO     H07 4952   1.380   2.114   4.306 -0.3397 -1.5708 -0.9041
  430MO     H08 4953   1.214   1.940   4.292  0.3432  1.9139  0.7666
  430MO     H09 4954   1.115   2.076   4.301  2.7902  0.2881  0.9394
  430MO     C0A 4955   1.217   2.038   4.585 -0.0035  0.1324  0.6179
  430MO     H0B 4956   1.162   2.123   4.607 -0.2285 -1.8720 -0.8889
  430MO     C0C 4957   1.219   1.938   4.708  0.1798 -0.4163  0.5884
  430MO     H0D 4958   1.122   1.939   4.762  2.2196 -1.0656  0.8288
  430MO     H0E 4959   1.247   1.837   4.680  1.2105  0.4000 -3.5327
  430MO     H0F 4960   1.297   1.973   4.776  3.3429 -1.6239  0.5178
  431MO     C00 4961   4.786   0.557   0.413 -0.0956  0.1299 -0.1449
  431MO     C01 4962   4.754   0.698   0.393 -0.8655  0.5533  0.0557
  431MO     C02 4963   4.776   0.762   0.530 -0.3531  0.5637  0.0106
  431MO     O03 4964   4.793   0.657   0.621  0.1247 -0.4133  0.0106
  431MO     H04 4965   4.707   0.488   0.408  0.5292 -1.7609  1.0282
  431MO     H05 4966   4.855   0.526   0.338  0.0641 -1.2893  2.9676
  431MO     H06 4967   4.810   0.745   0.312 -0.4749 -2.0551  0.4732
  431MO     H07 4968   4.651   0.706   0.370 -0.1782 -1.6805  0.3953
  431MO     H08 4969   4.698   0.834   0.558  0.3747  0.5266  1.9587
  431MO     H09 4970   4.867   0.828   0.524 -0.5443  2.8799  0.7229
  431MO     C0A 4971   4.854   0.549   0.550 -0.0483 -0.3809 -0.8684
  431MO     H0B 4972   4.960   0.571   0.541  1.1377 -0.2026 -0.8580
  431MO     C0C 4973   4.843   0.415   0.624  0.0062 -0.3306 -0.2687
  431MO     H0D 4974   4.876   0.428   0.731 -1.6797 -0.3524  0.9146
  431MO     H0E 4975   4.737   0.386   0.626 -2.3648  0.1094 -2.2820
  431MO     H0F 4976   4.899   0.338   0.574 -3.5362  3.2164  1.1634
  432MO     C00 4977   2.575   2.803   0.586  0.0471 -0.0520 -0.0196
  432MO     C01 4978   2.495   2.858   0.469  0.4202  0.0523 -0.1813
  432MO     C02 4979   2.370   2.930   0.525 -0.4828  0.7672 -0.2785
  432MO     O03 4980   2.392   2.941   0.667  0.5141  0.8903 -0.0072
  432MO     H04 4981   2.549   2.698   0.605 -1.1662  0.5546  0.6822
  432MO     H05 4982   2.672   2.794   0.560 -1.8934 -1.1109 -1.3392
  432MO     H06 4983   2.567   2.931   0.423  1.9121  1.7583 -0.0704
  432MO     H07 4984   2.473   2.780   0.400  0.5282 -2.1227  2.5138
  432MO     H08 4985   2.274   2.873   0.513 -2.3896  1.0660  1.2825
  432MO     H09 4986   2.357   3.024   0.477  0.0797 -1.8611  0.0721
  432MO     C0A 4987   2.529   2.906   0.697 -0.2005  0.0068 -0.1630
  432MO     H0B 4988   2.578   3.003   0.676  0.8344 -1.3762  0.7946
  432MO     C0C 4989   2.533   2.849   0.838  0.0742  0.0077 -0.4620
  432MO     H0D 4990   2.479   2.755   0.846  0.0485 -2.1551 -0.0850
  432MO     H0E 4991   2.636   2.813   0.845  1.5751 -1.1163  0.7023
  432MO     H0F 4992   2.506   2.918   0.919  0.3982 -1.2170 -0.7342
  433MO     C00 4993   3.000   3.488   0.533  0.4123  0.4603 -0.3997
  433MO     C01 4994   2.907   3.612   0.533  0.2360 -0.5775  0.4290
  433MO     C02 4995   3.011   3.710   0.575  0.2982 -0.2555  0.0872
  433MO     O03 4996   3.129   3.682   0.501 -0.0351  0.0437 -0.3832
  433MO     H04 4997   2.998   3.457   0.640 -1.5924 -1.0810  0.8972
  433MO     H05 4998   2.969   3.402   0.478  1.8519  0.6179 -0.1222
  433MO     H06 4999   2.871   3.628   0.435  0.2464  3.2663  1.7672
  433MO     H07 5000   2.829   3.587   0.610  0.6866 -2.2664  0.2241
  433MO     H08 5001   3.022   3.715   0.681 -1.6645 -2.0658 -0.1032
  433MO     H09 5002   2.973   3.813   0.547  1.5910  0.0259  1.7339
  433MO     C0A 5003   3.132   3.546   0.482 -0.1006 -0.1266 -0.8561
  433MO     H0B 5004   3.127   3.525   0.373  1.2991  0.5588  0.8733
  433MO     C0C 5005   3.252   3.490   0.544  0.0499  0.4333 -0.7278
  433MO     H0D 5006   3.337   3.523   0.488 -0.9080  0.9843 -0.0126
  433MO     H0E 5007   3.258   3.525   0.650 -2.4033 -0.8355 -0.4544
  433MO     H0F 5008   3.237   3.380   0.552  1.3025 -2.7155 -1.6725
  434MO     C00 5009   2.783   0.629   0.838 -0.2454 -0.7354 -0.8367
  434MO     C01 5010   2.674   0.643   0.730 -0.3166 -0.3067  0.6445
  434MO     C02 5011   2.731   0.597   0.596  0.6293 -0.2453 -0.2887
  434MO     O03 5012   2.865   0.551   0.627  0.8342 -0.4063  0.0564
  434MO     H04 5013   2.835   0.724   0.845 -2.1108 -0.7327 -0.6974
  434MO     H05 5014   2.737   0.591   0.928 -1.1441 -2.5142 -1.1604
  434MO     H06 5015   2.586   0.585   0.753  1.9049 -0.3989  1.5523
  434MO     H07 5016   2.639   0.750   0.732 -0.4998 -1.1351 -0.9758
  434MO     H08 5017   2.737   0.683   0.529 -1.5671  1.1653  1.4821
  434MO     H09 5018   2.673   0.519   0.550 -2.1294  0.9952  3.9440
  434MO     C0A 5019   2.863   0.527   0.767  0.6686  0.1912  0.2621
  434MO     H0B 5020   2.817   0.430   0.792  0.0405  0.3296  0.0738
  434MO     C0C 5021   3.006   0.516   0.815  0.8663 -0.8643  0.2939
  434MO     H0D 5022   3.044   0.618   0.789  0.0412 -0.9420 -0.4902
  434MO     H0E 5023   3.027   0.513   0.922 -1.6476  0.7681 -0.5990
  434MO     H0F 5024   3.063   0.441   0.751 -1.4443 -2.1337 -3.8296
  435MO     C00 5025   0.088   0.988   3.534  0.2188  0.4136 -0.3212
  435MO     C01 5026   0.226   0.957   3.538 -0.6708 -0.8925 -0.2078
  435MO     C02 5027   0.271   1.010   3.402 -0.8425 -0.1036 -0.4010
  435MO     O03 5028   0.170   0.957   3.322  0.2917  0.5278 -0.7161
  435MO     H04 5029   0.030   0.920   3.582  0.8585  1.4104 -1.2397
  435MO     H05 5030   0.064   1.086   3.586 -0.8795 -2.6309 -1.9355
  435MO     H06 5031   0.288   0.996   3.623 -2.0424 -1.2379  0.8954
  435MO     H07 5032   0.255   0.856   3.533  2.4399 -0.0525 -1.2294
  435MO     H08 5033   0.368   0.968   3.373 -0.5599 -1.0296  0.8287
  435MO     H09 5034   0.272   1.116   3.401  1.3029 -3.4652 -0.4002
  435MO     C0A 5035   0.051   1.006   3.388 -0.1737 -0.1777 -0.0997
  435MO     H0B 5036   0.025   1.106   3.355 -0.8965  1.6985 -0.8763
  435MO     C0C 5037  -0.062   0.914   3.344 -0.2627  0.3799  0.4635
  435MO     H0D 5038  -0.152   0.939   3.403  1.0908  2.4709 -2.6204
  435MO     H0E 5039  -0.094   0.936   3.242 -2.2857 -1.3225  1.8428
  435MO     H0F 5040  -0.036   0.809   3.359 -2.2523 -0.1306 -1.4233
  436MO     C00 5041   4.414   0.613   4.848  0.4915  0.0235  0.1576
  436MO     C01 5042   4.528   0.692   4.793  0.2255 -0.4409 -0.5270
  436MO     C02 5043   4.568   0.611   4.662  0.1397 -0.3517  0.0527
  436MO     O03 5044   4.548   0.476   4.711  0.1408  0.0621  1.1581
  436MO     H04 5045   4.406   0.625   4.951 -1.3841  4.2386 -0.0265
  436MO     H05 5046   4.316   0.659   4.815 -0.5475 -1.7259  0.8346
  436MO     H06 5047   4.498   0.799   4.780  0.6456  1.2839  0.4737
  436MO     H07 5048   4.608   0.690   4.874  2.0571 -0.0770  0.3813
  436MO     H08 5049   4.663   0.629   4.617  0.9637  1.2087 -0.9749
  436MO     H09 5050   4.490   0.617   4.586  0.7776  4.4403 -0.4707
  436MO     C0A 5051   4.423   0.480   4.779  0.4556  0.6305 -0.8494
  436MO     H0B 5052   4.345   0.476   4.709  1.2159 -0.5666  2.8045
  436MO     C0C 5053   4.417   0.350   4.868  0.4146 -0.0107  0.0568
  436MO     H0D 5054   4.479   0.354   4.955 -0.6271  1.3160 -0.2022
  436MO     H0E 5055   4.313   0.343   4.894  0.1150 -2.0105 -0.0938
  436MO     H0F 5056   4.431   0.258   4.817  0.6424  2.1418  1.8855
  437MO     C00 5057   2.382   1.182   4.676 -0.2545  0.2899  0.4971
  437MO     C01 5058   2.294   1.265   4.586 -0.0884 -0.4405  0.2566
  437MO     C02 5059   2.178   1.321   4.666  0.3880  0.0784 -0.2955
  437MO     O03 5060   2.214   1.288   4.800 -0.1919 -0.1363  0.1939
  437MO     H04 5061   2.356   1.078   4.669  2.1312 -0.4793  0.0391
  437MO     H05 5062   2.486   1.194   4.645  0.8706  0.7341  1.7582
  437MO     H06 5063   2.350   1.357   4.555 -3.3982 -0.1012  0.2320
  437MO     H07 5064   2.273   1.221   4.483 -3.1701 -0.9939 -1.9694
  437MO     H08 5065   2.088   1.269   4.651 -0.3759 -0.0311 -2.7041
  437MO     H09 5066   2.159   1.429   4.659 -1.2038 -0.3660  2.1240
  437MO     C0A 5067   2.343   1.237   4.807 -0.7728  0.1247  0.4179
  437MO     H0B 5068   2.408   1.317   4.845  1.2442  2.7805  0.6200
  437MO     C0C 5069   2.352   1.122   4.911 -0.5156 -0.4935  0.7479
  437MO     H0D 5070   2.269   1.048   4.889 -0.3679 -0.9597 -2.4234
  437MO     H0E 5071   2.444   1.064   4.908  1.7837 -1.7133  3.1208
  437MO     H0F 5072   2.348   1.162   5.012  1.3308 -2.5963  1.2500
  438MO     C00 5073   4.555   2.397   2.100  0.0157  0.5544  0.5091
  438MO     C01 5074   4.647   2.452   1.994  0.1478 -0.0366  0.8862
  438MO     C02 5075   4.733   2.324   1.961 -0.5711 -0.4522 -0.5993
  438MO     O03 5076   4.660   2.209   2.014 -0.1024  0.3787 -0.3708
  438MO     H04 5077   4.608   2.371   2.195 -0.5665 -0.1520  0.1337
  438MO     H05 5078   4.458   2.462   2.114 -2.9102  1.1934  1.7806
  438MO     H06 5079   4.586   2.474   1.909 -2.8851  1.0582 -0.6166
  438MO     H07 5080   4.693   2.541   2.017  0.5776 -0.7928  0.4048
  438MO     H08 5081   4.832   2.344   1.996 -0.9013  2.1680  2.2435
  438MO     H09 5082   4.744   2.309   1.855 -1.3058  0.8653  2.7489
  438MO     C0A 5083   4.528   2.256   2.038 -0.8097  0.7967 -0.2176
  438MO     H0B 5084   4.456   2.266   1.948 -2.1540  0.1258 -3.2635
  438MO     C0C 5085   4.463   2.158   2.140 -0.4295 -0.7115  0.5345
  438MO     H0D 5086   4.442   2.067   2.085  0.7623 -1.1733  0.9755
  438MO     H0E 5087   4.521   2.141   2.234  0.1812  3.5806  0.4482
  438MO     H0F 5088   4.365   2.205   2.160 -1.4176  2.2526 -1.4373
  439MO     C00 5089   1.538   1.987   0.033  0.3969  0.0599  0.8478
  439MO     C01 5090   1.553   1.856  -0.048 -0.7955  0.6589 -0.4162
  439MO     C02 5091   1.626   1.898  -0.174  0.3167  0.0269  0.6791
  439MO     O03 5092   1.627   2.040  -0.179  0.2736  0.3883  0.3229
  439MO     H04 5093   1.438   2.031   0.016  0.3679  0.3317 -0.5333
  439MO     H05 5094   1.566   1.977   0.137 -3.2808 -3.5544  1.5537
  439MO     H06 5095   1.636   1.790  -0.003  0.7428 -0.9717 -0.3351
  439MO     H07 5096   1.460   1.806  -0.055  0.7283  0.3263 -1.0649
  439MO     H08 5097   1.571   1.869  -0.261  0.5308  0.1447  0.1623
  439MO     H09 5098   1.728   1.864  -0.174 -0.7974 -0.6951 -0.9305
  439MO     C0A 5099   1.637   2.075  -0.043  0.2119 -0.2211 -0.6466
  439MO     H0B 5100   1.742   2.046  -0.019  1.6413  1.1056  0.3130
  439MO     C0C 5101   1.614   2.224  -0.030 -0.2203  0.7722  0.1138
  439MO     H0D 5102   1.677   2.278  -0.104  0.2638 -1.5051  0.0566
  439MO     H0E 5103   1.511   2.257  -0.045  0.5288  0.5403 -1.9894
  439MO     H0F 5104   1.639   2.256   0.068 -2.3922 -0.7486  2.8085
  440MO     C00 5105   2.113   4.853   3.940  0.4248  0.2620 -0.1965
  440MO     C01 5106   2.051   4.788   3.819  0.3163 -0.2466  0.0061
  440MO     C02 5107   2.056   4.634   3.848 -0.1220 -0.1006 -0.9791
  440MO     O03 5108   2.095   4.626   3.979 -0.3862  0.1112 -1.0454
  440MO     H04 5109   2.221   4.844   3.925  0.7560  1.0822  0.2476
  440MO     H05 5110   2.086   4.962   3.950 -1.2156 -2.5099  2.1461
  440MO     H06 5111   1.959   4.838   3.794 -0.1412  1.1267 -2.8246
  440MO     H07 5112   2.108   4.816   3.730 -1.0086  1.4600  1.2022
  440MO     H08 5113   2.139   4.593   3.790 -1.5255  0.2528 -1.7460
  440MO     H09 5114   1.967   4.585   3.819  0.6840 -0.3444 -0.6601
  440MO     C0A 5115   2.079   4.750   4.053 -0.2616  0.9799  0.5667
  440MO     H0B 5116   1.970   4.744   4.078 -0.8557 -1.9443  1.6291
  440MO     C0C 5117   2.165   4.753   4.179 -0.1779 -0.1212 -0.4037
  440MO     H0D 5118   2.115   4.692   4.256 -1.3482  1.9504 -2.8110
  440MO     H0E 5119   2.267   4.723   4.168  1.0814 -1.0462  1.1481
  440MO     H0F 5120   2.154   4.849   4.223 -0.7309  2.6315  0.8490
  441MO     C00 5121   4.549   4.306   5.075 -0.5377 -0.4408 -0.1423
  441MO     C01 5122   4.541   4.391   5.200  0.5533 -0.2144 -0.0541
  441MO     C02 5123   4.481   4.292   5.310  0.4703 -0.5810  0.1493
  441MO     O03 5124   4.412   4.197   5.232 -0.1850  0.1216 -0.8323
  441MO     H04 5125   4.471   4.333   5.003 -2.1759  0.2955 -2.5310
  441MO     H05 5126   4.642   4.299   5.025 -0.9619  1.5491  0.3216
  441MO     H06 5127   4.633   4.420   5.240 -0.8130 -0.2729 -0.3383
  441MO     H07 5128   4.477   4.480   5.188  0.4178  2.8247  1.3295
  441MO     H08 5129   4.412   4.347   5.376 -0.9139  2.3535 -1.6124
  441MO     H09 5130   4.558   4.258   5.377 -1.2440 -0.9234  1.9150
  441MO     C0A 5131   4.510   4.166   5.130  1.8625  0.0704  0.1346
  441MO     H0B 5132   4.592   4.121   5.178 -0.8838 -0.5391  1.5958
  441MO     C0C 5133   4.443   4.076   5.026  0.5885 -0.0403  0.0761
  441MO     H0D 5134   4.423   3.976   5.067  1.1331 -1.4043  1.6942
  441MO     H0E 5135   4.355   4.129   4.987  0.7688  0.4109 -2.1439
  441MO     H0F 5136   4.509   4.066   4.939  4.1432  2.5120 -0.9904
  442MO     C00 5137   4.693   5.698   4.927  0.0773 -0.1235  0.1465
  442MO     C01 5138   4.589   5.802   4.951 -0.2883 -0.4661  0.2100
  442MO     C02 5139   4.481   5.773   4.849  0.5330  0.1227  0.2607
  442MO     O03 5140   4.484   5.629   4.852  0.4965 -0.5170 -0.6509
  442MO     H04 5141   4.777   5.745   4.873 -0.3210 -1.1505 -0.8969
  442MO     H05 5142   4.723   5.659   5.023 -1.0535 -0.0281  1.6523
  442MO     H06 5143   4.538   5.801   5.040  0.6034  0.2236 -1.6159
  442MO     H07 5144   4.633   5.906   4.947  4.4911 -1.2128  0.6985
  442MO     H08 5145   4.505   5.812   4.750 -1.0268 -1.7423  0.0433
  442MO     H09 5146   4.386   5.817   4.878  1.3367 -1.3149 -1.1199
  442MO     C0A 5147   4.623   5.592   4.857  0.2941 -0.6568 -0.1053
  442MO     H0B 5148   4.629   5.498   4.911  1.3217  0.2437 -1.7318
  442MO     C0C 5149   4.667   5.566   4.720 -0.3649 -0.6560  0.9946
  442MO     H0D 5150   4.683   5.654   4.667 -0.7421 -2.6117 -0.2733
  442MO     H0E 5151   4.765   5.512   4.715 -2.2851 -1.6897  0.9738
  442MO     H0F 5152   4.605   5.507   4.660  0.4091 -0.3870  3.2643
  443MO     C00 5153   2.027   2.318   2.030 -0.5480  0.2254  0.4350
  443MO     C01 5154   2.164   2.295   1.966  0.0563  0.1276 -0.2044
  443MO     C02 5155   2.218   2.175   2.040  0.7497 -0.2739 -0.0472
  443MO     O03 5156   2.130   2.164   2.153  0.0676  0.0905  0.1615
  443MO     H04 5157   2.034   2.420   2.067  0.4583  0.4038 -1.2325
  443MO     H05 5158   1.950   2.325   1.963  0.8808 -0.4834 -0.4074
  443MO     H06 5159   2.170   2.293   1.858  0.2752  0.1079 -1.8576
  443MO     H07 5160   2.224   2.381   1.996  0.6676  3.2985  1.1776
  443MO     H08 5161   2.315   2.208   2.058 -0.4407  0.4570 -0.8671
  443MO     H09 5162   2.217   2.091   1.979  1.5592  4.3121  1.8031
  443MO     C0A 5163   2.000   2.209   2.134  0.3840  0.1561  0.1783
  443MO     H0B 5164   1.945   2.137   2.079  0.7284  1.3479  0.5988
  443MO     C0C 5165   1.933   2.245   2.266 -0.8506 -0.3397  0.3558
  443MO     H0D 5166   1.921   2.161   2.343 -1.4120  1.7677  0.4402
  443MO     H0E 5167   1.984   2.322   2.322 -0.3600  3.1962  1.4341
  443MO     H0F 5168   1.839   2.277   2.236  0.2545  1.4383 -1.1566
  444MO     C00 5169   4.456   1.075   3.798 -0.4548 -0.2038 -0.3136
  444MO     C01 5170   4.507   1.196   3.726  0.2921  0.5252 -0.3955
  444MO     C02 5171   4.440   1.191   3.593  0.9645  0.1099 -0.5968
  444MO     O03 5172   4.391   1.060   3.582 -0.0612 -0.3906  0.1270
  444MO     H04 5173   4.549   1.014   3.811 -1.0143  0.4582 -2.2439
  444MO     H05 5174   4.426   1.087   3.901 -0.5182  0.7774 -1.6407
  444MO     H06 5175   4.476   1.285   3.783 -0.0688  1.8042 -2.5289
  444MO     H07 5176   4.617   1.202   3.712 -1.0712  0.8006  2.2780
  444MO     H08 5177   4.506   1.224   3.507  0.2223 -0.3028  0.1142
  444MO     H09 5178   4.352   1.261   3.585 -0.1268 -0.8399 -1.1082
  444MO     C0A 5179   4.348   1.023   3.709  0.0158  0.6099 -0.3005
  444MO     H0B 5180   4.250   1.067   3.738 -1.9538 -1.3296  2.5791
  444MO     C0C 5181   4.331   0.874   3.694  0.7543 -0.2735 -0.0769
  444MO     H0D 5182   4.425   0.840   3.654 -1.2386  0.5217 -0.0904
  444MO     H0E 5183   4.322   0.819   3.791  2.9752  0.7189 -0.2354
  444MO     H0F 5184   4.250   0.849   3.626  2.4890 -1.3172  0.9673
  445MO     C00 5185   1.631   2.812   5.061  0.3701 -0.2992  0.1358
  445MO     C01 5186   1.701   2.887   4.950  0.4906 -0.2903 -0.2941
  445MO     C02 5187   1.640   3.026   4.957  0.5658 -0.1804 -0.3813
  445MO     O03 5188   1.599   3.040   5.096 -0.0720 -0.3128  0.1438
  445MO     H04 5189   1.529   2.782   5.040 -0.7815  1.4360 -0.3658
  445MO     H05 5190   1.679   2.722   5.093 -1.7922  1.1658  1.4799
  445MO     H06 5191   1.805   2.894   4.983 -2.1713  0.1124  2.3815
  445MO     H07 5192   1.676   2.836   4.855 -2.5495  1.8519 -1.4946
  445MO     H08 5193   1.563   3.030   4.882  1.4375  3.1439 -1.3483
  445MO     H09 5194   1.724   3.097   4.936  2.4690 -2.8902 -0.2045
  445MO     C0A 5195   1.629   2.922   5.171  0.0319 -0.3800  0.2773
  445MO     H0B 5196   1.725   2.942   5.200 -0.1277  0.1237 -1.2198
  445MO     C0C 5197   1.526   2.906   5.287 -0.8099  0.7252  0.6084
  445MO     H0D 5198   1.526   3.006   5.325 -0.8284  1.8397  0.5651
  445MO     H0E 5199   1.434   2.857   5.250 -1.2761 -1.8214  1.4914
  445MO     H0F 5200   1.553   2.838   5.367 -2.5053 -2.2247  0.1947
  446MO     C00 5201   0.216   4.373   2.513  0.2127 -0.2979  0.2408
  446MO     C01 5202   0.179   4.516   2.470 -0.3878 -0.3043  0.3936
  446MO     C02 5203   0.297   4.597   2.508  0.0110 -0.6073 -0.4490
  446MO     O03 5204   0.378   4.518   2.597  0.1483  0.4545  0.1157
  446MO     H04 5205   0.165   4.345   2.605 -1.4332  1.7027  0.3938
  446MO     H05 5206   0.199   4.294   2.432 -0.0499 -1.0025 -1.1172
  446MO     H06 5207   0.170   4.522   2.364  1.8937  1.0181  1.4327
  446MO     H07 5208   0.091   4.556   2.511  1.2367  2.3595 -0.6629
  446MO     H08 5209   0.272   4.683   2.571 -1.7783  0.5547  0.7970
  446MO     H09 5210   0.365   4.623   2.428 -0.3750  0.4062  0.4368
  446MO     C0A 5211   0.366   4.389   2.527 -0.1543 -0.0477 -0.9724
  446MO     H0B 5212   0.418   4.380   2.436  0.2838  2.6596 -0.9048
  446MO     C0C 5213   0.434   4.278   2.607  0.2166  1.2321 -0.2204
  446MO     H0D 5214   0.544   4.285   2.597 -0.0395 -0.5523  2.0853
  446MO     H0E 5215   0.407   4.294   2.720  0.0272  1.1046  1.7627
  446MO     H0F 5216   0.398   4.189   2.560  0.6004 -0.1865 -0.1183
  447MO     C00 5217   3.785   2.555   4.017  0.4151 -0.0143 -0.3637
  447MO     C01 5218   3.727   2.594   3.891 -0.3619  0.2162 -0.4048
  447MO     C02 5219   3.582   2.605   3.917  0.4601  0.2607  0.7430
  447MO     O03 5220   3.561   2.531   4.033 -0.3539  0.2437 -0.3797
  447MO     H04 5221   3.822   2.450   4.004  1.7926  1.9363  0.3929
  447MO     H05 5222   3.876   2.608   4.040  0.1686 -1.1555  1.9705
  447MO     H06 5223   3.772   2.683   3.858  3.0594 -2.2057 -0.5199
  447MO     H07 5224   3.747   2.524   3.821  1.0397  0.2035  0.4726
  447MO     H08 5225   3.529   2.574   3.831  2.3547  0.8453 -0.7595
  447MO     H09 5226   3.555   2.712   3.939  0.4813  1.7873 -2.2238
  447MO     C0A 5227   3.669   2.554   4.119 -0.4078  0.0015 -0.9965
  447MO     H0B 5228   3.653   2.655   4.171  1.1734 -1.9185 -0.8529
  447MO     C0C 5229   3.660   2.447   4.234 -0.1419 -0.0139  0.6984
  447MO     H0D 5230   3.732   2.477   4.306 -2.2555  1.1567 -1.1151
  447MO     H0E 5231   3.559   2.454   4.291 -2.3886  0.7836  2.7831
  447MO     H0F 5232   3.679   2.349   4.186 -0.4140  0.7437 -1.4769
  448MO     C00 5233   2.486   1.507   5.358  0.1107  0.8441 -0.1222
  448MO     C01 5234   2.546   1.410   5.256 -0.2699 -0.8061  0.1605
  448MO     C02 5235   2.643   1.324   5.334 -0.0348 -0.1272  0.6283
  448MO     O03 5236   2.675   1.407   5.449  0.1110 -0.2699  0.6567
  448MO     H04 5237   2.493   1.616   5.335  0.3358 -0.7419 -2.0557
  448MO     H05 5238   2.377   1.486   5.371 -0.9001 -0.9765  1.5480
  448MO     H06 5239   2.482   1.360   5.193  3.3143  0.9674  1.1854
  448MO     H07 5240   2.615   1.472   5.199 -1.9339 -0.8170  0.6490
  448MO     H08 5241   2.731   1.294   5.275 -1.7389  1.5342 -0.2588
  448MO     H09 5242   2.603   1.234   5.376  0.5173 -3.4106 -2.8252
  448MO     C0A 5243   2.557   1.474   5.490  0.7351 -0.3363 -0.7943
  448MO     H0B 5244   2.508   1.396   5.539  1.8130  1.4439  2.1234
  448MO     C0C 5245   2.578   1.586   5.587 -0.1557 -0.3298  0.2250
  448MO     H0D 5246   2.606   1.544   5.686 -2.4748 -2.7875 -0.7569
  448MO     H0E 5247   2.637   1.669   5.551 -1.3937 -1.7327  0.2100
  448MO     H0F 5248   2.479   1.632   5.609  2.1274  0.2330 -0.1465
  449MO     C00 5249   3.577   2.875   4.310  0.5403 -0.2015  0.8720
  449MO     C01 5250   3.573   2.773   4.420  0.3073 -0.3951 -0.6049
  449MO     C02 5251   3.495   2.851   4.530  0.3440  0.7453  0.2386
  449MO     O03 5252   3.522   2.990   4.515 -0.8376 -0.2231  0.0196
  449MO     H04 5253   3.675   2.891   4.261 -2.0447  0.9733  0.5582
  449MO     H05 5254   3.512   2.856   4.224 -3.3752 -1.1935 -0.1339
  449MO     H06 5255   3.518   2.686   4.385 -1.0354  1.3059 -1.9088
  449MO     H07 5256   3.678   2.753   4.448  1.5052  1.5785 -0.7035
  449MO     H08 5257   3.507   2.813   4.634  1.2626  1.0194 -0.3200
  449MO     H09 5258   3.391   2.843   4.511 -2.1436  1.0151  1.4886
  449MO     C0A 5259   3.523   3.003   4.378  0.1808 -0.9064 -0.2643
  449MO     H0B 5260   3.425   3.032   4.344  0.2196 -1.4630  0.5468
  449MO     C0C 5261   3.608   3.124   4.349 -0.2656 -0.5925  0.1694
  449MO     H0D 5262   3.704   3.119   4.394 -2.0436  1.4106 -0.3369
  449MO     H0E 5263   3.613   3.140   4.240  0.3130 -1.1762 -2.2809
  449MO     H0F 5264   3.554   3.204   4.387 -3.5005 -2.0111 -0.6654
  450MO     C00 5265   2.003   4.914   3.182 -0.1847 -0.1351 -0.1206
  450MO     C01 5266   2.032   5.004   3.068  0.3740  0.1057  0.4325
  450MO     C02 5267   2.073   5.138   3.133 -0.3717  0.5896  0.5116
  450MO     O03 5268   2.073   5.119   3.270  0.2580 -0.0594 -0.1044
  450MO     H04 5269   1.894   4.924   3.193 -0.2414  1.0019  0.3869
  450MO     H05 5270   2.029   4.812   3.172 -1.1927  1.1897  1.1814
  450MO     H06 5271   2.114   4.965   3.005 -0.5327 -0.9216 -0.6220
  450MO     H07 5272   1.949   5.013   2.997 -1.5600 -0.2698 -0.6278
  450MO     H08 5273   1.997   5.212   3.106 -0.2496 -0.5752 -1.0479
  450MO     H09 5274   2.172   5.168   3.084  0.3735 -3.8218 -1.4270
  450MO     C0A 5275   2.076   4.979   3.297 -0.1530  0.2234 -0.9637
  450MO     H0B 5276   2.178   4.936   3.304  0.1502 -0.3618  0.5364
  450MO     C0C 5277   2.012   4.965   3.433  0.1330 -0.2682 -0.0892
  450MO     H0D 5278   1.907   4.989   3.428 -0.2786  0.6142  0.5786
  450MO     H0E 5279   2.018   4.865   3.474  0.7489  3.4722  1.4043
  450MO     H0F 5280   2.062   5.035   3.495  0.8237 -2.7641 -0.6352
  451MO     C00 5281   5.556   5.278   0.010 -0.1835 -0.3174 -0.1815
  451MO     C01 5282   5.647   5.307   0.128  0.0621 -0.5708  0.6234
  451MO     C02 5283   5.612   5.202   0.230  0.1677  0.6088 -0.0863
  451MO     O03 5284   5.548   5.098   0.162 -0.0262  0.6340 -0.3709
  451MO     H04 5285   5.448   5.311   0.020  1.5086  1.1851  0.1897
  451MO     H05 5286   5.600   5.311  -0.079  0.2616 -4.2954  0.8001
  451MO     H06 5287   5.750   5.307   0.103  0.0159 -1.7354 -0.3095
  451MO     H07 5288   5.621   5.407   0.152  0.3287 -1.6471 -1.5434
  451MO     H08 5289   5.530   5.247   0.294  1.2966  1.7886  0.4516
  451MO     H09 5290   5.700   5.175   0.300  2.5653 -2.6270  0.3957
  451MO     C0A 5291   5.554   5.122   0.025  0.1296 -0.7185 -0.2660
  451MO     H0B 5292   5.658   5.094   0.002 -2.5917 -1.7365  0.6974
  451MO     C0C 5293   5.456   5.052  -0.066 -0.2126 -0.1695  0.4612
  451MO     H0D 5294   5.477   4.946  -0.068  2.3196 -0.4285  1.2989
  451MO     H0E 5295   5.354   5.079  -0.037  0.1407  0.0040  0.2701
  451MO     H0F 5296   5.466   5.093  -0.167  0.0654 -2.9438  0.7949
  452MO     C00 5297   1.963   5.591   1.247  0.2030 -0.3863  0.4076
  452MO     C01 5298   1.993   5.683   1.363 -0.0997  0.9166  0.1832
  452MO     C02 5299   2.065   5.806   1.299  0.7647  0.1511 -0.0611
  452MO     O03 5300   2.113   5.756   1.176  0.7144 -0.2894 -0.5861
  452MO     H04 5301   2.017   5.498   1.272 -0.3127 -0.0625  0.7647
  452MO     H05 5302   1.855   5.556   1.246 -2.6337  1.5926 -0.3318
  452MO     H06 5303   1.912   5.722   1.426 -1.3896 -2.2682  0.0540
  452MO     H07 5304   2.059   5.624   1.428  2.9672  0.6441 -1.4583
  452MO     H08 5305   2.145   5.852   1.354  0.3170 -0.5359  0.8632
  452MO     H09 5306   1.996   5.888   1.271  1.4068  3.4260  0.0373
  452MO     C0A 5307   2.012   5.669   1.125 -0.2157 -0.0064  0.5989
  452MO     H0B 5308   1.938   5.732   1.067 -0.9284  0.4173  1.5418
  452MO     C0C 5309   2.080   5.573   1.028  0.4317 -0.2110 -0.3984
  452MO     H0D 5310   2.143   5.503   1.082 -2.1708 -0.9146  0.5760
  452MO     H0E 5311   2.014   5.510   0.967 -0.5565 -1.0769 -0.8564
  452MO     H0F 5312   2.147   5.633   0.967 -0.5978  2.3013  2.0334
  453MO     C00 5313   3.605   5.617   2.496 -0.7199  0.3536  0.3393
  453MO     C01 5314   3.753   5.609   2.526  0.0421  1.0357 -0.5110
  453MO     C02 5315   3.821   5.688   2.417 -0.0099 -0.0661 -0.0978
  453MO     O03 5316   3.717   5.717   2.323 -0.3413  0.3052  0.2124
  453MO     H04 5317   3.578   5.527   2.442  0.9086  0.6315 -0.8070
  453MO     H05 5318   3.545   5.628   2.584 -1.1373  0.9009 -0.4640
  453MO     H06 5319   3.775   5.659   2.616  1.8608 -0.0771 -2.9269
  453MO     H07 5320   3.781   5.502   2.538 -1.4792  0.2219  1.0302
  453MO     H08 5321   3.905   5.628   2.376  2.5140  0.4159 -0.4096
  453MO     H09 5322   3.865   5.779   2.446 -2.1257 -1.1568 -1.3692
  453MO     C0A 5323   3.596   5.733   2.396  0.2517  0.0617 -0.2350
  453MO     H0B 5324   3.599   5.828   2.448 -1.6950 -0.3412 -2.5551
  453MO     C0C 5325   3.470   5.738   2.310 -1.0374  0.1714  0.6127
  453MO     H0D 5326   3.383   5.754   2.368  2.0622 -0.5467  1.8670
  453MO     H0E 5327   3.494   5.810   2.233  0.1464  1.0423  0.2364
  453MO     H0F 5328   3.440   5.647   2.262 -0.9768 -1.9200  3.0579
  454MO     C00 5329   1.474   2.508   3.078 -0.3154 -0.0197  0.0787
  454MO     C01 5330   1.584   2.433   3.007  0.8405  0.7062  0.4008
  454MO     C02 5331   1.701   2.526   3.022 -0.3709  0.0470 -0.0353
  454MO     O03 5332   1.675   2.615   3.134 -0.9355  0.3038  0.3380
  454MO     H04 5333   1.410   2.570   3.024 -0.0901  1.1013  0.4574
  454MO     H05 5334   1.400   2.433   3.119 -1.2927 -0.9601 -1.9994
  454MO     H06 5335   1.602   2.350   3.074 -2.8923 -2.5162 -0.6463
  454MO     H07 5336   1.549   2.396   2.914  0.8927 -0.1710 -1.7127
  454MO     H08 5337   1.708   2.583   2.939 -1.1167 -0.2832 -0.7184
  454MO     H09 5338   1.793   2.472   3.048 -0.4143 -0.5154 -0.3487
  454MO     C0A 5339   1.556   2.569   3.196 -0.1475 -0.7084 -0.5212
  454MO     H0B 5340   1.583   2.493   3.276  2.6232  0.7098 -0.6564
  454MO     C0C 5341   1.495   2.698   3.242  0.0812 -0.4139 -0.3771
  454MO     H0D 5342   1.566   2.753   3.306 -2.0618 -0.6611  1.2737
  454MO     H0E 5343   1.483   2.764   3.154  1.1548 -1.8502 -3.0326
  454MO     H0F 5344   1.391   2.686   3.285  0.0320 -0.9407  1.6400
  455MO     C00 5345   4.274   4.837   5.009 -0.0646  0.2445  0.3037
  455MO     C01 5346   4.256   4.748   4.890 -0.3512  0.7762 -0.4854
  455MO     C02 5347   4.142   4.805   4.809  0.4725  0.7392 -0.5601
  455MO     O03 5348   4.058   4.855   4.914 -0.4763  0.1203 -0.5266
  455MO     H04 5349   4.265   4.769   5.093 -0.7929 -2.6689 -0.7938
  455MO     H05 5350   4.368   4.891   5.011  2.1514  0.8074 -0.1397
  455MO     H06 5351   4.353   4.739   4.845  1.1503  2.4131  2.7452
  455MO     H07 5352   4.223   4.649   4.933 -0.1273  0.1869 -2.5969
  455MO     H08 5353   4.081   4.735   4.756  0.5917  1.1755  2.3893
  455MO     H09 5354   4.160   4.883   4.736 -0.6615  1.0212  0.1495
  455MO     C0A 5355   4.146   4.925   5.005 -0.6479  0.9209  0.1388
  455MO     H0B 5356   4.178   5.017   4.956 -0.6139 -2.8012  2.4357
  455MO     C0C 5357   4.075   4.947   5.137 -0.4197  0.1509  0.3285
  455MO     H0D 5358   3.991   5.023   5.127 -0.4433 -1.5349 -0.3393
  455MO     H0E 5359   4.039   4.855   5.175 -0.3524 -1.1470 -1.2888
  455MO     H0F 5360   4.153   4.974   5.212  2.3557  2.1582  0.3517
  456MO     C00 5361   2.845   3.798   5.778  0.3276 -0.1267  0.8624
  456MO     C01 5362   2.883   3.721   5.898  0.3157 -0.0306 -0.5905
  456MO     C02 5363   2.868   3.818   6.011 -0.4000  0.0691 -0.2221
  456MO     O03 5364   2.762   3.910   5.970 -0.3240  0.3176  0.5565
  456MO     H04 5365   2.923   3.865   5.763  1.2140 -0.7976 -0.7546
  456MO     H05 5366   2.813   3.736   5.689 -0.5914  0.3547 -0.5833
  456MO     H06 5367   2.813   3.635   5.905  0.4276 -1.2122 -2.9223
  456MO     H07 5368   2.981   3.700   5.886  0.2563  1.3881 -0.4513
  456MO     H08 5369   2.965   3.866   6.028  0.7244  0.2618 -2.1355
  456MO     H09 5370   2.823   3.754   6.095 -1.7867 -3.9312 -0.3278
  456MO     C0A 5371   2.727   3.877   5.836  0.7137 -0.1647  1.0519
  456MO     H0B 5372   2.640   3.820   5.851  0.1348 -0.3016  1.5073
  456MO     C0C 5373   2.718   4.003   5.757  0.4591  0.0882 -0.2746
  456MO     H0D 5374   2.796   4.075   5.783  0.7275  0.7240  0.0418
  456MO     H0E 5375   2.729   3.987   5.651  0.8150 -1.2570 -0.1046
  456MO     H0F 5376   2.629   4.058   5.773 -1.1199 -0.9697  0.7430
  457MO     C00 5377   5.736   0.226   0.620  0.1436 -0.2944  0.1353
  457MO     C01 5378   5.741   0.077   0.639  0.5393  0.0496  0.5826
  457MO     C02 5379   5.705   0.056   0.784  0.3857 -0.0214 -0.1486
  457MO     O03 5380   5.719   0.181   0.847 -0.0289 -0.4187  0.7345
  457MO     H04 5381   5.834   0.269   0.586  0.4204  0.3631 -1.3641
  457MO     H05 5382   5.655   0.246   0.549 -1.5045 -1.6193 -0.6231
  457MO     H06 5383   5.677   0.013   0.576  3.4085  0.9243  1.4199
  457MO     H07 5384   5.840   0.038   0.623  1.7557  2.2414 -0.4413
  457MO     H08 5385   5.771  -0.013   0.831 -1.0589  0.1081  1.8460
  457MO     H09 5386   5.604   0.014   0.797  0.9585  0.8503  0.7910
  457MO     C0A 5387   5.685   0.279   0.750 -0.5568 -0.5288 -0.5056
  457MO     H0B 5388   5.578   0.282   0.755 -0.0410  0.2784 -2.6513
  457MO     C0C 5389   5.748   0.411   0.796  0.1293 -0.1837  0.2676
  457MO     H0D 5390   5.717   0.445   0.891  0.7511  0.9438 -1.9585
  457MO     H0E 5391   5.851   0.389   0.807 -2.1834 -0.5765  1.0199
  457MO     H0F 5392   5.721   0.491   0.725  1.5292 -0.0282 -1.1439
  458MO     C00 5393   5.689   3.248   0.727  1.0021  0.2921  0.6670
  458MO     C01 5394   5.834   3.222   0.736 -0.1468  0.2049  0.7190
  458MO     C02 5395   5.909   3.342   0.694  0.1472 -0.2770 -0.3406
  458MO     O03 5396   5.812   3.450   0.716  0.3581 -0.3623 -0.4499
  458MO     H04 5397   5.660   3.226   0.630  1.6356 -1.7253  0.8274
  458MO     H05 5398   5.629   3.179   0.788  1.3005 -0.2419 -0.6716
  458MO     H06 5399   5.846   3.204   0.841  0.7387  0.6655  1.5812
  458MO     H07 5400   5.867   3.133   0.674 -0.4275 -0.1217 -1.9314
  458MO     H08 5401   5.911   3.349   0.588  1.1298 -0.9031 -3.1455
  458MO     H09 5402   6.003   3.358   0.733  0.5327 -0.2017 -1.7660
  458MO     C0A 5403   5.688   3.395   0.757  0.4653  0.6712  0.0692
  458MO     H0B 5404   5.677   3.410   0.866  0.0792  1.3172 -0.9441
  458MO     C0C 5405   5.574   3.460   0.690 -1.4687  0.7688  0.1603
  458MO     H0D 5406   5.586   3.462   0.580  1.8484  2.4809  0.6697
  458MO     H0E 5407   5.474   3.408   0.710 -0.3759 -3.4227  1.1711
  458MO     H0F 5408   5.557   3.570   0.719 -2.5393 -3.5209  1.6617
  459MO     C00 5409   0.401   0.901   4.556 -0.1538 -0.0972 -0.0772
  459MO     C01 5410   0.344   0.783   4.627 -1.0928  1.1433  0.4731
  459MO     C02 5411   0.221   0.838   4.697 -0.3834 -0.8035 -0.4604
  459MO     O03 5412   0.227   0.982   4.683  0.3107  0.2719  0.3310
  459MO     H04 5413   0.489   0.932   4.606 -2.6717 -0.3379 -2.5381
  459MO     H05 5414   0.439   0.875   4.459 -2.8046 -2.5959 -1.2942
  459MO     H06 5415   0.323   0.700   4.562  0.2332  2.8952 -1.0858
  459MO     H07 5416   0.408   0.735   4.692 -2.8047  1.8170  1.8499
  459MO     H08 5417   0.220   0.811   4.806 -1.1969 -0.5031 -0.3499
  459MO     H09 5418   0.121   0.796   4.672 -1.0737  0.9887  0.0989
  459MO     C0A 5419   0.294   1.008   4.561 -0.1455 -0.7725 -0.7608
  459MO     H0B 5420   0.213   1.003   4.488 -3.0628  2.8056  1.8560
  459MO     C0C 5421   0.345   1.146   4.587  0.5343 -0.0813  0.1801
  459MO     H0D 5422   0.397   1.176   4.499 -0.3677 -2.2650  0.9742
  459MO     H0E 5423   0.261   1.203   4.616 -2.3606 -1.3452 -2.3301
  459MO     H0F 5424   0.424   1.154   4.665 -0.2234  0.1160 -0.1604
  460MO     C00 5425   4.193   2.803   4.389 -0.2351 -0.0144 -0.3768
  460MO     C01 5426   4.082   2.704   4.434 -0.9243 -0.8412  0.4988
  460MO     C02 5427   3.973   2.796   4.458 -0.1348  0.1228  0.0639
  460MO     O03 5428   4.035   2.919   4.501  0.1097 -0.3424  0.2169
  460MO     H04 5429   4.297   2.774   4.402 -0.5629 -1.9454  0.0092
  460MO     H05 5430   4.193   2.823   4.284  0.5452 -0.3973  1.6449
  460MO     H06 5431   4.056   2.639   4.355  0.0200 -3.0201  0.7698
  460MO     H07 5432   4.111   2.646   4.517  0.4227  1.1724 -1.8162
  460MO     H08 5433   3.913   2.752   4.536  2.1275 -2.5271 -0.4968
  460MO     H09 5434   3.910   2.826   4.371 -1.1601  0.9800 -1.3251
  460MO     C0A 5435   4.166   2.943   4.451 -0.0309 -0.5275 -0.2870
  460MO     H0B 5436   4.167   3.023   4.373  0.2258 -0.2443  1.0747
  460MO     C0C 5437   4.251   2.997   4.568 -0.3325 -0.7599  0.5966
  460MO     H0D 5438   4.347   3.034   4.518 -0.4362  1.2266 -0.0811
  460MO     H0E 5439   4.192   3.077   4.611  0.1503 -1.3695 -0.4469
  460MO     H0F 5440   4.279   2.927   4.642  1.1245  2.4749 -0.4152
  461MO     C00 5441   4.506   5.327   2.504  0.2792 -0.4360  0.3288
  461MO     C01 5442   4.356   5.304   2.505  0.4846 -0.0197  0.6727
  461MO     C02 5443   4.305   5.379   2.382 -0.3161 -0.1520  0.2695
  461MO     O03 5444   4.426   5.431   2.322 -1.0344 -0.1157 -0.1674
  461MO     H04 5445   4.518   5.406   2.577 -2.4657 -0.1806 -0.7909
  461MO     H05 5446   4.559   5.245   2.546 -1.5765 -2.7162 -1.0174
  461MO     H06 5447   4.332   5.197   2.497  1.5194 -1.8734  0.7595
  461MO     H07 5448   4.320   5.347   2.597  0.1696 -0.3490  1.1815
  461MO     H08 5449   4.223   5.451   2.405  1.5318 -0.5051  0.6874
  461MO     H09 5450   4.257   5.301   2.328  1.5678 -0.5376  0.9019
  461MO     C0A 5451   4.534   5.352   2.358 -0.2750  0.1872  0.0446
  461MO     H0B 5452   4.533   5.264   2.293  0.2254  2.9125 -0.4135
  461MO     C0C 5453   4.665   5.432   2.338 -0.5710 -0.2381 -0.1750
  461MO     H0D 5454   4.749   5.370   2.365  2.5101  3.7222 -3.6635
  461MO     H0E 5455   4.675   5.455   2.235 -0.9593  1.2194 -1.4947
  461MO     H0F 5456   4.662   5.526   2.384  1.4502 -2.8871  2.2092
  462MO     C00 5457   0.295   2.457   4.520  0.3788  0.0755 -0.2637
  462MO     C01 5458   0.218   2.576   4.467  0.2790 -0.6566  0.1092
  462MO     C02 5459   0.237   2.562   4.317 -0.3640 -0.0519  0.1218
  462MO     O03 5460   0.302   2.438   4.287 -0.2184  0.0413  0.0105
  462MO     H04 5461   0.350   2.467   4.616 -1.8592 -0.4861 -0.7170
  462MO     H05 5462   0.240   2.365   4.525 -0.4940 -3.7942 -2.7840
  462MO     H06 5463   0.111   2.586   4.485 -0.1884 -0.8620  0.8688
  462MO     H07 5464   0.266   2.667   4.503 -0.9230 -0.1730 -0.8711
  462MO     H08 5465   0.296   2.648   4.277  1.0288  1.9995 -1.2359
  462MO     H09 5466   0.144   2.550   4.257 -0.7739 -2.5110 -1.3842
  462MO     C0A 5467   0.389   2.423   4.402 -0.0599 -0.2445  0.4000
  462MO     H0B 5468   0.425   2.319   4.397  0.3097 -0.4727  0.5241
  462MO     C0C 5469   0.520   2.505   4.399  0.6502 -0.0447 -0.1001
  462MO     H0D 5470   0.566   2.483   4.303 -1.7451 -0.4168 -0.5276
  462MO     H0E 5471   0.499   2.609   4.408 -1.4679  0.3329  0.8199
  462MO     H0F 5472   0.591   2.474   4.478 -1.1215  0.9840 -0.2627
  463MO     C00 5473   3.855   2.187   5.438  0.1427 -0.2698 -0.5385
  463MO     C01 5474   3.902   2.319   5.389 -0.1053 -0.7099 -0.3046
  463MO     C02 5475   3.850   2.312   5.244  0.0612 -0.4863 -0.3516
  463MO     O03 5476   3.831   2.180   5.204 -0.0771 -0.4163  0.3085
  463MO     H04 5477   3.946   2.132   5.457 -1.0687  1.8034 -0.9141
  463MO     H05 5478   3.788   2.196   5.523 -3.3190 -0.6975 -0.7950
  463MO     H06 5479   3.860   2.403   5.445 -2.2951 -2.9811 -0.4909
  463MO     H07 5480   4.008   2.325   5.404 -0.4957  1.9483  2.5820
  463MO     H08 5481   3.924   2.349   5.178  3.2601  1.3893  0.4476
  463MO     H09 5482   3.763   2.378   5.245  1.5973  2.3833 -0.2031
  463MO     C0A 5483   3.784   2.122   5.323 -0.6989 -0.3066  0.0640
  463MO     H0B 5484   3.680   2.139   5.322 -2.8590 -0.1764  0.9652
  463MO     C0C 5485   3.805   1.971   5.319  0.0784  0.2058  0.4404
  463MO     H0D 5486   3.910   1.945   5.319 -1.1222  0.2359  0.1708
  463MO     H0E 5487   3.766   1.921   5.407  0.1856  0.6091  1.7082
  463MO     H0F 5488   3.764   1.924   5.228  2.7983 -0.5513 -0.5331
  464MO     C00 5489   3.346   1.996   1.336 -0.1284 -0.4334  0.0918
  464MO     C01 5490   3.224   1.934   1.394  0.1846  0.5539  0.5732
  464MO     C02 5491   3.166   2.046   1.484  0.5510  0.3528 -0.7449
  464MO     O03 5492   3.275   2.141   1.491 -0.2672 -0.5567 -0.1747
  464MO     H04 5493   3.432   1.952   1.384  1.2650  1.9691  0.5222
  464MO     H05 5494   3.349   1.960   1.230  0.2286  1.4189 -0.3513
  464MO     H06 5495   3.149   1.911   1.324 -2.2288 -0.7696  2.8789
  464MO     H07 5496   3.249   1.839   1.446  0.2905  2.6649  0.5483
  464MO     H08 5497   3.137   2.006   1.581  0.4459  3.5754  0.0003
  464MO     H09 5498   3.078   2.091   1.440 -3.6934  0.9776  1.3391
  464MO     C0A 5499   3.338   2.143   1.363 -0.6262  0.5107 -0.9002
  464MO     H0B 5500   3.268   2.192   1.286  0.7590  0.2129 -1.4629
  464MO     C0C 5501   3.466   2.218   1.364 -0.3256  0.9011  0.9466
  464MO     H0D 5502   3.503   2.198   1.264  3.2882  1.9362  0.4579
  464MO     H0E 5503   3.430   2.321   1.364 -3.0150 -2.2458  1.3069
  464MO     H0F 5504   3.543   2.198   1.436  1.2327  3.9521 -1.1537
  465MO     C00 5505   2.708   5.096   0.447 -0.2253  0.0438  0.1094
  465MO     C01 5506   2.782   5.199   0.522 -0.2986 -0.3086 -0.2127
  465MO     C02 5507   2.868   5.113   0.621 -0.2553  0.7196 -0.4096
  465MO     O03 5508   2.779   5.013   0.662  0.1466  0.0481  0.9875
  465MO     H04 5509   2.606   5.135   0.425 -1.4476  0.5005  1.0679
  465MO     H05 5510   2.768   5.067   0.368  1.6619  1.4779  2.9861
  465MO     H06 5511   2.844   5.260   0.458  2.0351 -0.3110  0.1632
  465MO     H07 5512   2.713   5.255   0.582 -1.5559  0.4513 -1.6295
  465MO     H08 5513   2.908   5.167   0.713 -1.7889  1.2801 -1.8581
  465MO     H09 5514   2.951   5.071   0.565  3.9998 -1.6040  1.0291
  465MO     C0A 5515   2.702   4.979   0.547  0.2518 -0.3347 -0.7126
  465MO     H0B 5516   2.749   4.891   0.504  1.2797 -1.7860  3.6469
  465MO     C0C 5517   2.565   4.953   0.597  0.0793  0.2469  0.2341
  465MO     H0D 5518   2.500   5.038   0.617  0.3590 -1.1492 -1.7134
  465MO     H0E 5519   2.510   4.890   0.523  0.4592  0.3251  2.5388
  465MO     H0F 5520   2.569   4.894   0.691  0.2665  0.0704 -0.9837
  466MO     C00 5521   0.806   0.106   3.014  0.3519  0.3827  0.8087
  466MO     C01 5522   0.727   0.092   3.138 -0.1396  0.7789 -0.4321
  466MO     C02 5523   0.789   0.205   3.231  0.5364 -0.2218 -0.2582
  466MO     O03 5524   0.917   0.221   3.182 -0.0420 -0.1678  0.1646
  466MO     H04 5525   0.845   0.004   2.994 -0.0566 -1.2510  0.2904
  466MO     H05 5526   0.740   0.145   2.935 -1.3670 -0.3205 -1.1457
  466MO     H06 5527   0.624   0.110   3.127  1.4476  0.7745  1.6000
  466MO     H07 5528   0.739   0.003   3.197 -0.0746  1.1827 -0.3660
  466MO     H08 5529   0.797   0.169   3.331  0.7820  0.4724 -1.4200
  466MO     H09 5530   0.721   0.291   3.232  1.6666  0.3540  1.4748
  466MO     C0A 5531   0.915   0.208   3.042  0.1292 -0.0620  0.7197
  466MO     H0B 5532   0.886   0.307   3.007  0.0587 -1.0414 -1.7886
  466MO     C0C 5533   1.061   0.176   3.010  0.4764 -0.1476 -0.2994
  466MO     H0D 5534   1.094   0.106   3.082 -3.5995  1.1135  0.8433
  466MO     H0E 5535   1.057   0.115   2.921  0.5235 -2.9224 -0.8030
  466MO     H0F 5536   1.128   0.262   2.998 -0.1779  2.1463 -1.9911
  467MO     C00 5537   3.773   4.624   5.112  0.2707 -0.3186  0.6511
  467MO     C01 5538   3.829   4.556   4.985 -0.1760 -0.7973  0.2076
  467MO     C02 5539   3.764   4.645   4.878 -0.6242  0.0883 -0.4883
  467MO     O03 5540   3.641   4.698   4.927  0.2980  0.1806 -0.3221
  467MO     H04 5541   3.745   4.565   5.194 -1.0071  1.1154  1.5662
  467MO     H05 5542   3.857   4.695   5.148 -1.4143  0.2078  0.5347
  467MO     H06 5543   3.941   4.562   4.982  2.4690  0.3082 -0.5045
  467MO     H07 5544   3.788   4.458   4.977  1.7315  2.4082 -1.8118
  467MO     H08 5545   3.745   4.582   4.785  1.2506 -0.4631 -0.7982
  467MO     H09 5546   3.834   4.725   4.856  0.1029  1.0396  0.3020
  467MO     C0A 5547   3.663   4.733   5.061  0.2809 -0.5317 -0.4474
  467MO     H0B 5548   3.704   4.836   5.058  0.2895  1.0488  1.2167
  467MO     C0C 5549   3.522   4.717   5.123 -0.0331 -0.6399 -0.1894
  467MO     H0D 5550   3.477   4.620   5.115 -3.9931  4.2849  1.7560
  467MO     H0E 5551   3.535   4.727   5.229  0.8560 -0.4175  0.7889
  467MO     H0F 5552   3.455   4.800   5.096  1.9244  0.5735 -1.4184
  468MO     C00 5553   0.927   4.349   4.953  0.1552  0.6960 -0.3806
  468MO     C01 5554   1.056   4.311   5.021  0.6834 -0.1398  0.3957
  468MO     C02 5555   1.050   4.372   5.167 -0.2235 -0.4821  0.1992
  468MO     O03 5556   0.916   4.427   5.172  0.3459  0.5567 -0.5970
  468MO     H04 5557   0.934   4.441   4.893  1.6019  2.3697  1.4071
  468MO     H05 5558   0.904   4.275   4.885 -0.2255 -0.4914 -0.8680
  468MO     H06 5559   1.055   4.201   5.035 -0.5093 -1.1296  0.4969
  468MO     H07 5560   1.145   4.344   4.973 -0.0186 -1.0622  1.7658
  468MO     H08 5561   1.121   4.451   5.188  0.6150 -1.0683 -0.9727
  468MO     H09 5562   1.072   4.291   5.232  1.0756 -0.9920 -1.9435
  468MO     C0A 5563   0.837   4.378   5.067  0.5822  0.0739 -0.1778
  468MO     H0B 5564   0.802   4.281   5.100 -0.2235 -2.9556 -0.8083
  468MO     C0C 5565   0.715   4.457   5.040 -0.7512 -0.1062  0.0045
  468MO     H0D 5566   0.651   4.396   4.975  0.0167 -0.2139 -0.3411
  468MO     H0E 5567   0.657   4.497   5.123  0.6743  0.4076 -1.1652
  468MO     H0F 5568   0.733   4.553   4.984  0.1412 -0.1882  0.1489
  469MO     C00 5569   1.924   5.243   4.353  0.1217 -0.1632 -0.1965
  469MO     C01 5570   1.936   5.103   4.290 -0.1887  0.1622 -0.4321
  469MO     C02 5571   1.826   5.026   4.362 -0.2230 -0.0503  1.1163
  469MO     O03 5572   1.752   5.110   4.440 -0.5493 -0.3447  0.6243
  469MO     H04 5573   1.997   5.242   4.435 -0.0952 -0.0377 -0.9764
  469MO     H05 5574   1.945   5.330   4.286 -0.6992  0.0886 -1.0824
  469MO     H06 5575   1.901   5.099   4.184  1.1020 -0.5181 -0.5344
  469MO     H07 5576   2.036   5.060   4.294  1.7442 -0.7122  0.7393
  469MO     H08 5577   1.858   4.935   4.419  1.7808 -2.3865  0.1311
  469MO     H09 5578   1.765   4.973   4.288  0.7251  0.8584 -1.0312
  469MO     C0A 5579   1.778   5.242   4.398 -0.0868 -0.1406  0.1742
  469MO     H0B 5580   1.717   5.276   4.314 -1.3212  0.7128  2.2036
  469MO     C0C 5581   1.766   5.331   4.516 -0.1036 -0.2580  0.4456
  469MO     H0D 5582   1.810   5.433   4.497  0.8677  0.9386  0.0218
  469MO     H0E 5583   1.663   5.336   4.558  1.5924 -0.8454 -0.0744
  469MO     H0F 5584   1.819   5.288   4.598 -1.7860 -0.0385 -0.7601
  470MO     C00 5585   1.110   0.659   3.062  0.6437  0.0672 -0.6322
  470MO     C01 5586   1.060   0.789   3.127 -0.2675  0.5974  0.2963
  470MO     C02 5587   1.198   0.837   3.183 -0.3337 -0.4346 -0.2149
  470MO     O03 5588   1.259   0.716   3.235  0.4304 -0.0008  0.7127
  470MO     H04 5589   1.031   0.591   3.042  2.0729 -0.7526  2.3641
  470MO     H05 5590   1.140   0.688   2.966 -0.4474 -0.1588  2.3145
  470MO     H06 5591   1.012   0.855   3.062  0.3874 -0.4529 -0.4154
  470MO     H07 5592   0.989   0.772   3.208  1.2890  1.0739  1.1048
  470MO     H08 5593   1.186   0.907   3.269  0.9296  0.3366  0.4164
  470MO     H09 5594   1.268   0.875   3.111  0.6591  1.7655 -0.4812
  470MO     C0A 5595   1.232   0.613   3.140 -0.8329 -0.7740 -0.3152
  470MO     H0B 5596   1.323   0.610   3.079 -1.8055 -2.8532 -1.8967
  470MO     C0C 5597   1.225   0.489   3.227  0.8466 -0.3837 -0.3229
  470MO     H0D 5598   1.303   0.466   3.296  0.5361  1.3147  0.5582
  470MO     H0E 5599   1.140   0.493   3.297 -2.1299 -0.7113 -2.8535
  470MO     H0F 5600   1.200   0.404   3.159  0.9450  1.2337  0.3042
  471MO     C00 5601   3.977   1.931   4.957 -0.1638  1.1467 -0.2962
  471MO     C01 5602   3.927   1.795   4.926 -0.2124 -0.9975 -0.2335
  471MO     C02 5603   4.054   1.713   4.900  0.9131 -0.4462  0.0541
  471MO     O03 5604   4.158   1.785   4.963 -0.5374 -0.0428 -0.8172
  471MO     H04 5605   3.998   1.974   4.863  2.6868 -1.6927 -2.3631
  471MO     H05 5606   3.902   1.981   5.013 -1.3917  0.1601 -2.3280
  471MO     H06 5607   3.885   1.748   5.013  1.9598  0.2660  2.0304
  471MO     H07 5608   3.859   1.786   4.844  0.8971  4.1059 -2.3875
  471MO     H08 5609   4.076   1.714   4.796 -2.6299 -0.0054 -2.0789
  471MO     H09 5610   4.045   1.607   4.930  1.1555 -1.4671  3.4785
  471MO     C0A 5611   4.111   1.902   5.028 -0.7480 -0.4309  0.1519
  471MO     H0B 5612   4.101   1.872   5.143  1.5620  2.2707  0.7113
  471MO     C0C 5613   4.212   2.010   5.019 -0.6052  0.0359 -0.3014
  471MO     H0D 5614   4.188   2.089   5.082  1.2176 -3.9049  1.7788
  471MO     H0E 5615   4.314   1.981   5.046 -0.3548  0.0502 -0.6824
  471MO     H0F 5616   4.215   2.039   4.912 -0.0521 -1.3797 -2.4998
  472MO     C00 5617   2.970   3.130   2.772 -0.3887  0.5931 -0.0342
  472MO     C01 5618   2.944   3.080   2.634 -0.2811 -0.1998 -0.0242
  472MO     C02 5619   2.791   3.039   2.645  0.3885  0.5850 -0.1207
  472MO     O03 5620   2.750   3.061   2.783 -0.6761 -0.5106  0.8211
  472MO     H04 5621   2.997   3.041   2.832  2.1749  0.6998  0.0209
  472MO     H05 5622   3.051   3.199   2.776  0.3507 -0.4827 -0.7201
  472MO     H06 5623   2.965   3.149   2.555  0.9557  0.3549 -1.1757
  472MO     H07 5624   3.006   2.993   2.612 -0.3608 -0.6907  0.8191
  472MO     H08 5625   2.793   2.929   2.616  2.2195 -3.9763 -1.5975
  472MO     H09 5626   2.737   3.103   2.591  2.8644 -0.1020  0.3067
  472MO     C0A 5627   2.828   3.186   2.822 -0.3085 -0.3936  0.5466
  472MO     H0B 5628   2.792   3.268   2.762  0.8747 -1.6837 -0.9998
  472MO     C0C 5629   2.804   3.209   2.970  0.2005 -0.6951 -0.4731
  472MO     H0D 5630   2.876   3.283   3.007 -2.8649 -0.4897  0.7186
  472MO     H0E 5631   2.706   3.254   2.986  0.5055  1.0813  1.2375
  472MO     H0F 5632   2.807   3.114   3.019 -1.8220 -0.6508 -0.1592
  473MO     C00 5633   0.840   5.826   2.290  0.4048  0.6952 -0.6055
  473MO     C01 5634   0.721   5.859   2.381  0.1842 -0.3243 -0.7997
  473MO     C02 5635   0.635   5.955   2.294  0.3820 -0.3852 -0.1354
  473MO     O03 5636   0.708   5.971   2.171 -0.0634  0.7936 -0.4273
  473MO     H04 5637   0.927   5.885   2.329  0.4573 -2.9057 -1.3364
  473MO     H05 5638   0.865   5.719   2.298 -1.0105 -0.8451 -0.9433
  473MO     H06 5639   0.667   5.772   2.423  1.2472 -2.7520 -0.0902
  473MO     H07 5640   0.761   5.924   2.464  2.0329  1.3994 -0.7390
  473MO     H08 5641   0.624   6.052   2.341  1.9289  0.3537 -0.6486
  473MO     H09 5642   0.532   5.916   2.278 -1.2544  2.1064  1.8189
  473MO     C0A 5643   0.788   5.856   2.151  0.8539  0.2492 -0.3301
  473MO     H0B 5644   0.728   5.769   2.108 -1.3299  1.8084  0.9205
  473MO     C0C 5645   0.903   5.885   2.051 -0.0442  0.7102  0.0547
  473MO     H0D 5646   0.872   5.955   1.980 -1.4779  1.4186  0.1950
  473MO     H0E 5647   0.984   5.926   2.110  0.3489 -0.8409 -0.2027
  473MO     H0F 5648   0.949   5.805   1.998 -0.9309  1.1633  1.1173
  474MO     C00 5649   0.268   1.117   1.912 -0.1991 -0.1199  1.0342
  474MO     C01 5650   0.310   0.990   1.835  0.1709  0.0346 -0.2576
  474MO     C02 5651   0.424   0.935   1.917 -0.4362 -0.8645  0.0868
  474MO     O03 5652   0.471   1.050   1.985 -0.5633 -0.4182 -0.1452
  474MO     H04 5653   0.279   1.199   1.837  0.1129 -3.0822  0.4350
  474MO     H05 5654   0.165   1.108   1.940 -0.9554 -0.8337  1.0576
  474MO     H06 5655   0.215   0.924   1.828  0.9290  2.5644  0.6754
  474MO     H07 5656   0.349   1.007   1.733 -0.6573 -0.9820 -0.5979
  474MO     H08 5657   0.508   0.902   1.856 -1.9584 -1.5392 -1.0098
  474MO     H09 5658   0.391   0.861   1.989 -0.5551 -0.8853 -0.8627
  474MO     C0A 5659   0.358   1.117   2.035 -0.2540 -0.6542 -0.5101
  474MO     H0B 5660   0.309   1.054   2.115 -0.8737 -1.0173  1.9863
  474MO     C0C 5661   0.406   1.259   2.087 -0.4116 -0.3823 -0.4835
  474MO     H0D 5662   0.328   1.321   2.129  1.6715 -1.0928 -2.8512
  474MO     H0E 5663   0.481   1.244   2.174  0.0397 -0.4089  2.9276
  474MO     H0F 5664   0.450   1.317   2.007 -1.4925  1.2593  0.5494
  475MO     C00 5665   1.022   4.791   2.913  0.5051 -0.2037  0.0234
  475MO     C01 5666   1.099   4.916   2.875 -0.4880  0.3299  0.8971
  475MO     C02 5667   1.241   4.892   2.933  0.2718  0.2923 -0.4711
  475MO     O03 5668   1.227   4.785   3.031  0.3836 -0.1087 -0.0987
  475MO     H04 5669   0.917   4.822   2.914 -0.0659 -3.9629 -1.5103
  475MO     H05 5670   1.030   4.708   2.851 -0.5270  0.0878  1.5512
  475MO     H06 5671   1.103   4.935   2.766  3.5320 -2.0528  1.4676
  475MO     H07 5672   1.061   5.000   2.929  2.7876 -0.6443  0.4452
  475MO     H08 5673   1.285   4.982   2.960  1.2151 -0.7619  0.6537
  475MO     H09 5674   1.296   4.847   2.844 -0.9624  0.7295  0.2030
  475MO     C0A 5675   1.088   4.757   3.047 -0.4037  0.6516  0.5350
  475MO     H0B 5676   1.090   4.647   3.064 -0.5938 -1.0148 -1.2167
  475MO     C0C 5677   1.028   4.807   3.178  0.2847  0.7017 -0.0987
  475MO     H0D 5678   0.934   4.759   3.201  1.9320 -1.9379 -3.3694
  475MO     H0E 5679   1.100   4.781   3.257 -0.2320 -2.2070 -1.5652
  475MO     H0F 5680   1.002   4.914   3.181  2.7811  0.3803  1.2394
  476MO     C00 5681   1.477   4.152   2.109 -0.6437  0.5731  0.2872
  476MO     C01 5682   1.457   4.292   2.156 -0.1360 -0.0809 -0.0232
  476MO     C02 5683   1.422   4.273   2.302  0.4144  0.3031 -0.6056
  476MO     O03 5684   1.406   4.134   2.323 -0.1750  0.3413 -0.3550
  476MO     H04 5685   1.388   4.125   2.050 -1.7741 -0.2065  0.0633
  476MO     H05 5686   1.562   4.134   2.039  1.9582  1.8564 -0.9301
  476MO     H06 5687   1.556   4.354   2.153  0.6048  1.9271 -1.1956
  476MO     H07 5688   1.380   4.337   2.090  1.0965  2.7252 -2.2204
  476MO     H08 5689   1.329   4.329   2.323 -1.9940  1.1533  1.4949
  476MO     H09 5690   1.505   4.296   2.364 -0.1957 -1.0417  0.0118
  476MO     C0A 5691   1.489   4.069   2.231  0.3686 -0.2696 -0.2424
  476MO     H0B 5692   1.588   4.079   2.280 -0.6115  3.6364 -1.0824
  476MO     C0C 5693   1.447   3.924   2.209 -0.0217 -0.1384  0.1405
  476MO     H0D 5694   1.490   3.868   2.289 -0.5842 -0.6153  0.6617
  476MO     H0E 5695   1.342   3.908   2.204  1.3507  0.2757  2.3329
  476MO     H0F 5696   1.480   3.874   2.117  0.5429 -2.3131  4.9999
  477MO     C00 5697   1.827   3.362   3.100 -0.9882 -0.0068  0.0796
  477MO     C01 5698   1.801   3.243   3.012  0.3661  0.4405 -0.5134
  477MO     C02 5699   1.751   3.137   3.109  0.0531  0.2596  0.4794
  477MO     O03 5700   1.754   3.188   3.237  0.4841  0.7974  0.7308
  477MO     H04 5701   1.930   3.356   3.134  1.2753 -0.1723  2.2136
  477MO     H05 5702   1.813   3.458   3.052 -2.4837 -1.0050 -1.5049
  477MO     H06 5703   1.722   3.266   2.936 -0.1702  1.7942  1.9460
  477MO     H07 5704   1.884   3.202   2.960  1.3417 -1.1782  0.8652
  477MO     H08 5705   1.803   3.041   3.104 -0.0469 -1.0384  0.6206
  477MO     H09 5706   1.651   3.105   3.077 -0.5368 -1.3471 -1.3381
  477MO     C0A 5707   1.733   3.323   3.219 -0.1404 -0.0845  0.1467
  477MO     H0B 5708   1.626   3.331   3.191 -0.4706  2.7254  0.2652
  477MO     C0C 5709   1.768   3.385   3.354 -1.0138 -0.0975  0.0435
  477MO     H0D 5710   1.744   3.491   3.350  1.7523  0.2057 -0.0525
  477MO     H0E 5711   1.732   3.317   3.437 -1.2993 -1.5656  1.4238
  477MO     H0F 5712   1.876   3.370   3.372 -1.3833 -2.1360  1.1139
  478MO     C00 5713   1.446   2.400   3.548  0.5283 -0.1013  0.1926
  478MO     C01 5714   1.486   2.269   3.477  0.6558  0.3869  0.1552
  478MO     C02 5715   1.352   2.196   3.465 -0.4639 -0.1250 -0.3355
  478MO     O03 5716   1.254   2.292   3.494 -0.0503 -0.6513 -0.1149
  478MO     H04 5717   1.441   2.390   3.654 -0.0272  0.6669  0.9621
  478MO     H05 5718   1.519   2.484   3.530 -0.7648 -1.0380 -0.5326
  478MO     H06 5719   1.546   2.289   3.385  2.0747  1.8710  0.4630
  478MO     H07 5720   1.550   2.210   3.537 -1.2597 -0.1931  3.4480
  478MO     H08 5721   1.339   2.104   3.532 -1.9327  0.2546  1.7197
  478MO     H09 5722   1.338   2.161   3.363  0.4559 -1.2049 -1.4387
  478MO     C0A 5723   1.312   2.423   3.486 -0.0453 -0.5446  0.7313
  478MO     H0B 5724   1.309   2.459   3.384  0.6264  1.4817 -1.5334
  478MO     C0C 5725   1.240   2.541   3.568  0.1203 -0.9209 -0.3501
  478MO     H0D 5726   1.285   2.640   3.554  0.1659 -3.0577 -1.0209
  478MO     H0E 5727   1.131   2.540   3.548 -2.0388 -1.3412  1.4173
  478MO     H0F 5728   1.239   2.528   3.674  2.0939  1.8629  2.5466
  479MO     C00 5729   2.553   5.251   5.223  0.3903  0.2343 -0.0840
  479MO     C01 5730   2.606   5.332   5.103 -0.5516 -0.1440 -0.8382
  479MO     C02 5731   2.748   5.339   5.142 -0.0650  0.3944  0.3699
  479MO     O03 5732   2.775   5.204   5.189  0.0720  0.7454 -0.5636
  479MO     H04 5733   2.563   5.309   5.320  0.6426  1.0971  1.7689
  479MO     H05 5734   2.451   5.210   5.211 -1.1010 -0.6179 -0.9754
  479MO     H06 5735   2.586   5.304   5.002 -4.6329  0.5255 -1.7210
  479MO     H07 5736   2.573   5.431   5.107 -0.0505 -3.0777  0.5012
  479MO     H08 5737   2.770   5.416   5.216 -2.3720  2.0555  0.7304
  479MO     H09 5738   2.818   5.369   5.059 -1.7806  3.1328  1.9461
  479MO     C0A 5739   2.656   5.144   5.240 -0.4240 -0.1053 -0.7842
  479MO     H0B 5740   2.621   5.058   5.179 -1.0202  1.0353 -3.8649
  479MO     C0C 5741   2.670   5.087   5.385 -0.0386  0.2128 -0.4997
  479MO     H0D 5742   2.716   5.158   5.454 -0.5882 -3.8062  0.3876
  479MO     H0E 5743   2.578   5.040   5.411  0.2416 -0.0149 -2.1471
  479MO     H0F 5744   2.742   5.001   5.383  2.1829  1.3462  2.0491
  480MO     C00 5745   2.860   5.021   1.138  0.0553  0.1174 -0.2654
  480MO     C01 5746   2.717   5.015   1.087 -0.2544  0.1029 -0.1615
  480MO     C02 5747   2.654   5.103   1.195 -0.6793  0.2956 -0.5238
  480MO     O03 5748   2.759   5.176   1.267 -0.2096  0.4449  0.6226
  480MO     H04 5749   2.872   4.937   1.215 -3.7109 -2.0698 -0.5907
  480MO     H05 5750   2.927   4.995   1.057  2.5675 -2.0394  0.4719
  480MO     H06 5751   2.701   5.050   0.990 -0.5897 -1.1954  1.2360
  480MO     H07 5752   2.668   4.913   1.089 -1.8739 -0.7300 -1.8656
  480MO     H08 5753   2.597   5.039   1.260 -0.3218  0.0723 -2.3821
  480MO     H09 5754   2.582   5.167   1.145  0.6201  0.7451  2.6063
  480MO     C0A 5755   2.875   5.165   1.194 -0.3392 -0.3088  0.1327
  480MO     H0B 5756   2.867   5.237   1.112 -0.8339 -0.6784 -1.1779
  480MO     C0C 5757   3.007   5.189   1.269 -0.6375 -0.4128 -1.0723
  480MO     H0D 5758   3.077   5.227   1.199 -0.5577 -1.1626 -1.2616
  480MO     H0E 5759   2.990   5.257   1.354  0.8336  2.7852  0.2106
  480MO     H0F 5760   3.056   5.101   1.315  1.9960  0.9376 -0.3414
  481MO     C00 5761   0.746   4.042   0.293 -0.3874 -0.0835  0.9033
  481MO     C01 5762   0.757   3.893   0.302  0.9477 -0.3743  0.1994
  481MO     C02 5763   0.724   3.876   0.449  0.5338 -0.1598  0.6533
  481MO     O03 5764   0.797   3.980   0.510 -0.3428 -0.0797  0.0143
  481MO     H04 5765   0.780   4.078   0.203  0.7705 -0.8637  1.0845
  481MO     H05 5766   0.644   4.067   0.280 -0.2150 -1.3008  0.0034
  481MO     H06 5767   0.683   3.839   0.239 -3.3556  0.3398 -2.0817
  481MO     H07 5768   0.855   3.856   0.270  3.5639 -2.4081 -0.5062
  481MO     H08 5769   0.754   3.780   0.489  2.6870 -1.2206 -0.4430
  481MO     H09 5770   0.621   3.906   0.469  1.0463 -0.9887  0.1647
  481MO     C0A 5771   0.823   4.085   0.417  0.4529 -0.7255 -0.2090
  481MO     H0B 5772   0.773   4.167   0.461 -1.8691 -4.2666 -1.8416
  481MO     C0C 5773   0.970   4.100   0.396 -0.4560  0.6057  0.1745
  481MO     H0D 5774   1.013   4.105   0.491 -2.5992  2.8227 -2.1327
  481MO     H0E 5775   1.004   4.015   0.336 -0.9096  0.3797 -0.5904
  481MO     H0F 5776   0.983   4.190   0.337  0.8067 -2.1513  3.9923
  482MO     C00 5777   3.855   2.802   3.527  0.4538  1.0044  0.6682
  482MO     C01 5778   3.883   2.920   3.610 -0.2215 -0.3170 -0.5917
  482MO     C02 5779   3.769   3.021   3.581  0.4990 -0.1605  0.2042
  482MO     O03 5780   3.710   2.974   3.463  0.1099 -0.4138 -0.4437
  482MO     H04 5781   3.934   2.788   3.452  1.4228 -0.1442 -1.6496
  482MO     H05 5782   3.847   2.704   3.577  1.4845  2.3439 -0.4511
  482MO     H06 5783   3.880   2.902   3.719 -0.4907 -1.1052  1.1086
  482MO     H07 5784   3.971   2.964   3.575  2.2144  2.2005 -0.6302
  482MO     H08 5785   3.815   3.117   3.572 -0.1761  0.7858  1.2209
  482MO     H09 5786   3.688   3.013   3.655  0.1660  0.8496  1.5033
  482MO     C0A 5787   3.718   2.838   3.470  0.6072  0.2032 -1.0060
  482MO     H0B 5788   3.643   2.806   3.541 -2.2120  0.5417  0.3555
  482MO     C0C 5789   3.685   2.772   3.340  0.2817  0.6658 -0.5552
  482MO     H0D 5790   3.763   2.799   3.268 -0.8089 -0.5390 -1.7086
  482MO     H0E 5791   3.687   2.669   3.346 -0.0961  0.7411 -0.1988
  482MO     H0F 5792   3.586   2.805   3.306  0.8879 -0.6587 -2.4039
  483MO     C00 5793   3.806   3.533   5.023 -0.0965  0.2786 -0.1191
  483MO     C01 5794   3.751   3.484   4.887  0.2974  0.0018  0.2813
  483MO     C02 5795   3.652   3.378   4.916 -0.5967  0.2106 -0.7522
  483MO     O03 5796   3.618   3.378   5.052  0.0721  0.0750  0.2933
[truncated: 750,476 more chars]
