# Supplementary material for: Enhanced sodium storage in hard carbon via solvent co-intercalation electrolyte enabling Ah-level pouch cells at low temperatures
Source: Nat Commun. 2026 Feb 6;17:1478. doi: 10.1038/s41467-026-69237-y (PMC12886996; doi:10.1038/s41467-026-69237-y)
Supplement: Supplementary file 2 — Supplementary Data 1 [file 41467_2026_69237_MOESM2_ESM.zip › Supplementary Data 1/MD simulation structures/WSE_before MD.gro]

Built with Packmol
16672
    1        Na    1   2.215   6.183   5.129
    2        Na    2   1.801   3.441   3.655
    3        Na    3   6.060   0.152   2.615
    4        Na    4   1.692   0.939   6.975
    5        Na    5   3.834   1.117   5.138
    6        Na    6   6.731   0.582   0.271
    7        Na    7   5.223   3.838   3.083
    8        Na    8   5.087   4.554   3.305
    9        Na    9   5.246   5.510   2.484
   10        Na   10   4.775   3.421   3.212
   11        Na   11   2.771   3.612   5.880
   12        Na   12   5.001   6.325   3.289
   13        Na   13   2.106   4.861   3.279
   14        Na   14   6.737   2.591   2.714
   15        Na   15   2.503   0.097   2.650
   16        Na   16   2.380   4.689   3.281
   17        Na   17   6.212   2.268   6.757
   18        Na   18   1.163   5.397   1.288
   19        Na   19   1.263   3.600   3.557
   20        Na   20   6.005   5.055   1.490
   21        Na   21   3.710   1.589   3.423
   22        Na   22   5.452   3.765   6.183
   23        Na   23   3.300   0.617   0.112
   24        Na   24   3.233   4.144   2.918
   25        Na   25   2.206   5.044   2.202
   26        Na   26   5.890   3.949   3.248
   27        Na   27   0.815   4.528   4.995
   28        Na   28   2.907   6.846   1.768
   29        Na   29   3.867   5.771   2.227
   30        Na   30   2.084   3.916   2.689
   31        Na   31   2.145   5.663   0.026
   32        Na   32   4.227   0.048   5.393
   33        Na   33   3.367   2.426   5.653
   34        Na   34   0.019   2.614   6.198
   35        Na   35   5.739   0.778   0.756
   36        Na   36   6.563   3.802   1.701
   37        Na   37   3.133   0.864   2.972
   38        Na   38   6.684   4.107   4.408
   39        Na   39   6.464   6.233   4.873
   40        Na   40   4.382   2.122   5.117
   41        Na   41   2.384   6.073   6.141
   42        Na   42   6.902   0.310   6.628
   43        Na   43   4.273   1.352   1.645
   44        Na   44   3.177   5.910   6.319
   45        Na   45   6.810   4.513   4.966
   46        Na   46   3.974   0.177   3.892
   47        Na   47   1.189   6.251   5.156
   48        Na   48   2.637   4.413   4.750
   49        Na   49   5.410   4.379   3.458
   50        Na   50   5.386   1.611   4.693
   51        Na   51   1.433   3.809   6.653
   52        Na   52   1.007   5.757   5.893
   53        Na   53   5.966   3.512   4.997
   54        Na   54   5.498   0.348   1.071
   55        Na   55   0.757   3.151   4.509
   56        Na   56   4.919   2.260   5.076
   57        Na   57   0.082   0.781   6.983
   58        Na   58   1.002   4.768   0.329
   59        Na   59   5.131   1.279   1.102
   60        Na   60   0.443   6.494   3.421
   61        Na   61   5.674   0.994   6.741
   62        Na   62   5.991   1.016   0.560
   63        Na   63   3.749   6.023   0.926
   64        Na   64   2.113   6.666   4.346
   65        Na   65   3.397   0.323   6.642
   66        Na   66   1.429   2.097   0.383
   67        Na   67   1.645   6.358   0.918
   68        Na   68   4.135   1.519   5.750
   69        Na   69   3.773   1.212   3.160
   70        Na   70   3.524   4.016   2.445
   71        Na   71   3.227   4.415   6.464
   72        Na   72   6.964   4.297   4.772
   73        Na   73   5.014   6.389   3.987
   74        Na   74   5.484   1.034   0.716
   75        Na   75   1.283   4.844   3.231
   76        Na   76   1.397   0.880   6.265
   77        Na   77   5.025   3.946   1.464
   78        Na   78   5.836   2.681   2.082
   79        Na   79   6.453   2.809   5.948
   80        Na   80   3.200   3.878   6.805
    1         P   81   2.830   5.955   6.157
    1         F   82   2.816   5.824   6.059
    1         F   83   2.670   5.943   6.196
    1         F   84   2.792   6.054   6.031
    1         F   85   2.844   6.086   6.256
    1         F   86   2.990   5.966   6.119
    1         F   87   2.868   5.856   6.283
    2         P   88   3.093   1.604   2.997
    2         F   89   3.089   1.439   2.987
    2         F   90   3.018   1.597   3.143
    2         F   91   2.946   1.611   2.922
    2         F   92   3.096   1.768   3.006
    2         F   93   3.168   1.610   2.850
    2         F   94   3.239   1.596   3.071
    3         P   95   0.365   2.318   4.261
    3         F   96   0.258   2.302   4.385
    3         F   97   0.260   2.240   4.161
    3         F   98   0.433   2.174   4.302
    3         F   99   0.472   2.334   4.137
    3         F  100   0.469   2.396   4.361
    3         F  101   0.296   2.462   4.220
    4         P  102   5.216   4.975   6.233
    4         F  103   5.292   5.009   6.375
    4         F  104   5.242   5.130   6.182
    4         F  105   5.073   5.021   6.299
    4         F  106   5.141   4.941   6.091
    4         F  107   5.190   4.821   6.283
    4         F  108   5.360   4.929   6.167
    5         P  109   4.964   4.412   4.743
    5         F  110   4.905   4.333   4.875
    5         F  111   5.112   4.347   4.771
    5         F  112   5.003   4.541   4.837
    5         F  113   5.023   4.490   4.611
    5         F  114   4.815   4.477   4.715
    5         F  115   4.925   4.283   4.648
    6         P  116   5.866   4.163   2.937
    6         F  117   5.859   4.226   2.785
    6         F  118   5.703   4.142   2.936
    6         F  119   5.846   4.314   3.000
    6         F  120   5.873   4.100   3.089
    6         F  121   6.030   4.184   2.938
    6         F  122   5.886   4.013   2.873
    7         P  123   6.056   4.972   3.630
    7         F  124   6.154   4.864   3.552
    7         F  125   6.018   5.042   3.486
    7         F  126   6.183   5.075   3.647
    7         F  127   5.959   5.079   3.708
    7         F  128   6.094   4.901   3.774
    7         F  129   5.929   4.868   3.613
    8         P  130   1.753   1.643   1.068
    8         F  131   1.700   1.747   0.952
    8         F  132   1.599   1.623   1.121
    8         F  133   1.772   1.770   1.172
    8         F  134   1.807   1.540   1.184
    8         F  135   1.908   1.664   1.015
    8         F  136   1.735   1.517   0.964
    9         P  137   0.615   5.296   0.677
    9         F  138   0.734   5.242   0.777
    9         F  139   0.565   5.401   0.794
    9         F  140   0.513   5.181   0.737
    9         F  141   0.496   5.350   0.578
    9         F  142   0.665   5.191   0.561
    9         F  143   0.717   5.411   0.618
   10         P  144   2.206   4.325   0.689
   10         F  145   2.291   4.465   0.707
   10         F  146   2.200   4.350   0.526
   10         F  147   2.065   4.409   0.708
   10         F  148   2.121   4.186   0.671
   10         F  149   2.212   4.300   0.852
   10         F  150   2.346   4.242   0.670
   11         P  151   6.313   6.428   5.698
   11         F  152   6.282   6.347   5.558
   11         F  153   6.337   6.567   5.613
   11         F  154   6.473   6.391   5.683
   11         F  155   6.345   6.509   5.838
   11         F  156   6.289   6.289   5.784
   11         F  157   6.154   6.465   5.713
   12         P  158   4.274   1.781   5.523
   12         F  159   4.247   1.680   5.650
   12         F  160   4.128   1.852   5.549
   12         F  161   4.203   1.673   5.422
   12         F  162   4.301   1.882   5.396
   12         F  163   4.420   1.710   5.498
   12         F  164   4.344   1.890   5.625
   13         P  165   4.298   4.087   6.319
   13         F  166   4.431   4.141   6.238
   13         F  167   4.227   4.048   6.176
   13         F  168   4.232   4.238   6.310
   13         F  169   4.165   4.034   6.400
   13         F  170   4.370   4.127   6.462
   13         F  171   4.364   3.937   6.327
   14         P  172   5.771   6.313   2.141
   14         F  173   5.702   6.343   2.288
   14         F  174   5.908   6.390   2.190
   14         F  175   5.711   6.455   2.084
   14         F  176   5.839   6.283   1.995
   14         F  177   5.634   6.235   2.093
   14         F  178   5.831   6.170   2.198
   15         P  179   3.821   5.582   6.187
   15         F  180   3.816   5.419   6.165
   15         F  181   3.900   5.598   6.043
   15         F  182   3.966   5.567   6.264
   15         F  183   3.826   5.745   6.208
   15         F  184   3.742   5.565   6.330
   15         F  185   3.677   5.596   6.109
   16         P  186   3.063   2.927   6.858
   16         F  187   3.062   3.009   7.001
   16         F  188   3.193   2.840   6.908
   16         F  189   3.162   3.040   6.793
   16         F  190   3.063   2.845   6.715
   16         F  191   2.931   3.013   6.808
   16         F  192   2.963   2.813   6.923
   17         P  193   2.107   1.088   2.507
   17         F  194   2.097   0.964   2.615
   17         F  195   2.253   1.032   2.456
   17         F  196   2.182   1.180   2.621
   17         F  197   2.116   1.212   2.399
   17         F  198   1.961   1.144   2.559
   17         F  199   2.031   0.995   2.394
   18         P  200   0.263   3.075   0.281
   18         F  201   0.267   3.052   0.444
   18         F  202   0.149   2.956   0.268
   18         F  203   0.382   2.963   0.262
   18         F  204   0.258   3.097   0.118
   18         F  205   0.376   3.193   0.294
   18         F  206   0.144   3.187   0.300
   19         P  207   2.376   2.442   5.789
   19         F  208   2.216   2.422   5.824
   19         F  209   2.359   2.345   5.657
   19         F  210   2.412   2.310   5.881
   19         F  211   2.536   2.462   5.755
   19         F  212   2.392   2.539   5.921
   19         F  213   2.339   2.574   5.698
   20         P  214   4.702   0.534   2.199
   20         F  215   4.697   0.547   2.035
   20         F  216   4.665   0.694   2.212
   20         F  217   4.862   0.572   2.197
   20         F  218   4.707   0.522   2.363
   20         F  219   4.739   0.375   2.185
   20         F  220   4.542   0.497   2.201
   21         P  221   4.178   3.122   3.958
   21         F  222   4.171   3.111   3.794
   21         F  223   4.067   3.001   3.971
   21         F  224   4.056   3.233   3.956
   21         F  225   4.185   3.133   4.122
   21         F  226   4.288   3.243   3.945
   21         F  227   4.299   3.011   3.960
   22         P  228   5.892   3.575   5.723
   22         F  229   5.779   3.539   5.608
   22         F  230   5.805   3.491   5.834
   22         F  231   5.809   3.712   5.761
   22         F  232   6.004   3.612   5.837
   22         F  233   5.979   3.659   5.611
   22         F  234   5.975   3.439   5.684
   23         P  235   2.341   0.245   1.216
   23         F  236   2.321   0.249   1.379
   23         F  237   2.218   0.137   1.203
   23         F  238   2.448   0.121   1.232
   23         F  239   2.361   0.241   1.053
   23         F  240   2.464   0.353   1.228
   23         F  241   2.234   0.369   1.200
   24         P  242   4.863   2.636   5.708
   24         F  243   4.861   2.638   5.543
   24         F  244   5.007   2.556   5.705
   24         F  245   4.783   2.492   5.707
   24         F  246   4.865   2.634   5.872
   24         F  247   4.719   2.716   5.710
   24         F  248   4.943   2.780   5.709
   25         P  249   1.657   5.444   0.682
   25         F  250   1.696   5.556   0.568
   25         F  251   1.501   5.444   0.629
   25         F  252   1.621   5.563   0.789
   25         F  253   1.618   5.331   0.795
   25         F  254   1.813   5.443   0.735
   25         F  255   1.693   5.323   0.575
   26         P  256   2.261   1.189   3.810
   26         F  257   2.310   1.233   3.961
   26         F  258   2.280   1.031   3.849
   26         F  259   2.416   1.196   3.757
   26         F  260   2.211   1.146   3.659
   26         F  261   2.241   1.348   3.771
   26         F  262   2.105   1.183   3.863
   27         P  263   2.801   2.845   5.026
   27         F  264   2.799   2.844   4.861
   27         F  265   2.952   2.780   5.024
   27         F  266   2.735   2.694   5.028
   27         F  267   2.803   2.846   5.190
   27         F  268   2.650   2.911   5.028
   27         F  269   2.866   2.996   5.024
   28         P  270   1.083   4.468   3.717
   28         F  271   1.106   4.308   3.687
   28         F  272   1.209   4.466   3.823
   28         F  273   0.980   4.431   3.839
   28         F  274   1.061   4.628   3.746
   28         F  275   0.957   4.470   3.610
   28         F  276   1.187   4.505   3.594
   29         P  277   1.287   1.665   4.531
   29         F  278   1.335   1.821   4.554
   29         F  279   1.197   1.712   4.401
   29         F  280   1.158   1.690   4.629
   29         F  281   1.239   1.509   4.508
   29         F  282   1.377   1.618   4.660
   29         F  283   1.416   1.640   4.432
   30         P  284   6.192   4.471   5.066
   30         F  285   6.205   4.431   4.907
   30         F  286   6.083   4.350   5.089
   30         F  287   6.070   4.575   5.029
   30         F  288   6.179   4.512   5.225
   30         F  289   6.301   4.593   5.044
   30         F  290   6.315   4.368   5.103
   31         P  291   4.461   6.015   2.467
   31         F  292   4.506   6.043   2.623
   31         F  293   4.304   6.002   2.516
   31         F  294   4.481   5.853   2.490
   31         F  295   4.415   5.987   2.312
   31         F  296   4.617   6.028   2.419
   31         F  297   4.440   6.177   2.445
   32         P  298   1.353   1.414   5.590
   32         F  299   1.394   1.401   5.748
   32         F  300   1.252   1.285   5.605
   32         F  301   1.476   1.313   5.549
   32         F  302   1.312   1.427   5.431
   32         F  303   1.454   1.543   5.574
   32         F  304   1.230   1.516   5.630
   33         P  305   0.558   5.568   1.047
   33         F  306   0.587   5.598   0.888
   33         F  307   0.587   5.726   1.083
   33         F  308   0.717   5.533   1.070
   33         F  309   0.528   5.537   1.206
   33         F  310   0.528   5.410   1.011
   33         F  311   0.399   5.603   1.024
   34         P  312   3.075   2.938   5.268
   34         F  313   3.004   2.789   5.261
   34         F  314   2.926   3.008   5.277
   34         F  315   3.070   2.948   5.103
   34         F  316   3.145   3.086   5.274
   34         F  317   3.223   2.868   5.259
   34         F  318   3.080   2.928   5.432
   35         P  319   0.749   2.819   0.909
   35         F  320   0.808   2.691   0.825
   35         F  321   0.840   2.921   0.817
   35         F  322   0.873   2.805   1.016
   35         F  323   0.691   2.948   0.994
   35         F  324   0.659   2.717   1.001
   35         F  325   0.625   2.833   0.802
   36         P  326   5.698   0.390   3.255
   36         F  327   5.712   0.387   3.091
   36         F  328   5.766   0.240   3.263
   36         F  329   5.549   0.321   3.243
   36         F  330   5.685   0.392   3.419
   36         F  331   5.630   0.539   3.247
   36         F  332   5.847   0.458   3.266
   37         P  333   6.537   1.579   5.751
   37         F  334   6.515   1.610   5.911
   37         F  335   6.555   1.418   5.785
   37         F  336   6.699   1.601   5.769
   37         F  337   6.559   1.547   5.591
   37         F  338   6.518   1.738   5.717
   37         F  339   6.375   1.556   5.734
   38         P  340   2.220   3.292   1.523
   38         F  341   2.230   3.372   1.379
   38         F  342   2.379   3.325   1.551
   38         F  343   2.262   3.152   1.448
   38         F  344   2.210   3.213   1.667
   38         F  345   2.061   3.260   1.494
   38         F  346   2.178   3.432   1.598
   39         P  347   3.704   1.519   6.750
   39         F  348   3.709   1.504   6.914
   39         F  349   3.565   1.606   6.762
   39         F  350   3.616   1.380   6.740
   39         F  351   3.699   1.534   6.586
   39         F  352   3.843   1.432   6.738
   39         F  353   3.792   1.658   6.760
   40         P  354   5.705   4.260   5.343
   40         F  355   5.829   4.269   5.451
   40         F  356   5.657   4.117   5.411
   40         F  357   5.801   4.178   5.238
   40         F  358   5.581   4.251   5.236
   40         F  359   5.753   4.402   5.276
   40         F  360   5.609   4.342   5.449
   41         P  361   4.760   2.186   6.454
   41         F  362   4.813   2.071   6.350
   41         F  363   4.889   2.280   6.416
   41         F  364   4.846   2.117   6.576
   41         F  365   4.706   2.302   6.559
   41         F  366   4.630   2.092   6.492
   41         F  367   4.673   2.256   6.333
   42         P  368   2.839   1.127   5.117
   42         F  369   2.984   1.202   5.101
   42         F  370   2.854   1.066   4.964
   42         F  371   2.763   1.260   5.057
   42         F  372   2.694   1.051   5.133
   42         F  373   2.824   1.187   5.269
   42         F  374   2.915   0.993   5.177
   43         P  375   5.517   0.954   3.095
   43         F  376   5.554   0.799   3.136
   43         F  377   5.665   1.003   3.149
   43         F  378   5.454   0.978   3.245
   43         F  379   5.481   1.109   3.055
   43         F  380   5.370   0.905   3.041
   43         F  381   5.580   0.929   2.945
   44         P  382   2.031   0.340   3.088
   44         F  383   2.050   0.274   2.938
   44         F  384   2.042   0.190   3.155
   44         F  385   1.868   0.322   3.076
   44         F  386   2.013   0.406   3.238
   44         F  387   2.020   0.489   3.020
   44         F  388   2.194   0.357   3.100
   45         P  389   4.505   3.797   0.937
   45         F  390   4.467   3.737   1.085
   45         F  391   4.661   3.818   0.985
   45         F  392   4.468   3.949   0.989
   45         F  393   4.543   3.857   0.788
   45         F  394   4.349   3.776   0.888
   45         F  395   4.541   3.645   0.884
   46         P  396   4.494   2.796   5.080
   46         F  397   4.407   2.919   5.146
   46         F  398   4.354   2.720   5.037
   46         F  399   4.493   2.718   5.224
   46         F  400   4.581   2.674   5.013
   46         F  401   4.634   2.873   5.122
   46         F  402   4.495   2.875   4.935
   47         P  403   6.289   3.832   4.961
   47         F  404   6.397   3.915   4.869
   47         F  405   6.193   3.810   4.829
   47         F  406   6.210   3.972   4.996
   47         F  407   6.181   3.748   5.053
   47         F  408   6.385   3.853   5.093
   47         F  409   6.368   3.691   4.927
   48         P  410   3.052   1.714   6.868
   48         F  411   3.063   1.811   7.001
   48         F  412   3.099   1.840   6.772
   48         F  413   2.894   1.759   6.849
   48         F  414   3.040   1.617   6.736
   48         F  415   3.004   1.589   6.964
   48         F  416   3.209   1.670   6.887
   49         P  417   1.176   1.359   1.066
   49         F  418   1.036   1.419   1.005
   49         F  419   1.201   1.499   1.148
   49         F  420   1.259   1.419   0.938
   49         F  421   1.316   1.298   1.128
   49         F  422   1.152   1.218   0.984
   49         F  423   1.094   1.298   1.195
   50         P  424   0.165   6.864   1.379
   50         F  425   0.216   6.781   1.512
   50         F  426   0.284   6.795   1.290
   50         F  427   0.266   6.988   1.418
   50         F  428   0.113   6.947   1.247
   50         F  429   0.045   6.933   1.469
   50         F  430   0.064   6.740   1.340
   51         P  431   6.035   2.596   1.136
   51         F  432   6.152   2.517   1.221
   51         F  433   6.068   2.735   1.218
   51         F  434   5.924   2.555   1.251
   51         F  435   5.917   2.675   1.052
   51         F  436   6.001   2.457   1.054
   51         F  437   6.145   2.638   1.021
   52         P  438   0.774   0.391   5.921
   52         F  439   0.745   0.540   5.984
   52         F  440   0.665   0.326   6.026
   52         F  441   0.894   0.368   6.031
   52         F  442   0.803   0.242   5.858
   52         F  443   0.883   0.456   5.816
   52         F  444   0.654   0.414   5.811
   53         P  445   4.691   1.493   1.817
   53         F  446   4.669   1.504   1.980
   53         F  447   4.846   1.442   1.842
   53         F  448   4.742   1.649   1.814
   53         F  449   4.713   1.482   1.655
   53         F  450   4.536   1.543   1.793
   53         F  451   4.640   1.336   1.821
   54         P  452   5.200   0.176   4.988
   54         F  453   5.091   0.178   5.112
   54         F  454   5.166   0.017   4.962
   54         F  455   5.318   0.133   5.094
   54         F  456   5.308   0.173   4.865
   54         F  457   5.233   0.335   5.015
   54         F  458   5.081   0.218   4.883
   55         P  459   0.734   5.959   0.512
   55         F  460   0.891   5.929   0.471
   55         F  461   0.783   6.081   0.610
   55         F  462   0.747   5.853   0.637
   55         F  463   0.577   5.988   0.553
   55         F  464   0.685   5.836   0.413
   55         F  465   0.721   6.065   0.387
   56         P  466   3.911   4.677   6.321
   56         F  467   3.907   4.687   6.485
   56         F  468   3.780   4.578   6.323
   56         F  469   4.011   4.547   6.331
   56         F  470   3.915   4.668   6.156
   56         F  471   4.042   4.777   6.318
   56         F  472   3.812   4.808   6.310
   57         P  473   0.592   4.736   5.696
   57         F  474   0.537   4.660   5.560
   57         F  475   0.629   4.590   5.762
   57         F  476   0.442   4.728   5.761
   57         F  477   0.647   4.812   5.831
   57         F  478   0.556   4.882   5.629
   57         F  479   0.743   4.744   5.630
   58         P  480   0.709   1.624   0.665
   58         F  481   0.650   1.778   0.665
   58         F  482   0.623   1.591   0.529
   58         F  483   0.582   1.575   0.758
   58         F  484   0.769   1.471   0.665
   58         F  485   0.796   1.658   0.801
   58         F  486   0.836   1.673   0.572
   59         P  487   5.056   3.510   6.882
   59         F  488   5.137   3.429   6.764
   59         F  489   4.929   3.407   6.867
   59         F  490   4.990   3.609   6.769
   59         F  491   4.976   3.592   7.000
   59         F  492   5.183   3.613   6.897
   59         F  493   5.123   3.411   6.996
   60         P  494   3.702   1.405   2.136
   60         F  495   3.606   1.300   2.220
   60         F  496   3.587   1.522   2.151
   60         F  497   3.632   1.355   1.995
   60         F  498   3.797   1.509   2.052
   60         F  499   3.817   1.287   2.121
   60         F  500   3.772   1.454   2.277
   61         P  501   4.093   0.286   1.990
   61         F  502   4.092   0.372   2.131
   61         F  503   3.942   0.228   2.026
   61         F  504   4.160   0.158   2.070
   61         F  505   4.093   0.199   1.851
   61         F  506   4.243   0.343   1.956
   61         F  507   4.025   0.413   1.911
   62         P  508   0.180   3.952   2.967
   62         F  509   0.285   3.857   3.052
   62         F  510   0.066   3.930   3.084
   62         F  511   0.124   3.820   2.887
   62         F  512   0.075   4.047   2.883
   62         F  513   0.294   3.975   2.851
   62         F  514   0.236   4.085   3.047
   63         P  515   6.861   1.565   0.265
   63         F  516   6.718   1.610   0.333
   63         F  517   6.840   1.412   0.322
   63         F  518   6.939   1.606   0.404
   63         F  519   7.004   1.520   0.197
   63         F  520   6.882   1.718   0.208
   63         F  521   6.782   1.524   0.126
   64         P  522   1.243   2.657   1.176
   64         F  523   1.327   2.535   1.104
   64         F  524   1.362   2.671   1.290
   64         F  525   1.165   2.547   1.271
   64         F  526   1.160   2.779   1.249
   64         F  527   1.125   2.643   1.063
   64         F  528   1.322   2.766   1.082
   65         P  529   5.257   2.141   4.829
   65         F  530   5.163   2.117   4.695
   65         F  531   5.130   2.215   4.904
   65         F  532   5.305   2.287   4.768
   65         F  533   5.350   2.165   4.962
   65         F  534   5.383   2.068   4.753
   65         F  535   5.208   1.996   4.889
   66         P  536   0.842   2.599   4.691
   66         F  537   0.808   2.719   4.798
   66         F  538   0.944   2.699   4.610
   66         F  539   0.718   2.648   4.595
   66         F  540   0.876   2.478   4.584
   66         F  541   0.740   2.498   4.771
   66         F  542   0.966   2.549   4.786
   67         P  543   6.856   4.886   3.734
   67         F  544   6.813   5.044   3.726
   67         F  545   6.800   4.863   3.581
   67         F  546   6.707   4.848   3.794
   67         F  547   6.899   4.727   3.742
   67         F  548   6.912   4.908   3.887
   67         F  549   7.005   4.923   3.674
   68         P  550   4.204   2.813   3.160
   68         F  551   4.151   2.952   3.230
   68         F  552   4.128   2.853   3.020
   68         F  553   4.069   2.735   3.212
   68         F  554   4.258   2.674   3.091
   68         F  555   4.281   2.772   3.300
   68         F  556   4.340   2.891   3.109
   69         P  557   4.781   0.294   6.300
   69         F  558   4.666   0.389   6.370
   69         F  559   4.698   0.160   6.345
   69         F  560   4.864   0.290   6.442
   69         F  561   4.896   0.200   6.230
   69         F  562   4.864   0.429   6.255
   69         F  563   4.698   0.298   6.158
   70         P  564   3.202   0.652   3.627
   70         F  565   3.205   0.672   3.464
   70         F  566   3.363   0.618   3.626
   70         F  567   3.168   0.493   3.607
   70         F  568   3.199   0.632   3.791
   70         F  569   3.041   0.687   3.629
   70         F  570   3.237   0.812   3.648
   71         P  571   6.709   0.331   0.959
   71         F  572   6.734   0.360   0.799
   71         F  573   6.565   0.411   0.952
   71         F  574   6.786   0.471   0.997
   71         F  575   6.684   0.301   1.119
   71         F  576   6.852   0.250   0.966
   71         F  577   6.632   0.190   0.921
   72         P  578   4.018   0.992   3.053
   72         F  579   4.156   0.982   2.964
   72         F  580   4.050   0.845   3.120
   72         F  581   3.934   0.918   2.932
   72         F  582   3.880   1.002   3.142
   72         F  583   3.985   1.138   2.986
   72         F  584   4.101   1.066   3.174
   73         P  585   5.166   4.156   3.474
   73         F  586   5.095   4.096   3.610
   73         F  587   5.308   4.174   3.557
   73         F  588   5.122   4.309   3.519
   73         F  589   5.238   4.216   3.339
   73         F  590   5.025   4.139   3.392
   73         F  591   5.211   4.004   3.430
   74         P  592   3.091   3.354   1.319
   74         F  593   3.111   3.339   1.482
   74         F  594   3.240   3.422   1.308
   74         F  595   3.024   3.503   1.341
   74         F  596   3.071   3.368   1.157
   74         F  597   2.942   3.285   1.332
   74         F  598   3.158   3.205   1.298
   75         P  599   1.447   5.746   2.076
   75         F  600   1.355   5.873   2.025
   75         F  601   1.358   5.739   2.215
   75         F  602   1.551   5.851   2.148
   75         F  603   1.538   5.620   2.128
   75         F  604   1.535   5.753   1.938
   75         F  605   1.342   5.641   2.005
   76         P  606   3.477   4.633   6.192
   76         F  607   3.497   4.496   6.282
   76         F  608   3.325   4.651   6.253
   76         F  609   3.416   4.543   6.068
   76         F  610   3.457   4.770   6.103
   76         F  611   3.628   4.615   6.131
   76         F  612   3.537   4.723   6.316
   77         P  613   5.085   1.799   6.568
   77         F  614   5.190   1.686   6.626
   77         F  615   5.173   1.808   6.429
   77         F  616   5.178   1.918   6.634
   77         F  617   4.981   1.912   6.509
   77         F  618   4.998   1.790   6.706
   77         F  619   4.993   1.680   6.501
   78         P  620   0.496   3.067   4.793
   78         F  621   0.447   3.011   4.940
   78         F  622   0.393   2.963   4.718
   78         F  623   0.614   2.952   4.789
   78         F  624   0.546   3.122   4.646
   78         F  625   0.600   3.171   4.867
   78         F  626   0.379   3.182   4.797
   79         P  627   2.592   1.627   1.235
   79         F  628   2.592   1.625   1.071
   79         F  629   2.500   1.763   1.234
   79         F  630   2.728   1.719   1.234
   79         F  631   2.592   1.629   1.400
   79         F  632   2.684   1.491   1.237
   79         F  633   2.456   1.534   1.237
   80         P  634   3.443   1.080   1.733
   80         F  635   3.444   1.201   1.845
   80         F  636   3.279   1.093   1.720
   80         F  637   3.424   0.969   1.853
   80         F  638   3.442   0.959   1.621
   80         F  639   3.606   1.066   1.746
   80         F  640   3.461   1.191   1.613
    1         C  641   4.433   6.092   6.313
    1         C  642   4.371   5.953   6.328
    1         C  643   4.400   5.920   6.475
    1         O  644   4.408   6.047   6.544
    1         H  645   4.542   6.085   6.299
    1         H  646   4.392   6.150   6.230
    1         H  647   4.263   5.957   6.311
    1         H  648   4.413   5.879   6.260
    1         H  649   4.497   5.869   6.486
    1         H  650   4.323   5.859   6.522
    1         C  651   4.402   6.156   6.449
    1         H  652   4.299   6.195   6.448
    1         C  653   4.497   6.267   6.492
    1         H  654   4.490   6.351   6.423
    1         H  655   4.471   6.303   6.593
    1         H  656   4.600   6.230   6.494
    2         C  657   5.194   0.880   0.202
    2         C  658   5.215   0.930   0.059
    2         C  659   5.304   1.053   0.081
    2         O  660   5.378   1.029   0.203
    2         H  661   5.116   0.939   0.253
    2         H  662   5.166   0.774   0.208
    2         H  663   5.269   0.854  -0.000
    2         H  664   5.122   0.955   0.007
    2         H  665   5.244   1.144   0.095
    2         H  666   5.375   1.070  -0.000
    2         C  667   5.330   0.908   0.267
    2         H  668   5.400   0.826   0.242
    2         C  669   5.328   0.928   0.418
    2         H  670   5.295   0.836   0.468
    2         H  671   5.428   0.953   0.455
    2         H  672   5.259   1.009   0.445
    3         C  673   3.649   5.266   5.204
    3         C  674   3.681   5.407   5.153
    3         C  675   3.670   5.491   5.281
    3         O  676   3.703   5.402   5.390
    3         H  677   3.541   5.252   5.215
    3         H  678   3.688   5.186   5.140
    3         H  679   3.783   5.411   5.113
    3         H  680   3.613   5.441   5.075
    3         H  681   3.568   5.528   5.295
    3         H  682   3.740   5.576   5.283
    3         C  683   3.716   5.266   5.342
    3         H  684   3.824   5.245   5.330
    3         C  685   3.657   5.170   5.444
    3         H  686   3.670   5.067   5.410
    3         H  687   3.706   5.181   5.541
    3         H  688   3.550   5.190   5.457
    4         C  689   1.113   0.332   5.389
    4         C  690   1.008   0.221   5.395
    4         C  691   1.092   0.097   5.359
    4         O  692   1.227   0.125   5.401
    4         H  693   1.131   0.363   5.285
    4         H  694   1.086   0.421   5.447
    4         H  695   0.969   0.212   5.497
    4         H  696   0.924   0.236   5.327
    4         H  697   1.092   0.079   5.251
    4         H  698   1.058   0.006   5.409
    4         C  699   1.238   0.263   5.445
    4         H  700   1.234   0.263   5.555
    4         C  701   1.371   0.320   5.399
    4         H  702   1.382   0.423   5.435
    4         H  703   1.455   0.261   5.438
    4         H  704   1.377   0.320   5.289
    5         C  705   5.911   2.614   5.400
    5         C  706   5.777   2.689   5.391
    5         C  707   5.676   2.578   5.418
    5         O  708   5.744   2.480   5.500
    5         H  709   5.931   2.560   5.306
    5         H  710   5.996   2.679   5.421
    5         H  711   5.772   2.766   5.468
    5         H  712   5.761   2.737   5.294
    5         H  713   5.645   2.528   5.325
    5         H  714   5.587   2.612   5.471
    5         C  715   5.884   2.515   5.513
    5         H  716   5.898   2.565   5.610
    5         C  717   5.968   2.388   5.509
    5         H  718   6.074   2.412   5.522
    5         H  719   5.938   2.319   5.590
    5         H  720   5.955   2.336   5.414
    6         C  721   5.317   1.179   5.567
    6         C  722   5.164   1.171   5.561
    6         C  723   5.142   1.038   5.488
    6         O  724   5.257   0.956   5.517
    6         H  725   5.358   1.214   5.471
    6         H  726   5.354   1.245   5.646
    6         H  727   5.122   1.167   5.662
    6         H  728   5.118   1.256   5.509
    6         H  729   5.137   1.053   5.379
    6         H  730   5.051   0.986   5.520
    6         C  731   5.356   1.033   5.589
    6         H  732   5.346   1.008   5.696
    6         C  733   5.495   0.993   5.541
    6         H  734   5.571   1.048   5.597
    6         H  735   5.512   0.886   5.555
    6         H  736   5.506   1.017   5.434
    7         C  737   0.322   1.702   6.351
    7         C  738   0.237   1.623   6.250
    7         C  739   0.146   1.541   6.343
    7         O  740   0.133   1.618   6.464
    7         H  741   0.403   1.640   6.391
    7         H  742   0.366   1.793   6.308
    7         H  743   0.178   1.691   6.189
    7         H  744   0.296   1.560   6.184
    7         H  745   0.191   1.444   6.368
    7         H  746   0.047   1.523   6.301
    7         C  747   0.221   1.733   6.461
    7         H  748   0.161   1.821   6.432
    7         C  749   0.280   1.755   6.600
    7         H  750   0.344   1.844   6.599
    7         H  751   0.200   1.771   6.674
    7         H  752   0.340   1.669   6.630
    8         C  753   0.491   3.618   1.651
    8         C  754   0.629   3.554   1.670
    8         C  755   0.723   3.674   1.655
    8         O  756   0.648   3.790   1.696
    8         H  757   0.470   3.634   1.545
    8         H  758   0.409   3.560   1.695
    8         H  759   0.637   3.511   1.771
    8         H  760   0.650   3.475   1.598
    8         H  761   0.754   3.688   1.551
    8         H  762   0.813   3.666   1.717
    8         C  763   0.510   3.754   1.720
    8         H  764   0.496   3.741   1.829
    8         C  765   0.419   3.865   1.671
    8         H  766   0.314   3.841   1.692
    8         H  767   0.443   3.960   1.721
    8         H  768   0.431   3.879   1.563
    9         C  769   6.173   5.867   0.891
    9         C  770   6.182   5.726   0.951
    9         C  771   6.326   5.686   0.917
    9         O  772   6.402   5.810   0.910
    9         H  773   6.156   5.862   0.782
    9         H  774   6.093   5.928   0.935
    9         H  775   6.167   5.729   1.059
    9         H  776   6.109   5.656   0.909
    9         H  777   6.333   5.636   0.820
    9         H  778   6.372   5.622   0.993
    9         C  779   6.312   5.923   0.920
    9         H  780   6.316   5.960   1.024
    9         C  781   6.359   6.033   0.826
    9         H  782   6.295   6.121   0.835
    9         H  783   6.462   6.063   0.850
    9         H  784   6.357   5.998   0.722
   10         C  785   3.663   3.128   0.564
   10         C  786   3.740   3.015   0.493
   10         C  787   3.659   2.891   0.534
   10         O  788   3.524   2.936   0.557
   10         H  789   3.691   3.132   0.670
   10         H  790   3.679   3.226   0.520
   10         H  791   3.736   3.030   0.384
   10         H  792   3.845   3.009   0.523
   10         H  793   3.698   2.847   0.626
   10         H  794   3.657   2.814   0.456
   10         C  795   3.518   3.081   0.551
   10         H  796   3.479   3.108   0.451
   10         C  797   3.422   3.132   0.658
   10         H  798   3.414   3.241   0.651
   10         H  799   3.322   3.089   0.644
   10         H  800   3.459   3.105   0.757
   11         C  801   3.281   1.933   5.255
   11         C  802   3.404   1.857   5.306
   11         C  803   3.495   1.855   5.183
   11         O  804   3.461   1.973   5.106
   11         H  805   3.216   1.867   5.196
   11         H  806   3.221   1.979   5.334
   11         H  807   3.452   1.913   5.388
   11         H  808   3.381   1.757   5.343
   11         H  809   3.477   1.767   5.121
   11         H  810   3.601   1.860   5.207
   11         C  811   3.345   2.038   5.163
   11         H  812   3.380   2.123   5.223
   11         C  813   3.255   2.089   5.051
   11         H  814   3.169   2.142   5.093
   11         H  815   3.310   2.159   4.987
   11         H  816   3.219   2.006   4.990
   12         C  817   1.311   4.309   0.845
   12         C  818   1.180   4.298   0.766
   12         C  819   1.113   4.432   0.798
   12         O  820   1.219   4.526   0.825
   12         H  821   1.294   4.286   0.951
   12         H  822   1.390   4.243   0.808
   12         H  823   1.201   4.290   0.659
   12         H  824   1.119   4.212   0.795
   12         H  825   1.049   4.425   0.887
   12         H  826   1.052   4.470   0.715
   12         C  827   1.347   4.457   0.829
   12         H  828   1.396   4.472   0.732
   12         C  829   1.432   4.516   0.939
   12         H  830   1.530   4.468   0.941
   12         H  831   1.448   4.624   0.923
   12         H  832   1.384   4.502   1.037
   13         C  833   5.100   0.772   3.151
   13         C  834   5.148   0.677   3.261
   13         C  835   5.239   0.769   3.344
   13         O  836   5.188   0.903   3.326
   13         H  837   5.176   0.782   3.073
   13         H  838   5.006   0.740   3.103
   13         H  839   5.063   0.642   3.321
   13         H  840   5.201   0.589   3.223
   13         H  841   5.342   0.766   3.308
   13         H  842   5.238   0.745   3.451
   13         C  843   5.084   0.904   3.226
   13         H  844   4.987   0.905   3.278
   13         C  845   5.096   1.030   3.142
   13         H  846   5.016   1.034   3.067
   13         H  847   5.090   1.120   3.204
   13         H  848   5.193   1.031   3.089
   14         C  849   4.624   4.743   3.051
   14         C  850   4.565   4.750   2.909
   14         C  851   4.644   4.865   2.847
   14         O  852   4.772   4.868   2.915
   14         H  853   4.580   4.820   3.115
   14         H  854   4.610   4.646   3.099
   14         H  855   4.584   4.656   2.855
   14         H  856   4.457   4.768   2.908
   14         H  857   4.595   4.962   2.864
   14         H  858   4.662   4.853   2.740
   14         C  859   4.772   4.774   3.026
   14         H  860   4.823   4.683   2.992
   14         C  861   4.847   4.834   3.143
   14         H  862   4.850   4.763   3.226
   14         H  863   4.950   4.859   3.115
   14         H  864   4.797   4.926   3.178
   15         C  865   1.010   6.754   1.833
   15         C  866   0.868   6.702   1.856
   15         C  867   0.884   6.552   1.828
   15         O  868   1.021   6.519   1.860
   15         H  869   1.030   6.766   1.726
   15         H  870   1.030   6.849   1.883
   15         H  871   0.837   6.718   1.959
   15         H  872   0.793   6.748   1.790
   15         H  873   0.866   6.528   1.722
   15         H  874   0.817   6.489   1.889
   15         C  875   1.095   6.640   1.889
   15         H  876   1.102   6.649   1.999
   15         C  877   1.235   6.628   1.832
   15         H  878   1.294   6.717   1.856
   15         H  879   1.287   6.540   1.872
   15         H  880   1.231   6.618   1.722
   16         C  881   6.659   4.713   5.888
   16         C  882   6.797   4.719   5.821
   16         C  883   6.884   4.779   5.933
   16         O  884   6.822   4.741   6.057
   16         H  885   6.611   4.811   5.886
   16         H  886   6.592   4.640   5.843
   16         H  887   6.831   4.618   5.796
   16         H  888   6.799   4.779   5.730
   16         H  889   6.886   4.888   5.927
   16         H  890   6.987   4.742   5.932
   16         C  891   6.695   4.676   6.033
   16         H  892   6.711   4.567   6.040
   16         C  893   6.595   4.720   6.138
   16         H  894   6.499   4.668   6.123
   16         H  895   6.631   4.694   6.239
   16         H  896   6.578   4.828   6.133
   17         C  897   5.351   3.762   5.876
   17         C  898   5.484   3.697   5.837
   17         C  899   5.508   3.601   5.955
   17         O  900   5.377   3.566   6.006
   17         H  901   5.368   3.842   5.950
   17         H  902   5.297   3.805   5.791
   17         H  903   5.473   3.641   5.744
   17         H  904   5.566   3.768   5.824
   17         H  905   5.565   3.649   6.035
   17         H  906   5.559   3.509   5.925
   17         C  907   5.275   3.646   5.941
   17         H  908   5.230   3.584   5.862
   17         C  909   5.169   3.685   6.043
   17         H  910   5.090   3.743   5.994
   17         H  911   5.124   3.596   6.088
   17         H  912   5.214   3.747   6.122
   18         C  913   1.109   4.889   6.830
   18         C  914   0.980   4.850   6.904
   18         C  915   0.917   4.749   6.808
   18         O  916   1.026   4.688   6.736
   18         H  917   1.088   4.962   6.751
   18         H  918   1.186   4.930   6.895
   18         H  919   1.004   4.803   7.000
   18         H  920   0.914   4.935   6.924
   18         H  921   0.851   4.798   6.736
   18         H  922   0.861   4.670   6.859
   18         C  923   1.151   4.755   6.767
   18         H  924   1.204   4.695   6.842
   18         C  925   1.236   4.766   6.641
   18         H  926   1.332   4.814   6.665
   18         H  927   1.256   4.667   6.600
   18         H  928   1.184   4.826   6.565
   19         C  929   4.264   3.609   3.033
   19         C  930   4.230   3.754   3.072
   19         C  931   4.106   3.781   2.987
   19         O  932   4.042   3.654   2.966
   19         H  933   4.318   3.607   2.937
   19         H  934   4.325   3.557   3.107
   19         H  935   4.206   3.759   3.179
   19         H  936   4.311   3.824   3.052
   19         H  937   4.133   3.823   2.889
   19         H  938   4.034   3.849   3.036
   19         C  939   4.125   3.547   3.017
   19         H  940   4.087   3.518   3.116
   19         C  941   4.118   3.428   2.923
   19         H  942   4.178   3.345   2.962
   19         H  943   4.014   3.393   2.912
   19         H  944   4.156   3.454   2.824
   20         C  945   5.879   3.165   4.740
   20         C  946   5.745   3.240   4.734
   20         C  947   5.785   3.380   4.781
   20         O  948   5.924   3.398   4.745
   20         H  949   5.902   3.135   4.843
   20         H  950   5.882   3.077   4.676
   20         H  951   5.708   3.243   4.630
   20         H  952   5.668   3.195   4.796
   20         H  953   5.776   3.390   4.890
   20         H  954   5.727   3.460   4.734
   20         C  955   5.978   3.273   4.694
   20         H  956   5.978   3.279   4.584
   20         C  957   6.121   3.256   4.745
   20         H  958   6.164   3.164   4.704
   20         H  959   6.183   3.340   4.713
   20         H  960   6.122   3.250   4.854
   21         C  961   4.771   2.107   5.936
   21         C  962   4.868   2.217   5.979
   21         C  963   4.977   2.208   5.872
   21         O  964   4.913   2.156   5.753
   21         H  965   4.808   2.008   5.969
   21         H  966   4.670   2.120   5.975
   21         H  967   4.819   2.315   5.975
   21         H  968   4.908   2.204   6.080
   21         H  969   5.057   2.139   5.901
   21         H  970   5.022   2.305   5.847
   21         C  971   4.777   2.116   5.784
   21         H  972   4.710   2.197   5.750
   21         C  973   4.743   1.989   5.708
   21         H  974   4.639   1.960   5.728
   21         H  975   4.755   2.003   5.600
   21         H  976   4.809   1.907   5.740
   22         C  977   1.397   6.748   0.374
   22         C  978   1.468   6.697   0.247
   22         C  979   1.611   6.747   0.269
   22         O  980   1.630   6.755   0.412
   22         H  981   1.372   6.854   0.364
   22         H  982   1.305   6.693   0.397
   22         H  983   1.465   6.588   0.244
   22         H  984   1.424   6.735   0.154
   22         H  985   1.626   6.847   0.227
   22         H  986   1.687   6.680   0.228
   22         C  987   1.504   6.730   0.481
   22         H  988   1.505   6.625   0.515
   22         C  989   1.494   6.822   0.601
   22         H  990   1.401   6.801   0.656
   22         H  991   1.578   6.806   0.670
   22         H  992   1.493   6.927   0.569
   23         C  993   1.596   5.203   1.929
   23         C  994   1.748   5.208   1.946
   23         C  995   1.771   5.357   1.977
   23         O  996   1.650   5.405   2.039
   23         H  997   1.567   5.238   1.828
   23         H  998   1.554   5.103   1.943
   23         H  999   1.779   5.146   2.031
   23         H 1000   1.803   5.175   1.858
   23         H 1001   1.788   5.415   1.885
   23         H 1002   1.855   5.374   2.045
   23         C 1003   1.547   5.302   2.034
   23         H 1004   1.545   5.253   2.133
   23         C 1005   1.412   5.367   2.007
   23         H 1006   1.334   5.291   2.006
   23         H 1007   1.388   5.441   2.084
   23         H 1008   1.413   5.417   1.909
   24         C 1009   0.920   4.299   6.625
   24         C 1010   0.870   4.157   6.595
   24         C 1011   0.718   4.174   6.604
   24         O 1012   0.691   4.312   6.570
   24         H 1013   0.920   4.318   6.733
   24         H 1014   1.021   4.318   6.587
   24         H 1015   0.899   4.126   6.494
   24         H 1016   0.908   4.082   6.665
   24         H 1017   0.682   4.156   6.706
   24         H 1018   0.663   4.109   6.536
   24         C 1019   0.815   4.385   6.556
   24         H 1020   0.838   4.392   6.448
   24         C 1021   0.797   4.525   6.613
   24         H 1022   0.889   4.583   6.600
   24         H 1023   0.716   4.578   6.562
   24         H 1024   0.774   4.520   6.720
   25         C 1025   2.528   5.808   5.491
   25         C 1026   2.502   5.730   5.362
   25         C 1027   2.644   5.691   5.318
   25         O 1028   2.723   5.684   5.439
   25         H 1029   2.559   5.911   5.468
   25         H 1030   2.442   5.813   5.558
   25         H 1031   2.442   5.640   5.383
   25         H 1032   2.449   5.788   5.286
   25         H 1033   2.688   5.768   5.253
   25         H 1034   2.648   5.595   5.267
   25         C 1035   2.645   5.731   5.552
   25         H 1036   2.607   5.643   5.606
   25         C 1037   2.736   5.811   5.645
   25         H 1038   2.679   5.844   5.733
   25         H 1039   2.820   5.750   5.679
   25         H 1040   2.775   5.899   5.593
   26         C 1041   2.175   5.821   6.289
   26         C 1042   2.323   5.779   6.293
   26         C 1043   2.342   5.746   6.441
   26         O 1044   2.213   5.705   6.491
   26         H 1045   2.164   5.925   6.323
   26         H 1046   2.130   5.813   6.189
   26         H 1047   2.338   5.689   6.231
   26         H 1048   2.391   5.856   6.258
   26         H 1049   2.375   5.834   6.498
   26         H 1050   2.414   5.664   6.458
   26         C 1051   2.111   5.726   6.390
   26         H 1052   2.092   5.629   6.341
   26         C 1053   1.984   5.776   6.456
   26         H 1054   1.905   5.789   6.381
   26         H 1055   1.948   5.704   6.531
   26         H 1056   2.002   5.872   6.505
   27         C 1057   5.754   3.547   4.286
   27         C 1058   5.660   3.667   4.281
   27         C 1059   5.523   3.599   4.264
   27         O 1060   5.535   3.469   4.325
   27         H 1061   5.775   3.509   4.184
   27         H 1062   5.850   3.568   4.334
   27         H 1063   5.664   3.722   4.375
   27         H 1064   5.682   3.737   4.200
   27         H 1065   5.498   3.586   4.158
   27         H 1066   5.442   3.654   4.313
   27         C 1067   5.672   3.444   4.363
   27         H 1068   5.681   3.464   4.471
   27         C 1069   5.706   3.298   4.336
   27         H 1070   5.809   3.277   4.368
   27         H 1071   5.639   3.231   4.391
   27         H 1072   5.698   3.276   4.229
   28         C 1073   2.688   3.489   3.748
   28         C 1074   2.690   3.350   3.682
   28         C 1075   2.542   3.330   3.647
   28         O 1076   2.486   3.462   3.628
   28         H 1077   2.655   3.481   3.853
   28         H 1078   2.786   3.539   3.747
   28         H 1079   2.751   3.352   3.591
   28         H 1080   2.728   3.271   3.748
   28         H 1081   2.488   3.281   3.729
   28         H 1082   2.527   3.272   3.556
   28         C 1083   2.584   3.563   3.665
   28         H 1084   2.630   3.600   3.572
   28         C 1085   2.513   3.678   3.736
   28         H 1086   2.585   3.756   3.761
   28         H 1087   2.436   3.721   3.671
   28         H 1088   2.466   3.642   3.828
   29         C 1089   6.107   2.109   2.395
   29         C 1090   6.074   1.976   2.326
   29         C 1091   5.922   1.984   2.312
   29         O 1092   5.889   2.124   2.306
   29         H 1093   6.088   2.102   2.503
   29         H 1094   6.210   2.141   2.380
   29         H 1095   6.121   1.972   2.227
   29         H 1096   6.107   1.888   2.382
   29         H 1097   5.872   1.941   2.400
   29         H 1098   5.884   1.934   2.222
   29         C 1099   6.007   2.205   2.330
   29         H 1100   6.045   2.238   2.233
   29         C 1101   5.968   2.326   2.414
   29         H 1102   6.056   2.389   2.430
   29         H 1103   5.892   2.386   2.363
   29         H 1104   5.929   2.294   2.511
   30         C 1105   6.019   1.973   1.699
   30         C 1106   6.106   1.868   1.770
   30         C 1107   6.239   1.880   1.695
   30         O 1108   6.245   2.016   1.646
   30         H 1109   5.980   1.933   1.604
   30         H 1110   5.934   2.007   1.759
   30         H 1111   6.118   1.895   1.875
   30         H 1112   6.064   1.767   1.765
   30         H 1113   6.243   1.813   1.609
   30         H 1114   6.326   1.862   1.758
   30         C 1115   6.120   2.084   1.671
   30         H 1116   6.132   2.146   1.761
   30         C 1117   6.087   2.174   1.552
   30         H 1118   5.994   2.229   1.571
   30         H 1119   6.167   2.247   1.536
   30         H 1120   6.075   2.114   1.461
   31         C 1121   3.647   0.487   4.116
   31         C 1122   3.770   0.579   4.120
   31         C 1123   3.708   0.715   4.085
   31         O 1124   3.571   0.711   4.129
   31         H 1125   3.622   0.460   4.013
   31         H 1126   3.659   0.395   4.174
   31         H 1127   3.813   0.581   4.221
   31         H 1128   3.848   0.549   4.050
   31         H 1129   3.709   0.733   3.976
   31         H 1130   3.759   0.799   4.134
   31         C 1131   3.537   0.577   4.174
   31         H 1132   3.544   0.576   4.284
   31         C 1133   3.395   0.544   4.131
   31         H 1134   3.367   0.445   4.168
   31         H 1135   3.324   0.617   4.173
   31         H 1136   3.387   0.545   4.022
   32         C 1137   6.240   3.432   6.079
   32         C 1138   6.145   3.337   6.153
   32         C 1139   6.110   3.236   6.043
   32         O 1140   6.222   3.234   5.952
   32         H 1141   6.183   3.504   6.019
   32         H 1142   6.307   3.488   6.146
   32         H 1143   6.198   3.287   6.235
   32         H 1144   6.057   3.387   6.194
   32         H 1145   6.021   3.268   5.987
   32         H 1146   6.093   3.135   6.081
   32         C 1147   6.317   3.337   5.988
   32         H 1148   6.398   3.289   6.045
   32         C 1149   6.374   3.399   5.861
   32         H 1150   6.449   3.474   5.887
   32         H 1151   6.422   3.323   5.799
   32         H 1152   6.295   3.447   5.803
   33         C 1153   5.922   6.506   1.809
   33         C 1154   5.876   6.404   1.704
   33         C 1155   5.990   6.409   1.602
   33         O 1156   6.108   6.448   1.676
   33         H 1157   5.900   6.609   1.775
   33         H 1158   5.876   6.492   1.907
   33         H 1159   5.869   6.304   1.749
   33         H 1160   5.779   6.428   1.659
   33         H 1161   5.971   6.484   1.525
   33         H 1162   6.009   6.313   1.554
   33         C 1163   6.073   6.484   1.812
   33         H 1164   6.096   6.398   1.876
   33         C 1165   6.156   6.603   1.856
   33         H 1166   6.133   6.629   1.959
   33         H 1167   6.263   6.581   1.849
   33         H 1168   6.135   6.690   1.792
   34         C 1169   3.829   1.890   3.039
   34         C 1170   3.826   2.038   3.002
   34         C 1171   3.959   2.089   3.061
   34         O 1172   4.049   1.975   3.061
   34         H 1173   3.799   1.875   3.144
   34         H 1174   3.765   1.827   2.976
   34         H 1175   3.826   2.050   2.893
   34         H 1176   3.740   2.092   3.042
   34         H 1177   3.946   2.123   3.164
   34         H 1178   4.004   2.169   3.002
   34         C 1179   3.977   1.855   3.023
   34         H 1180   3.999   1.836   2.916
   34         C 1181   4.027   1.738   3.106
   34         H 1182   3.977   1.646   3.076
   34         H 1183   4.135   1.724   3.093
   34         H 1184   4.007   1.756   3.213
   35         C 1185   0.691   2.178   6.486
   35         C 1186   0.766   2.311   6.502
   35         C 1187   0.655   2.414   6.482
   35         O 1188   0.532   2.350   6.524
   35         H 1189   0.675   2.155   6.379
   35         H 1190   0.741   2.093   6.532
   35         H 1191   0.808   2.318   6.603
   35         H 1192   0.848   2.323   6.430
   35         H 1193   0.645   2.442   6.377
   35         H 1194   0.669   2.505   6.542
   35         C 1195   0.556   2.210   6.552
   35         H 1196   0.566   2.199   6.661
   35         C 1197   0.438   2.127   6.503
   35         H 1198   0.454   2.021   6.528
   35         H 1199   0.345   2.160   6.552
   35         H 1200   0.427   2.137   6.395
   36         C 1201   0.954   6.625   2.250
   36         C 1202   0.982   6.475   2.262
   36         C 1203   1.129   6.467   2.220
   36         O 1204   1.188   6.595   2.253
   36         H 1205   0.935   6.652   2.145
   36         H 1206   0.869   6.659   2.310
   36         H 1207   0.970   6.443   2.366
   36         H 1208   0.917   6.413   2.200
   36         H 1209   1.139   6.451   2.112
   36         H 1210   1.185   6.388   2.272
   36         C 1211   1.086   6.687   2.297
   36         H 1212   1.088   6.690   2.407
   36         C 1213   1.116   6.826   2.242
   36         H 1214   1.041   6.897   2.278
   36         H 1215   1.215   6.860   2.276
   36         H 1216   1.115   6.825   2.133
   37         C 1217   2.242   0.084   3.470
   37         C 1218   2.092   0.057   3.489
   37         C 1219   2.034   0.199   3.492
   37         O 1220   2.124   0.281   3.415
   37         H 1221   2.289   0.111   3.566
   37         H 1222   2.297  -0.000   3.428
   37         H 1223   2.053   0.001   3.403
   37         H 1224   2.069  -0.000   3.579
   37         H 1225   2.031   0.238   3.595
   37         H 1226   1.934   0.205   3.449
   37         C 1227   2.241   0.206   3.377
   37         H 1228   2.228   0.172   3.273
   37         C 1229   2.364   0.296   3.385
   37         H 1230   2.453   0.241   3.353
   37         H 1231   2.352   0.383   3.320
   37         H 1232   2.379   0.330   3.488
   38         C 1233   2.971   6.652   6.248
   38         C 1234   2.985   6.734   6.377
   38         C 1235   2.853   6.813   6.379
   38         O 1236   2.757   6.732   6.308
   38         H 1237   2.996   6.713   6.161
   38         H 1238   3.035   6.563   6.247
   38         H 1239   2.992   6.668   6.464
   38         H 1240   3.073   6.800   6.378
   38         H 1241   2.863   6.909   6.327
   38         H 1242   2.816   6.832   6.480
   38         C 1243   2.822   6.617   6.248
   38         H 1244   2.805   6.530   6.314
   38         C 1245   2.761   6.591   6.111
   38         H 1246   2.807   6.502   6.066
   38         H 1247   2.654   6.573   6.119
   38         H 1248   2.778   6.676   6.045
   39         C 1249   1.813   6.251   1.697
   39         C 1250   1.861   6.253   1.552
   39         C 1251   1.732   6.289   1.476
   39         O 1252   1.651   6.365   1.568
   39         H 1253   1.762   6.156   1.719
   39         H 1254   1.893   6.265   1.770
   39         H 1255   1.936   6.332   1.538
   39         H 1256   1.904   6.159   1.518
   39         H 1257   1.677   6.199   1.447
   39         H 1258   1.750   6.349   1.387
   39         C 1259   1.711   6.366   1.700
   39         H 1260   1.765   6.461   1.712
   39         C 1261   1.602   6.355   1.805
   39         H 1262   1.646   6.359   1.905
   39         H 1263   1.531   6.438   1.796
   39         H 1264   1.548   6.260   1.794
   40         C 1265   1.244   5.651   2.812
   40         C 1266   1.098   5.699   2.803
   40         C 1267   1.021   5.567   2.814
   40         O 1268   1.105   5.477   2.890
   40         H 1269   1.278   5.613   2.714
   40         H 1270   1.314   5.729   2.843
   40         H 1271   1.075   5.764   2.888
   40         H 1272   1.075   5.753   2.711
   40         H 1273   1.003   5.522   2.716
   40         H 1274   0.925   5.577   2.866
   40         C 1275   1.235   5.537   2.913
   40         H 1276   1.236   5.578   3.015
   40         C 1277   1.343   5.430   2.901
   40         H 1278   1.441   5.474   2.921
   40         H 1279   1.326   5.350   2.973
   40         H 1280   1.344   5.388   2.800
   41         C 1281   2.832   3.898   4.083
   41         C 1282   2.723   3.984   4.148
   41         C 1283   2.612   3.881   4.174
   41         O 1284   2.678   3.753   4.189
   41         H 1285   2.810   3.882   3.977
   41         H 1286   2.932   3.941   4.091
   41         H 1287   2.759   4.025   4.243
   41         H 1288   2.690   4.067   4.085
   41         H 1289   2.544   3.875   4.088
   41         H 1290   2.554   3.902   4.264
   41         C 1291   2.819   3.766   4.160
   41         H 1292   2.873   3.774   4.255
   41         C 1293   2.866   3.642   4.085
   41         H 1294   2.974   3.649   4.065
   41         H 1295   2.848   3.552   4.144
   41         H 1296   2.813   3.632   3.990
   42         C 1297   0.860   1.434   4.606
   42         C 1298   0.906   1.408   4.463
   42         C 1299   0.827   1.512   4.384
   42         O 1300   0.802   1.622   4.474
   42         H 1301   0.762   1.388   4.625
   42         H 1302   0.930   1.398   4.682
   42         H 1303   1.014   1.426   4.453
   42         H 1304   0.886   1.306   4.428
   42         H 1305   0.730   1.472   4.350
   42         H 1306   0.881   1.550   4.296
   42         C 1307   0.846   1.587   4.608
   42         H 1308   0.945   1.632   4.624
   42         C 1309   0.747   1.642   4.709
   42         H 1310   0.781   1.619   4.811
   42         H 1311   0.739   1.751   4.700
   42         H 1312   0.648   1.598   4.694
   43         C 1313   3.447   5.044   0.488
   43         C 1314   3.493   4.988   0.352
   43         C 1315   3.415   5.075   0.254
   43         O 1316   3.392   5.201   0.320
   43         H 1317   3.349   5.003   0.515
   43         H 1318   3.516   5.023   0.569
   43         H 1319   3.601   5.003   0.340
   43         H 1320   3.472   4.881   0.340
   43         H 1321   3.318   5.031   0.229
   43         H 1322   3.469   5.094   0.160
   43         C 1323   3.435   5.194   0.458
   43         H 1324   3.534   5.240   0.465
   43         C 1325   3.337   5.270   0.546
   43         H 1326   3.370   5.267   0.650
   43         H 1327   3.330   5.374   0.515
   43         H 1328   3.237   5.225   0.540
   44         C 1329   1.665   4.585   2.936
   44         C 1330   1.634   4.690   3.043
   44         C 1331   1.622   4.604   3.169
   44         O 1332   1.705   4.488   3.148
   44         H 1333   1.573   4.535   2.904
   44         H 1334   1.714   4.627   2.847
   44         H 1335   1.717   4.761   3.053
   44         H 1336   1.543   4.748   3.023
   44         H 1337   1.518   4.570   3.185
   44         H 1338   1.655   4.655   3.260
   44         C 1339   1.755   4.487   3.011
   44         H 1340   1.858   4.526   3.013
   44         C 1341   1.755   4.345   2.959
   44         H 1342   1.796   4.342   2.857
   44         H 1343   1.817   4.280   3.022
   44         H 1344   1.653   4.304   2.957
   45         C 1345   1.035   1.698   5.725
   45         C 1346   0.903   1.776   5.721
   45         C 1347   0.801   1.668   5.759
   45         O 1348   0.871   1.573   5.842
   45         H 1349   1.048   1.639   5.633
   45         H 1350   1.123   1.762   5.738
   45         H 1351   0.904   1.857   5.795
   45         H 1352   0.882   1.821   5.623
   45         H 1353   0.762   1.616   5.670
   45         H 1354   0.715   1.708   5.816
   45         C 1355   1.013   1.604   5.844
   45         H 1356   1.033   1.659   5.938
   45         C 1357   1.092   1.475   5.842
   45         H 1358   1.200   1.497   5.847
   45         H 1359   1.067   1.411   5.927
   45         H 1360   1.073   1.420   5.749
   46         C 1361   0.375   4.913   0.533
   46         C 1362   0.273   4.799   0.545
   46         C 1363   0.143   4.874   0.576
   46         O 1364   0.157   5.005   0.516
   46         H 1365   0.407   4.947   0.632
   46         H 1366   0.464   4.887   0.475
   46         H 1367   0.265   4.745   0.449
   46         H 1368   0.298   4.726   0.623
   46         H 1369   0.129   4.887   0.684
   46         H 1370   0.054   4.826   0.534
   46         C 1371   0.292   5.023   0.465
   46         H 1372   0.289   5.004   0.356
   46         C 1373   0.338   5.165   0.491
   46         H 1374   0.438   5.181   0.450
   46         H 1375   0.270   5.237   0.444
   46         H 1376   0.341   5.185   0.599
   47         C 1377   5.655   0.441   5.329
   47         C 1378   5.653   0.594   5.334
   47         C 1379   5.524   0.626   5.257
   47         O 1380   5.437   0.513   5.275
   47         H 1381   5.693   0.406   5.232
   47         H 1382   5.716   0.396   5.408
   47         H 1383   5.645   0.628   5.438
   47         H 1384   5.741   0.641   5.289
   47         H 1385   5.544   0.639   5.150
   47         H 1386   5.473   0.716   5.294
   47         C 1387   5.507   0.405   5.342
   47         H 1388   5.478   0.408   5.449
   47         C 1389   5.465   0.272   5.282
   47         H 1390   5.515   0.190   5.335
   47         H 1391   5.357   0.258   5.290
   47         H 1392   5.493   0.268   5.176
   48         C 1393   1.598   6.481   5.189
   48         C 1394   1.465   6.425   5.139
   48         C 1395   1.494   6.275   5.132
   48         O 1396   1.596   6.249   5.231
   48         H 1397   1.670   6.490   5.107
   48         H 1398   1.589   6.580   5.236
   48         H 1399   1.385   6.445   5.211
   48         H 1400   1.434   6.465   5.042
   48         H 1401   1.534   6.246   5.034
   48         H 1402   1.407   6.212   5.154
   48         C 1403   1.644   6.373   5.287
   48         H 1404   1.593   6.388   5.384
   48         C 1405   1.794   6.364   5.310
   48         H 1406   1.831   6.457   5.356
   48         H 1407   1.818   6.281   5.377
   48         H 1408   1.846   6.349   5.215
   49         C 1409   2.376   2.774   6.700
   49         C 1410   2.385   2.624   6.729
   49         C 1411   2.522   2.614   6.798
   49         O 1412   2.545   2.741   6.861
   49         H 1413   2.434   2.800   6.610
   49         H 1414   2.273   2.810   6.685
   49         H 1415   2.305   2.594   6.797
   49         H 1416   2.379   2.562   6.639
   49         H 1417   2.602   2.596   6.725
   49         H 1418   2.525   2.535   6.874
   49         C 1419   2.442   2.836   6.823
   49         H 1420   2.368   2.840   6.905
   49         C 1421   2.504   2.973   6.804
   49         H 1422   2.426   3.046   6.778
   49         H 1423   2.554   3.007   6.895
   49         H 1424   2.577   2.970   6.722
   50         C 1425   2.247   6.545   6.782
   50         C 1426   2.347   6.432   6.756
   50         C 1427   2.464   6.508   6.692
   50         O 1428   2.459   6.642   6.743
   50         H 1429   2.192   6.570   6.690
   50         H 1430   2.174   6.522   6.860
   50         H 1431   2.378   6.387   6.851
   50         H 1432   2.308   6.353   6.692
   50         H 1433   2.454   6.512   6.582
   50         H 1434   2.562   6.464   6.716
   50         C 1435   2.339   6.661   6.821
   50         H 1436   2.366   6.652   6.928
   50         C 1437   2.283   6.800   6.796
   50         H 1438   2.194   6.818   6.857
   50         H 1439   2.357   6.877   6.821
   50         H 1440   2.256   6.812   6.690
   51         C 1441   2.627   2.066   1.014
   51         C 1442   2.641   2.115   1.159
   51         C 1443   2.502   2.087   1.216
   51         O 1444   2.449   1.975   1.141
   51         H 1445   2.576   2.142   0.953
   51         H 1446   2.722   2.043   0.966
   51         H 1447   2.717   2.056   1.211
   51         H 1448   2.669   2.221   1.167
   51         H 1449   2.435   2.172   1.203
   51         H 1450   2.504   2.059   1.322
   51         C 1451   2.537   1.943   1.030
   51         H 1452   2.599   1.857   1.061
   51         C 1453   2.454   1.906   0.909
   51         H 1454   2.520   1.878   0.826
   51         H 1455   2.389   1.821   0.931
   51         H 1456   2.392   1.991   0.877
   52         C 1457   4.896   5.795   3.543
   52         C 1458   4.805   5.737   3.652
   52         C 1459   4.667   5.787   3.609
   52         O 1460   4.672   5.803   3.466
   52         H 1461   4.918   5.901   3.563
   52         H 1462   4.991   5.742   3.532
   52         H 1463   4.809   5.628   3.651
   52         H 1464   4.832   5.771   3.753
   52         H 1465   4.644   5.885   3.654
   52         H 1466   4.586   5.718   3.634
   52         C 1467   4.808   5.782   3.418
   52         H 1468   4.814   5.679   3.379
   52         C 1469   4.838   5.881   3.306
   52         H 1470   4.939   5.864   3.267
   52         H 1471   4.767   5.869   3.224
   52         H 1472   4.831   5.984   3.343
   53         C 1473   4.760   6.477   5.675
   53         C 1474   4.704   6.334   5.669
   53         C 1475   4.646   6.329   5.527
   53         O 1476   4.723   6.423   5.448
   53         H 1477   4.680   6.549   5.695
   53         H 1478   4.838   6.490   5.751
   53         H 1479   4.785   6.261   5.680
   53         H 1480   4.628   6.314   5.745
   53         H 1481   4.541   6.361   5.526
   53         H 1482   4.652   6.230   5.481
   53         C 1483   4.813   6.497   5.533
   53         H 1484   4.913   6.451   5.525
   53         C 1485   4.820   6.641   5.485
   53         H 1486   4.891   6.698   5.547
   53         H 1487   4.854   6.646   5.381
   53         H 1488   4.722   6.689   5.493
   54         C 1489   6.690   6.109   1.899
   54         C 1490   6.703   5.981   1.816
   54         C 1491   6.623   6.016   1.690
   54         O 1492   6.631   6.160   1.676
   54         H 1493   6.593   6.112   1.950
   54         H 1494   6.769   6.120   1.974
   54         H 1495   6.808   5.962   1.791
   54         H 1496   6.663   5.892   1.867
   54         H 1497   6.517   5.989   1.701
   54         H 1498   6.662   5.970   1.599
   54         C 1499   6.696   6.218   1.792
   54         H 1500   6.801   6.237   1.765
   54         C 1501   6.628   6.349   1.827
   54         H 1502   6.678   6.396   1.913
   54         H 1503   6.632   6.419   1.743
   54         H 1504   6.523   6.332   1.854
   55         C 1505   5.777   5.238   1.870
   55         C 1506   5.821   5.368   1.801
   55         C 1507   5.973   5.364   1.823
   55         O 1508   6.010   5.225   1.832
   55         H 1509   5.771   5.252   1.979
   55         H 1510   5.680   5.201   1.835
   55         H 1511   5.797   5.364   1.694
   55         H 1512   5.775   5.457   1.844
   55         H 1513   6.001   5.414   1.916
   55         H 1514   6.029   5.410   1.740
   55         C 1515   5.891   5.142   1.836
   55         H 1516   5.875   5.102   1.734
   55         C 1517   5.912   5.027   1.933
   55         H 1518   5.824   4.962   1.934
   55         H 1519   5.999   4.967   1.904
   55         H 1520   5.928   5.065   2.034
   56         C 1521   3.778   2.296   5.260
   56         C 1522   3.796   2.148   5.296
   56         C 1523   3.713   2.136   5.424
   56         O 1524   3.610   2.236   5.415
   56         H 1525   3.845   2.359   5.321
   56         H 1526   3.797   2.319   5.155
   56         H 1527   3.755   2.085   5.216
   56         H 1528   3.901   2.119   5.311
   56         H 1529   3.773   2.155   5.513
   56         H 1530   3.665   2.038   5.435
   56         C 1531   3.632   2.322   5.300
   56         H 1532   3.566   2.287   5.219
   56         C 1533   3.598   2.465   5.336
   56         H 1534   3.611   2.530   5.248
   56         H 1535   3.494   2.473   5.369
   56         H 1536   3.663   2.501   5.417
   57         C 1537   4.903   5.023   6.839
   57         C 1538   5.047   5.008   6.889
   57         C 1539   5.098   5.152   6.878
   57         O 1540   4.983   5.238   6.892
   57         H 1541   4.900   5.025   6.729
   57         H 1542   4.836   4.942   6.873
   57         H 1543   5.047   4.975   6.994
   57         H 1544   5.107   4.938   6.831
   57         H 1545   5.144   5.171   6.780
   57         H 1546   5.171   5.178   6.956
   57         C 1547   4.862   5.159   6.895
   57         H 1548   4.831   5.148   7.000
   57         C 1549   4.753   5.232   6.818
   57         H 1550   4.659   5.174   6.822
   57         H 1551   4.734   5.331   6.861
   57         H 1552   4.782   5.244   6.713
   58         C 1553   0.631   1.793   4.128
   58         C 1554   0.736   1.904   4.130
   58         C 1555   0.651   2.029   4.102
   58         O 1556   0.518   2.000   4.150
   58         H 1557   0.607   1.764   4.024
   58         H 1558   0.661   1.703   4.182
   58         H 1559   0.781   1.911   4.230
   58         H 1560   0.816   1.890   4.057
   58         H 1561   0.645   2.049   3.994
   58         H 1562   0.688   2.119   4.152
   58         C 1563   0.509   1.861   4.192
   58         H 1564   0.520   1.858   4.301
   58         C 1565   0.374   1.805   4.152
   58         H 1566   0.365   1.701   4.186
   58         H 1567   0.293   1.863   4.198
   58         H 1568   0.362   1.807   4.043
   59         C 1569   5.376   2.225   2.422
   59         C 1570   5.226   2.194   2.435
   59         C 1571   5.220   2.047   2.392
   59         O 1572   5.349   1.990   2.423
   59         H 1573   5.402   2.245   2.317
   59         H 1574   5.408   2.310   2.482
   59         H 1575   5.195   2.205   2.540
   59         H 1576   5.162   2.259   2.374
   59         H 1577   5.203   2.038   2.284
   59         H 1578   5.143   1.990   2.444
   59         C 1579   5.440   2.094   2.467
   59         H 1580   5.444   2.091   2.577
   59         C 1581   5.579   2.066   2.411
   59         H 1582   5.649   2.142   2.446
   59         H 1583   5.615   1.968   2.443
   59         H 1584   5.577   2.069   2.301
   60         C 1585   5.273   1.489   2.435
   60         C 1586   5.143   1.445   2.366
   60         C 1587   5.041   1.542   2.427
   60         O 1588   5.114   1.662   2.461
   60         H 1589   5.280   1.448   2.536
   60         H 1590   5.363   1.460   2.380
   60         H 1591   5.151   1.460   2.258
   60         H 1592   5.117   1.341   2.385
   60         H 1593   4.997   1.502   2.519
   60         H 1594   4.960   1.569   2.358
   60         C 1595   5.256   1.641   2.442
   60         H 1596   5.284   1.686   2.345
   60         C 1597   5.333   1.711   2.553
   60         H 1598   5.440   1.699   2.538
   60         H 1599   5.310   1.818   2.555
   60         H 1600   5.306   1.668   2.651
   61         C 1601   5.210   6.565   2.393
   61         C 1602   5.073   6.629   2.366
   61         C 1603   4.996   6.514   2.301
   61         O 1604   5.053   6.392   2.353
   61         H 1605   5.271   6.563   2.302
   61         H 1606   5.267   6.616   2.471
   61         H 1607   5.026   6.659   2.460
   61         H 1608   5.079   6.717   2.301
   61         H 1609   5.008   6.514   2.192
   61         H 1610   4.889   6.515   2.324
   61         C 1611   5.171   6.422   2.433
   61         H 1612   5.141   6.421   2.539
   61         C 1613   5.277   6.316   2.408
   61         H 1614   5.365   6.336   2.470
   61         H 1615   5.239   6.216   2.434
   61         H 1616   5.307   6.316   2.303
   62         C 1617   1.594   2.848   2.568
   62         C 1618   1.475   2.752   2.582
   62         C 1619   1.528   2.626   2.513
   62         O 1620   1.672   2.628   2.528
   62         H 1621   1.597   2.892   2.468
   62         H 1622   1.594   2.929   2.642
   62         H 1623   1.454   2.732   2.687
   62         H 1624   1.384   2.790   2.535
   62         H 1625   1.505   2.626   2.405
   62         H 1626   1.489   2.533   2.556
   62         C 1627   1.714   2.754   2.587
   62         H 1628   1.730   2.737   2.694
   62         C 1629   1.844   2.799   2.522
   62         H 1630   1.878   2.892   2.568
   62         H 1631   1.922   2.723   2.535
   62         H 1632   1.829   2.816   2.415
   63         C 1633   2.400   5.165   5.082
   63         C 1634   2.428   5.019   5.045
   63         C 1635   2.545   5.033   4.947
   63         O 1636   2.615   5.154   4.984
   63         H 1637   2.341   5.214   5.003
   63         H 1638   2.347   5.177   5.177
   63         H 1639   2.459   4.963   5.134
   63         H 1640   2.342   4.968   5.001
   63         H 1641   2.510   5.043   4.844
   63         H 1642   2.616   4.949   4.952
   63         C 1643   2.540   5.225   5.086
   63         H 1644   2.587   5.203   5.183
   63         C 1645   2.549   5.375   5.059
   63         H 1646   2.496   5.430   5.138
   63         H 1647   2.653   5.408   5.058
   63         H 1648   2.503   5.399   4.963
   64         C 1649   3.905   6.667   4.339
   64         C 1650   3.859   6.635   4.482
   64         C 1651   3.992   6.604   4.553
   64         O 1652   4.093   6.680   4.483
   64         H 1653   3.925   6.575   4.283
   64         H 1654   3.833   6.727   4.283
   64         H 1655   3.810   6.722   4.527
   64         H 1656   3.789   6.550   4.487
   64         H 1657   4.017   6.498   4.546
   64         H 1658   3.992   6.634   4.658
   64         C 1659   4.036   6.742   4.365
   64         H 1660   4.014   6.847   4.389
   64         C 1661   4.138   6.737   4.252
   64         H 1662   4.098   6.786   4.163
   64         H 1663   4.231   6.788   4.280
   64         H 1664   4.161   6.633   4.226
   65         C 1665   5.112   2.390   1.337
   65         C 1666   5.046   2.251   1.345
   65         C 1667   4.956   2.252   1.220
   65         O 1668   5.020   2.341   1.125
   65         H 1669   5.044   2.467   1.375
   65         H 1670   5.206   2.396   1.393
   65         H 1671   5.122   2.173   1.337
   65         H 1672   4.989   2.235   1.437
   65         H 1673   4.856   2.292   1.243
   65         H 1674   4.945   2.154   1.174
   65         C 1675   5.133   2.408   1.187
   65         H 1676   5.224   2.355   1.156
   65         C 1677   5.138   2.552   1.138
   65         H 1678   5.225   2.602   1.181
   65         H 1679   5.147   2.556   1.029
   65         H 1680   5.048   2.606   1.168
   66         C 1681   0.648   0.941   4.609
   66         C 1682   0.628   0.789   4.610
   66         C 1683   0.767   0.738   4.568
   66         O 1684   0.861   0.839   4.611
   66         H 1685   0.642   0.980   4.506
   66         H 1686   0.575   0.995   4.670
   66         H 1687   0.603   0.754   4.711
   66         H 1688   0.549   0.754   4.542
   66         H 1689   0.775   0.728   4.459
   66         H 1690   0.794   0.643   4.615
   66         C 1691   0.791   0.955   4.661
   66         H 1692   0.790   0.949   4.771
   66         C 1693   0.864   1.081   4.618
   66         H 1694   0.814   1.170   4.658
   66         H 1695   0.968   1.081   4.655
   66         H 1696   0.867   1.088   4.509
   67         C 1697   6.456   2.051   4.356
   67         C 1698   6.325   2.127   4.378
   67         C 1699   6.375   2.259   4.439
   67         O 1700   6.508   2.280   4.388
   67         H 1701   6.491   2.006   4.450
   67         H 1702   6.449   1.972   4.280
   67         H 1703   6.275   2.146   4.282
   67         H 1704   6.255   2.075   4.444
   67         H 1705   6.380   2.253   4.548
   67         H 1706   6.313   2.345   4.411
   67         C 1707   6.552   2.163   4.314
   67         H 1708   6.538   2.184   4.207
   67         C 1709   6.699   2.138   4.342
   67         H 1710   6.734   2.052   4.284
   67         H 1711   6.760   2.224   4.314
   67         H 1712   6.715   2.116   4.448
   68         C 1713   6.622   4.520   3.431
   68         C 1714   6.509   4.496   3.531
   68         C 1715   6.582   4.423   3.645
   68         O 1716   6.719   4.468   3.640
   68         H 1717   6.642   4.429   3.372
   68         H 1718   6.602   4.602   3.361
   68         H 1719   6.468   4.592   3.566
   68         H 1720   6.426   4.437   3.490
   68         H 1721   6.580   4.314   3.630
   68         H 1722   6.540   4.445   3.744
   68         C 1723   6.741   4.550   3.523
   68         H 1724   6.737   4.655   3.555
   68         C 1725   6.878   4.519   3.465
   68         H 1726   6.898   4.583   3.379
   68         H 1727   6.957   4.537   3.540
   68         H 1728   6.884   4.414   3.434
   69         C 1729   3.641   5.291   4.795
   69         C 1730   3.746   5.192   4.742
   69         C 1731   3.704   5.062   4.811
   69         O 1732   3.562   5.072   4.834
   69         H 1733   3.668   5.325   4.897
   69         H 1734   3.628   5.379   4.732
   69         H 1735   3.737   5.183   4.633
   69         H 1736   3.849   5.221   4.766
   69         H 1737   3.755   5.049   4.907
   69         H 1738   3.724   4.973   4.750
   69         C 1739   3.515   5.205   4.801
   69         H 1740   3.470   5.200   4.701
   69         C 1741   3.410   5.248   4.902
   69         H 1742   3.371   5.347   4.876
   69         H 1743   3.326   5.177   4.904
   69         H 1744   3.454   5.253   5.003
   70         C 1745   2.151   0.616   1.555
   70         C 1746   2.027   0.559   1.484
   70         C 1747   1.913   0.611   1.573
   70         O 1748   1.961   0.733   1.634
   70         H 1749   2.178   0.553   1.642
   70         H 1750   2.239   0.624   1.490
   70         H 1751   2.019   0.601   1.383
   70         H 1752   2.028   0.450   1.476
   70         H 1753   1.890   0.539   1.653
   70         H 1754   1.822   0.633   1.518
   70         C 1755   2.101   0.752   1.603
   70         H 1756   2.108   0.825   1.520
   70         C 1757   2.172   0.809   1.725
   70         H 1758   2.278   0.828   1.702
   70         H 1759   2.127   0.904   1.756
   70         H 1760   2.167   0.739   1.809
   71         C 1761   6.582   4.463   6.828
   71         C 1762   6.590   4.615   6.846
   71         C 1763   6.609   4.663   6.702
   71         O 1764   6.546   4.565   6.617
   71         H 1765   6.682   4.420   6.817
   71         H 1766   6.531   4.412   6.911
   71         H 1767   6.496   4.654   6.888
   71         H 1768   6.672   4.647   6.912
   71         H 1769   6.715   4.669   6.675
   71         H 1770   6.563   4.761   6.682
   71         C 1771   6.504   4.451   6.697
   71         H 1772   6.397   4.461   6.716
   71         C 1773   6.529   4.323   6.618
   71         H 1774   6.495   4.236   6.675
   71         H 1775   6.475   4.325   6.523
   71         H 1776   6.636   4.311   6.597
   72         C 1777   6.142   3.944   4.378
   72         C 1778   6.147   4.013   4.515
   72         C 1779   6.281   3.963   4.571
   72         O 1780   6.365   3.935   4.457
   72         H 1781   6.109   3.840   4.389
   72         H 1782   6.076   3.993   4.307
   72         H 1783   6.149   4.122   4.502
   72         H 1784   6.063   3.988   4.580
   72         H 1785   6.268   3.870   4.628
   72         H 1786   6.331   4.036   4.635
   72         C 1787   6.289   3.948   4.334
   72         H 1788   6.311   4.047   4.291
   72         C 1789   6.331   3.839   4.237
   72         H 1790   6.277   3.850   4.142
   72         H 1791   6.438   3.846   4.215
   72         H 1792   6.310   3.740   4.279
   73         C 1793   6.773   2.656   1.364
   73         C 1794   6.804   2.507   1.384
   73         C 1795   6.957   2.507   1.389
   73         O 1796   6.997   2.637   1.439
   73         H 1797   6.786   2.684   1.259
   73         H 1798   6.672   2.684   1.395
   73         H 1799   6.763   2.472   1.480
   73         H 1800   6.765   2.443   1.304
   73         H 1801   7.001   2.494   1.289
   73         H 1802   6.999   2.430   1.456
   73         C 1803   6.881   2.723   1.450
   73         H 1804   6.849   2.724   1.555
   73         C 1805   6.919   2.864   1.408
   73         H 1806   6.833   2.931   1.419
   73         H 1807   7.000   2.903   1.470
   73         H 1808   6.951   2.866   1.303
   74         C 1809   5.667   3.519   6.560
   74         C 1810   5.603   3.427   6.455
   74         C 1811   5.538   3.319   6.542
   74         O 1812   5.508   3.381   6.668
   74         H 1813   5.762   3.477   6.595
   74         H 1814   5.685   3.620   6.523
   74         H 1815   5.527   3.481   6.398
   74         H 1816   5.675   3.385   6.384
   74         H 1817   5.607   3.235   6.561
   74         H 1818   5.446   3.278   6.499
   74         C 1819   5.563   3.515   6.673
   74         H 1820   5.482   3.586   6.650
   74         C 1821   5.617   3.543   6.812
   74         H 1822   5.656   3.645   6.817
   74         H 1823   5.538   3.533   6.887
   74         H 1824   5.698   3.473   6.837
   75         C 1825   2.570   2.736   1.591
   75         C 1826   2.541   2.749   1.441
   75         C 1827   2.668   2.690   1.379
   75         O 1828   2.721   2.595   1.474
   75         H 1829   2.636   2.818   1.624
   75         H 1830   2.480   2.737   1.653
   75         H 1831   2.454   2.688   1.414
   75         H 1832   2.523   2.851   1.408
   75         H 1833   2.744   2.767   1.361
   75         H 1834   2.650   2.637   1.284
   75         C 1835   2.645   2.603   1.598
   75         H 1836   2.573   2.520   1.598
   75         C 1837   2.740   2.588   1.716
   75         H 1838   2.684   2.589   1.810
   75         H 1839   2.794   2.492   1.710
   75         H 1840   2.814   2.669   1.717
   76         C 1841   2.111   3.757   1.227
   76         C 1842   2.123   3.707   1.083
   76         C 1843   2.275   3.706   1.063
   76         O 1844   2.334   3.686   1.193
   76         H 1845   2.121   3.866   1.232
   76         H 1846   2.016   3.729   1.275
   76         H 1847   2.083   3.605   1.074
   76         H 1848   2.072   3.770   1.010
   76         H 1849   2.311   3.802   1.023
   76         H 1850   2.310   3.626   0.996
   76         C 1851   2.231   3.690   1.295
   76         H 1852   2.205   3.586   1.321
   76         C 1853   2.285   3.762   1.418
   76         H 1854   2.209   3.763   1.497
   76         H 1855   2.374   3.711   1.457
   76         H 1856   2.311   3.865   1.393
   77         C 1857   0.797   0.711   3.989
   77         C 1858   0.928   0.739   3.913
   77         C 1859   0.950   0.888   3.942
   77         O 1860   0.886   0.915   4.069
   77         H 1861   0.711   0.745   3.930
   77         H 1862   0.783   0.605   4.014
   77         H 1863   1.010   0.679   3.956
   77         H 1864   0.922   0.717   3.806
   77         H 1865   0.903   0.951   3.865
   77         H 1866   1.056   0.915   3.949
   77         C 1867   0.813   0.798   4.113
   77         H 1868   0.875   0.746   4.188
   77         C 1869   0.683   0.843   4.179
   77         H 1870   0.627   0.756   4.216
   77         H 1871   0.702   0.910   4.263
   77         H 1872   0.620   0.896   4.106
   78         C 1873   4.920   5.025   4.587
   78         C 1874   5.016   4.925   4.522
   78         C 1875   4.937   4.881   4.398
   78         O 1876   4.851   4.992   4.363
   78         H 1877   4.842   4.973   4.643
   78         H 1878   4.970   5.096   4.654
   78         H 1879   5.109   4.975   4.492
   78         H 1880   5.042   4.841   4.587
   78         H 1881   4.874   4.794   4.419
   78         H 1882   5.001   4.858   4.312
   78         C 1883   4.858   5.095   4.465
   78         H 1884   4.927   5.173   4.429
   78         C 1885   4.720   5.154   4.486
   78         H 1886   4.725   5.234   4.560
   78         H 1887   4.681   5.196   4.393
   78         H 1888   4.650   5.077   4.522
   79         C 1889   5.345   2.844   6.133
   79         C 1890   5.364   2.697   6.092
   79         C 1891   5.482   2.706   5.995
   79         O 1892   5.559   2.822   6.035
   79         H 1893   5.289   2.899   6.055
   79         H 1894   5.292   2.857   6.228
   79         H 1895   5.391   2.637   6.180
   79         H 1896   5.275   2.653   6.046
   79         H 1897   5.448   2.721   5.892
   79         H 1898   5.547   2.618   5.998
   79         C 1899   5.489   2.895   6.139
   79         H 1900   5.534   2.867   6.235
   79         C 1901   5.507   3.044   6.116
   79         H 1902   5.458   3.101   6.196
   79         H 1903   5.613   3.071   6.116
   79         H 1904   5.463   3.074   6.020
   80         C 1905   5.720   4.264   4.212
   80         C 1906   5.732   4.249   4.364
   80         C 1907   5.721   4.098   4.383
   80         O 1908   5.769   4.038   4.261
   80         H 1909   5.615   4.259   4.181
   80         H 1910   5.762   4.357   4.174
   80         H 1911   5.831   4.285   4.398
   80         H 1912   5.655   4.304   4.420
   80         H 1913   5.616   4.067   4.397
   80         H 1914   5.780   4.060   4.467
   80         C 1915   5.795   4.141   4.162
   80         H 1916   5.903   4.161   4.162
   80         C 1917   5.753   4.090   4.025
   80         H 1918   5.775   4.165   3.948
   80         H 1919   5.807   3.998   3.999
   80         H 1920   5.646   4.069   4.023
   81         C 1921   2.463   5.837   0.821
   81         C 1922   2.566   5.734   0.869
   81         C 1923   2.679   5.751   0.766
   81         O 1924   2.671   5.888   0.719
   81         H 1925   2.405   5.797   0.736
   81         H 1926   2.394   5.869   0.899
   81         H 1927   2.602   5.760   0.969
   81         H 1928   2.528   5.632   0.872
   81         H 1929   2.665   5.684   0.680
   81         H 1930   2.779   5.734   0.808
   81         C 1931   2.552   5.952   0.772
   81         H 1932   2.583   6.013   0.859
   81         C 1933   2.492   6.042   0.666
   81         H 1934   2.404   6.094   0.706
   81         H 1935   2.564   6.117   0.633
   81         H 1936   2.461   5.983   0.579
   82         C 1937   1.661   3.664   2.459
   82         C 1938   1.795   3.724   2.501
   82         C 1939   1.752   3.828   2.606
   82         O 1940   1.628   3.779   2.663
   82         H 1941   1.610   3.729   2.386
   82         H 1942   1.669   3.564   2.414
   82         H 1943   1.858   3.647   2.548
   82         H 1944   1.851   3.769   2.419
   82         H 1945   1.732   3.925   2.559
   82         H 1946   1.824   3.841   2.686
   82         C 1947   1.583   3.661   2.591
   82         H 1948   1.612   3.573   2.649
   82         C 1949   1.431   3.666   2.577
   82         H 1950   1.395   3.576   2.526
   82         H 1951   1.384   3.670   2.676
   82         H 1952   1.400   3.754   2.520
   83         C 1953   6.146   2.150   2.831
   83         C 1954   6.294   2.114   2.813
   83         C 1955   6.353   2.158   2.947
   83         O 1956   6.247   2.148   3.044
   83         H 1957   6.130   2.257   2.813
   83         H 1958   6.079   2.094   2.764
   83         H 1959   6.305   2.006   2.799
   83         H 1960   6.341   2.164   2.728
   83         H 1961   6.387   2.262   2.944
   83         H 1962   6.437   2.095   2.980
   83         C 1963   6.122   2.117   2.978
   83         H 1964   6.104   2.009   2.989
   83         C 1965   6.009   2.194   3.045
   83         H 1966   5.913   2.169   2.999
   83         H 1967   6.003   2.169   3.152
   83         H 1968   6.026   2.302   3.036
   84         C 1969   3.694   1.706   5.455
   84         C 1970   3.667   1.671   5.602
   84         C 1971   3.808   1.636   5.652
   84         O 1972   3.900   1.711   5.570
   84         H 1973   3.703   1.614   5.395
   84         H 1974   3.616   1.768   5.411
   84         H 1975   3.628   1.758   5.655
   84         H 1976   3.597   1.588   5.615
   84         H 1977   3.830   1.529   5.640
   84         H 1978   3.824   1.663   5.757
   84         C 1979   3.829   1.777   5.463
   84         H 1980   3.813   1.882   5.492
   84         C 1981   3.913   1.772   5.336
   84         H 1982   3.862   1.824   5.255
   84         H 1983   4.010   1.820   5.352
   84         H 1984   3.930   1.668   5.306
   85         C 1985   6.798   4.711   5.290
   85         C 1986   6.936   4.646   5.272
   85         C 1987   6.899   4.500   5.243
   85         O 1988   6.769   4.503   5.181
   85         H 1989   6.758   4.691   5.390
   85         H 1990   6.798   4.819   5.274
   85         H 1991   6.988   4.691   5.187
   85         H 1992   7.000   4.656   5.360
   85         H 1993   6.893   4.441   5.336
   85         H 1994   6.969   4.451   5.175
   85         C 1995   6.714   4.637   5.185
   85         H 1996   6.731   4.683   5.086
   85         C 1997   6.565   4.630   5.213
   85         H 1998   6.522   4.731   5.213
   85         H 1999   6.514   4.571   5.137
   85         H 2000   6.547   4.585   5.311
   86         C 2001   4.390   2.611   5.449
   86         C 2002   4.273   2.583   5.353
   86         C 2003   4.161   2.668   5.414
   86         O 2004   4.225   2.778   5.482
   86         H 2005   4.380   2.551   5.540
   86         H 2006   4.488   2.592   5.405
   86         H 2007   4.297   2.618   5.252
   86         H 2008   4.247   2.477   5.347
   86         H 2009   4.103   2.611   5.488
   86         H 2010   4.092   2.708   5.339
   86         C 2011   4.369   2.759   5.482
   86         H 2012   4.411   2.821   5.401
   86         C 2013   4.425   2.805   5.615
   86         H 2014   4.535   2.795   5.615
   86         H 2015   4.401   2.910   5.634
   86         H 2016   4.384   2.745   5.697
   87         C 2017   3.310   3.717   2.638
   87         C 2018   3.171   3.689   2.581
   87         C 2019   3.160   3.537   2.598
   87         O 2020   3.242   3.503   2.711
   87         H 2021   3.388   3.693   2.565
   87         H 2022   3.324   3.821   2.671
   87         H 2023   3.094   3.740   2.640
   87         H 2024   3.160   3.720   2.476
   87         H 2025   3.198   3.484   2.510
   87         H 2026   3.057   3.503   2.618
   87         C 2027   3.317   3.618   2.755
   87         H 2028   3.265   3.661   2.842
   87         C 2029   3.457   3.575   2.796
   87         H 2030   3.514   3.661   2.833
   87         H 2031   3.453   3.500   2.876
   87         H 2032   3.511   3.532   2.711
   88         C 2033   5.558   5.250   3.792
   88         C 2034   5.607   5.394   3.774
   88         C 2035   5.513   5.446   3.664
   88         O 2036   5.391   5.371   3.676
   88         H 2037   5.598   5.185   3.713
   88         H 2038   5.584   5.207   3.889
   88         H 2039   5.593   5.451   3.866
   88         H 2040   5.712   5.401   3.745
   88         H 2041   5.555   5.428   3.564
   88         H 2042   5.490   5.553   3.674
   88         C 2043   5.406   5.265   3.774
   88         H 2044   5.362   5.300   3.868
   88         C 2045   5.333   5.141   3.726
   88         H 2046   5.341   5.061   3.801
   88         H 2047   5.227   5.162   3.710
   88         H 2048   5.377   5.105   3.632
   89         C 2049   0.384   3.279   1.835
   89         C 2050   0.248   3.277   1.765
   89         C 2051   0.285   3.228   1.625
   89         O 2052   0.403   3.147   1.640
   89         H 2053   0.441   3.369   1.808
   89         H 2054   0.377   3.274   1.944
   89         H 2055   0.181   3.206   1.814
   89         H 2056   0.199   3.375   1.763
   89         H 2057   0.308   3.312   1.558
   89         H 2058   0.207   3.167   1.578
   89         C 2059   0.453   3.155   1.776
   89         H 2060   0.419   3.065   1.829
   89         C 2061   0.605   3.159   1.774
   89         H 2062   0.643   3.161   1.877
   89         H 2063   0.645   3.070   1.725
   89         H 2064   0.640   3.247   1.721
   90         C 2065   3.667   0.337   1.620
   90         C 2066   3.812   0.313   1.575
   90         C 2067   3.866   0.228   1.690
   90         O 2068   3.753   0.156   1.745
   90         H 2069   3.662   0.418   1.694
   90         H 2070   3.600   0.363   1.537
   90         H 2071   3.814   0.257   1.481
   90         H 2072   3.869   0.405   1.561
   90         H 2073   3.910   0.290   1.769
   90         H 2074   3.941   0.155   1.658
   90         C 2075   3.630   0.204   1.685
   90         H 2076   3.602   0.132   1.606
   90         C 2077   3.522   0.209   1.790
   90         H 2078   3.427   0.242   1.745
   90         H 2079   3.506   0.111   1.836
   90         H 2080   3.548   0.281   1.869
   91         C 2081   4.111   1.380   4.022
   91         C 2082   4.191   1.343   3.897
   91         C 2083   4.137   1.442   3.793
   91         O 2084   4.093   1.558   3.867
   91         H 2085   4.011   1.335   4.019
   91         H 2086   4.159   1.349   4.115
   91         H 2087   4.298   1.360   3.914
   91         H 2088   4.178   1.238   3.866
   91         H 2089   4.050   1.400   3.740
   91         H 2090   4.211   1.473   3.720
   91         C 2091   4.101   1.532   4.010
   91         H 2092   4.194   1.578   4.047
   91         C 2093   3.982   1.596   4.079
   91         H 2094   3.988   1.580   4.187
   91         H 2095   3.978   1.704   4.060
   91         H 2096   3.888   1.551   4.043
   92         C 2097   4.072   5.126   6.734
   92         C 2098   3.925   5.166   6.755
   92         C 2099   3.851   5.038   6.714
   92         O 2100   3.942   4.929   6.739
   92         H 2101   4.099   5.133   6.627
   92         H 2102   4.142   5.187   6.791
   92         H 2103   3.907   5.189   6.860
   92         H 2104   3.895   5.253   6.695
   92         H 2105   3.827   5.039   6.606
   92         H 2106   3.759   5.022   6.770
   92         C 2107   4.072   4.980   6.778
   92         H 2108   4.079   4.975   6.887
   92         C 2109   4.180   4.893   6.716
   92         H 2110   4.279   4.928   6.747
   92         H 2111   4.170   4.788   6.748
   92         H 2112   4.174   4.897   6.606
   93         C 2113   2.353   3.235   2.479
   93         C 2114   2.297   3.352   2.397
   93         C 2115   2.363   3.328   2.260
   93         O 2116   2.387   3.186   2.250
   93         H 2117   2.455   3.257   2.514
   93         H 2118   2.291   3.210   2.566
   93         H 2119   2.188   3.344   2.389
   93         H 2120   2.322   3.450   2.438
   93         H 2121   2.460   3.380   2.253
   93         H 2122   2.300   3.359   2.176
   93         C 2123   2.356   3.122   2.376
   93         H 2124   2.256   3.077   2.368
   93         C 2125   2.458   3.012   2.402
   93         H 2126   2.434   2.960   2.496
   93         H 2127   2.458   2.938   2.321
   93         H 2128   2.559   3.055   2.411
   94         C 2129   3.590   2.816   6.877
   94         C 2130   3.477   2.716   6.909
   94         C 2131   3.439   2.666   6.769
   94         O 2132   3.557   2.678   6.687
   94         H 2133   3.548   2.912   6.844
   94         H 2134   3.656   2.834   6.962
   94         H 2135   3.516   2.633   6.970
   94         H 2136   3.393   2.761   6.961
   94         H 2137   3.360   2.728   6.724
   94         H 2138   3.406   2.562   6.767
   94         C 2139   3.662   2.747   6.761
   94         H 2140   3.731   2.671   6.800
   94         C 2141   3.737   2.840   6.667
   94         H 2142   3.818   2.890   6.720
   94         H 2143   3.780   2.784   6.583
   94         H 2144   3.670   2.916   6.626
   95         C 2145   6.380   6.821   6.063
   95         C 2146   6.510   6.864   6.131
   95         C 2147   6.524   6.758   6.241
   95         O 2148   6.457   6.640   6.193
   95         H 2149   6.293   6.856   6.120
   95         H 2150   6.370   6.858   5.960
   95         H 2151   6.594   6.857   6.061
   95         H 2152   6.507   6.965   6.171
   95         H 2153   6.475   6.790   6.334
   95         H 2154   6.628   6.732   6.264
   95         C 2155   6.388   6.668   6.068
   95         H 2156   6.452   6.632   5.986
   95         C 2157   6.255   6.595   6.066
   95         H 2158   6.204   6.613   5.971
   95         H 2159   6.270   6.487   6.076
   95         H 2160   6.191   6.630   6.148
   96         C 2161   6.663   1.089   0.976
   96         C 2162   6.581   0.961   0.959
   96         C 2163   6.438   1.010   0.985
   96         O 2164   6.436   1.150   0.947
   96         H 2165   6.680   1.110   1.082
   96         H 2166   6.760   1.086   0.926
   96         H 2167   6.591   0.923   0.856
   96         H 2168   6.611   0.881   1.027
   96         H 2169   6.412   1.002   1.091
   96         H 2170   6.363   0.957   0.926
   96         C 2171   6.570   1.195   0.916
   96         H 2172   6.581   1.195   0.806
   96         C 2173   6.589   1.336   0.968
   96         H 2174   6.689   1.373   0.942
   96         H 2175   6.515   1.404   0.925
   96         H 2176   6.579   1.339   1.077
   97         C 2177   1.832   4.178   0.899
   97         C 2178   1.774   4.037   0.914
   97         C 2179   1.814   4.002   1.058
   97         O 2180   1.824   4.127   1.129
   97         H 2181   1.940   4.173   0.877
   97         H 2182   1.784   4.237   0.820
   97         H 2183   1.664   4.040   0.905
   97         H 2184   1.812   3.966   0.841
   97         H 2185   1.912   3.952   1.061
   97         H 2186   1.741   3.938   1.109
   97         C 2187   1.810   4.238   1.037
   97         H 2188   1.706   4.275   1.045
   97         C 2189   1.905   4.349   1.077
   97         H 2190   1.893   4.436   1.010
   97         H 2191   1.886   4.383   1.180
   97         H 2192   2.009   4.315   1.071
   98         C 2193   2.190   3.298   3.668
   98         C 2194   2.137   3.202   3.775
   98         C 2195   2.050   3.106   3.693
   98         O 2196   2.106   3.105   3.560
   98         H 2197   2.114   3.373   3.643
   98         H 2198   2.282   3.349   3.697
   98         H 2199   2.220   3.147   3.822
   98         H 2200   2.080   3.251   3.855
   98         H 2201   1.946   3.142   3.686
   98         H 2202   2.049   3.004   3.732
   98         C 2203   2.211   3.204   3.549
   98         H 2204   2.308   3.152   3.560
   98         C 2205   2.204   3.270   3.412
   98         H 2206   2.285   3.343   3.401
   98         H 2207   2.215   3.195   3.332
   98         H 2208   2.109   3.321   3.399
   99         C 2209   0.401   3.499   1.166
   99         C 2210   0.392   3.448   1.022
   99         C 2211   0.252   3.494   0.981
   99         O 2212   0.223   3.612   1.059
   99         H 2213   0.348   3.432   1.235
   99         H 2214   0.504   3.511   1.202
   99         H 2215   0.468   3.496   0.960
   99         H 2216   0.404   3.339   1.014
   99         H 2217   0.176   3.418   1.004
   99         H 2218   0.244   3.519   0.875
   99         C 2219   0.327   3.633   1.158
   99         H 2220   0.395   3.710   1.118
   99         C 2221   0.264   3.682   1.287
   99         H 2222   0.342   3.702   1.361
   99         H 2223   0.208   3.775   1.271
   99         H 2224   0.196   3.607   1.327
  100         C 2225   4.943   0.470   6.801
  100         C 2226   4.957   0.619   6.769
  100         C 2227   5.108   0.642   6.786
  100         O 2228   5.172   0.515   6.758
  100         H 2229   4.943   0.454   6.910
  100         H 2230   4.853   0.425   6.759
  100         H 2231   4.927   0.639   6.665
  100         H 2232   4.898   0.684   6.834
  100         H 2233   5.133   0.671   6.889
  100         H 2234   5.149   0.717   6.718
  100         C 2235   5.071   0.412   6.740
  100         H 2236   5.057   0.397   6.632
  100         C 2237   5.121   0.283   6.803
  100         H 2238   5.048   0.203   6.788
  100         H 2239   5.216   0.251   6.759
  100         H 2240   5.136   0.296   6.911
  101         C 2241   3.826   3.463   5.283
  101         C 2242   3.909   3.408   5.167
  101         C 2243   3.862   3.262   5.162
  101         O 2244   3.728   3.260   5.214
  101         H 2245   3.872   3.436   5.379
  101         H 2246   3.815   3.572   5.281
  101         H 2247   3.882   3.459   5.074
  101         H 2248   4.017   3.417   5.181
  101         H 2249   3.925   3.198   5.225
  101         H 2250   3.861   3.220   5.061
  101         C 2251   3.693   3.391   5.266
  101         H 2252   3.633   3.442   5.190
  101         C 2253   3.611   3.374   5.393
  101         H 2254   3.581   3.472   5.432
  101         H 2255   3.520   3.316   5.374
  101         H 2256   3.670   3.322   5.470
  102         C 2257   6.665   1.206   3.944
  102         C 2258   6.548   1.298   3.904
  102         C 2259   6.606   1.437   3.931
  102         O 2260   6.749   1.425   3.914
  102         H 2261   6.669   1.194   4.053
  102         H 2262   6.659   1.107   3.898
  102         H 2263   6.525   1.286   3.798
  102         H 2264   6.457   1.280   3.961
  102         H 2265   6.586   1.470   4.033
  102         H 2266   6.569   1.513   3.861
  102         C 2267   6.786   1.286   3.896
  102         H 2268   6.800   1.269   3.788
  102         C 2269   6.916   1.258   3.969
  102         H 2270   6.947   1.154   3.953
  102         H 2271   6.996   1.323   3.933
  102         H 2272   6.904   1.275   4.077
  103         C 2273   2.729   1.246   6.729
  103         C 2274   2.577   1.243   6.748
  103         C 2275   2.557   1.110   6.822
  103         O 2276   2.679   1.085   6.895
  103         H 2277   2.758   1.183   6.643
  103         H 2278   2.769   1.346   6.713
  103         H 2279   2.545   1.327   6.811
  103         H 2280   2.520   1.247   6.655
  103         H 2281   2.540   1.027   6.752
  103         H 2282   2.474   1.112   6.893
  103         C 2283   2.780   1.183   6.859
  103         H 2284   2.782   1.260   6.938
  103         C 2285   2.915   1.115   6.850
  103         H 2286   2.993   1.189   6.827
  103         H 2287   2.941   1.068   6.946
  103         H 2288   2.915   1.038   6.772
  104         C 2289   1.114   3.695   4.365
  104         C 2290   0.973   3.742   4.402
  104         C 2291   0.887   3.630   4.344
  104         O 2292   0.968   3.511   4.345
  104         H 2293   1.137   3.719   4.261
  104         H 2294   1.192   3.739   4.429
  104         H 2295   0.961   3.747   4.511
  104         H 2296   0.947   3.840   4.360
  104         H 2297   0.858   3.651   4.240
  104         H 2298   0.796   3.611   4.402
  104         C 2299   1.104   3.544   4.383
  104         H 2300   1.115   3.519   4.490
  104         C 2301   1.201   3.461   4.301
  104         H 2302   1.304   3.483   4.332
  104         H 2303   1.183   3.354   4.315
  104         H 2304   1.191   3.485   4.194
  105         C 2305   2.382   4.254   4.554
  105         C 2306   2.282   4.265   4.671
  105         C 2307   2.352   4.367   4.762
  105         O 2308   2.433   4.450   4.676
  105         H 2309   2.465   4.187   4.581
  105         H 2310   2.336   4.217   4.462
  105         H 2311   2.187   4.305   4.635
  105         H 2312   2.263   4.170   4.721
  105         H 2313   2.418   4.317   4.835
  105         H 2314   2.282   4.431   4.817
  105         C 2315   2.433   4.398   4.541
  105         H 2316   2.360   4.457   4.483
  105         C 2317   2.571   4.413   4.481
  105         H 2318   2.571   4.377   4.377
  105         H 2319   2.602   4.518   4.480
  105         H 2320   2.645   4.355   4.538
  106         C 2321   2.227   2.545   4.358
  106         C 2322   2.377   2.569   4.380
  106         C 2323   2.424   2.609   4.239
  106         O 2324   2.309   2.668   4.174
  106         H 2325   2.210   2.446   4.313
  106         H 2326   2.167   2.552   4.449
  106         H 2327   2.392   2.652   4.450
  106         H 2328   2.430   2.482   4.418
  106         H 2329   2.455   2.521   4.181
  106         H 2330   2.505   2.682   4.240
  106         C 2331   2.191   2.654   4.256
  106         H 2332   2.175   2.749   4.309
  106         C 2333   2.071   2.624   4.167
  106         H 2334   1.980   2.616   4.228
  106         H 2335   2.056   2.704   4.094
  106         H 2336   2.086   2.529   4.114
  107         C 2337   6.475   1.109   1.611
  107         C 2338   6.501   1.259   1.634
  107         C 2339   6.372   1.322   1.582
  107         O 2340   6.268   1.223   1.599
  107         H 2341   6.494   1.082   1.506
  107         H 2342   6.537   1.044   1.674
  107         H 2343   6.514   1.279   1.741
  107         H 2344   6.590   1.296   1.582
  107         H 2345   6.379   1.346   1.475
  107         H 2346   6.343   1.413   1.636
  107         C 2347   6.326   1.097   1.643
  107         H 2348   6.313   1.090   1.752
  107         C 2349   6.254   0.982   1.575
  107         H 2350   6.294   0.886   1.610
  107         H 2351   6.147   0.984   1.598
  107         H 2352   6.266   0.988   1.466
  108         C 2353   2.052   5.235   3.461
  108         C 2354   1.912   5.215   3.401
  108         C 2355   1.944   5.149   3.267
  108         O 2356   2.069   5.078   3.285
  108         H 2357   2.101   5.324   3.418
  108         H 2358   2.052   5.245   3.570
  108         H 2359   1.853   5.148   3.464
  108         H 2360   1.857   5.308   3.389
  108         H 2361   1.959   5.223   3.188
  108         H 2362   1.868   5.078   3.234
  108         C 2363   2.125   5.108   3.415
  108         H 2364   2.100   5.025   3.483
  108         C 2365   2.276   5.120   3.403
  108         H 2366   2.320   5.140   3.502
  108         H 2367   2.320   5.028   3.364
  108         H 2368   2.303   5.203   3.336
  109         C 2369   4.745   4.114   4.846
  109         C 2370   4.865   4.037   4.903
  109         C 2371   4.797   3.931   4.990
  109         O 2372   4.668   3.907   4.930
  109         H 2373   4.706   4.185   4.919
  109         H 2374   4.768   4.168   4.754
  109         H 2375   4.923   3.990   4.822
  109         H 2376   4.933   4.100   4.961
  109         H 2377   4.781   3.966   5.092
  109         H 2378   4.852   3.836   4.993
  109         C 2379   4.644   4.002   4.823
  109         H 2380   4.666   3.951   4.727
  109         C 2381   4.498   4.044   4.825
  109         H 2382   4.477   4.113   4.742
  109         H 2383   4.432   3.957   4.814
  109         H 2384   4.474   4.094   4.919
  110         C 2385   6.294   6.056   3.614
  110         C 2386   6.273   6.048   3.462
  110         C 2387   6.386   6.136   3.409
  110         O 2388   6.492   6.130   3.508
  110         H 2389   6.252   6.150   3.654
  110         H 2390   6.249   5.973   3.669
  110         H 2391   6.285   5.944   3.428
  110         H 2392   6.174   6.083   3.430
  110         H 2393   6.355   6.241   3.399
  110         H 2394   6.426   6.102   3.313
  110         C 2395   6.446   6.058   3.625
  110         H 2396   6.485   5.955   3.619
  110         C 2397   6.502   6.125   3.750
  110         H 2398   6.471   6.069   3.839
  110         H 2399   6.612   6.127   3.747
  110         H 2400   6.465   6.228   3.758
  111         C 2401   5.338   3.425   3.694
  111         C 2402   5.207   3.434   3.773
  111         C 2403   5.173   3.584   3.761
  111         O 2404   5.232   3.629   3.637
  111         H 2405   5.423   3.460   3.756
  111         H 2406   5.361   3.325   3.658
  111         H 2407   5.130   3.373   3.725
  111         H 2408   5.216   3.402   3.877
  111         H 2409   5.216   3.641   3.843
  111         H 2410   5.065   3.603   3.757
  111         C 2411   5.314   3.524   3.580
  111         H 2412   5.256   3.475   3.501
  111         C 2413   5.439   3.586   3.519
  111         H 2414   5.501   3.508   3.472
  111         H 2415   5.413   3.659   3.442
  111         H 2416   5.499   3.636   3.596
  112         C 2417   3.043   0.494   1.583
  112         C 2418   3.006   0.390   1.477
  112         C 2419   3.076   0.444   1.352
  112         O 2420   3.190   0.520   1.399
  112         H 2421   2.979   0.583   1.574
  112         H 2422   3.037   0.457   1.686
  112         H 2423   3.047   0.292   1.505
  112         H 2424   2.898   0.378   1.463
  112         H 2425   3.010   0.512   1.296
  112         H 2426   3.111   0.366   1.285
  112         C 2427   3.187   0.531   1.543
  112         H 2428   3.256   0.455   1.584
  112         C 2429   3.233   0.669   1.585
  112         H 2430   3.235   0.677   1.694
  112         H 2431   3.334   0.689   1.548
  112         H 2432   3.165   0.746   1.545
  113         C 2433   1.455   1.733   2.647
  113         C 2434   1.507   1.685   2.783
  113         C 2435   1.384   1.613   2.841
  113         O 2436   1.308   1.566   2.727
  113         H 2437   1.395   1.825   2.659
  113         H 2438   1.535   1.753   2.575
  113         H 2439   1.590   1.614   2.770
  113         H 2440   1.542   1.766   2.848
  113         H 2441   1.321   1.682   2.899
  113         H 2442   1.410   1.528   2.904
  113         C 2443   1.365   1.617   2.604
  113         H 2444   1.426   1.537   2.560
  113         C 2445   1.253   1.653   2.508
  113         H 2446   1.295   1.689   2.413
  113         H 2447   1.190   1.566   2.487
  113         H 2448   1.190   1.733   2.550
  114         C 2449   3.739   6.709   1.648
  114         C 2450   3.816   6.812   1.731
  114         C 2451   3.720   6.836   1.848
  114         O 2452   3.644   6.715   1.864
  114         H 2453   3.662   6.758   1.587
  114         H 2454   3.803   6.650   1.581
  114         H 2455   3.911   6.769   1.767
  114         H 2456   3.839   6.904   1.676
  114         H 2457   3.651   6.918   1.827
  114         H 2458   3.772   6.858   1.942
  114         C 2459   3.673   6.623   1.756
  114         H 2460   3.746   6.549   1.793
  114         C 2461   3.545   6.552   1.715
  114         H 2462   3.566   6.479   1.635
  114         H 2463   3.501   6.498   1.799
  114         H 2464   3.472   6.624   1.678
  115         C 2465   2.866   6.807   5.163
  115         C 2466   2.933   6.677   5.209
  115         C 2467   2.812   6.592   5.251
  115         O 2468   2.701   6.638   5.171
  115         H 2469   2.839   6.869   5.250
  115         H 2470   2.928   6.866   5.096
  115         H 2471   2.986   6.630   5.125
  115         H 2472   3.004   6.691   5.291
  115         H 2473   2.787   6.606   5.357
  115         H 2474   2.826   6.485   5.232
  115         C 2475   2.738   6.756   5.096
  115         H 2476   2.762   6.724   4.993
  115         C 2477   2.622   6.853   5.093
  115         H 2478   2.648   6.941   5.033
  115         H 2479   2.533   6.807   5.049
  115         H 2480   2.597   6.886   5.195
  116         C 2481   4.582   2.501   2.024
  116         C 2482   4.710   2.478   1.942
  116         C 2483   4.806   2.422   2.048
  116         O 2484   4.724   2.358   2.148
  116         H 2485   4.590   2.595   2.081
  116         H 2486   4.491   2.505   1.964
  116         H 2487   4.691   2.403   1.864
  116         H 2488   4.748   2.568   1.894
  116         H 2489   4.863   2.503   2.096
  116         H 2490   4.877   2.349   2.007
  116         C 2491   4.584   2.383   2.121
  116         H 2492   4.543   2.294   2.070
  116         C 2493   4.511   2.404   2.253
  116         H 2494   4.404   2.420   2.234
  116         H 2495   4.522   2.317   2.318
  116         H 2496   4.550   2.492   2.304
  117         C 2497   4.754   1.662   3.336
  117         C 2498   4.905   1.651   3.312
  117         C 2499   4.926   1.752   3.199
  117         O 2500   4.823   1.852   3.214
  117         H 2501   4.698   1.604   3.261
  117         H 2502   4.723   1.628   3.436
  117         H 2503   4.960   1.681   3.402
  117         H 2504   4.937   1.550   3.284
  117         H 2505   4.916   1.705   3.101
  117         H 2506   5.024   1.802   3.204
  117         C 2507   4.729   1.811   3.316
  117         H 2508   4.754   1.865   3.409
  117         C 2509   4.588   1.849   3.273
  117         H 2510   4.516   1.822   3.352
  117         H 2511   4.580   1.957   3.255
  117         H 2512   4.561   1.796   3.181
  118         C 2513   3.913   0.933   3.567
  118         C 2514   3.812   1.047   3.573
  118         C 2515   3.690   0.986   3.503
  118         O 2516   3.698   0.843   3.524
  118         H 2517   3.961   0.928   3.468
  118         H 2518   3.992   0.940   3.642
  118         H 2519   3.788   1.071   3.677
  118         H 2520   3.846   1.139   3.524
  118         H 2521   3.692   1.005   3.395
  118         H 2522   3.594   1.022   3.543
  118         C 2523   3.824   0.809   3.587
  118         H 2524   3.805   0.796   3.695
  118         C 2525   3.877   0.680   3.528
  118         H 2526   3.971   0.651   3.578
  118         H 2527   3.805   0.598   3.542
  118         H 2528   3.897   0.692   3.421
  119         C 2529   0.941   1.462   4.952
  119         C 2530   1.028   1.342   4.992
  119         C 2531   1.123   1.404   5.095
  119         O 2532   1.052   1.515   5.154
  119         H 2533   0.993   1.525   4.879
  119         H 2534   0.844   1.433   4.910
  119         H 2535   0.966   1.264   5.039
  119         H 2536   1.081   1.297   4.908
  119         H 2537   1.214   1.443   5.047
  119         H 2538   1.153   1.335   5.174
  119         C 2539   0.926   1.536   5.085
  119         H 2540   0.846   1.489   5.145
  119         C 2541   0.900   1.686   5.074
  119         H 2542   0.803   1.703   5.025
  119         H 2543   0.897   1.732   5.173
  119         H 2544   0.978   1.734   5.015
  120         C 2545   1.531   3.348   2.093
  120         C 2546   1.531   3.458   2.199
  120         C 2547   1.650   3.544   2.155
  120         O 2548   1.662   3.527   2.012
  120         H 2549   1.606   3.272   2.116
  120         H 2550   1.434   3.297   2.082
  120         H 2551   1.437   3.516   2.193
  120         H 2552   1.541   3.421   2.301
  120         H 2553   1.743   3.511   2.203
  120         H 2554   1.636   3.651   2.176
  120         C 2555   1.571   3.424   1.966
  120         H 2556   1.483   3.474   1.924
  120         C 2557   1.639   3.341   1.859
  120         H 2558   1.570   3.265   1.820
  120         H 2559   1.670   3.404   1.774
  120         H 2560   1.727   3.290   1.899
  121         C 2561   5.904   6.210   3.753
  121         C 2562   5.926   6.154   3.612
  121         C 2563   5.949   6.281   3.530
  121         O 2564   6.004   6.379   3.620
  121         H 2565   5.801   6.247   3.764
  121         H 2566   5.924   6.138   3.832
  121         H 2567   6.015   6.090   3.610
  121         H 2568   5.842   6.095   3.575
  121         H 2569   5.854   6.321   3.490
  121         H 2570   6.018   6.267   3.446
  121         C 2571   6.002   6.328   3.756
  121         H 2572   6.103   6.291   3.779
  121         C 2573   5.967   6.441   3.852
  121         H 2574   5.969   6.404   3.955
  121         H 2575   6.038   6.523   3.843
  121         H 2576   5.866   6.479   3.830
  122         C 2577   5.165   3.236   0.762
  122         C 2578   5.052   3.279   0.668
  122         C 2579   4.964   3.365   0.760
  122         O 2580   5.053   3.420   0.860
  122         H 2581   5.133   3.153   0.826
  122         H 2582   5.256   3.207   0.710
  122         H 2583   5.092   3.339   0.586
  122         H 2584   4.997   3.195   0.625
  122         H 2585   4.888   3.305   0.810
  122         H 2586   4.915   3.448   0.708
  122         C 2587   5.185   3.362   0.848
  122         H 2588   5.248   3.433   0.793
  122         C 2589   5.243   3.338   0.986
  122         H 2590   5.344   3.297   0.978
  122         H 2591   5.248   3.432   1.043
  122         H 2592   5.181   3.267   1.042
  123         C 2593   5.542   3.592   2.829
  123         C 2594   5.455   3.472   2.790
  123         C 2595   5.319   3.539   2.764
  123         O 2596   5.348   3.674   2.722
  123         H 2597   5.525   3.620   2.934
  123         H 2598   5.649   3.574   2.816
  123         H 2599   5.493   3.425   2.699
  123         H 2600   5.449   3.395   2.868
  123         H 2601   5.258   3.543   2.855
  123         H 2602   5.261   3.489   2.685
  123         C 2603   5.489   3.702   2.737
  123         H 2604   5.536   3.691   2.637
  123         C 2605   5.508   3.844   2.786
  123         H 2606   5.615   3.868   2.794
  123         H 2607   5.462   3.916   2.717
  123         H 2608   5.462   3.857   2.885
  124         C 2609   0.229   1.996   0.674
  124         C 2610   0.353   2.075   0.627
  124         C 2611   0.467   1.988   0.681
  124         O 2612   0.417   1.853   0.687
  124         H 2613   0.208   2.017   0.780
  124         H 2614   0.139   2.018   0.616
  124         H 2615   0.356   2.079   0.518
  124         H 2616   0.357   2.177   0.666
  124         H 2617   0.497   2.018   0.782
  124         H 2618   0.556   1.989   0.617
  124         C 2619   0.275   1.851   0.657
  124         H 2620   0.263   1.821   0.552
  124         C 2621   0.206   1.750   0.747
  124         H 2622   0.099   1.745   0.723
  124         H 2623   0.248   1.650   0.733
  124         H 2624   0.217   1.778   0.852
  125         C 2625   2.922   4.776   5.761
  125         C 2626   2.984   4.642   5.719
  125         C 2627   2.895   4.602   5.601
  125         O 2628   2.844   4.725   5.544
  125         H 2629   2.833   4.760   5.823
  125         H 2630   2.991   4.840   5.817
  125         H 2631   3.087   4.657   5.685
  125         H 2632   2.984   4.567   5.798
  125         H 2633   2.809   4.542   5.634
  125         H 2634   2.948   4.547   5.523
  125         C 2635   2.882   4.838   5.627
  125         H 2636   2.970   4.885   5.581
  125         C 2637   2.768   4.937   5.632
  125         H 2638   2.796   5.025   5.691
  125         H 2639   2.742   4.972   5.531
  125         H 2640   2.679   4.892   5.677
  126         C 2641   4.656   4.846   6.392
  126         C 2642   4.605   4.984   6.436
  126         C 2643   4.734   5.065   6.444
  126         O 2644   4.826   5.005   6.350
  126         H 2645   4.697   4.791   6.478
  126         H 2646   4.580   4.784   6.345
  126         H 2647   4.538   5.025   6.360
  126         H 2648   4.551   4.982   6.531
  126         H 2649   4.779   5.060   6.544
  126         H 2650   4.721   5.170   6.418
  126         C 2651   4.769   4.883   6.296
  126         H 2652   4.727   4.906   6.197
  126         C 2653   4.879   4.779   6.281
  126         H 2654   4.839   4.687   6.237
  126         H 2655   4.959   4.816   6.215
  126         H 2656   4.923   4.755   6.379
  127         C 2657   4.280   2.371   0.956
  127         C 2658   4.258   2.515   1.005
  127         C 2659   4.187   2.493   1.139
  127         O 2660   4.231   2.365   1.187
  127         H 2661   4.188   2.331   0.912
  127         H 2662   4.360   2.362   0.883
  127         H 2663   4.355   2.565   1.020
  127         H 2664   4.199   2.576   0.936
  127         H 2665   4.078   2.490   1.126
  127         H 2666   4.212   2.570   1.213
  127         C 2667   4.311   2.298   1.087
  127         H 2668   4.417   2.312   1.112
  127         C 2669   4.278   2.149   1.087
  127         H 2670   4.341   2.097   1.014
  127         H 2671   4.298   2.106   1.186
  127         H 2672   4.173   2.133   1.062
  128         C 2673   3.021   2.617   5.689
  128         C 2674   3.055   2.734   5.595
  128         C 2675   3.162   2.671   5.504
  128         O 2676   3.134   2.529   5.501
  128         H 2677   3.097   2.608   5.768
  128         H 2678   2.923   2.627   5.737
  128         H 2679   2.967   2.763   5.537
  128         H 2680   3.093   2.822   5.648
  128         H 2681   3.263   2.685   5.545
  128         H 2682   3.159   2.710   5.402
  128         C 2683   3.029   2.497   5.595
  128         H 2684   2.934   2.488   5.539
  128         C 2685   3.060   2.364   5.661
  128         H 2686   2.980   2.336   5.731
  128         H 2687   3.069   2.284   5.587
  128         H 2688   3.154   2.370   5.718
  129         C 2689   5.807   2.853   3.240
  129         C 2690   5.844   2.707   3.268
  129         C 2691   5.985   2.697   3.210
  129         O 2692   6.042   2.830   3.219
  129         H 2693   5.776   2.865   3.135
  129         H 2694   5.728   2.891   3.305
  129         H 2695   5.845   2.688   3.376
  129         H 2696   5.775   2.635   3.222
  129         H 2697   5.984   2.667   3.104
  129         H 2698   6.050   2.628   3.265
  129         C 2699   5.941   2.924   3.263
  129         H 2700   5.955   2.941   3.371
  129         C 2701   5.959   3.055   3.188
  129         H 2702   5.885   3.129   3.222
  129         H 2703   6.059   3.097   3.205
  129         H 2704   5.945   3.040   3.080
  130         C 2705   2.087   1.963   4.995
  130         C 2706   2.035   1.823   4.961
  130         C 2707   2.029   1.757   5.100
  130         O 2708   2.007   1.864   5.194
  130         H 2709   2.196   1.962   5.010
  130         H 2710   2.064   2.038   4.918
  130         H 2711   1.935   1.829   4.917
  130         H 2712   2.100   1.768   4.892
  130         H 2713   2.123   1.707   5.125
  130         H 2714   1.947   1.685   5.110
  130         C 2715   2.016   1.993   5.128
  130         H 2716   1.914   2.027   5.108
  130         C 2717   2.087   2.092   5.219
  130         H 2718   2.091   2.190   5.171
  130         H 2719   2.033   2.103   5.313
  130         H 2720   2.189   2.059   5.240
  131         C 2721   3.386   3.761   5.036
  131         C 2722   3.486   3.854   5.105
  131         C 2723   3.528   3.770   5.226
  131         O 2724   3.513   3.632   5.188
  131         H 2725   3.288   3.765   5.085
  131         H 2726   3.372   3.783   4.930
  131         H 2727   3.571   3.873   5.040
  131         H 2728   3.442   3.950   5.135
  131         H 2729   3.464   3.789   5.313
  131         H 2730   3.632   3.787   5.256
  131         C 2731   3.449   3.623   5.058
  131         H 2732   3.527   3.606   4.983
  131         C 2733   3.352   3.506   5.057
  131         H 2734   3.306   3.496   4.959
  131         H 2735   3.405   3.412   5.080
  131         H 2736   3.274   3.520   5.132
  132         C 2737   0.362   0.104   5.668
  132         C 2738   0.512   0.096   5.695
  132         C 2739   0.571   0.119   5.555
  132         O 2740   0.475   0.200   5.484
  132         H 2741   0.324   0.010   5.626
  132         H 2742   0.302   0.128   5.756
  132         H 2743   0.543   0.175   5.764
  132         H 2744   0.544   0.000   5.738
  132         H 2745   0.585   0.025   5.501
  132         H 2746   0.667   0.172   5.557
  132         C 2747   0.354   0.215   5.562
  132         H 2748   0.358   0.313   5.611
  132         C 2749   0.234   0.209   5.469
  132         H 2750   0.141   0.224   5.527
  132         H 2751   0.239   0.288   5.393
  132         H 2752   0.228   0.112   5.419
  133         C 2753   4.760   6.508   0.404
  133         C 2754   4.667   6.591   0.315
  133         C 2755   4.697   6.734   0.363
  133         O 2756   4.832   6.733   0.412
  133         H 2757   4.716   6.494   0.503
  133         H 2758   4.784   6.409   0.362
  133         H 2759   4.695   6.579   0.209
  133         H 2760   4.562   6.564   0.325
  133         H 2761   4.630   6.763   0.445
  133         H 2762   4.689   6.808   0.283
  133         C 2763   4.884   6.597   0.414
  133         H 2764   4.946   6.584   0.324
  133         C 2765   4.969   6.578   0.538
  133         H 2766   5.012   6.477   0.539
  133         H 2767   5.052   6.650   0.541
  133         H 2768   4.909   6.591   0.629
  134         C 2769   4.880   1.263   5.848
  134         C 2770   4.758   1.349   5.880
  134         C 2771   4.645   1.271   5.812
  134         O 2772   4.686   1.133   5.811
  134         H 2773   4.915   1.282   5.746
  134         H 2774   4.964   1.279   5.917
  134         H 2775   4.742   1.354   5.988
  134         H 2776   4.765   1.452   5.842
  134         H 2777   4.630   1.303   5.708
  134         H 2778   4.549   1.278   5.865
  134         C 2779   4.823   1.121   5.858
  134         H 2780   4.820   1.090   5.963
  134         C 2781   4.896   1.016   5.776
  134         H 2782   4.998   1.004   5.812
  134         H 2783   4.845   0.919   5.784
  134         H 2784   4.899   1.045   5.670
  135         C 2785   4.403   4.108   2.381
  135         C 2786   4.394   4.028   2.250
  135         C 2787   4.537   3.972   2.238
  135         O 2788   4.588   3.960   2.372
  135         H 2789   4.450   4.205   2.364
  135         H 2790   4.306   4.124   2.428
  135         H 2791   4.322   3.947   2.260
  135         H 2792   4.366   4.089   2.164
  135         H 2793   4.602   4.040   2.182
  135         H 2794   4.540   3.874   2.190
  135         C 2795   4.495   4.020   2.466
  135         H 2796   4.436   3.938   2.511
  135         C 2797   4.572   4.092   2.575
  135         H 2798   4.503   4.135   2.648
  135         H 2799   4.640   4.023   2.627
  135         H 2800   4.632   4.173   2.532
  136         C 2801   4.964   1.555   0.291
  136         C 2802   5.089   1.636   0.256
  136         C 2803   5.198   1.528   0.259
  136         O 2804   5.133   1.403   0.227
  136         H 2805   4.957   1.539   0.399
  136         H 2806   4.871   1.603   0.258
  136         H 2807   5.080   1.678   0.155
  136         H 2808   5.110   1.718   0.326
  136         H 2809   5.242   1.519   0.359
  136         H 2810   5.279   1.546   0.187
  136         C 2811   4.989   1.423   0.219
  136         H 2812   4.962   1.432   0.113
  136         C 2813   4.919   1.301   0.279
  136         H 2814   4.811   1.313   0.271
  136         H 2815   4.948   1.210   0.226
  136         H 2816   4.946   1.290   0.385
  137         C 2817   2.193   0.329   5.064
  137         C 2818   2.161   0.471   5.114
  137         C 2819   2.301   0.525   5.146
  137         O 2820   2.393   0.455   5.060
  137         H 2821   2.209   0.261   5.149
  137         H 2822   2.114   0.286   5.001
  137         H 2823   2.115   0.530   5.034
  137         H 2824   2.094   0.473   5.200
  137         H 2825   2.329   0.504   5.251
  137         H 2826   2.311   0.632   5.129
  137         C 2827   2.323   0.350   4.988
  137         H 2828   2.301   0.388   4.887
  137         C 2829   2.414   0.228   4.977
  137         H 2830   2.364   0.149   4.920
  137         H 2831   2.507   0.253   4.926
  137         H 2832   2.437   0.189   5.077
  138         C 2833   0.935   6.509   6.519
  138         C 2834   0.861   6.612   6.605
  138         C 2835   0.951   6.736   6.590
  138         O 2836   1.016   6.723   6.462
  138         H 2837   1.020   6.466   6.575
  138         H 2838   0.871   6.427   6.486
  138         H 2839   0.762   6.632   6.564
  138         H 2840   0.850   6.582   6.710
  138         H 2841   1.028   6.739   6.668
  138         H 2842   0.895   6.830   6.592
  138         C 2843   0.987   6.594   6.403
  138         H 2844   0.906   6.608   6.330
  138         C 2845   1.111   6.541   6.333
  138         H 2846   1.089   6.445   6.285
  138         H 2847   1.144   6.611   6.255
  138         H 2848   1.192   6.527   6.405
  139         C 2849   6.419   2.957   6.240
  139         C 2850   6.505   3.010   6.124
  139         C 2851   6.613   2.902   6.113
  139         O 2852   6.553   2.780   6.161
  139         H 2853   6.465   2.981   6.337
  139         H 2854   6.317   2.997   6.240
  139         H 2855   6.446   3.016   6.032
  139         H 2856   6.547   3.110   6.144
  139         H 2857   6.699   2.925   6.177
  139         H 2858   6.648   2.887   6.011
  139         C 2859   6.422   2.806   6.215
  139         H 2860   6.347   2.780   6.139
  139         C 2861   6.400   2.720   6.338
  139         H 2862   6.300   2.736   6.379
  139         H 2863   6.410   2.613   6.313
  139         H 2864   6.473   2.744   6.416
  140         C 2865   2.376   0.495   3.961
  140         C 2866   2.239   0.437   3.924
  140         C 2867   2.167   0.561   3.869
  140         O 2868   2.269   0.649   3.817
  140         H 2869   2.372   0.546   4.058
  140         H 2870   2.455   0.419   3.966
  140         H 2871   2.250   0.362   3.845
  140         H 2872   2.186   0.392   4.008
  140         H 2873   2.113   0.614   3.949
  140         H 2874   2.096   0.538   3.789
  140         C 2875   2.400   0.596   3.849
  140         H 2876   2.439   0.545   3.760
  140         C 2877   2.493   0.712   3.885
  140         H 2878   2.594   0.674   3.906
  140         H 2879   2.500   0.783   3.802
  140         H 2880   2.456   0.765   3.973
  141         C 2881   6.439   6.153   4.413
  141         C 2882   6.484   6.294   4.373
  141         C 2883   6.609   6.264   4.290
  141         O 2884   6.591   6.133   4.233
  141         H 2885   6.499   6.116   4.498
  141         H 2886   6.333   6.147   4.440
  141         H 2887   6.408   6.342   4.312
  141         H 2888   6.506   6.359   4.458
  141         H 2889   6.700   6.262   4.352
  141         H 2890   6.625   6.336   4.208
  141         C 2891   6.471   6.071   4.288
  141         H 2892   6.390   6.084   4.214
  141         C 2893   6.497   5.923   4.310
  141         H 2894   6.406   5.875   4.348
  141         H 2895   6.525   5.874   4.216
  141         H 2896   6.577   5.909   4.383
  142         C 2897   3.275   4.058   4.920
  142         C 2898   3.140   3.987   4.898
  142         C 2899   3.042   4.104   4.896
  142         O 2900   3.116   4.219   4.849
  142         H 2901   3.288   4.084   5.026
  142         H 2902   3.361   3.999   4.887
  142         H 2903   3.140   3.935   4.802
  142         H 2904   3.117   3.914   4.977
  142         H 2905   3.004   4.127   4.997
  142         H 2906   2.957   4.088   4.830
  142         C 2907   3.257   4.186   4.837
  142         H 2908   3.278   4.164   4.731
  142         C 2909   3.341   4.305   4.881
  142         H 2910   3.447   4.282   4.870
  142         H 2911   3.318   4.393   4.821
  142         H 2912   3.321   4.328   4.986
  143         C 2913   3.042   5.658   1.844
  143         C 2914   3.112   5.555   1.933
  143         C 2915   3.005   5.446   1.947
  143         O 2916   2.923   5.454   1.827
  143         H 2917   2.974   5.720   1.903
  143         H 2918   3.111   5.724   1.791
  143         H 2919   3.201   5.515   1.882
  143         H 2920   3.144   5.595   2.029
  143         H 2921   2.940   5.465   2.034
  143         H 2922   3.046   5.345   1.954
  143         C 2923   2.962   5.569   1.748
  143         H 2924   3.027   5.534   1.667
  143         C 2925   2.837   5.633   1.689
  143         H 2926   2.865   5.718   1.625
  143         H 2927   2.783   5.561   1.626
  143         H 2928   2.770   5.668   1.768
  144         C 2929   0.298   1.030   5.010
  144         C 2930   0.317   0.905   4.923
  144         C 2931   0.223   0.804   4.990
  144         O 2932   0.118   0.882   5.052
  144         H 2933   0.357   1.022   5.102
  144         H 2934   0.326   1.123   4.959
  144         H 2935   0.285   0.925   4.820
  144         H 2936   0.421   0.869   4.920
  144         H 2937   0.275   0.747   5.069
  144         H 2938   0.178   0.734   4.920
  144         C 2939   0.149   1.023   5.043
  144         H 2940   0.091   1.065   4.958
  144         C 2941   0.107   1.093   5.171
  144         H 2942   0.126   1.200   5.164
  144         H 2943  -0.000   1.079   5.190
  144         H 2944   0.163   1.053   5.256
  145         C 2945   4.878   1.098   3.422
  145         C 2946   4.875   1.240   3.365
  145         C 2947   4.737   1.289   3.408
  145         O 2948   4.704   1.217   3.528
  145         H 2949   4.823   1.029   3.356
  145         H 2950   4.979   1.058   3.436
  145         H 2951   4.954   1.301   3.411
  145         H 2952   4.889   1.244   3.256
  145         H 2953   4.661   1.267   3.332
  145         H 2954   4.734   1.397   3.429
  145         C 2955   4.803   1.115   3.554
  145         H 2956   4.873   1.154   3.631
  145         C 2957   4.735   0.990   3.608
  145         H 2958   4.810   0.913   3.631
  145         H 2959   4.679   1.012   3.699
  145         H 2960   4.666   0.950   3.533
  146         C 2961   1.830   3.399   3.916
  146         C 2962   1.782   3.538   3.873
  146         C 2963   1.770   3.611   4.007
  146         O 2964   1.865   3.548   4.096
  146         H 2965   1.746   3.338   3.952
  146         H 2966   1.881   3.344   3.836
  146         H 2967   1.858   3.587   3.810
  146         H 2968   1.688   3.536   3.818
  146         H 2969   1.669   3.599   4.050
  146         H 2970   1.793   3.718   4.001
  146         C 2971   1.924   3.432   4.033
  146         H 2972   2.022   3.461   3.993
  146         C 2973   1.941   3.322   4.136
  146         H 2974   1.989   3.234   4.090
  146         H 2975   2.004   3.355   4.219
  146         H 2976   1.844   3.291   4.176
  147         C 2977   0.236   4.132   0.971
  147         C 2978   0.146   4.013   0.936
  147         C 2979   0.248   3.903   0.908
  147         O 2980   0.365   3.935   0.986
  147         H 2981   0.275   4.179   0.880
  147         H 2982   0.186   4.209   1.031
  147         H 2983   0.083   3.987   1.023
  147         H 2984   0.080   4.032   0.851
  147         H 2985   0.276   3.901   0.802
  147         H 2986   0.213   3.803   0.936
  147         C 2987   0.350   4.065   1.048
  147         H 2988   0.319   4.049   1.152
  147         C 2989   0.484   4.138   1.045
  147         H 2990   0.474   4.235   1.095
  147         H 2991   0.561   4.080   1.097
  147         H 2992   0.516   4.155   0.941
  148         C 2993   5.156   4.389   1.514
  148         C 2994   5.153   4.366   1.665
  148         C 2995   5.050   4.470   1.711
  148         O 2996   4.961   4.490   1.599
  148         H 2997   5.219   4.476   1.489
  148         H 2998   5.193   4.302   1.457
  148         H 2999   5.118   4.264   1.688
  148         H 3000   5.250   4.379   1.714
  148         H 3001   5.098   4.565   1.735
  148         H 3002   4.991   4.437   1.797
  148         C 3003   5.010   4.420   1.482
  148         H 3004   4.953   4.326   1.474
  148         C 3005   4.986   4.505   1.359
  148         H 3006   5.019   4.451   1.269
  148         H 3007   4.879   4.527   1.347
  148         H 3008   5.041   4.599   1.366
  149         C 3009   3.685   4.874   1.251
  149         C 3010   3.783   4.851   1.367
  149         C 3011   3.725   4.723   1.431
  149         O 3012   3.658   4.652   1.325
  149         H 3013   3.593   4.923   1.287
  149         H 3014   3.727   4.936   1.171
  149         H 3015   3.884   4.832   1.328
  149         H 3016   3.788   4.934   1.437
  149         H 3017   3.652   4.748   1.509
  149         H 3018   3.802   4.658   1.474
  149         C 3019   3.654   4.732   1.205
  149         H 3020   3.734   4.697   1.138
  149         C 3021   3.520   4.713   1.136
  149         H 3022   3.517   4.770   1.043
  149         H 3023   3.503   4.608   1.111
  149         H 3024   3.438   4.747   1.201
  150         C 3025   6.500   3.503   3.803
  150         C 3026   6.451   3.644   3.770
  150         C 3027   6.504   3.664   3.628
  150         O 3028   6.512   3.533   3.569
  150         H 3029   6.606   3.504   3.832
  150         H 3030   6.443   3.454   3.883
  150         H 3031   6.342   3.648   3.772
  150         H 3032   6.489   3.720   3.840
  150         H 3033   6.605   3.708   3.628
  150         H 3034   6.439   3.727   3.566
  150         C 3035   6.484   3.431   3.668
  150         H 3036   6.379   3.400   3.656
  150         C 3037   6.576   3.312   3.646
  150         H 3038   6.553   3.233   3.719
  150         H 3039   6.562   3.271   3.546
  150         H 3040   6.681   3.342   3.658
  151         C 3041   3.743   4.077   5.681
  151         C 3042   3.814   4.054   5.547
  151         C 3043   3.766   3.913   5.509
  151         O 3044   3.637   3.896   5.572
  151         H 3045   3.797   4.027   5.762
  151         H 3046   3.732   4.183   5.707
  151         H 3047   3.780   4.127   5.472
  151         H 3048   3.923   4.060   5.553
  151         H 3049   3.833   3.836   5.549
  151         H 3050   3.755   3.898   5.401
  151         C 3051   3.608   4.009   5.658
  151         H 3052   3.541   4.077   5.603
  151         C 3053   3.538   3.959   5.784
  151         H 3054   3.512   4.044   5.848
  151         H 3055   3.445   3.907   5.758
  151         H 3056   3.602   3.891   5.839
  152         C 3057   2.499   5.661   1.514
  152         C 3058   2.482   5.599   1.374
  152         C 3059   2.347   5.657   1.330
  152         O 3060   2.332   5.782   1.399
  152         H 3061   2.440   5.604   1.588
  152         H 3062   2.602   5.664   1.548
  152         H 3063   2.562   5.634   1.308
  152         H 3064   2.483   5.490   1.374
  152         H 3065   2.264   5.591   1.359
  152         H 3066   2.341   5.675   1.222
  152         C 3067   2.439   5.800   1.495
  152         H 3068   2.514   5.866   1.449
  152         C 3069   2.383   5.865   1.621
  152         H 3070   2.464   5.882   1.693
  152         H 3071   2.337   5.962   1.597
  152         H 3072   2.308   5.801   1.667
  153         C 3073   6.244   1.358   0.648
  153         C 3074   6.343   1.241   0.636
  153         C 3075   6.462   1.308   0.566
  153         O 3076   6.458   1.447   0.602
  153         H 3077   6.192   1.374   0.553
  153         H 3078   6.170   1.344   0.727
  153         H 3079   6.372   1.205   0.735
  153         H 3080   6.304   1.156   0.579
  153         H 3081   6.454   1.300   0.456
  153         H 3082   6.559   1.266   0.596
  153         C 3083   6.337   1.476   0.676
  153         H 3084   6.363   1.477   0.784
  153         C 3085   6.284   1.612   0.635
  153         H 3086   6.194   1.637   0.693
  153         H 3087   6.359   1.691   0.654
  153         H 3088   6.259   1.613   0.529
  154         C 3089   6.679   6.387   0.794
  154         C 3090   6.716   6.356   0.940
  154         C 3091   6.578   6.326   1.001
  154         O 3092   6.496   6.276   0.894
  154         H 3093   6.642   6.490   0.784
  154         H 3094   6.762   6.373   0.724
  154         H 3095   6.780   6.268   0.945
  154         H 3096   6.767   6.439   0.990
  154         H 3097   6.532   6.418   1.041
  154         H 3098   6.582   6.252   1.081
  154         C 3099   6.565   6.288   0.767
  154         H 3100   6.608   6.189   0.743
  154         C 3101   6.467   6.328   0.659
  154         H 3102   6.517   6.334   0.562
  154         H 3103   6.386   6.255   0.651
  154         H 3104   6.423   6.426   0.682
  155         C 3105   5.582   2.951   6.902
  155         C 3106   5.548   2.857   6.786
  155         C 3107   5.541   2.955   6.668
  155         O 3108   5.628   3.065   6.700
  155         H 3109   5.492   3.003   6.938
  155         H 3110   5.628   2.900   6.987
  155         H 3111   5.629   2.784   6.771
  155         H 3112   5.455   2.802   6.800
  155         H 3113   5.439   2.994   6.654
  155         H 3114   5.574   2.910   6.573
  155         C 3115   5.677   3.052   6.836
  155         H 3116   5.778   3.009   6.832
  155         C 3117   5.682   3.189   6.901
  155         H 3118   5.722   3.181   7.003
  155         H 3119   5.748   3.256   6.844
  155         H 3120   5.582   3.233   6.905
  156         C 3121   0.419   5.703   4.959
  156         C 3122   0.319   5.636   4.865
  156         C 3123   0.359   5.489   4.875
  156         O 3124   0.418   5.472   5.005
  156         H 3125   0.516   5.717   4.909
  156         H 3126   0.386   5.801   4.996
  156         H 3127   0.216   5.650   4.902
  156         H 3128   0.323   5.674   4.762
  156         H 3129   0.435   5.463   4.799
  156         H 3130   0.275   5.420   4.865
  156         C 3131   0.432   5.600   5.071
  156         H 3132   0.348   5.611   5.141
  156         C 3133   0.563   5.603   5.148
  156         H 3134   0.574   5.698   5.201
  156         H 3135   0.567   5.522   5.222
  156         H 3136   0.648   5.592   5.080
  157         C 3137   0.626   2.808   1.892
  157         C 3138   0.776   2.826   1.865
  157         C 3139   0.827   2.681   1.872
  157         O 3140   0.716   2.597   1.833
  157         H 3141   0.607   2.796   2.000
  157         H 3142   0.566   2.891   1.855
  157         H 3143   0.793   2.868   1.765
  157         H 3144   0.826   2.891   1.938
  157         H 3145   0.857   2.654   1.974
  157         H 3146   0.911   2.661   1.805
  157         C 3147   0.596   2.677   1.819
  157         H 3148   0.582   2.697   1.712
  157         C 3149   0.477   2.599   1.872
  157         H 3150   0.385   2.657   1.859
  157         H 3151   0.465   2.504   1.818
  157         H 3152   0.489   2.578   1.979
  158         C 3153   1.698   4.200   1.418
  158         C 3154   1.650   4.059   1.453
  158         C 3155   1.782   3.985   1.478
  158         O 3156   1.876   4.085   1.523
  158         H 3157   1.732   4.205   1.314
  158         H 3158   1.622   4.277   1.433
  158         H 3159   1.589   4.061   1.544
  158         H 3160   1.591   4.012   1.373
  158         H 3161   1.821   3.940   1.386
  158         H 3162   1.774   3.907   1.555
  158         C 3163   1.818   4.217   1.512
  158         H 3164   1.782   4.247   1.612
  158         C 3165   1.924   4.315   1.466
  158         H 3166   1.883   4.416   1.460
  158         H 3167   2.009   4.317   1.536
  158         H 3168   1.962   4.287   1.367
  159         C 3169   3.451   4.718   6.612
  159         C 3170   3.546   4.838   6.623
  159         C 3171   3.663   4.779   6.704
  159         O 3172   3.665   4.638   6.675
  159         H 3173   3.394   4.706   6.705
  159         H 3174   3.381   4.725   6.528
  159         H 3175   3.580   4.869   6.524
  159         H 3176   3.501   4.925   6.672
  159         H 3177   3.647   4.792   6.812
  159         H 3178   3.760   4.822   6.677
  159         C 3179   3.549   4.601   6.596
  159         H 3180   3.581   4.595   6.490
  159         C 3181   3.498   4.466   6.641
  159         H 3182   3.412   4.435   6.580
  159         H 3183   3.576   4.389   6.632
  159         H 3184   3.466   4.470   6.746
  160         C 3185   0.971   4.235   2.221
  160         C 3186   1.108   4.286   2.176
  160         C 3187   1.171   4.331   2.309
  160         O 3188   1.110   4.248   2.411
  160         H 3189   0.902   4.319   2.237
  160         H 3190   0.925   4.165   2.150
  160         H 3191   1.166   4.205   2.131
  160         H 3192   1.103   4.368   2.104
  160         H 3193   1.148   4.436   2.331
  160         H 3194   1.279   4.317   2.312
  160         C 3195   1.003   4.169   2.355
  160         H 3196   1.043   4.067   2.337
  160         C 3197   0.889   4.161   2.454
  160         H 3198   0.808   4.098   2.414
  160         H 3199   0.922   4.118   2.549
  160         H 3200   0.848   4.261   2.474
  161         C 3201   1.802   4.603   2.076
  161         C 3202   1.839   4.726   1.992
  161         C 3203   1.875   4.828   2.099
  161         O 3204   1.923   4.753   2.213
  161         H 3205   1.700   4.612   2.116
  161         H 3206   1.810   4.508   2.021
  161         H 3207   1.925   4.704   1.928
  161         H 3208   1.757   4.760   1.927
  161         H 3209   1.787   4.886   2.131
  161         H 3210   1.954   4.898   2.068
  161         C 3211   1.903   4.611   2.191
  161         H 3212   2.000   4.569   2.158
  161         C 3213   1.861   4.545   2.321
  161         H 3214   1.849   4.437   2.306
  161         H 3215   1.936   4.561   2.399
  161         H 3216   1.765   4.586   2.355
  162         C 3217   3.438   4.276   0.354
  162         C 3218   3.421   4.376   0.469
  162         C 3219   3.564   4.427   0.488
  162         O 3220   3.629   4.415   0.359
  162         H 3221   3.477   4.180   0.392
  162         H 3222   3.345   4.255   0.300
  162         H 3223   3.354   4.457   0.439
  162         H 3224   3.381   4.331   0.561
  162         H 3225   3.619   4.366   0.560
  162         H 3226   3.569   4.532   0.519
  162         C 3227   3.542   4.344   0.266
  162         H 3228   3.493   4.420   0.203
  162         C 3229   3.626   4.252   0.180
  162         H 3230   3.563   4.201   0.107
  162         H 3231   3.702   4.308   0.125
  162         H 3232   3.676   4.177   0.242
  163         C 3233   6.736   3.271   5.828
  163         C 3234   6.825   3.161   5.769
  163         C 3235   6.829   3.200   5.621
  163         O 3236   6.810   3.343   5.615
  163         H 3237   6.630   3.249   5.810
  163         H 3238   6.750   3.286   5.935
  163         H 3239   6.926   3.166   5.813
  163         H 3240   6.787   3.060   5.785
  163         H 3241   6.748   3.151   5.565
  163         H 3242   6.924   3.175   5.572
  163         C 3243   6.778   3.394   5.747
  163         H 3244   6.870   3.436   5.790
  163         C 3245   6.673   3.503   5.734
  163         H 3246   6.651   3.545   5.833
  163         H 3247   6.709   3.584   5.670
  163         H 3248   6.581   3.463   5.691
  164         C 3249   3.176   6.700   4.882
  164         C 3250   3.197   6.549   4.867
  164         C 3251   3.343   6.532   4.913
  164         O 3252   3.368   6.640   5.006
  164         H 3253   3.219   6.753   4.796
  164         H 3254   3.071   6.728   4.891
  164         H 3255   3.129   6.494   4.934
  164         H 3256   3.182   6.512   4.766
  164         H 3257   3.413   6.542   4.829
  164         H 3258   3.362   6.437   4.964
  164         C 3259   3.256   6.732   5.009
  164         H 3260   3.195   6.708   5.097
  164         C 3261   3.307   6.874   5.020
  164         H 3262   3.223   6.944   5.025
  164         H 3263   3.368   6.887   5.110
  164         H 3264   3.368   6.900   4.932
  165         C 3265   6.423   5.020   4.399
  165         C 3266   6.522   5.118   4.465
  165         C 3267   6.533   5.060   4.606
  165         O 3268   6.508   4.918   4.595
  165         H 3269   6.320   5.044   4.427
  165         H 3270   6.430   5.019   4.290
  165         H 3271   6.619   5.114   4.414
  165         H 3272   6.486   5.221   4.465
  165         H 3273   6.458   5.104   4.674
  165         H 3274   6.632   5.075   4.651
  165         C 3275   6.465   4.886   4.460
  165         H 3276   6.552   4.846   4.406
  165         C 3277   6.356   4.780   4.466
  165         H 3278   6.325   4.752   4.365
  165         H 3279   6.392   4.690   4.517
  165         H 3280   6.268   4.818   4.520
  166         C 3281   5.403   3.972   6.374
  166         C 3282   5.336   4.108   6.348
  166         C 3283   5.454   4.204   6.361
  166         O 3284   5.572   4.130   6.324
  166         H 3285   5.418   3.956   6.482
  166         H 3286   5.347   3.887   6.333
  166         H 3287   5.294   4.110   6.247
  166         H 3288   5.256   4.130   6.419
  166         H 3289   5.466   4.240   6.464
  166         H 3290   5.446   4.292   6.295
  166         C 3291   5.539   3.990   6.305
  166         H 3292   5.528   3.972   6.197
  166         C 3293   5.652   3.904   6.360
  166         H 3294   5.630   3.798   6.344
  166         H 3295   5.746   3.927   6.310
  166         H 3296   5.664   3.921   6.467
  167         C 3297   5.951   4.086   5.689
  167         C 3298   5.933   4.121   5.837
  167         C 3299   5.803   4.047   5.872
  167         O 3300   5.796   3.933   5.782
  167         H 3301   5.887   4.149   5.626
  167         H 3302   6.055   4.096   5.655
  167         H 3303   6.016   4.082   5.897
  167         H 3304   5.925   4.228   5.856
  167         H 3305   5.715   4.110   5.854
  167         H 3306   5.800   4.010   5.975
  167         C 3307   5.903   3.941   5.684
  167         H 3308   5.984   3.874   5.718
  167         C 3309   5.851   3.893   5.550
  167         H 3310   5.931   3.895   5.475
  167         H 3311   5.812   3.791   5.556
  167         H 3312   5.770   3.959   5.515
  168         C 3313   5.226   6.850   3.537
  168         C 3314   5.139   6.860   3.663
  168         C 3315   4.998   6.839   3.607
  168         O 3316   5.014   6.757   3.489
  168         H 3317   5.223   6.944   3.480
  168         H 3318   5.330   6.824   3.558
  168         H 3319   5.165   6.781   3.734
  168         H 3320   5.149   6.957   3.715
  168         H 3321   4.952   6.933   3.577
  168         H 3322   4.931   6.787   3.677
  168         C 3323   5.154   6.740   3.458
  168         H 3324   5.185   6.641   3.497
  168         C 3325   5.173   6.744   3.307
  168         H 3326   5.279   6.727   3.283
  168         H 3327   5.114   6.666   3.259
  168         H 3328   5.142   6.841   3.268
  169         C 3329   3.650   4.375   1.464
  169         C 3330   3.714   4.269   1.555
  169         C 3331   3.598   4.173   1.580
  169         O 3332   3.511   4.183   1.465
  169         H 3333   3.591   4.446   1.524
  169         H 3334   3.722   4.431   1.405
  169         H 3335   3.796   4.218   1.502
  169         H 3336   3.755   4.310   1.648
  169         H 3337   3.540   4.202   1.669
  169         H 3338   3.629   4.069   1.591
  169         C 3339   3.556   4.290   1.378
  169         H 3340   3.614   4.245   1.296
  169         C 3341   3.435   4.363   1.321
  169         H 3342   3.468   4.442   1.252
  169         H 3343   3.371   4.294   1.265
  169         H 3344   3.377   4.409   1.402
  170         C 3345   4.845   5.421   1.897
  170         C 3346   4.894   5.430   1.753
  170         C 3347   5.015   5.335   1.754
  170         O 3348   4.988   5.237   1.857
  170         H 3349   4.905   5.484   1.963
  170         H 3350   4.740   5.449   1.909
  170         H 3351   4.818   5.393   1.684
  170         H 3352   4.922   5.532   1.722
  170         H 3353   5.107   5.388   1.780
  170         H 3354   5.030   5.283   1.659
  170         C 3355   4.868   5.273   1.930
  170         H 3356   4.785   5.213   1.890
  170         C 3357   4.888   5.241   2.077
  170         H 3358   4.797   5.264   2.134
  170         H 3359   4.910   5.135   2.091
  170         H 3360   4.971   5.300   2.119
  171         C 3361   1.778   4.462   6.495
  171         C 3362   1.930   4.483   6.508
  171         C 3363   1.944   4.632   6.474
  171         O 3364   1.819   4.694   6.511
  171         H 3365   1.750   4.450   6.390
  171         H 3366   1.742   4.374   6.551
  171         H 3367   1.963   4.464   6.610
  171         H 3368   1.989   4.420   6.441
  171         H 3369   1.959   4.648   6.366
  171         H 3370   2.025   4.682   6.528
  171         C 3371   1.722   4.593   6.550
  171         H 3372   1.721   4.589   6.660
  171         C 3373   1.585   4.632   6.499
  171         H 3374   1.510   4.558   6.531
  171         H 3375   1.555   4.730   6.539
  171         H 3376   1.584   4.637   6.390
  172         C 3377   0.919   1.156   3.584
  172         C 3378   0.781   1.224   3.573
  172         C 3379   0.780   1.313   3.698
  172         O 3380   0.918   1.344   3.727
  172         H 3381   0.915   1.072   3.655
  172         H 3382   0.956   1.119   3.488
  172         H 3383   0.776   1.285   3.482
  172         H 3384   0.698   1.153   3.571
  172         H 3385   0.738   1.260   3.784
  172         H 3386   0.725   1.406   3.684
  172         C 3387   1.006   1.269   3.640
  172         H 3388   1.037   1.335   3.558
  172         C 3389   1.128   1.224   3.719
  172         H 3390   1.197   1.169   3.653
  172         H 3391   1.181   1.310   3.760
  172         H 3392   1.099   1.158   3.801
  173         C 3393   1.673   1.291   0.514
  173         C 3394   1.544   1.372   0.535
  173         C 3395   1.437   1.269   0.498
  173         O 3396   1.493   1.139   0.527
  173         H 3397   1.700   1.287   0.408
  173         H 3398   1.759   1.332   0.569
  173         H 3399   1.535   1.402   0.640
  173         H 3400   1.539   1.462   0.472
  173         H 3401   1.412   1.273   0.391
  173         H 3402   1.344   1.281   0.556
  173         C 3403   1.633   1.152   0.563
  173         H 3404   1.640   1.149   0.673
  173         C 3405   1.711   1.036   0.504
  173         H 3406   1.816   1.043   0.533
  173         H 3407   1.672   0.940   0.540
  173         H 3408   1.705   1.038   0.394
  174         C 3409   1.827   4.134   0.108
  174         C 3410   1.690   4.089   0.158
  174         C 3411   1.708   3.937   0.170
  174         O 3412   1.848   3.914   0.194
  174         H 3413   1.836   4.117  -0.001
  174         H 3414   1.849   4.239   0.128
  174         H 3415   1.669   4.133   0.257
  174         H 3416   1.607   4.116   0.091
  174         H 3417   1.680   3.886   0.077
  174         H 3418   1.650   3.893   0.252
  174         C 3419   1.922   4.039   0.182
  174         H 3420   1.939   4.078   0.284
  174         C 3421   2.055   4.013   0.115
  174         H 3422   2.113   4.105   0.108
  174         H 3423   2.114   3.940   0.172
  174         H 3424   2.040   3.974   0.014
  175         C 3425   3.794   3.631   0.359
  175         C 3426   3.660   3.558   0.340
  175         C 3427   3.600   3.635   0.222
  175         O 3428   3.711   3.685   0.145
  175         H 3429   3.780   3.724   0.415
  175         H 3430   3.869   3.571   0.412
  175         H 3431   3.677   3.453   0.314
  175         H 3432   3.596   3.561   0.429
  175         H 3433   3.539   3.720   0.256
  175         H 3434   3.538   3.572   0.157
  175         C 3435   3.835   3.661   0.215
  175         H 3436   3.882   3.572   0.171
  175         C 3437   3.928   3.781   0.197
  175         H 3438   4.023   3.762   0.246
  175         H 3439   3.947   3.799   0.091
  175         H 3440   3.882   3.871   0.240
  176         C 3441   0.369   5.143   3.520
  176         C 3442   0.376   5.283   3.459
  176         C 3443   0.296   5.265   3.329
  176         O 3444   0.202   5.159   3.354
  176         H 3445   0.442   5.076   3.474
  176         H 3446   0.386   5.142   3.629
  176         H 3447   0.327   5.356   3.524
  176         H 3448   0.478   5.318   3.440
  176         H 3449   0.361   5.234   3.246
  176         H 3450   0.241   5.355   3.299
  176         C 3451   0.227   5.098   3.483
  176         H 3452   0.155   5.141   3.555
  176         C 3453   0.206   4.948   3.474
  176         H 3454   0.221   4.902   3.572
  176         H 3455   0.104   4.925   3.441
  176         H 3456   0.276   4.904   3.403
  177         C 3457   3.793   2.700   6.251
  177         C 3458   3.906   2.640   6.336
  177         C 3459   4.012   2.750   6.328
  177         O 3460   3.941   2.874   6.308
  177         H 3461   3.813   2.685   6.144
  177         H 3462   3.694   2.657   6.273
  177         H 3463   3.872   2.626   6.439
  177         H 3464   3.942   2.544   6.299
  177         H 3465   4.080   2.735   6.243
  177         H 3466   4.072   2.758   6.420
  177         C 3467   3.800   2.848   6.286
  177         H 3468   3.747   2.866   6.381
  177         C 3469   3.747   2.944   6.181
  177         H 3470   3.640   2.927   6.166
  177         H 3471   3.762   3.048   6.211
  177         H 3472   3.799   2.928   6.085
  178         C 3473   4.662   2.368   5.305
  178         C 3474   4.787   2.455   5.286
  178         C 3475   4.900   2.356   5.315
  178         O 3476   4.850   2.225   5.282
  178         H 3477   4.639   2.358   5.412
  178         H 3478   4.574   2.406   5.254
  178         H 3479   4.793   2.490   5.182
  178         H 3480   4.790   2.543   5.352
  178         H 3481   4.927   2.357   5.422
  178         H 3482   4.991   2.375   5.256
  178         C 3483   4.708   2.233   5.249
  178         H 3484   4.699   2.234   5.140
  178         C 3485   4.637   2.111   5.305
  178         H 3486   4.531   2.114   5.279
  178         H 3487   4.680   2.019   5.265
  178         H 3488   4.646   2.108   5.415
  179         C 3489   1.914   6.019   2.358
  179         C 3490   1.834   6.148   2.333
  179         C 3491   1.727   6.101   2.233
  179         O 3492   1.707   5.961   2.259
  179         H 3493   1.985   6.002   2.276
  179         H 3494   1.969   6.019   2.452
  179         H 3495   1.787   6.182   2.427
  179         H 3496   1.895   6.230   2.294
  179         H 3497   1.762   6.114   2.130
  179         H 3498   1.632   6.153   2.245
  179         C 3499   1.804   5.912   2.355
  179         H 3500   1.755   5.909   2.453
  179         C 3501   1.849   5.773   2.315
  179         H 3502   1.920   5.734   2.389
  179         H 3503   1.764   5.704   2.310
  179         H 3504   1.899   5.775   2.217
  180         C 3505   1.510   4.893   4.297
  180         C 3506   1.506   5.035   4.239
  180         C 3507   1.653   5.078   4.252
  180         O 3508   1.732   4.957   4.247
  180         H 3509   1.509   4.896   4.406
  180         H 3510   1.427   4.830   4.263
  180         H 3511   1.477   5.032   4.133
  180         H 3512   1.438   5.102   4.292
  180         H 3513   1.671   5.127   4.348
  180         H 3514   1.686   5.145   4.172
  180         C 3515   1.645   4.841   4.247
  180         H 3516   1.635   4.806   4.143
  180         C 3517   1.708   4.732   4.332
  180         H 3518   1.646   4.642   4.331
  180         H 3519   1.807   4.705   4.293
  180         H 3520   1.719   4.765   4.436
  181         C 3521   3.339   2.216   3.834
  181         C 3522   3.347   2.064   3.818
  181         C 3523   3.208   2.030   3.762
  181         O 3524   3.164   2.147   3.690
  181         H 3525   3.284   2.243   3.926
  181         H 3526   3.436   2.265   3.837
  181         H 3527   3.425   2.037   3.746
  181         H 3528   3.367   2.011   3.912
  181         H 3529   3.136   2.009   3.842
  181         H 3530   3.209   1.945   3.693
  181         C 3531   3.257   2.257   3.711
  181         H 3532   3.323   2.263   3.623
  181         C 3533   3.179   2.387   3.725
  181         H 3534   3.248   2.471   3.737
  181         H 3535   3.118   2.405   3.635
  181         H 3536   3.112   2.383   3.812
  182         C 3537   0.529   3.017   1.375
  182         C 3538   0.674   3.034   1.421
  182         C 3539   0.751   3.014   1.290
  182         O 3540   0.662   3.056   1.184
  182         H 3541   0.503   2.911   1.365
  182         H 3542   0.456   3.064   1.443
  182         H 3543   0.690   3.135   1.460
  182         H 3544   0.704   2.962   1.498
  182         H 3545   0.777   2.909   1.274
  182         H 3546   0.843   3.074   1.284
  182         C 3547   0.530   3.084   1.237
  182         H 3548   0.521   3.193   1.249
  182         C 3549   0.425   3.035   1.140
  182         H 3550   0.325   3.059   1.177
  182         H 3551   0.437   3.083   1.042
  182         H 3552   0.432   2.927   1.126
  183         C 3553   5.577   5.379   1.369
  183         C 3554   5.446   5.301   1.391
  183         C 3555   5.483   5.162   1.339
  183         O 3556   5.626   5.147   1.358
  183         H 3557   5.587   5.410   1.264
  183         H 3558   5.586   5.468   1.432
  183         H 3559   5.422   5.298   1.498
  183         H 3560   5.361   5.344   1.338
  183         H 3561   5.461   5.152   1.232
  183         H 3562   5.432   5.081   1.393
  183         C 3563   5.683   5.273   1.402
  183         H 3564   5.697   5.268   1.511
  183         C 3565   5.818   5.293   1.335
  183         H 3566   5.864   5.386   1.370
  183         H 3567   5.886   5.210   1.359
  183         H 3568   5.807   5.298   1.226
  184         C 3569   4.515   4.742   5.918
  184         C 3570   4.533   4.627   5.819
  184         C 3571   4.553   4.702   5.687
  184         O 3572   4.611   4.830   5.721
  184         H 3573   4.412   4.781   5.914
  184         H 3574   4.537   4.715   6.022
  184         H 3575   4.622   4.569   5.845
  184         H 3576   4.448   4.558   5.816
  184         H 3577   4.457   4.719   5.636
  184         H 3578   4.621   4.650   5.618
  184         C 3579   4.613   4.847   5.865
  184         H 3580   4.714   4.824   5.900
  184         C 3581   4.579   4.991   5.898
  184         H 3582   4.584   5.007   6.007
  184         H 3583   4.651   5.060   5.851
  184         H 3584   4.478   5.017   5.864
  185         C 3585   0.989   6.311   5.656
  185         C 3586   0.907   6.361   5.776
  185         C 3587   0.974   6.495   5.807
  185         O 3588   1.030   6.542   5.683
  185         H 3589   1.083   6.266   5.690
  185         H 3590   0.936   6.237   5.595
  185         H 3591   0.802   6.376   5.747
  185         H 3592   0.908   6.292   5.861
  185         H 3593   1.056   6.482   5.880
  185         H 3594   0.905   6.570   5.846
  185         C 3595   1.017   6.441   5.581
  185         H 3596   0.930   6.467   5.519
  185         C 3597   1.142   6.440   5.494
  185         H 3598   1.132   6.366   5.414
  185         H 3599   1.158   6.538   5.448
  185         H 3600   1.230   6.415   5.554
  186         C 3601   4.297   0.524   2.383
  186         C 3602   4.207   0.475   2.497
  186         C 3603   4.252   0.563   2.614
  186         O 3604   4.302   0.685   2.556
  186         H 3605   4.397   0.479   2.391
  186         H 3606   4.257   0.503   2.283
  186         H 3607   4.101   0.495   2.473
  186         H 3608   4.217   0.368   2.518
  186         H 3609   4.334   0.515   2.670
  186         H 3610   4.172   0.587   2.684
  186         C 3611   4.306   0.674   2.412
  186         H 3612   4.217   0.725   2.372
  186         C 3613   4.431   0.744   2.360
  186         H 3614   4.434   0.739   2.250
  186         H 3615   4.432   0.849   2.389
  186         H 3616   4.521   0.695   2.399
  187         C 3617   6.522   6.242   1.392
  187         C 3618   6.405   6.183   1.472
  187         C 3619   6.369   6.299   1.566
  187         O 3620   6.408   6.420   1.498
  187         H 3621   6.615   6.236   1.450
  187         H 3622   6.538   6.193   1.296
  187         H 3623   6.321   6.161   1.405
  187         H 3624   6.430   6.092   1.526
  187         H 3625   6.425   6.293   1.660
  187         H 3626   6.262   6.305   1.589
  187         C 3627   6.480   6.388   1.376
  187         H 3628   6.409   6.397   1.292
  187         C 3629   6.594   6.488   1.357
  187         H 3630   6.647   6.466   1.264
  187         H 3631   6.556   6.590   1.353
  187         H 3632   6.665   6.480   1.441
  188         C 3633   4.022   5.049   2.412
  188         C 3634   4.029   5.153   2.525
  188         C 3635   4.157   5.112   2.598
  188         O 3636   4.242   5.049   2.499
  188         H 3637   3.982   4.954   2.449
  188         H 3638   3.961   5.082   2.327
  188         H 3639   4.039   5.254   2.483
  188         H 3640   3.941   5.152   2.591
  188         H 3641   4.137   5.039   2.677
  188         H 3642   4.211   5.197   2.641
  188         C 3643   4.169   5.032   2.374
  188         H 3644   4.200   5.114   2.307
  188         C 3645   4.206   4.899   2.312
  188         H 3646   4.155   4.887   2.216
  188         H 3647   4.314   4.893   2.294
  188         H 3648   4.177   4.816   2.378
  189         C 3649   5.106   1.188   1.461
  189         C 3650   5.136   1.325   1.400
  189         C 3651   5.286   1.313   1.369
  189         O 3652   5.313   1.173   1.347
  189         H 3653   5.137   1.185   1.566
  189         H 3654   5.000   1.160   1.456
  189         H 3655   5.079   1.339   1.307
  189         H 3656   5.114   1.408   1.466
  189         H 3657   5.347   1.347   1.453
  189         H 3658   5.316   1.369   1.279
  189         C 3659   5.194   1.094   1.378
  189         H 3660   5.144   1.071   1.283
  189         C 3661   5.236   0.965   1.446
  189         H 3662   5.148   0.904   1.467
  189         H 3663   5.304   0.908   1.383
  189         H 3664   5.287   0.987   1.541
  190         C 3665   5.475   4.459   5.985
  190         C 3666   5.360   4.359   6.007
  190         C 3667   5.428   4.225   5.975
  190         O 3668   5.568   4.242   6.005
  190         H 3669   5.487   4.480   5.879
  190         H 3670   5.460   4.553   6.038
  190         H 3671   5.327   4.361   6.112
  190         H 3672   5.273   4.378   5.944
  190         H 3673   5.418   4.200   5.868
  190         H 3674   5.389   4.141   6.034
  190         C 3675   5.596   4.381   6.037
  190         H 3676   5.600   4.389   6.147
  190         C 3677   5.730   4.421   5.978
  190         H 3678   5.753   4.524   6.006
  190         H 3679   5.810   4.357   6.016
  190         H 3680   5.727   4.413   5.869
  191         C 3681   2.987   5.715   1.145
  191         C 3682   3.060   5.844   1.183
  191         C 3683   3.193   5.790   1.237
  191         O 3684   3.216   5.664   1.171
  191         H 3685   2.942   5.668   1.234
  191         H 3686   2.907   5.730   1.071
  191         H 3687   3.077   5.906   1.094
  191         H 3688   3.007   5.905   1.257
  191         H 3689   3.188   5.772   1.345
  191         H 3690   3.278   5.856   1.217
  191         C 3691   3.100   5.627   1.092
  191         H 3692   3.121   5.655   0.987
  191         C 3693   3.078   5.477   1.102
  191         H 3694   2.993   5.448   1.040
  191         H 3695   3.166   5.422   1.067
  191         H 3696   3.057   5.449   1.206
  192         C 3697   3.826   2.563   2.875
  192         C 3698   3.946   2.468   2.887
  192         C 3699   4.064   2.564   2.870
  192         O 3700   4.019   2.693   2.917
  192         H 3701   3.805   2.585   2.770
  192         H 3702   3.734   2.523   2.921
  192         H 3703   3.948   2.421   2.986
  192         H 3704   3.946   2.388   2.812
  192         H 3705   4.093   2.574   2.764
  192         H 3706   4.152   2.534   2.928
  192         C 3707   3.877   2.688   2.946
  192         H 3708   3.866   2.676   3.055
  192         C 3709   3.813   2.819   2.903
  192         H 3710   3.706   2.818   2.928
  192         H 3711   3.859   2.904   2.954
  192         H 3712   3.823   2.833   2.795
  193         C 3713   2.355   4.061   2.961
  193         C 3714   2.411   4.202   2.938
  193         C 3715   2.426   4.254   3.081
  193         O 3716   2.448   4.138   3.165
  193         H 3717   2.247   4.065   2.982
  193         H 3718   2.371   3.993   2.877
  193         H 3719   2.508   4.196   2.888
  193         H 3720   2.345   4.265   2.878
  193         H 3721   2.336   4.305   3.116
  193         H 3722   2.511   4.322   3.093
  193         C 3723   2.430   4.017   3.087
  193         H 3724   2.530   3.980   3.059
  193         C 3725   2.360   3.912   3.173
  193         H 3726   2.349   3.819   3.116
  193         H 3727   2.418   3.891   3.263
  193         H 3728   2.260   3.947   3.202
  194         C 3729   0.398   0.245   4.655
  194         C 3730   0.396   0.191   4.798
  194         C 3731   0.250   0.215   4.839
  194         O 3732   0.173   0.211   4.718
  194         H 3733   0.406   0.355   4.655
  194         H 3734   0.479   0.205   4.594
  194         H 3735   0.419   0.084   4.798
  194         H 3736   0.467   0.241   4.865
  194         H 3737   0.237   0.313   4.886
  194         H 3738   0.212   0.139   4.908
  194         C 3739   0.260   0.203   4.602
  194         H 3740   0.264   0.098   4.570
  194         C 3741   0.204   0.289   4.490
  194         H 3742   0.267   0.281   4.401
  194         H 3743   0.103   0.256   4.463
  194         H 3744   0.199   0.394   4.521
  195         C 3745   2.807   4.795   5.252
  195         C 3746   2.867   4.934   5.275
  195         C 3747   2.747   5.025   5.247
  195         O 3748   2.629   4.949   5.277
  195         H 3749   2.803   4.772   5.145
  195         H 3750   2.862   4.714   5.303
  195         H 3751   2.899   4.944   5.380
  195         H 3752   2.953   4.956   5.211
  195         H 3753   2.744   5.054   5.141
  195         H 3754   2.747   5.116   5.307
  195         C 3755   2.665   4.811   5.307
  195         H 3756   2.666   4.800   5.416
  195         C 3757   2.561   4.718   5.248
  195         H 3758   2.585   4.614   5.272
  195         H 3759   2.461   4.740   5.288
  195         H 3760   2.558   4.728   5.139
  196         C 3761   5.777   3.060   5.765
  196         C 3762   5.745   2.911   5.750
  196         C 3763   5.595   2.913   5.722
  196         O 3764   5.567   3.040   5.659
  196         H 3765   5.750   3.096   5.865
  196         H 3766   5.883   3.084   5.748
  196         H 3767   5.800   2.869   5.665
  196         H 3768   5.770   2.852   5.839
  196         H 3769   5.536   2.908   5.815
  196         H 3770   5.562   2.833   5.656
  196         C 3771   5.686   3.123   5.660
  196         H 3772   5.733   3.116   5.561
  196         C 3773   5.646   3.267   5.687
  196         H 3774   5.734   3.332   5.685
  196         H 3775   5.576   3.303   5.610
  196         H 3776   5.598   3.277   5.785
  197         C 3777   2.763   0.725   4.151
  197         C 3778   2.660   0.615   4.179
  197         C 3779   2.734   0.490   4.129
  197         O 3780   2.875   0.517   4.144
  197         H 3781   2.761   0.754   4.045
  197         H 3782   2.748   0.815   4.212
  197         H 3783   2.640   0.608   4.286
  197         H 3784   2.565   0.630   4.127
  197         H 3785   2.713   0.470   4.023
  197         H 3786   2.709   0.400   4.187
  197         C 3787   2.895   0.655   4.184
  197         H 3788   2.912   0.657   4.293
  197         C 3789   3.018   0.710   4.113
  197         H 3790   3.037   0.813   4.144
  197         H 3791   3.107   0.650   4.137
  197         H 3792   3.003   0.708   4.004
  198         C 3793   4.739   1.245   4.311
  198         C 3794   4.823   1.142   4.387
  198         C 3795   4.810   1.190   4.532
  198         O 3796   4.683   1.258   4.541
  198         H 3797   4.795   1.337   4.295
  198         H 3798   4.703   1.209   4.214
  198         H 3799   4.780   1.042   4.376
  198         H 3800   4.927   1.138   4.354
  198         H 3801   4.889   1.261   4.558
  198         H 3802   4.811   1.109   4.605
  198         C 3803   4.623   1.271   4.409
  198         H 3804   4.548   1.191   4.398
  198         C 3805   4.556   1.406   4.397
  198         H 3806   4.508   1.415   4.299
  198         H 3807   4.479   1.419   4.474
  198         H 3808   4.630   1.487   4.407
  199         C 3809   1.224   6.688   5.178
  199         C 3810   1.079   6.733   5.200
  199         C 3811   1.097   6.871   5.263
  199         O 3812   1.223   6.922   5.213
  199         H 3813   1.267   6.650   5.272
  199         H 3814   1.235   6.610   5.102
  199         H 3815   1.027   6.740   5.104
  199         H 3816   1.022   6.665   5.264
  199         H 3817   1.103   6.865   5.372
  199         H 3818   1.018   6.942   5.235
  199         C 3819   1.293   6.819   5.138
  199         H 3820   1.275   6.838   5.031
  199         C 3821   1.441   6.827   5.168
  199         H 3822   1.495   6.752   5.109
  199         H 3823   1.481   6.925   5.142
  199         H 3824   1.461   6.808   5.274
  200         C 3825   5.242   5.334   3.291
  200         C 3826   5.243   5.487   3.298
  200         C 3827   5.380   5.516   3.360
  200         O 3828   5.465   5.405   3.321
  200         H 3829   5.218   5.290   3.389
  200         H 3830   5.172   5.294   3.217
  200         H 3831   5.236   5.530   3.197
  200         H 3832   5.161   5.528   3.358
  200         H 3833   5.375   5.519   3.469
  200         H 3834   5.425   5.609   3.324
  200         C 3835   5.388   5.303   3.255
  200         H 3836   5.402   5.315   3.146
  200         C 3837   5.438   5.166   3.297
  200         H 3838   5.383   5.087   3.245
  200         H 3839   5.544   5.154   3.273
  200         H 3840   5.425   5.152   3.405
  201         C 3841   0.325   1.560   1.007
  201         C 3842   0.426   1.674   0.987
  201         C 3843   0.559   1.604   1.018
  201         O 3844   0.540   1.464   0.986
  201         H 3845   0.303   1.546   1.114
  201         H 3846   0.230   1.576   0.955
  201         H 3847   0.424   1.708   0.883
  201         H 3848   0.408   1.760   1.051
  201         H 3849   0.584   1.612   1.125
  201         H 3850   0.643   1.642   0.959
  201         C 3851   0.401   1.439   0.953
  201         H 3852   0.392   1.436   0.844
  201         C 3853   0.359   1.304   1.011
  201         H 3854   0.255   1.283   0.984
  201         H 3855   0.422   1.224   0.972
  201         H 3856   0.368   1.305   1.120
  202         C 3857   2.397   0.855   2.700
  202         C 3858   2.460   0.769   2.590
  202         C 3859   2.561   0.686   2.668
  202         O 3860   2.510   0.674   2.803
  202         H 3861   2.463   0.940   2.724
  202         H 3862   2.298   0.895   2.675
  202         H 3863   2.383   0.705   2.545
  202         H 3864   2.506   0.828   2.510
  202         H 3865   2.659   0.735   2.673
  202         H 3866   2.575   0.585   2.627
  202         C 3867   2.392   0.758   2.818
  202         H 3868   2.303   0.694   2.809
  202         C 3869   2.394   0.822   2.956
  202         H 3870   2.305   0.883   2.971
  202         H 3871   2.397   0.746   3.035
  202         H 3872   2.482   0.887   2.967
  203         C 3873   3.222   2.971   6.037
  203         C 3874   3.318   3.050   5.947
  203         C 3875   3.235   3.067   5.819
  203         O 3876   3.096   3.065   5.860
  203         H 3877   3.224   2.864   6.010
  203         H 3878   3.245   2.980   6.143
  203         H 3879   3.340   3.148   5.992
  203         H 3880   3.413   2.999   5.928
  203         H 3881   3.252   2.985   5.749
  203         H 3882   3.255   3.162   5.767
  203         C 3883   3.086   3.031   6.001
  203         H 3884   3.072   3.125   6.057
  203         C 3885   2.966   2.941   6.023
  203         H 3886   2.956   2.917   6.129
  203         H 3887   2.874   2.990   5.989
  203         H 3888   2.979   2.847   5.967
  204         C 3889   0.205   5.425   2.982
  204         C 3890   0.213   5.274   3.007
  204         C 3891   0.361   5.246   2.979
  204         O 3892   0.432   5.368   3.009
  204         H 3893   0.198   5.447   2.875
  204         H 3894   0.119   5.473   3.032
  204         H 3895   0.188   5.252   3.111
  204         H 3896   0.146   5.216   2.943
  204         H 3897   0.378   5.221   2.874
  204         H 3898   0.402   5.165   3.041
  204         C 3899   0.339   5.475   3.037
  204         H 3900   0.332   5.485   3.147
  204         C 3901   0.391   5.604   2.977
  204         H 3902   0.322   5.687   3.001
  204         H 3903   0.489   5.629   3.017
  204         H 3904   0.398   5.595   2.868
  205         C 3905   1.828   1.451   3.417
  205         C 3906   1.956   1.387   3.359
  205         C 3907   2.032   1.510   3.308
  205         O 3908   1.990   1.621   3.389
  205         H 3909   1.757   1.474   3.336
  205         H 3910   1.778   1.389   3.491
  205         H 3911   2.012   1.337   3.439
  205         H 3912   1.936   1.314   3.280
  205         H 3913   2.007   1.532   3.203
  205         H 3914   2.141   1.499   3.316
  205         C 3915   1.882   1.582   3.477
  205         H 3916   1.925   1.561   3.576
  205         C 3917   1.782   1.695   3.488
  205         H 3918   1.701   1.668   3.556
  205         H 3919   1.829   1.786   3.526
  205         H 3920   1.738   1.717   3.389
  206         C 3921   5.321   5.547   0.738
  206         C 3922   5.434   5.443   0.750
  206         C 3923   5.555   5.522   0.699
  206         O 3924   5.528   5.661   0.727
  206         H 3925   5.286   5.553   0.634
  206         H 3926   5.236   5.526   0.803
  206         H 3927   5.448   5.415   0.855
  206         H 3928   5.416   5.352   0.692
  206         H 3929   5.568   5.510   0.591
  206         H 3930   5.649   5.494   0.748
  206         C 3931   5.393   5.677   0.776
  206         H 3932   5.398   5.685   0.886
  206         C 3933   5.332   5.804   0.719
  206         H 3934   5.231   5.819   0.758
  206         H 3935   5.393   5.891   0.746
  206         H 3936   5.327   5.798   0.609
  207         C 3937   3.632   3.398   6.624
  207         C 3938   3.774   3.426   6.675
  207         C 3939   3.786   3.328   6.792
  207         O 3940   3.698   3.217   6.761
  207         H 3941   3.557   3.448   6.687
  207         H 3942   3.615   3.428   6.520
  207         H 3943   3.847   3.402   6.597
  207         H 3944   3.789   3.530   6.706
  207         H 3945   3.753   3.373   6.886
  207         H 3946   3.888   3.290   6.806
  207         C 3947   3.620   3.246   6.643
  207         H 3948   3.668   3.195   6.558
  207         C 3949   3.479   3.192   6.661
  207         H 3950   3.420   3.211   6.571
  207         H 3951   3.481   3.084   6.680
  207         H 3952   3.430   3.242   6.746
  208         C 3953   1.633   0.994   5.296
  208         C 3954   1.771   1.019   5.358
  208         C 3955   1.812   0.877   5.400
  208         O 3956   1.744   0.786   5.311
  208         H 3957   1.556   0.986   5.374
  208         H 3958   1.602   1.073   5.226
  208         H 3959   1.840   1.058   5.282
  208         H 3960   1.770   1.089   5.442
  208         H 3961   1.780   0.855   5.503
  208         H 3962   1.920   0.859   5.393
  208         C 3963   1.652   0.859   5.226
  208         H 3964   1.700   0.875   5.129
  208         C 3965   1.525   0.777   5.207
  208         H 3966   1.456   0.830   5.141
  208         H 3967   1.548   0.680   5.162
  208         H 3968   1.476   0.760   5.304
  209         C 3969   1.032   1.026   0.556
  209         C 3970   1.061   0.881   0.596
  209         C 3971   1.120   0.823   0.467
  209         O 3972   1.181   0.934   0.398
  209         H 3973   0.939   1.033   0.499
  209         H 3974   1.026   1.095   0.641
  209         H 3975   1.135   0.878   0.677
  209         H 3976   0.972   0.827   0.629
  209         H 3977   1.042   0.781   0.403
  209         H 3978   1.196   0.747   0.485
  209         C 3979   1.151   1.059   0.465
  209         H 3980   1.238   1.086   0.527
  209         C 3981   1.127   1.167   0.362
  209         H 3982   1.107   1.263   0.411
  209         H 3983   1.214   1.180   0.297
  209         H 3984   1.040   1.142   0.299
  210         C 3985   6.077   5.044   5.771
  210         C 3986   6.079   4.892   5.754
  210         C 3987   5.951   4.850   5.827
  210         O 3988   5.861   4.962   5.818
  210         H 3989   6.114   5.072   5.870
  210         H 3990   6.137   5.097   5.696
  210         H 3991   6.073   4.865   5.647
  210         H 3992   6.169   4.844   5.795
  210         H 3993   5.971   4.829   5.933
  210         H 3994   5.903   4.762   5.783
  210         C 3995   5.928   5.076   5.759
  210         H 3996   5.899   5.080   5.653
  210         C 3997   5.882   5.203   5.829
  210         H 3998   5.930   5.290   5.784
  210         H 3999   5.774   5.215   5.821
  210         H 4000   5.910   5.200   5.936
  211         C 4001   5.034   6.400   3.588
  211         C 4002   4.894   6.462   3.569
  211         C 4003   4.843   6.472   3.713
  211         O 4004   4.960   6.486   3.796
  211         H 4005   5.027   6.292   3.603
  211         H 4006   5.102   6.419   3.504
  211         H 4007   4.902   6.561   3.523
  211         H 4008   4.829   6.401   3.506
  211         H 4009   4.790   6.381   3.743
  211         H 4010   4.778   6.558   3.730
  211         C 4011   5.081   6.468   3.717
  211         H 4012   5.120   6.568   3.694
  211         C 4013   5.183   6.391   3.798
  211         H 4014   5.276   6.380   3.741
  211         H 4015   5.207   6.443   3.891
  211         H 4016   5.146   6.291   3.823
  212         C 4017   2.380   4.231   3.392
  212         C 4018   2.231   4.250   3.359
  212         C 4019   2.164   4.204   3.489
  212         O 4020   2.259   4.230   3.595
  212         H 4021   2.409   4.126   3.382
  212         H 4022   2.446   4.292   3.330
  212         H 4023   2.209   4.355   3.339
  212         H 4024   2.198   4.191   3.273
  212         H 4025   2.142   4.097   3.488
  212         H 4026   2.071   4.258   3.511
  212         C 4027   2.385   4.273   3.539
  212         H 4028   2.390   4.382   3.547
  212         C 4029   2.499   4.211   3.620
  212         H 4030   2.595   4.246   3.581
  212         H 4031   2.492   4.241   3.726
  212         H 4032   2.495   4.102   3.615
  213         C 4033   1.583   0.196   1.829
  213         C 4034   1.524   0.221   1.689
  213         C 4035   1.539   0.373   1.675
  213         O 4036   1.653   0.410   1.757
  213         H 4037   1.509   0.221   1.907
  213         H 4038   1.616   0.093   1.844
  213         H 4039   1.583   0.169   1.613
  213         H 4040   1.420   0.189   1.680
  213         H 4041   1.451   0.426   1.712
  213         H 4042   1.558   0.405   1.572
  213         C 4043   1.698   0.296   1.834
  213         H 4044   1.786   0.254   1.782
  213         C 4045   1.740   0.343   1.972
  213         H 4046   1.778   0.258   2.030
  213         H 4047   1.819   0.418   1.967
  213         H 4048   1.654   0.386   2.026
  214         C 4049   5.297   6.050   3.548
  214         C 4050   5.434   6.093   3.601
  214         C 4051   5.517   5.965   3.581
  214         O 4052   5.457   5.895   3.470
  214         H 4053   5.243   5.992   3.624
  214         H 4054   5.234   6.134   3.517
  214         H 4055   5.474   6.175   3.539
  214         H 4056   5.433   6.126   3.705
  214         H 4057   5.513   5.901   3.669
  214         H 4058   5.622   5.985   3.557
  214         C 4059   5.334   5.960   3.430
  214         H 4060   5.356   6.022   3.342
  214         C 4061   5.231   5.854   3.393
  214         H 4062   5.139   5.902   3.359
  214         H 4063   5.268   5.790   3.312
  214         H 4064   5.208   5.791   3.480
  215         C 4065   3.554   0.620   0.285
  215         C 4066   3.702   0.606   0.324
  215         C 4067   3.758   0.743   0.285
  215         O 4068   3.649   0.837   0.294
  215         H 4069   3.542   0.605   0.177
  215         H 4070   3.488   0.551   0.337
  215         H 4071   3.711   0.590   0.432
  215         H 4072   3.753   0.524   0.273
  215         H 4073   3.795   0.743   0.181
  215         H 4074   3.839   0.777   0.350
  215         C 4075   3.525   0.766   0.321
  215         H 4076   3.504   0.774   0.429
  215         C 4077   3.412   0.832   0.243
  215         H 4078   3.317   0.781   0.264
  215         H 4079   3.402   0.937   0.270
  215         H 4080   3.431   0.825   0.135
  216         C 4081   3.946   6.615   2.433
  216         C 4082   3.960   6.760   2.480
  216         C 4083   3.814   6.802   2.497
  216         O 4084   3.740   6.682   2.528
  216         H 4085   3.922   6.610   2.326
  216         H 4086   4.035   6.554   2.451
  216         H 4087   4.013   6.764   2.575
  216         H 4088   4.013   6.823   2.408
  216         H 4089   3.773   6.845   2.405
  216         H 4090   3.799   6.874   2.578
  216         C 4091   3.826   6.566   2.515
  216         H 4092   3.860   6.538   2.616
  216         C 4093   3.747   6.451   2.454
  216         H 4094   3.809   6.362   2.447
  216         H 4095   3.659   6.427   2.516
  216         H 4096   3.712   6.478   2.354
  217         C 4097   2.990   2.453   5.002
  217         C 4098   2.877   2.423   5.102
  217         C 4099   2.956   2.378   5.226
  217         O 4100   3.084   2.443   5.219
  217         H 4101   3.027   2.361   4.957
  217         H 4102   2.960   2.522   4.922
  217         H 4103   2.821   2.514   5.124
  217         H 4104   2.807   2.347   5.067
  217         H 4105   2.972   2.269   5.225
  217         H 4106   2.907   2.405   5.320
  217         C 4107   3.098   2.513   5.093
  217         H 4108   3.076   2.619   5.111
  217         C 4109   3.241   2.499   5.043
  217         H 4110   3.254   2.554   4.949
  217         H 4111   3.312   2.539   5.116
  217         H 4112   3.265   2.393   5.025
  218         C 4113   1.589   2.562   3.882
  218         C 4114   1.664   2.595   3.753
  218         C 4115   1.550   2.633   3.658
  218         O 4116   1.443   2.683   3.741
  218         H 4117   1.548   2.460   3.878
  218         H 4118   1.652   2.569   3.972
  218         H 4119   1.731   2.681   3.768
  218         H 4120   1.724   2.512   3.714
  218         H 4121   1.512   2.545   3.604
  218         H 4122   1.577   2.710   3.585
  218         C 4123   1.476   2.665   3.881
  218         H 4124   1.514   2.761   3.920
  218         C 4125   1.351   2.625   3.958
  218         H 4126   1.374   2.615   4.065
  218         H 4127   1.273   2.702   3.947
  218         H 4128   1.312   2.530   3.921
  219         C 4129   6.238   5.199   6.888
  219         C 4130   6.344   5.091   6.865
  219         C 4131   6.264   4.963   6.894
  219         O 4132   6.127   4.992   6.863
  219         H 4133   6.226   5.220   6.995
  219         H 4134   6.261   5.294   6.837
  219         H 4135   6.378   5.092   6.761
  219         H 4136   6.431   5.101   6.930
  219         H 4137   6.271   4.935   7.000
  219         H 4138   6.297   4.877   6.834
  219         C 4139   6.111   5.133   6.833
  219         H 4140   6.109   5.144   6.723
  219         C 4141   5.980   5.183   6.891
  219         H 4142   5.966   5.289   6.866
  219         H 4143   5.895   5.127   6.851
  219         H 4144   5.980   5.173   7.000
  220         C 4145   4.993   1.835   6.204
  220         C 4146   5.046   1.977   6.176
  220         C 4147   5.197   1.959   6.195
  220         O 4148   5.226   1.821   6.162
  220         H 4149   4.988   1.816   6.312
  220         H 4150   4.895   1.816   6.160
  220         H 4151   5.023   2.006   6.073
  220         H 4152   5.004   2.052   6.243
  220         H 4153   5.227   1.977   6.299
  220         H 4154   5.256   2.023   6.129
  220         C 4155   5.102   1.747   6.141
  220         H 4156   5.086   1.740   6.033
  220         C 4157   5.116   1.608   6.200
  220         H 4158   5.025   1.550   6.182
  220         H 4159   5.200   1.554   6.154
  220         H 4160   5.133   1.614   6.308
  221         C 4161   4.035   3.761   5.250
  221         C 4162   4.068   3.669   5.368
  221         C 4163   4.192   3.738   5.428
  221         O 4164   4.179   3.878   5.396
  221         H 4165   4.100   3.740   5.165
  221         H 4166   3.931   3.753   5.217
  221         H 4167   3.986   3.668   5.440
  221         H 4168   4.089   3.566   5.338
  221         H 4169   4.284   3.700   5.383
  221         H 4170   4.198   3.727   5.537
  221         C 4171   4.067   3.899   5.307
  221         H 4172   3.982   3.934   5.368
  221         C 4173   4.103   4.006   5.205
  221         H 4174   4.018   4.025   5.139
  221         H 4175   4.130   4.100   5.254
  221         H 4176   4.188   3.972   5.143
  222         C 4177   5.580   2.942   4.621
  222         C 4178   5.525   2.895   4.756
  222         C 4179   5.379   2.942   4.749
  222         O 4180   5.344   2.945   4.609
  222         H 4181   5.604   3.049   4.624
  222         H 4182   5.669   2.888   4.588
  222         H 4183   5.530   2.786   4.763
  222         H 4184   5.578   2.938   4.841
  222         H 4185   5.368   3.044   4.789
  222         H 4186   5.310   2.876   4.802
  222         C 4187   5.461   2.919   4.527
  222         H 4188   5.458   2.813   4.498
  222         C 4189   5.456   3.006   4.403
  222         H 4190   5.542   2.985   4.339
  222         H 4191   5.365   2.987   4.346
  222         H 4192   5.458   3.112   4.431
  223         C 4193   2.179   5.282   0.592
  223         C 4194   2.214   5.206   0.720
  223         C 4195   2.076   5.160   0.768
  223         O 4196   1.994   5.148   0.650
  223         H 4197   2.143   5.383   0.615
  223         H 4198   2.263   5.291   0.522
  223         H 4199   2.278   5.120   0.697
  223         H 4200   2.266   5.267   0.795
  223         H 4201   2.030   5.234   0.835
  223         H 4202   2.078   5.063   0.819
  223         C 4203   2.065   5.198   0.534
  223         H 4204   2.107   5.112   0.480
  223         C 4205   1.968   5.273   0.444
  223         H 4206   2.020   5.309   0.355
  223         H 4207   1.886   5.207   0.412
  223         H 4208   1.925   5.359   0.497
  224         C 4209   1.348   3.863   2.206
  224         C 4210   1.353   4.008   2.256
  224         C 4211   1.428   4.078   2.142
  224         O 4212   1.400   4.002   2.023
  224         H 4213   1.443   3.812   2.225
  224         H 4214   1.268   3.804   2.252
  224         H 4215   1.251   4.048   2.266
  224         H 4216   1.403   4.019   2.352
  224         H 4217   1.536   4.078   2.159
  224         H 4218   1.395   4.181   2.127
  224         C 4219   1.327   3.881   2.056
  224         H 4220   1.221   3.899   2.035
  224         C 4221   1.377   3.767   1.969
  224         H 4222   1.321   3.676   1.990
  224         H 4223   1.364   3.791   1.862
  224         H 4224   1.484   3.748   1.988
  225         C 4225   1.647   2.597   3.298
  225         C 4226   1.498   2.577   3.270
  225         C 4227   1.495   2.434   3.214
  225         O 4228   1.608   2.365   3.272
  225         H 4229   1.701   2.622   3.205
  225         H 4230   1.668   2.675   3.372
  225         H 4231   1.441   2.583   3.364
  225         H 4232   1.456   2.650   3.201
  225         H 4233   1.506   2.434   3.105
  225         H 4234   1.404   2.379   3.240
  225         C 4235   1.691   2.459   3.346
  225         H 4236   1.666   2.448   3.453
  225         C 4237   1.837   2.424   3.325
  225         H 4238   1.901   2.492   3.384
  225         H 4239   1.858   2.322   3.357
  225         H 4240   1.864   2.434   3.219
  226         C 4241   6.103   1.565   5.665
  226         C 4242   6.054   1.565   5.519
  226         C 4243   5.944   1.458   5.523
  226         O 4244   5.892   1.458   5.658
  226         H 4245   6.172   1.482   5.683
  226         H 4246   6.154   1.658   5.693
  226         H 4247   6.012   1.662   5.493
  226         H 4248   6.133   1.541   5.447
  226         H 4249   5.984   1.358   5.501
  226         H 4250   5.861   1.479   5.454
  226         C 4251   5.973   1.544   5.743
  226         H 4252   5.920   1.640   5.753
  226         C 4253   5.988   1.480   5.880
  226         H 4254   6.046   1.546   5.945
  226         H 4255   5.891   1.463   5.926
  226         H 4256   6.041   1.384   5.872
  227         C 4257   5.141   0.362   1.621
  227         C 4258   5.269   0.386   1.539
  227         C 4259   5.264   0.271   1.438
  227         O 4260   5.124   0.239   1.419
  227         H 4261   5.157   0.283   1.695
  227         H 4262   5.105   0.452   1.673
  227         H 4263   5.264   0.483   1.488
  227         H 4264   5.360   0.384   1.599
  227         H 4265   5.315   0.182   1.475
  227         H 4266   5.307   0.297   1.340
  227         C 4267   5.043   0.314   1.514
  227         H 4268   5.001   0.401   1.460
  227         C 4269   4.930   0.226   1.563
  227         H 4270   4.865   0.282   1.632
  227         H 4271   4.868   0.191   1.480
  227         H 4272   4.969   0.139   1.616
  228         C 4273   6.483   5.136   5.914
  228         C 4274   6.633   5.106   5.919
  228         C 4275   6.694   5.242   5.880
  228         O 4276   6.598   5.342   5.921
  228         H 4277   6.446   5.133   5.810
  228         H 4278   6.422   5.068   5.974
  228         H 4279   6.662   5.079   6.021
  228         H 4280   6.664   5.026   5.852
  228         H 4281   6.708   5.249   5.771
  228         H 4282   6.789   5.262   5.929
  228         C 4283   6.476   5.280   5.967
  228         H 4284   6.479   5.278   6.077
  228         C 4285   6.357   5.362   5.921
  228         H 4286   6.264   5.318   5.958
  228         H 4287   6.363   5.465   5.958
  228         H 4288   6.353   5.365   5.811
  229         C 4289   6.398   2.518   1.676
  229         C 4290   6.251   2.554   1.653
  229         C 4291   6.250   2.704   1.684
  229         O 4292   6.382   2.753   1.653
  229         H 4293   6.419   2.506   1.783
  229         H 4294   6.429   2.427   1.624
  229         H 4295   6.223   2.536   1.549
  229         H 4296   6.182   2.498   1.718
  229         H 4297   6.229   2.724   1.790
  229         H 4298   6.177   2.760   1.624
  229         C 4299   6.470   2.642   1.622
  229         H 4300   6.478   2.635   1.512
  229         C 4301   6.608   2.669   1.681
  229         H 4302   6.676   2.588   1.655
  229         H 4303   6.649   2.763   1.642
  229         H 4304   6.602   2.676   1.790
  230         C 4305   5.774   1.995   2.710
  230         C 4306   5.870   1.887   2.659
  230         C 4307   5.895   1.804   2.785
  230         O 4308   5.777   1.819   2.867
  230         H 4309   5.829   2.075   2.762
  230         H 4310   5.714   2.041   2.631
  230         H 4311   5.821   1.826   2.582
  230         H 4312   5.963   1.928   2.616
  230         H 4313   5.981   1.843   2.842
  230         H 4314   5.911   1.698   2.765
  230         C 4315   5.688   1.917   2.809
  230         H 4316   5.609   1.862   2.755
  230         C 4317   5.625   1.999   2.921
  230         H 4318   5.554   2.072   2.878
  230         H 4319   5.570   1.935   2.990
  230         H 4320   5.702   2.054   2.976
  231         C 4321   3.656   6.509   5.467
  231         C 4322   3.731   6.379   5.435
  231         C 4323   3.624   6.298   5.361
  231         O 4324   3.536   6.393   5.299
  231         H 4325   3.591   6.496   5.555
  231         H 4326   3.722   6.594   5.485
  231         H 4327   3.816   6.399   5.370
  231         H 4328   3.768   6.327   5.524
  231         H 4329   3.565   6.236   5.431
  231         H 4330   3.666   6.232   5.284
  231         C 4331   3.570   6.528   5.341
  231         H 4332   3.631   6.574   5.262
  231         C 4333   3.443   6.608   5.360
  231         H 4334   3.467   6.711   5.389
  231         H 4335   3.384   6.612   5.267
  231         H 4336   3.380   6.563   5.439
  232         C 4337   0.576   0.382   0.876
  232         C 4338   0.635   0.315   1.001
  232         C 4339   0.736   0.420   1.048
  232         O 4340   0.686   0.548   1.004
  232         H 4341   0.643   0.370   0.790
  232         H 4342   0.477   0.343   0.849
  232         H 4343   0.557   0.299   1.077
  232         H 4344   0.682   0.218   0.980
  232         H 4345   0.835   0.404   1.003
  232         H 4346   0.748   0.423   1.157
  232         C 4347   0.570   0.529   0.918
  232         H 4348   0.480   0.547   0.979
  232         C 4349   0.575   0.630   0.805
  232         H 4350   0.486   0.619   0.741
  232         H 4351   0.577   0.733   0.844
  232         H 4352   0.664   0.614   0.743
  233         C 4353   4.892   1.027   4.930
  233         C 4354   4.745   0.986   4.946
  233         C 4355   4.749   0.836   4.915
  233         O 4356   4.882   0.791   4.950
  233         H 4357   4.917   1.040   4.824
  233         H 4358   4.918   1.119   4.983
  233         H 4359   4.712   1.003   5.049
  233         H 4360   4.677   1.041   4.880
  233         H 4361   4.734   0.817   4.807
  233         H 4362   4.676   0.778   4.971
  233         C 4363   4.965   0.904   4.985
  233         H 4364   4.968   0.911   5.095
  233         C 4365   5.106   0.882   4.931
  233         H 4366   5.171   0.965   4.961
  233         H 4367   5.148   0.790   4.972
  233         H 4368   5.104   0.875   4.822
  234         C 4369   0.838   5.884   1.116
  234         C 4370   0.819   5.828   1.258
  234         C 4371   0.937   5.731   1.269
  234         O 4372   1.040   5.781   1.182
  234         H 4373   0.799   5.814   1.041
  234         H 4374   0.789   5.981   1.101
  234         H 4375   0.828   5.909   1.332
  234         H 4376   0.722   5.779   1.273
  234         H 4377   0.908   5.630   1.235
  234         H 4378   0.977   5.723   1.371
  234         C 4379   0.990   5.893   1.105
  234         H 4380   1.025   5.985   1.153
  234         C 4381   1.046   5.885   0.964
  234         H 4382   1.012   5.972   0.905
  234         H 4383   1.155   5.886   0.965
  234         H 4384   1.012   5.794   0.914
  235         C 4385   6.769   1.151   2.126
  235         C 4386   6.618   1.179   2.123
  235         C 4387   6.592   1.194   1.973
  235         O 4388   6.692   1.115   1.905
  235         H 4389   6.826   1.244   2.116
  235         H 4390   6.802   1.100   2.217
  235         H 4391   6.563   1.093   2.163
  235         H 4392   6.589   1.268   2.180
  235         H 4393   6.603   1.299   1.941
  235         H 4394   6.493   1.159   1.942
  235         C 4395   6.789   1.065   2.001
  235         H 4396   6.762   0.960   2.024
  235         C 4397   6.927   1.069   1.940
  235         H 4398   7.001   1.028   2.010
  235         H 4399   6.931   1.009   1.848
  235         H 4400   6.956   1.172   1.916
  236         C 4401   2.095   2.797   3.495
  236         C 4402   2.025   2.793   3.358
  236         C 4403   2.088   2.669   3.294
  236         O 4404   2.125   2.581   3.403
  236         H 4405   2.195   2.841   3.486
  236         H 4406   2.039   2.853   3.570
  236         H 4407   1.917   2.779   3.371
  236         H 4408   2.041   2.883   3.299
  236         H 4409   2.178   2.694   3.237
  236         H 4410   2.019   2.615   3.228
  236         C 4411   2.106   2.648   3.530
  236         H 4412   2.010   2.614   3.572
  236         C 4413   2.219   2.611   3.624
  236         H 4414   2.204   2.659   3.722
  236         H 4415   2.224   2.503   3.639
  236         H 4416   2.315   2.645   3.584
  237         C 4417   4.588   2.522   1.594
  237         C 4418   4.441   2.557   1.618
  237         C 4419   4.373   2.491   1.497
  237         O 4420   4.457   2.380   1.459
  237         H 4421   4.633   2.590   1.520
  237         H 4422   4.649   2.526   1.685
  237         H 4423   4.406   2.511   1.711
  237         H 4424   4.422   2.664   1.623
  237         H 4425   4.367   2.561   1.412
  237         H 4426   4.272   2.454   1.519
  237         C 4427   4.579   2.381   1.536
  237         H 4428   4.568   2.308   1.618
  237         C 4429   4.695   2.339   1.446
  237         H 4430   4.788   2.336   1.504
  237         H 4431   4.678   2.240   1.404
  237         H 4432   4.707   2.411   1.364
  238         C 4433   6.107   1.426   4.573
  238         C 4434   6.030   1.554   4.535
  238         C 4435   6.083   1.582   4.394
  238         O 4436   6.121   1.454   4.339
  238         H 4437   6.209   1.451   4.606
  238         H 4438   6.059   1.368   4.652
  238         H 4439   5.923   1.533   4.533
  238         H 4440   6.048   1.637   4.603
  238         H 4441   6.172   1.646   4.396
  238         H 4442   6.008   1.627   4.328
  238         C 4443   6.112   1.351   4.440
  238         H 4444   6.017   1.297   4.425
  238         C 4445   6.228   1.254   4.424
  238         H 4446   6.221   1.173   4.498
  238         H 4447   6.228   1.209   4.324
  238         H 4448   6.324   1.306   4.438
  239         C 4449   2.264   2.588   0.538
  239         C 4450   2.363   2.634   0.645
  239         C 4451   2.419   2.500   0.696
  239         O 4452   2.409   2.408   0.586
  239         H 4453   2.170   2.555   0.583
  239         H 4454   2.241   2.665   0.463
  239         H 4455   2.443   2.694   0.600
  239         H 4456   2.317   2.693   0.725
  239         H 4457   2.359   2.461   0.780
  239         H 4458   2.523   2.506   0.728
  239         C 4459   2.336   2.468   0.476
  239         H 4460   2.410   2.504   0.403
  239         C 4461   2.247   2.364   0.411
  239         H 4462   2.194   2.408   0.325
  239         H 4463   2.306   2.279   0.375
  239         H 4464   2.173   2.327   0.482
  240         C 4465   6.147   3.088   1.603
  240         C 4466   6.157   3.231   1.656
  240         C 4467   6.091   3.311   1.542
  240         O 4468   5.997   3.222   1.479
  240         H 4469   6.226   3.067   1.530
  240         H 4470   6.153   3.012   1.682
  240         H 4471   6.100   3.242   1.748
  240         H 4472   6.260   3.263   1.675
  240         H 4473   6.165   3.342   1.467
  240         H 4474   6.037   3.400   1.577
  240         C 4475   6.010   3.088   1.534
  240         H 4476   5.931   3.074   1.609
  240         C 4477   5.993   2.986   1.422
  240         H 4478   6.000   2.885   1.462
  240         H 4479   5.896   2.997   1.374
  240         H 4480   6.071   2.999   1.346
  241         C 4481   4.732   3.263   1.035
  241         C 4482   4.690   3.200   1.169
  241         C 4483   4.733   3.307   1.269
  241         O 4484   4.728   3.434   1.199
  241         H 4485   4.840   3.250   1.018
  241         H 4486   4.678   3.222   0.949
  241         H 4487   4.582   3.186   1.171
  241         H 4488   4.738   3.103   1.188
  241         H 4489   4.836   3.291   1.304
  241         H 4490   4.667   3.313   1.357
  241         C 4491   4.701   3.411   1.058
  241         H 4492   4.594   3.429   1.041
  241         C 4493   4.783   3.509   0.975
  241         H 4494   4.761   3.495   0.869
  241         H 4495   4.759   3.612   1.002
  241         H 4496   4.890   3.493   0.991
  242         C 4497   2.685   6.048   1.235
  242         C 4498   2.718   5.903   1.273
  242         C 4499   2.759   5.916   1.420
  242         O 4500   2.689   6.031   1.471
  242         H 4501   2.777   6.104   1.214
  242         H 4502   2.619   6.057   1.149
  242         H 4503   2.628   5.840   1.263
  242         H 4504   2.797   5.859   1.211
  242         H 4505   2.867   5.934   1.429
  242         H 4506   2.732   5.829   1.480
  242         C 4507   2.620   6.101   1.364
  242         H 4508   2.514   6.070   1.366
  242         C 4509   2.630   6.251   1.386
  242         H 4510   2.576   6.304   1.307
  242         H 4511   2.587   6.279   1.482
  242         H 4512   2.735   6.283   1.384
  243         C 4513   5.739   4.194   0.330
  243         C 4514   5.702   4.343   0.341
  243         C 4515   5.606   4.361   0.223
  243         O 4516   5.545   4.232   0.200
  243         H 4517   5.816   4.179   0.253
  243         H 4518   5.775   4.151   0.424
  243         H 4519   5.650   4.362   0.436
  243         H 4520   5.788   4.409   0.336
  243         H 4521   5.660   4.390   0.132
  243         H 4522   5.528   4.434   0.242
  243         C 4523   5.607   4.131   0.284
  243         H 4524   5.541   4.116   0.371
  243         C 4525   5.619   4.002   0.206
  243         H 4526   5.663   3.924   0.270
  243         H 4527   5.521   3.967   0.172
  243         H 4528   5.684   4.015   0.119
  244         C 4529   1.931   3.291   0.419
  244         C 4530   1.878   3.387   0.312
  244         C 4531   2.004   3.411   0.227
  244         O 4532   2.085   3.293   0.241
  244         H 4533   1.985   3.346   0.498
  244         H 4534   1.852   3.232   0.467
  244         H 4535   1.800   3.339   0.253
  244         H 4536   1.837   3.480   0.353
  244         H 4537   2.061   3.497   0.264
  244         H 4538   1.982   3.427   0.121
  244         C 4539   2.029   3.204   0.340
  244         H 4540   1.973   3.125   0.287
  244         C 4541   2.141   3.141   0.421
  244         H 4542   2.100   3.071   0.494
  244         H 4543   2.210   3.086   0.356
  244         H 4544   2.198   3.218   0.474
  245         C 4545   6.637   4.614   1.771
  245         C 4546   6.492   4.570   1.747
  245         C 4547   6.483   4.576   1.594
  245         O 4548   6.616   4.554   1.544
  245         H 4549   6.646   4.723   1.766
  245         H 4550   6.676   4.581   1.868
  245         H 4551   6.477   4.467   1.782
  245         H 4552   6.418   4.634   1.795
  245         H 4553   6.450   4.675   1.559
  245         H 4554   6.416   4.501   1.551
  245         C 4555   6.711   4.550   1.654
  245         H 4556   6.732   4.444   1.677
  245         C 4557   6.840   4.619   1.612
  245         H 4558   6.913   4.614   1.693
  245         H 4559   6.883   4.571   1.523
  245         H 4560   6.821   4.725   1.588
  246         C 4561   4.785   6.120   2.963
  246         C 4562   4.651   6.051   2.937
  246         C 4563   4.550   6.159   2.977
  246         O 4564   4.616   6.286   2.955
  246         H 4565   4.810   6.117   3.069
  246         H 4566   4.868   6.077   2.907
  246         H 4567   4.640   6.026   2.830
  246         H 4568   4.637   5.959   2.994
  246         H 4569   4.524   6.152   3.083
  246         H 4570   4.458   6.157   2.918
  246         C 4571   4.755   6.264   2.920
  246         H 4572   4.764   6.273   2.811
  246         C 4573   4.841   6.371   2.986
  246         H 4574   4.946   6.358   2.958
  246         H 4575   4.809   6.471   2.955
  246         H 4576   4.833   6.365   3.095
  247         C 4577   6.893   1.914   2.030
  247         C 4578   6.871   1.828   2.155
  247         C 4579   6.895   1.929   2.267
  247         O 4580   6.860   2.059   2.213
  247         H 4581   7.000   1.925   2.009
  247         H 4582   6.845   1.873   1.940
  247         H 4583   6.767   1.791   2.158
  247         H 4584   6.938   1.742   2.161
  247         H 4585   7.000   1.931   2.298
  247         H 4586   6.833   1.911   2.356
  247         C 4587   6.833   2.048   2.071
  247         H 4588   6.724   2.045   2.059
  247         C 4589   6.889   2.170   2.000
  247         H 4590   6.866   2.165   1.893
  247         H 4591   6.846   2.262   2.040
  247         H 4592   6.998   2.175   2.012
  248         C 4593   0.887   5.773   4.276
  248         C 4594   0.982   5.655   4.253
  248         C 4595   0.892   5.535   4.283
  248         O 4596   0.757   5.578   4.252
  248         H 4597   0.878   5.795   4.383
  248         H 4598   0.919   5.865   4.225
  248         H 4599   1.016   5.653   4.149
  248         H 4600   1.071   5.657   4.317
  248         H 4601   0.896   5.507   4.389
  248         H 4602   0.915   5.447   4.222
  248         C 4603   0.755   5.719   4.222
  248         H 4604   0.753   5.730   4.112
  248         C 4605   0.629   5.782   4.281
  248         H 4606   0.625   5.888   4.255
  248         H 4607   0.539   5.734   4.241
  248         H 4608   0.629   5.772   4.390
  249         C 4609   5.793   5.834   1.565
  249         C 4610   5.926   5.784   1.510
  249         C 4611   5.934   5.642   1.570
  249         O 4612   5.797   5.599   1.589
  249         H 4613   5.804   5.869   1.669
  249         H 4614   5.750   5.916   1.506
  249         H 4615   5.923   5.779   1.401
  249         H 4616   6.012   5.845   1.539
  249         H 4617   5.984   5.643   1.667
  249         H 4618   5.985   5.571   1.505
  249         C 4619   5.706   5.708   1.561
  249         H 4620   5.667   5.694   1.459
  249         C 4621   5.591   5.705   1.661
  249         H 4622   5.520   5.785   1.639
  249         H 4623   5.538   5.609   1.656
  249         H 4624   5.629   5.718   1.763
  250         C 4625   1.740   6.476   3.546
  250         C 4626   1.644   6.552   3.638
  250         C 4627   1.513   6.550   3.558
  250         O 4628   1.518   6.431   3.477
  250         H 4629   1.776   6.541   3.466
  250         H 4630   1.826   6.433   3.598
  250         H 4631   1.632   6.499   3.734
  250         H 4632   1.677   6.654   3.661
  250         H 4633   1.505   6.637   3.492
  250         H 4634   1.424   6.546   3.622
  250         C 4635   1.648   6.368   3.488
  250         H 4636   1.640   6.285   3.559
  250         C 4637   1.689   6.313   3.352
  250         H 4638   1.786   6.263   3.359
  250         H 4639   1.616   6.241   3.315
  250         H 4640   1.698   6.395   3.279
  251         C 4641   2.202   4.472   1.817
  251         C 4642   2.084   4.527   1.736
  251         C 4643   1.964   4.463   1.808
  251         O 4644   2.006   4.443   1.945
  251         H 4645   2.226   4.369   1.787
  251         H 4646   2.293   4.533   1.808
  251         H 4647   2.080   4.636   1.743
  251         H 4648   2.088   4.500   1.630
  251         H 4649   1.938   4.366   1.765
  251         H 4650   1.875   4.527   1.807
  251         C 4651   2.147   4.472   1.960
  251         H 4652   2.155   4.574   2.002
  251         C 4653   2.210   4.372   2.055
  251         H 4654   2.316   4.396   2.070
  251         H 4655   2.160   4.375   2.153
  251         H 4656   2.202   4.271   2.015
  252         C 4657   4.981   5.890   2.068
  252         C 4658   4.969   6.004   1.967
  252         C 4659   4.972   6.127   2.058
  252         O 4660   5.048   6.090   2.175
  252         H 4661   4.884   5.869   2.115
  252         H 4662   5.019   5.797   2.025
  252         H 4663   5.055   6.004   1.900
  252         H 4664   4.878   5.999   1.906
  252         H 4665   4.871   6.156   2.090
  252         H 4666   5.020   6.214   2.012
  252         C 4667   5.078   5.948   2.172
  252         H 4668   5.181   5.936   2.136
  252         C 4669   5.066   5.891   2.312
  252         H 4670   5.092   5.784   2.312
  252         H 4671   5.134   5.942   2.381
  252         H 4672   4.963   5.901   2.350
  253         C 4673   1.456   1.304   2.060
  253         C 4674   1.379   1.266   2.188
  253         C 4675   1.469   1.157   2.248
  253         O 4676   1.603   1.185   2.203
  253         H 4677   1.437   1.231   1.980
  253         H 4678   1.432   1.403   2.022
  253         H 4679   1.373   1.352   2.255
  253         H 4680   1.278   1.230   2.168
  253         H 4681   1.440   1.057   2.211
  253         H 4682   1.468   1.156   2.357
  253         C 4683   1.602   1.293   2.106
  253         H 4684   1.630   1.386   2.159
  253         C 4685   1.704   1.264   1.997
  253         H 4686   1.706   1.347   1.925
  253         H 4687   1.804   1.253   2.039
  253         H 4688   1.677   1.172   1.944
  254         C 4689   0.615   1.345   6.381
  254         C 4690   0.676   1.477   6.334
  254         C 4691   0.604   1.500   6.201
  254         O 4692   0.475   1.435   6.213
  254         H 4693   0.662   1.260   6.330
  254         H 4694   0.624   1.329   6.489
  254         H 4695   0.653   1.558   6.405
  254         H 4696   0.785   1.473   6.321
  254         H 4697   0.658   1.455   6.117
  254         H 4698   0.587   1.606   6.179
  254         C 4699   0.469   1.359   6.336
  254         H 4700   0.414   1.419   6.410
  254         C 4701   0.396   1.229   6.312
  254         H 4702   0.387   1.172   6.405
  254         H 4703   0.294   1.247   6.274
  254         H 4704   0.449   1.168   6.238
  255         C 4705   4.082   5.429   0.285
  255         C 4706   4.170   5.552   0.259
  255         C 4707   4.239   5.515   0.127
  255         O 4708   4.149   5.426   0.058
  255         H 4709   4.141   5.347   0.328
  255         H 4710   3.997   5.449   0.351
  255         H 4711   4.108   5.641   0.246
  255         H 4712   4.241   5.572   0.340
  255         H 4713   4.333   5.462   0.145
  255         H 4714   4.260   5.601   0.063
  255         C 4715   4.037   5.392   0.143
  255         H 4716   3.952   5.455   0.114
  255         C 4717   4.001   5.246   0.122
  255         H 4718   3.914   5.219   0.184
  255         H 4719   3.976   5.226   0.018
  255         H 4720   4.084   5.181   0.151
  256         C 4721   4.934   0.417   0.223
  256         C 4722   5.022   0.462   0.105
  256         C 4723   4.969   0.603   0.079
  256         O 4724   4.918   0.652   0.205
  256         H 4725   4.836   0.383   0.188
  256         H 4726   4.979   0.336   0.282
  256         H 4727   5.127   0.465   0.136
  256         H 4728   5.014   0.397   0.018
  256         H 4729   4.887   0.602   0.006
  256         H 4730   5.046   0.672   0.043
  256         C 4731   4.919   0.546   0.304
  256         H 4732   5.009   0.561   0.367
  256         C 4733   4.795   0.556   0.390
  256         H 4734   4.796   0.478   0.467
  256         H 4735   4.789   0.653   0.439
  256         H 4736   4.705   0.542   0.329
  257         C 4737   1.747   4.014   6.290
  257         C 4738   1.597   4.046   6.296
  257         C 4739   1.597   4.190   6.348
  257         O 4740   1.721   4.249   6.305
  257         H 4741   1.786   3.989   6.390
  257         H 4742   1.772   3.933   6.222
  257         H 4743   1.553   4.041   6.196
  257         H 4744   1.541   3.978   6.362
  257         H 4745   1.593   4.193   6.458
  257         H 4746   1.514   4.250   6.309
  257         C 4747   1.806   4.148   6.245
  257         H 4748   1.796   4.157   6.135
  257         C 4749   1.951   4.173   6.285
  257         H 4750   2.016   4.099   6.237
  257         H 4751   1.983   4.273   6.254
  257         H 4752   1.962   4.165   6.393
  258         C 4753   4.836   2.348   6.813
  258         C 4754   4.977   2.288   6.803
  258         C 4755   4.971   2.178   6.910
  258         O 4756   4.833   2.138   6.920
  258         H 4757   4.830   2.418   6.898
  258         H 4758   4.805   2.401   6.723
  258         H 4759   4.992   2.244   6.704
  258         H 4760   5.057   2.360   6.822
  258         H 4761   5.004   2.215   7.008
  258         H 4762   5.031   2.090   6.885
  258         C 4763   4.749   2.225   6.841
  258         H 4764   4.728   2.174   6.746
  258         C 4765   4.619   2.252   6.914
  258         H 4766   4.554   2.315   6.853
  258         H 4767   4.566   2.158   6.935
  258         H 4768   4.639   2.303   7.009
  259         C 4769   5.595   6.493   2.706
  259         C 4770   5.513   6.604   2.639
  259         C 4771   5.579   6.730   2.697
  259         O 4772   5.716   6.695   2.726
  259         H 4773   5.561   6.476   2.809
  259         H 4774   5.592   6.398   2.652
  259         H 4775   5.526   6.600   2.530
  259         H 4776   5.406   6.599   2.662
  259         H 4777   5.530   6.762   2.790
  259         H 4778   5.578   6.815   2.627
  259         C 4779   5.736   6.553   2.707
  259         H 4780   5.783   6.539   2.609
  259         C 4781   5.829   6.501   2.816
  259         H 4782   5.848   6.394   2.801
  259         H 4783   5.925   6.553   2.814
  259         H 4784   5.783   6.515   2.915
  260         C 4785   4.803   0.363   2.703
  260         C 4786   4.658   0.314   2.694
  260         C 4787   4.649   0.265   2.549
  260         O 4788   4.783   0.225   2.512
  260         H 4789   4.813   0.463   2.658
  260         H 4790   4.841   0.366   2.805
  260         H 4791   4.641   0.231   2.763
  260         H 4792   4.584   0.392   2.716
  260         H 4793   4.618   0.346   2.481
  260         H 4794   4.582   0.180   2.536
  260         C 4795   4.877   0.260   2.616
  260         H 4796   4.896   0.169   2.676
  260         C 4797   5.007   0.308   2.554
  260         H 4798   5.080   0.332   2.632
  260         H 4799   5.050   0.231   2.489
  260         H 4800   4.989   0.398   2.494
  261         C 4801   1.668   6.298   3.011
  261         C 4802   1.674   6.150   2.970
  261         C 4803   1.807   6.144   2.893
  261         O 4804   1.891   6.248   2.948
  261         H 4805   1.634   6.360   2.927
  261         H 4806   1.603   6.316   3.097
  261         H 4807   1.678   6.086   3.059
  261         H 4808   1.589   6.119   2.908
  261         H 4809   1.792   6.165   2.786
  261         H 4810   1.859   6.048   2.903
  261         C 4811   1.815   6.329   3.042
  261         H 4812   1.839   6.294   3.143
  261         C 4813   1.856   6.475   3.027
  261         H 4814   1.802   6.536   3.099
  261         H 4815   1.963   6.487   3.045
  261         H 4816   1.832   6.511   2.926
  262         C 4817   2.535   5.618   4.004
  262         C 4818   2.387   5.635   4.039
  262         C 4819   2.363   5.783   4.003
  262         O 4820   2.457   5.815   3.898
  262         H 4821   2.599   5.658   4.084
  262         H 4822   2.564   5.514   3.986
  262         H 4823   2.325   5.570   3.976
  262         H 4824   2.364   5.614   4.143
  262         H 4825   2.382   5.848   4.088
  262         H 4826   2.262   5.802   3.965
  262         C 4827   2.549   5.705   3.878
  262         H 4828   2.515   5.648   3.791
  262         C 4829   2.689   5.760   3.852
  262         H 4830   2.759   5.677   3.833
  262         H 4831   2.689   5.825   3.764
  262         H 4832   2.724   5.817   3.938
  263         C 4833   6.201   0.401   2.161
  263         C 4834   6.202   0.248   2.175
  263         C 4835   6.333   0.211   2.105
  263         O 4836   6.421   0.325   2.119
  263         H 4837   6.167   0.430   2.060
  263         H 4838   6.138   0.451   2.234
  263         H 4839   6.206   0.220   2.281
  263         H 4840   6.116   0.199   2.129
  263         H 4841   6.318   0.192   1.998
  263         H 4842   6.383   0.123   2.149
  263         C 4843   6.349   0.436   2.177
  263         H 4844   6.374   0.439   2.285
  263         C 4845   6.394   0.565   2.111
  263         H 4846   6.342   0.651   2.157
  263         H 4847   6.502   0.580   2.123
  263         H 4848   6.370   0.564   2.004
  264         C 4849   6.081   4.095   2.600
  264         C 4850   6.003   4.093   2.468
  264         C 4851   5.972   4.241   2.446
  264         O 4852   6.077   4.315   2.512
  264         H 4853   6.012   4.103   2.685
  264         H 4854   6.144   4.008   2.615
  264         H 4855   6.067   4.054   2.387
  264         H 4856   5.913   4.031   2.472
  264         H 4857   5.876   4.269   2.492
  264         H 4858   5.970   4.270   2.340
  264         C 4859   6.162   4.224   2.587
  264         H 4860   6.252   4.205   2.526
  264         C 4861   6.203   4.290   2.718
  264         H 4862   6.270   4.224   2.774
  264         H 4863   6.255   4.385   2.700
  264         H 4864   6.114   4.311   2.779
  265         C 4865   0.416   5.247   2.031
  265         C 4866   0.558   5.276   2.082
  265         C 4867   0.547   5.236   2.230
  265         O 4868   0.444   5.135   2.237
  265         H 4869   0.347   5.329   2.058
  265         H 4870   0.411   5.232   1.923
  265         H 4871   0.631   5.213   2.031
  265         H 4872   0.588   5.381   2.070
  265         H 4873   0.516   5.321   2.293
  265         H 4874   0.640   5.195   2.271
  265         C 4875   0.379   5.121   2.109
  265         H 4876   0.423   5.033   2.059
  265         C 4877   0.230   5.098   2.130
  265         H 4878   0.180   5.083   2.033
  265         H 4879   0.213   5.009   2.191
  265         H 4880   0.185   5.184   2.180
  266         C 4881   1.877   6.751   4.951
  266         C 4882   1.941   6.890   4.949
  266         C 4883   2.030   6.886   5.074
  266         O 4884   2.064   6.747   5.095
  266         H 4885   1.793   6.749   5.022
  266         H 4886   1.840   6.719   4.853
  266         H 4887   2.003   6.903   4.859
  266         H 4888   1.869   6.972   4.952
  266         H 4889   1.976   6.922   5.163
  266         H 4890   2.122   6.944   5.064
  266         C 4891   1.991   6.663   5.002
  266         H 4892   2.058   6.638   4.919
  266         C 4893   1.948   6.536   5.073
  266         H 4894   1.896   6.470   5.003
  266         H 4895   2.036   6.482   5.112
  266         H 4896   1.881   6.559   5.157
  267         C 4897   5.395   3.975   3.908
  267         C 4898   5.403   3.848   3.993
  267         C 4899   5.445   3.903   4.130
  267         O 4900   5.395   4.038   4.136
  267         H 4901   5.495   4.006   3.875
  267         H 4902   5.332   3.965   3.820
  267         H 4903   5.304   3.800   4.000
  267         H 4904   5.473   3.774   3.954
  267         H 4905   5.554   3.906   4.140
  267         H 4906   5.404   3.846   4.214
  267         C 4907   5.340   4.077   4.008
  267         H 4908   5.230   4.067   4.014
  267         C 4909   5.375   4.222   3.979
  267         H 4910   5.331   4.254   3.884
  267         H 4911   5.337   4.288   4.058
  267         H 4912   5.484   4.235   3.973
  268         C 4913   0.797   2.907   5.936
  268         C 4914   0.806   3.034   6.021
  268         C 4915   0.931   3.102   5.964
  268         O 4916   0.942   3.058   5.826
  268         H 4917   0.866   2.830   5.973
  268         H 4918   0.696   2.863   5.933
  268         H 4919   0.718   3.097   6.005
  268         H 4920   0.815   3.014   6.128
  268         H 4921   1.022   3.070   6.017
  268         H 4922   0.926   3.211   5.966
  268         C 4923   0.842   2.956   5.799
  268         H 4924   0.758   3.005   5.747
  268         C 4925   0.903   2.851   5.707
  268         H 4926   0.828   2.775   5.683
  268         H 4927   0.938   2.895   5.614
  268         H 4928   0.987   2.801   5.757
  269         C 4929   3.119   5.496   5.388
  269         C 4930   3.060   5.574   5.270
  269         C 4931   3.049   5.716   5.328
  269         O 4932   3.153   5.727   5.428
  269         H 4933   3.041   5.471   5.461
  269         H 4934   3.169   5.403   5.358
  269         H 4935   3.128   5.572   5.185
  269         H 4936   2.963   5.536   5.236
  269         H 4937   2.953   5.732   5.376
  269         H 4938   3.065   5.794   5.253
  269         C 4939   3.216   5.598   5.448
  269         H 4940   3.310   5.597   5.391
  269         C 4941   3.246   5.580   5.596
  269         H 4942   3.297   5.484   5.613
  269         H 4943   3.312   5.660   5.633
  269         H 4944   3.154   5.581   5.655
  270         C 4945   4.055   4.717   4.639
  270         C 4946   3.969   4.844   4.649
  270         C 4947   3.914   4.857   4.507
  270         O 4948   3.908   4.723   4.454
  270         H 4949   4.152   4.739   4.593
  270         H 4950   4.073   4.668   4.735
  270         H 4951   3.888   4.829   4.721
  270         H 4952   4.026   4.932   4.680
  270         H 4953   3.980   4.917   4.444
  270         H 4954   3.813   4.900   4.504
  270         C 4955   3.971   4.630   4.545
  270         H 4956   3.891   4.580   4.602
  270         C 4957   4.049   4.526   4.465
  270         H 4958   4.094   4.453   4.533
  270         H 4959   3.982   4.472   4.397
  270         H 4960   4.128   4.574   4.407
  271         C 4961   2.940   4.095   5.286
  271         C 4962   3.071   4.018   5.268
  271         C 4963   3.028   3.874   5.298
  271         O 4964   2.888   3.866   5.263
  271         H 4965   2.920   4.113   5.393
  271         H 4966   2.938   4.192   5.234
  271         H 4967   3.107   4.027   5.165
  271         H 4968   3.151   4.052   5.335
  271         H 4969   3.039   3.850   5.405
  271         H 4970   3.083   3.800   5.240
  271         C 4971   2.837   3.997   5.230
  271         H 4972   2.835   4.005   5.120
  271         C 4973   2.696   4.011   5.284
  271         H 4974   2.654   4.109   5.257
  271         H 4975   2.630   3.934   5.243
  271         H 4976   2.696   4.003   5.393
  272         C 4977   0.445   0.461   2.950
  272         C 4978   0.347   0.562   2.889
  272         C 4979   0.215   0.483   2.891
  272         O 4980   0.225   0.390   3.001
  272         H 4981   0.477   0.387   2.875
  272         H 4982   0.534   0.508   2.993
  272         H 4983   0.340   0.651   2.952
  272         H 4984   0.375   0.593   2.788
  272         H 4985   0.201   0.426   2.799
  272         H 4986   0.127   0.547   2.907
  272         C 4987   0.359   0.393   3.057
  272         H 4988   0.356   0.456   3.147
  272         C 4989   0.400   0.252   3.095
  272         H 4990   0.500   0.253   3.141
  272         H 4991   0.330   0.209   3.168
  272         H 4992   0.403   0.188   3.007
  273         C 4993   1.307   2.341   0.482
  273         C 4994   1.409   2.428   0.407
  273         C 4995   1.420   2.355   0.273
  273         O 4996   1.293   2.289   0.252
  273         H 4997   1.355   2.252   0.524
  273         H 4998   1.257   2.394   0.564
  273         H 4999   1.370   2.529   0.393
  273         H 5000   1.506   2.435   0.458
  273         H 5001   1.499   2.279   0.275
  273         H 5002   1.439   2.422   0.188
  273         C 5003   1.211   2.301   0.370
  273         H 5004   1.139   2.383   0.353
  273         C 5005   1.135   2.171   0.393
  273         H 5006   1.069   2.181   0.480
  273         H 5007   1.073   2.147   0.306
  273         H 5008   1.205   2.089   0.410
  274         C 5009   6.162   3.290   0.999
  274         C 5010   6.157   3.175   0.898
  274         C 5011   6.304   3.135   0.888
  274         O 5012   6.365   3.170   1.015
  274         H 5013   6.194   3.383   0.949
  274         H 5014   6.066   3.309   1.049
  274         H 5015   6.097   3.092   0.938
  274         H 5016   6.115   3.203   0.801
  274         H 5017   6.356   3.190   0.809
  274         H 5018   6.319   3.027   0.871
  274         C 5019   6.270   3.244   1.096
  274         H 5020   6.226   3.173   1.169
  274         C 5021   6.344   3.354   1.171
  274         H 5022   6.274   3.408   1.235
  274         H 5023   6.423   3.313   1.234
  274         H 5024   6.388   3.425   1.100
  275         C 5025   6.428   0.716   0.205
  275         C 5026   6.512   0.753   0.329
  275         C 5027   6.520   0.619   0.402
  275         O 5028   6.509   0.516   0.301
  275         H 5029   6.321   0.713   0.231
  275         H 5030   6.441   0.785   0.122
  275         H 5031   6.611   0.786   0.298
  275         H 5032   6.467   0.831   0.390
  275         H 5033   6.437   0.607   0.473
  275         H 5034   6.614   0.605   0.457
  275         C 5035   6.478   0.575   0.173
  275         H 5036   6.572   0.582   0.116
  275         C 5037   6.380   0.486   0.099
  275         H 5038   6.358   0.528  -0.000
  275         H 5039   6.421   0.386   0.085
  275         H 5040   6.286   0.478   0.154
  276         C 5041   6.173   5.521   6.314
  276         C 5042   6.322   5.490   6.295
  276         C 5043   6.341   5.367   6.384
  276         O 5044   6.214   5.300   6.388
  276         H 5045   6.157   5.574   6.408
  276         H 5046   6.130   5.580   6.233
  276         H 5047   6.343   5.466   6.190
  276         H 5048   6.388   5.573   6.323
  276         H 5049   6.369   5.396   6.486
  276         H 5050   6.417   5.297   6.345
  276         C 5051   6.113   5.380   6.323
  276         H 5052   6.098   5.340   6.221
  276         C 5053   5.982   5.370   6.400
  276         H 5054   5.904   5.427   6.350
  276         H 5055   5.949   5.266   6.407
  276         H 5056   5.995   5.409   6.502
  277         C 5057   1.780   5.339   6.290
  277         C 5058   1.766   5.477   6.357
  277         C 5059   1.790   5.572   6.239
  277         O 5060   1.747   5.501   6.120
  277         H 5061   1.885   5.313   6.277
  277         H 5062   1.731   5.259   6.345
  277         H 5063   1.665   5.489   6.397
  277         H 5064   1.838   5.492   6.438
  277         H 5065   1.896   5.597   6.228
  277         H 5066   1.732   5.665   6.247
  277         C 5067   1.715   5.364   6.153
  277         H 5068   1.606   5.356   6.162
  277         C 5069   1.763   5.273   6.041
  277         H 5070   1.736   5.169   6.063
  277         H 5071   1.716   5.301   5.946
  277         H 5072   1.872   5.279   6.030
  278         C 5073   0.845   1.347   1.850
  278         C 5074   0.773   1.306   1.979
  278         C 5075   0.827   1.410   2.079
  278         O 5076   0.859   1.527   2.002
  278         H 5077   0.948   1.309   1.849
  278         H 5078   0.794   1.312   1.759
  278         H 5079   0.665   1.316   1.968
  278         H 5080   0.795   1.203   2.010
  278         H 5081   0.918   1.374   2.128
  278         H 5082   0.754   1.437   2.156
  278         C 5083   0.846   1.500   1.860
  278         H 5084   0.749   1.539   1.827
  278         C 5085   0.957   1.570   1.785
  278         H 5086   0.947   1.553   1.677
  278         H 5087   0.955   1.678   1.802
  278         H 5088   1.055   1.532   1.816
  279         C 5089   5.430   1.249   0.974
  279         C 5090   5.516   1.367   1.018
  279         C 5091   5.609   1.303   1.122
  279         O 5092   5.621   1.164   1.084
  279         H 5093   5.350   1.230   1.048
  279         H 5094   5.384   1.262   0.876
  279         H 5095   5.574   1.406   0.933
  279         H 5096   5.459   1.451   1.060
  279         H 5097   5.566   1.308   1.222
  279         H 5098   5.709   1.347   1.124
  279         C 5099   5.530   1.133   0.976
  279         H 5100   5.588   1.134   0.882
  279         C 5101   5.471   0.995   0.997
  279         H 5102   5.405   0.969   0.914
  279         H 5103   5.550   0.919   1.003
  279         H 5104   5.413   0.992   1.090
  280         C 5105   5.655   1.335   2.673
  280         C 5106   5.634   1.480   2.626
  280         C 5107   5.651   1.558   2.757
  280         O 5108   5.738   1.479   2.841
  280         H 5109   5.563   1.296   2.719
  280         H 5110   5.685   1.267   2.593
  280         H 5111   5.712   1.508   2.554
  280         H 5112   5.537   1.497   2.579
  280         H 5113   5.555   1.570   2.808
  280         H 5114   5.695   1.657   2.742
  280         C 5115   5.764   1.351   2.779
  280         H 5116   5.862   1.356   2.730
  280         C 5117   5.767   1.243   2.887
  280         H 5118   5.790   1.146   2.842
  280         H 5119   5.843   1.265   2.962
  280         H 5120   5.669   1.237   2.937
  281         C 5121   5.402   6.525   4.246
  281         C 5122   5.331   6.398   4.296
  281         C 5123   5.200   6.455   4.352
  281         O 5124   5.173   6.576   4.278
  281         H 5125   5.449   6.578   4.330
  281         H 5126   5.478   6.506   4.170
  281         H 5127   5.311   6.331   4.212
  281         H 5128   5.388   6.343   4.371
  281         H 5129   5.210   6.481   4.458
  281         H 5130   5.115   6.387   4.340
  281         C 5131   5.285   6.608   4.192
  281         H 5132   5.260   6.574   4.090
  281         C 5133   5.306   6.759   4.191
  281         H 5134   5.389   6.784   4.123
  281         H 5135   5.216   6.810   4.156
  281         H 5136   5.331   6.794   4.291
  282         C 5137   6.120   4.317   2.062
  282         C 5138   6.230   4.215   2.029
  282         C 5139   6.152   4.082   2.031
  282         O 5140   6.016   4.115   1.996
  282         H 5141   6.101   4.319   2.170
  282         H 5142   6.144   4.418   2.029
  282         H 5143   6.271   4.234   1.929
  282         H 5144   6.313   4.215   2.101
  282         H 5145   6.153   4.037   2.132
  282         H 5146   6.190   4.009   1.960
  282         C 5147   5.999   4.259   1.989
  282         H 5148   6.003   4.287   1.883
  282         C 5149   5.863   4.296   2.046
  282         H 5150   5.848   4.405   2.037
  282         H 5151   5.783   4.246   1.991
  282         H 5152   5.857   4.268   2.152
  283         C 5153   4.471   0.544   1.659
  283         C 5154   4.345   0.627   1.634
  283         C 5155   4.234   0.526   1.664
  283         O 5156   4.289   0.433   1.759
  283         H 5157   4.493   0.480   1.572
  283         H 5158   4.560   0.604   1.681
  283         H 5159   4.341   0.711   1.705
  283         H 5160   4.339   0.668   1.533
  283         H 5161   4.205   0.471   1.574
  283         H 5162   4.144   0.572   1.707
  283         C 5163   4.430   0.457   1.778
  283         H 5164   4.442   0.515   1.871
  283         C 5165   4.503   0.325   1.792
  283         H 5166   4.610   0.342   1.810
  283         H 5167   4.464   0.267   1.876
  283         H 5168   4.492   0.266   1.700
  284         C 5169   1.434   6.052   3.600
  284         C 5170   1.372   6.185   3.645
  284         C 5171   1.224   6.163   3.610
  284         O 5172   1.200   6.021   3.618
  284         H 5173   1.450   6.051   3.491
  284         H 5174   1.530   6.030   3.649
  284         H 5175   1.384   6.198   3.753
  284         H 5176   1.414   6.272   3.594
  284         H 5177   1.201   6.197   3.508
  284         H 5178   1.155   6.214   3.679
  284         C 5179   1.325   5.951   3.638
  284         H 5180   1.333   5.926   3.745
  284         C 5181   1.324   5.822   3.557
  284         H 5182   1.417   5.766   3.574
  284         H 5183   1.240   5.758   3.586
  284         H 5184   1.316   5.844   3.450
  285         C 5185   6.908   4.369   6.289
  285         C 5186   6.808   4.271   6.227
  285         C 5187   6.685   4.289   6.317
  285         O 5188   6.692   4.424   6.367
  285         H 5189   6.955   4.326   6.378
  285         H 5190   6.987   4.400   6.220
  285         H 5191   6.785   4.299   6.124
  285         H 5192   6.844   4.167   6.227
  285         H 5193   6.687   4.220   6.403
  285         H 5194   6.590   4.276   6.264
  285         C 5195   6.817   4.486   6.329
  285         H 5196   6.798   4.549   6.241
  285         C 5197   6.868   4.572   6.443
  285         H 5198   6.961   4.622   6.414
  285         H 5199   6.795   4.649   6.470
  285         H 5200   6.888   4.511   6.532
  286         C 5201   4.162   5.152   6.258
  286         C 5202   4.300   5.096   6.293
  286         C 5203   4.274   4.945   6.295
  286         O 5204   4.163   4.921   6.205
  286         H 5205   4.098   5.155   6.347
  286         H 5206   4.166   5.252   6.214
  286         H 5207   4.373   5.121   6.214
  286         H 5208   4.339   5.133   6.388
  286         H 5209   4.244   4.911   6.395
  286         H 5210   4.359   4.885   6.262
  286         C 5211   4.109   5.048   6.159
  286         H 5212   4.150   5.068   6.059
  286         C 5213   3.958   5.037   6.150
  286         H 5214   3.915   5.130   6.112
  286         H 5215   3.928   4.956   6.082
  286         H 5216   3.915   5.016   6.249
  287         C 5217   6.659   3.163   4.077
  287         C 5218   6.507   3.178   4.075
  287         C 5219   6.489   3.321   4.127
  287         O 5220   6.609   3.393   4.092
  287         H 5221   6.694   3.140   4.179
  287         H 5222   6.696   3.085   4.010
  287         H 5223   6.470   3.170   3.972
  287         H 5224   6.454   3.105   4.136
  287         H 5225   6.478   3.323   4.236
  287         H 5226   6.403   3.373   4.083
  287         C 5227   6.707   3.302   4.036
  287         H 5228   6.703   3.311   3.926
  287         C 5229   6.845   3.341   4.085
  287         H 5230   6.921   3.276   4.041
  287         H 5231   6.869   3.444   4.056
  287         H 5232   6.851   3.333   4.194
  288         C 5233   2.870   4.708   1.958
  288         C 5234   2.905   4.566   2.004
  288         C 5235   3.058   4.565   1.992
  288         O 5236   3.101   4.702   2.010
  288         H 5237   2.871   4.714   1.848
  288         H 5238   2.773   4.743   1.993
  288         H 5239   2.875   4.551   2.108
  288         H 5240   2.858   4.488   1.944
  288         H 5241   3.090   4.532   1.892
  288         H 5242   3.107   4.503   2.067
  288         C 5243   2.986   4.790   2.015
  288         H 5244   2.966   4.812   2.121
  288         C 5245   3.017   4.919   1.942
  288         H 5246   2.932   4.988   1.948
  288         H 5247   3.105   4.969   1.986
  288         H 5248   3.038   4.899   1.836
  289         C 5249   4.594   2.255   4.793
  289         C 5250   4.637   2.118   4.847
  289         C 5251   4.790   2.133   4.855
  289         O 5252   4.816   2.274   4.874
  289         H 5253   4.609   2.260   4.684
  289         H 5254   4.490   2.279   4.815
  289         H 5255   4.595   2.102   4.947
  289         H 5256   4.607   2.034   4.783
  289         H 5257   4.838   2.102   4.761
  289         H 5258   4.835   2.077   4.938
  289         C 5259   4.692   2.349   4.863
  289         H 5260   4.656   2.371   4.965
  289         C 5261   4.720   2.480   4.791
  289         H 5262   4.628   2.540   4.785
  289         H 5263   4.795   2.539   4.844
  289         H 5264   4.756   2.461   4.689
  290         C 5265   5.184   6.665   2.874
  290         C 5266   5.131   6.797   2.815
  290         C 5267   5.097   6.755   2.671
  290         O 5268   5.065   6.615   2.676
  290         H 5269   5.288   6.648   2.844
  290         H 5270   5.179   6.661   2.983
  290         H 5271   5.041   6.829   2.868
  290         H 5272   5.204   6.878   2.819
  290         H 5273   5.182   6.769   2.604
  290         H 5274   5.011   6.810   2.630
  290         C 5275   5.093   6.561   2.808
  290         H 5276   4.997   6.556   2.863
  290         C 5277   5.151   6.422   2.794
  290         H 5278   5.169   6.379   2.893
  290         H 5279   5.082   6.356   2.741
  290         H 5280   5.246   6.425   2.739
  291         C 5281   6.033   3.856   1.338
  291         C 5282   5.938   3.840   1.219
  291         C 5283   5.977   3.702   1.166
  291         O 5284   6.028   3.628   1.278
  291         H 5285   6.133   3.887   1.304
  291         H 5286   5.998   3.929   1.413
  291         H 5287   5.834   3.840   1.253
  291         H 5288   5.949   3.919   1.144
  291         H 5289   6.057   3.709   1.090
  291         H 5290   5.893   3.647   1.122
  291         C 5291   6.039   3.714   1.394
  291         H 5292   5.951   3.696   1.458
  291         C 5293   6.166   3.679   1.471
  291         H 5294   6.173   3.741   1.561
  291         H 5295   6.164   3.574   1.503
  291         H 5296   6.254   3.696   1.409
  292         C 5297   1.965   2.239   2.634
  292         C 5298   2.083   2.146   2.604
  292         C 5299   2.107   2.172   2.455
  292         O 5300   2.063   2.307   2.429
  292         H 5301   1.871   2.194   2.601
  292         H 5302   1.956   2.265   2.740
  292         H 5303   2.171   2.176   2.663
  292         H 5304   2.062   2.041   2.625
  292         H 5305   2.049   2.104   2.392
  292         H 5306   2.213   2.164   2.426
  292         C 5307   1.997   2.361   2.547
  292         H 5308   2.070   2.425   2.599
  292         C 5309   1.878   2.445   2.505
  292         H 5310   1.830   2.489   2.593
  292         H 5311   1.909   2.526   2.438
  292         H 5312   1.804   2.383   2.452
  293         C 5313   5.649   0.890   5.005
  293         C 5314   5.680   1.036   5.036
  293         C 5315   5.829   1.031   5.071
  293         O 5316   5.884   0.919   4.998
  293         H 5317   5.635   0.832   5.097
  293         H 5318   5.560   0.876   4.942
  293         H 5319   5.663   1.099   4.948
  293         H 5320   5.619   1.077   5.118
  293         H 5321   5.845   1.014   5.178
  293         H 5322   5.883   1.122   5.042
  293         C 5323   5.777   0.844   4.934
  293         H 5324   5.773   0.875   4.828
  293         C 5325   5.807   0.696   4.943
  293         H 5326   5.729   0.638   4.892
  293         H 5327   5.903   0.673   4.895
  293         H 5328   5.812   0.663   5.047
  294         C 5329   1.243   5.706   6.052
  294         C 5330   1.123   5.679   6.143
  294         C 5331   1.116   5.526   6.141
  294         O 5332   1.250   5.478   6.115
  294         H 5333   1.213   5.700   5.946
  294         H 5334   1.290   5.804   6.069
  294         H 5335   1.145   5.714   6.245
  294         H 5336   1.031   5.726   6.109
  294         H 5337   1.050   5.490   6.060
  294         H 5338   1.081   5.483   6.235
  294         C 5339   1.337   5.590   6.085
  294         H 5340   1.393   5.614   6.177
  294         C 5341   1.434   5.550   5.976
  294         H 5342   1.503   5.633   5.955
  294         H 5343   1.493   5.463   6.006
  294         H 5344   1.380   5.526   5.884
  295         C 5345   6.709   5.842   5.455
  295         C 5346   6.783   5.778   5.573
  295         C 5347   6.687   5.665   5.613
  295         O 5348   6.614   5.629   5.493
  295         H 5349   6.630   5.910   5.491
  295         H 5350   6.774   5.899   5.388
  295         H 5351   6.879   5.736   5.539
  295         H 5352   6.803   5.847   5.655
  295         H 5353   6.614   5.699   5.688
  295         H 5354   6.738   5.576   5.651
  295         C 5355   6.646   5.721   5.386
  295         H 5356   6.721   5.673   5.321
  295         C 5357   6.520   5.749   5.305
  295         H 5358   6.543   5.816   5.221
  295         H 5359   6.478   5.656   5.264
  295         H 5360   6.444   5.797   5.368
  296         C 5361   3.869   6.348   6.408
  296         C 5362   3.878   6.456   6.299
  296         C 5363   3.790   6.567   6.357
  296         O 5364   3.796   6.553   6.501
  296         H 5365   3.775   6.292   6.399
  296         H 5366   3.952   6.277   6.407
  296         H 5367   3.982   6.490   6.289
  296         H 5368   3.843   6.422   6.201
  296         H 5369   3.686   6.556   6.325
  296         H 5370   3.824   6.668   6.331
  296         C 5371   3.866   6.432   6.536
  296         H 5372   3.970   6.460   6.564
  296         C 5373   3.799   6.367   6.656
  296         H 5374   3.853   6.277   6.686
  296         H 5375   3.796   6.436   6.741
  296         H 5376   3.696   6.339   6.631
  297         C 5377   2.530   2.225   4.506
  297         C 5378   2.665   2.287   4.471
  297         C 5379   2.750   2.250   4.593
  297         O 5380   2.694   2.128   4.646
  297         H 5381   2.474   2.289   4.576
  297         H 5382   2.466   2.206   4.419
  297         H 5383   2.706   2.241   4.380
  297         H 5384   2.660   2.396   4.455
  297         H 5385   2.744   2.328   4.671
  297         H 5386   2.855   2.233   4.569
  297         C 5387   2.571   2.095   4.577
  297         H 5388   2.595   2.019   4.501
  297         C 5389   2.471   2.039   4.676
  297         H 5390   2.379   2.011   4.624
  297         H 5391   2.511   1.950   4.726
  297         H 5392   2.446   2.114   4.752
  298         C 5393   5.582   0.945   6.459
  298         C 5394   5.700   1.039   6.432
  298         C 5395   5.819   0.960   6.488
  298         O 5396   5.782   0.820   6.477
  298         H 5397   5.550   0.953   6.564
  298         H 5398   5.496   0.964   6.395
  298         H 5399   5.712   1.055   6.324
  298         H 5400   5.690   1.137   6.479
  298         H 5401   5.836   0.983   6.594
  298         H 5402   5.912   0.976   6.432
  298         C 5403   5.645   0.808   6.434
  298         H 5404   5.645   0.787   6.325
  298         C 5405   5.579   0.692   6.507
  298         H 5406   5.476   0.679   6.473
  298         H 5407   5.633   0.598   6.488
  298         H 5408   5.578   0.710   6.615
  299         C 5409   2.864   3.678   4.885
  299         C 5410   2.889   3.543   4.954
  299         C 5411   2.957   3.463   4.842
  299         O 5412   3.023   3.559   4.758
  299         H 5413   2.774   3.673   4.822
  299         H 5414   2.851   3.760   4.956
  299         H 5415   2.957   3.555   5.039
  299         H 5416   2.798   3.494   4.990
  299         H 5417   2.883   3.408   4.781
  299         H 5418   3.031   3.391   4.879
  299         C 5419   2.989   3.694   4.799
  299         H 5420   3.071   3.733   4.860
  299         C 5421   2.972   3.781   4.675
  299         H 5422   2.949   3.884   4.705
  299         H 5423   3.064   3.783   4.616
  299         H 5424   2.891   3.744   4.613
  300         C 5425   2.547   1.687   4.588
  300         C 5426   2.491   1.668   4.729
  300         C 5427   2.416   1.534   4.715
  300         O 5428   2.483   1.461   4.611
  300         H 5429   2.469   1.726   4.520
  300         H 5430   2.633   1.755   4.583
  300         H 5431   2.572   1.659   4.801
  300         H 5432   2.425   1.749   4.761
  300         H 5433   2.312   1.549   4.686
  300         H 5434   2.418   1.474   4.807
  300         C 5435   2.583   1.544   4.547
  300         H 5436   2.681   1.518   4.590
  300         C 5437   2.584   1.516   4.398
  300         H 5438   2.661   1.576   4.349
  300         H 5439   2.605   1.411   4.378
  300         H 5440   2.487   1.542   4.353
  301         C 5441   1.834   6.529   4.199
  301         C 5442   1.786   6.611   4.319
  301         C 5443   1.790   6.754   4.263
  301         O 5444   1.769   6.742   4.120
  301         H 5445   1.943   6.533   4.190
  301         H 5446   1.804   6.424   4.204
  301         H 5447   1.684   6.583   4.346
  301         H 5448   1.850   6.600   4.408
  301         H 5449   1.887   6.801   4.280
  301         H 5450   1.712   6.819   4.304
  301         C 5451   1.770   6.602   4.081
  301         H 5452   1.665   6.570   4.071
  301         C 5453   1.840   6.588   3.948
  301         H 5454   1.839   6.483   3.916
  301         H 5455   1.791   6.648   3.871
  301         H 5456   1.945   6.620   3.956
  302         C 5457   2.450   0.967   0.725
  302         C 5458   2.583   0.981   0.649
  302         C 5459   2.576   0.862   0.552
  302         O 5460   2.436   0.837   0.528
  302         H 5461   2.458   0.890   0.803
  302         H 5462   2.417   1.060   0.771
  302         H 5463   2.585   1.076   0.594
  302         H 5464   2.671   0.976   0.714
  302         H 5465   2.620   0.772   0.596
  302         H 5466   2.625   0.882   0.456
  302         C 5467   2.355   0.920   0.615
  302         H 5468   2.320   1.007   0.556
  302         C 5469   2.234   0.840   0.662
  302         H 5470   2.170   0.902   0.725
  302         H 5471   2.175   0.805   0.577
  302         H 5472   2.267   0.753   0.720
  303         C 5473   0.222   2.812   6.071
  303         C 5474   0.086   2.846   6.008
  303         C 5475   0.073   2.996   6.039
  303         O 5476   0.208   3.047   6.047
  303         H 5477   0.212   2.799   6.179
  303         H 5478   0.268   2.722   6.029
  303         H 5479   0.088   2.829   5.900
  303         H 5480   0.003   2.788   6.050
  303         H 5481   0.024   3.013   6.135
  303         H 5482   0.019   3.051   5.961
  303         C 5483   0.303   2.938   6.041
  303         H 5484   0.342   2.933   5.937
  303         C 5485   0.418   2.966   6.136
  303         H 5486   0.493   2.886   6.129
  303         H 5487   0.468   3.061   6.111
  303         H 5488   0.382   2.972   6.239
  304         C 5489   0.894   1.770   6.495
  304         C 5490   0.807   1.721   6.611
  304         C 5491   0.700   1.830   6.618
  304         O 5492   0.688   1.885   6.485
  304         H 5493   0.963   1.848   6.529
  304         H 5494   0.953   1.690   6.448
  304         H 5495   0.761   1.624   6.586
  304         H 5496   0.861   1.709   6.705
  304         H 5497   0.729   1.911   6.686
  304         H 5498   0.601   1.793   6.650
  304         C 5499   0.790   1.830   6.399
  304         H 5500   0.745   1.749   6.340
  304         C 5501   0.842   1.938   6.306
  304         H 5502   0.917   1.897   6.238
  304         H 5503   0.761   1.980   6.246
  304         H 5504   0.888   2.020   6.364
  305         C 5505   4.471   4.924   1.464
  305         C 5506   4.370   5.037   1.482
  305         C 5507   4.255   4.993   1.390
  305         O 5508   4.261   4.848   1.386
  305         H 5509   4.527   4.936   1.370
  305         H 5510   4.542   4.915   1.546
  305         H 5511   4.336   5.043   1.586
  305         H 5512   4.409   5.136   1.454
  305         H 5513   4.267   5.031   1.288
  305         H 5514   4.156   5.023   1.427
  305         C 5515   4.380   4.801   1.453
  305         H 5516   4.350   4.768   1.554
  305         C 5517   4.437   4.683   1.377
  305         H 5518   4.525   4.644   1.428
  305         H 5519   4.364   4.602   1.368
  305         H 5520   4.467   4.714   1.276
  306         C 5521   5.358   5.005   2.168
  306         C 5522   5.487   4.922   2.161
  306         C 5523   5.579   5.014   2.080
  306         O 5524   5.535   5.149   2.105
  306         H 5525   5.301   4.996   2.074
  306         H 5526   5.292   4.977   2.251
  306         H 5527   5.527   4.906   2.261
  306         H 5528   5.473   4.825   2.113
  306         H 5529   5.571   4.994   1.972
  306         H 5530   5.685   5.005   2.109
  306         C 5531   5.412   5.148   2.182
  306         H 5532   5.438   5.166   2.287
  306         C 5533   5.320   5.258   2.132
  306         H 5534   5.228   5.260   2.192
  306         H 5535   5.369   5.356   2.141
  306         H 5536   5.294   5.241   2.027
  307         C 5537   4.143   4.490   4.962
  307         C 5538   3.999   4.463   5.006
  307         C 5539   4.014   4.335   5.089
  307         O 5540   4.149   4.338   5.143
  307         H 5541   4.170   4.426   4.876
  307         H 5542   4.162   4.594   4.933
  307         H 5543   3.962   4.545   5.068
  307         H 5544   3.929   4.449   4.922
  307         H 5545   4.003   4.245   5.028
  307         H 5546   3.944   4.329   5.173
  307         C 5547   4.223   4.448   5.085
  307         H 5548   4.223   4.530   5.159
  307         C 5549   4.366   4.404   5.059
  307         H 5550   4.424   4.488   5.019
  307         H 5551   4.414   4.370   5.152
  307         H 5552   4.368   4.322   4.987
  308         C 5553   5.680   4.356   4.746
  308         C 5554   5.622   4.258   4.848
  308         C 5555   5.746   4.218   4.927
  308         O 5556   5.837   4.329   4.920
  308         H 5557   5.727   4.302   4.662
  308         H 5558   5.605   4.425   4.704
  308         H 5559   5.549   4.308   4.912
  308         H 5560   5.572   4.172   4.802
  308         H 5561   5.795   4.130   4.883
  308         H 5562   5.725   4.197   5.033
  308         C 5563   5.786   4.429   4.828
  308         H 5564   5.738   4.508   4.888
  308         C 5565   5.902   4.488   4.748
  308         H 5566   5.865   4.566   4.681
  308         H 5567   5.976   4.533   4.815
  308         H 5568   5.951   4.411   4.688
  309         C 5569   5.598   5.977   2.227
  309         C 5570   5.625   6.046   2.361
  309         C 5571   5.587   5.936   2.461
  309         O 5572   5.609   5.810   2.394
  309         H 5573   5.491   5.980   2.203
  309         H 5574   5.653   6.022   2.143
  309         H 5575   5.731   6.071   2.371
  309         H 5576   5.566   6.137   2.376
  309         H 5577   5.481   5.942   2.489
  309         H 5578   5.647   5.938   2.553
  309         C 5579   5.642   5.833   2.255
  309         H 5580   5.751   5.826   2.244
  309         C 5581   5.576   5.727   2.169
  309         H 5582   5.603   5.741   2.063
  309         H 5583   5.608   5.627   2.199
  309         H 5584   5.467   5.733   2.178
  310         C 5585   5.840   1.496   4.822
  310         C 5586   5.812   1.345   4.826
  310         C 5587   5.660   1.342   4.850
  310         O 5588   5.608   1.463   4.793
  310         H 5589   5.845   1.538   4.923
  310         H 5590   5.932   1.521   4.769
  310         H 5591   5.837   1.299   4.730
  310         H 5592   5.867   1.293   4.905
  310         H 5593   5.636   1.341   4.957
  310         H 5594   5.611   1.256   4.803
  310         C 5595   5.716   1.549   4.750
  310         H 5596   5.728   1.536   4.641
  310         C 5597   5.680   1.694   4.780
  310         H 5598   5.759   1.761   4.745
  310         H 5599   5.587   1.722   4.729
  310         H 5600   5.667   1.709   4.888
  311         C 5601   2.651   1.429   2.229
  311         C 5602   2.785   1.364   2.192
  311         C 5603   2.834   1.455   2.078
  311         O 5604   2.775   1.584   2.102
  311         H 5605   2.573   1.398   2.159
  311         H 5606   2.618   1.405   2.331
  311         H 5607   2.855   1.369   2.277
  311         H 5608   2.776   1.260   2.162
  311         H 5609   2.799   1.418   1.981
  311         H 5610   2.943   1.465   2.075
  311         C 5611   2.681   1.578   2.212
  311         H 5612   2.732   1.616   2.302
  311         C 5613   2.561   1.666   2.181
  311         H 5614   2.491   1.664   2.265
  311         H 5615   2.592   1.769   2.164
  311         H 5616   2.509   1.630   2.091
  312         C 5617   5.520   3.225   3.837
  312         C 5618   5.602   3.206   3.965
  312         C 5619   5.549   3.072   4.018
  312         O 5620   5.503   2.999   3.902
  312         H 5621   5.420   3.264   3.861
  312         H 5622   5.567   3.293   3.765
  312         H 5623   5.709   3.198   3.941
  312         H 5624   5.590   3.287   4.037
  312         H 5625   5.463   3.087   4.085
  312         H 5626   5.624   3.013   4.070
  312         C 5627   5.509   3.082   3.784
  312         H 5628   5.601   3.056   3.729
  312         C 5629   5.388   3.054   3.696
  312         H 5630   5.393   3.114   3.605
  312         H 5631   5.385   2.948   3.667
  312         H 5632   5.296   3.078   3.749
  313         C 5633   6.254   5.589   4.254
  313         C 5634   6.315   5.570   4.394
  313         C 5635   6.190   5.560   4.482
  313         O 5636   6.085   5.507   4.398
  313         H 5637   6.223   5.693   4.239
  313         H 5638   6.322   5.561   4.173
  313         H 5639   6.373   5.477   4.398
  313         H 5640   6.380   5.653   4.424
  313         H 5641   6.158   5.659   4.518
  313         H 5642   6.203   5.494   4.568
  313         C 5643   6.130   5.498   4.261
  313         H 5644   6.161   5.394   4.241
  313         C 5645   6.016   5.536   4.168
  313         H 5646   6.049   5.527   4.063
  313         H 5647   5.930   5.470   4.183
  313         H 5648   5.985   5.640   4.186
  314         C 5649   0.100   0.983   4.236
  314         C 5650   0.114   0.831   4.252
  314         C 5651   0.263   0.808   4.224
  314         O 5652   0.330   0.931   4.261
  314         H 5653   0.094   1.010   4.129
  314         H 5654   0.013   1.024   4.287
  314         H 5655   0.089   0.801   4.354
  314         H 5656   0.050   0.774   4.184
  314         H 5657   0.281   0.790   4.117
  314         H 5658   0.306   0.726   4.281
  314         C 5659   0.232   1.033   4.295
  314         H 5660   0.224   1.037   4.405
  314         C 5661   0.280   1.167   4.243
  314         H 5662   0.209   1.246   4.270
  314         H 5663   0.378   1.193   4.285
  314         H 5664   0.289   1.165   4.133
  315         C 5665   3.775   1.757   4.415
  315         C 5666   3.721   1.822   4.287
  315         C 5667   3.570   1.827   4.315
  315         O 5668   3.555   1.834   4.458
  315         H 5669   3.761   1.648   4.411
  315         H 5670   3.881   1.778   4.433
  315         H 5671   3.761   1.923   4.276
  315         H 5672   3.745   1.766   4.196
  315         H 5673   3.520   1.736   4.279
  315         H 5674   3.521   1.914   4.270
  315         C 5675   3.684   1.817   4.523
  315         H 5676   3.721   1.917   4.550
  315         C 5677   3.667   1.733   4.648
  315         H 5678   3.763   1.723   4.700
  315         H 5679   3.596   1.780   4.717
  315         H 5680   3.630   1.633   4.623
  316         C 5681   3.126   1.244   4.253
  316         C 5682   3.263   1.313   4.268
  316         C 5683   3.226   1.461   4.245
  316         O 5684   3.088   1.475   4.286
  316         H 5685   3.102   1.231   4.147
  316         H 5686   3.122   1.146   4.301
  316         H 5687   3.301   1.299   4.370
  316         H 5688   3.338   1.278   4.198
  316         H 5689   3.234   1.488   4.139
  316         H 5690   3.287   1.530   4.303
  316         C 5691   3.031   1.346   4.317
  316         H 5692   3.033   1.334   4.426
  316         C 5693   2.888   1.341   4.267
  316         H 5694   2.842   1.245   4.293
  316         H 5695   2.828   1.420   4.313
  316         H 5696   2.884   1.353   4.158
  317         C 5697   4.977   3.573   5.481
  317         C 5698   4.970   3.712   5.416
  317         C 5699   4.918   3.798   5.532
  317         O 5700   4.963   3.734   5.654
  317         H 5701   4.877   3.527   5.484
  317         H 5702   5.045   3.504   5.430
  317         H 5703   5.070   3.744   5.385
  317         H 5704   4.904   3.716   5.329
  317         H 5705   4.809   3.803   5.533
  317         H 5706   4.958   3.901   5.530
  317         C 5707   5.023   3.606   5.623
  317         H 5708   5.132   3.619   5.624
  317         C 5709   4.984   3.505   5.730
  317         H 5710   5.031   3.409   5.710
  317         H 5711   5.015   3.539   5.829
  317         H 5712   4.875   3.491   5.731
  318         C 5713   0.884   4.941   1.957
  318         C 5714   0.834   4.830   2.050
  318         C 5715   0.942   4.723   2.033
  318         O 5716   1.064   4.793   1.999
  318         H 5717   0.859   4.919   1.853
  318         H 5718   0.844   5.040   1.982
  318         H 5719   0.831   4.865   2.154
  318         H 5720   0.734   4.793   2.023
  318         H 5721   0.918   4.654   1.951
  318         H 5722   0.960   4.664   2.124
  318         C 5723   1.036   4.934   1.977
  318         H 5724   1.063   4.988   2.069
  318         C 5725   1.120   4.984   1.861
  318         H 5726   1.102   5.091   1.846
  318         H 5727   1.227   4.970   1.881
  318         H 5728   1.094   4.931   1.769
  319         C 5729   1.259   1.488   3.404
  319         C 5730   1.187   1.624   3.403
  319         C 5731   1.299   1.718   3.357
  319         O 5732   1.389   1.639   3.276
  319         H 5733   1.319   1.477   3.495
  319         H 5734   1.191   1.403   3.397
  319         H 5735   1.105   1.623   3.330
  319         H 5736   1.146   1.652   3.500
  319         H 5737   1.355   1.758   3.442
  319         H 5738   1.263   1.802   3.297
  319         C 5739   1.351   1.499   3.282
  319         H 5740   1.293   1.476   3.191
  319         C 5741   1.476   1.413   3.286
  319         H 5742   1.449   1.307   3.287
  319         H 5743   1.539   1.431   3.199
  319         H 5744   1.534   1.435   3.377
  320         C 5745   5.948   3.157   5.251
  320         C 5746   5.881   3.067   5.146
  320         C 5747   5.742   3.132   5.133
  320         O 5748   5.760   3.272   5.166
  320         H 5749   5.915   3.129   5.352
  320         H 5750   6.057   3.152   5.248
  320         H 5751   5.935   3.072   5.051
  320         H 5752   5.874   2.962   5.176
  320         H 5753   5.671   3.089   5.204
  320         H 5754   5.701   3.125   5.032
  320         C 5755   5.895   3.295   5.214
  320         H 5756   5.954   3.336   5.131
  320         C 5757   5.890   3.396   5.328
  320         H 5758   5.992   3.417   5.363
  320         H 5759   5.845   3.490   5.295
  320         H 5760   5.832   3.357   5.412
  321         C 5761   1.309   1.258   4.768
  321         C 5762   1.419   1.293   4.667
  321         C 5763   1.542   1.229   4.732
  321         O 5764   1.494   1.118   4.810
  321         H 5765   1.311   1.327   4.854
  321         H 5766   1.208   1.261   4.725
  321         H 5767   1.398   1.246   4.570
  321         H 5768   1.431   1.400   4.651
  321         H 5769   1.594   1.299   4.799
  321         H 5770   1.615   1.191   4.659
  321         C 5771   1.349   1.118   4.813
  321         H 5772   1.314   1.044   4.739
  321         C 5773   1.301   1.077   4.952
  321         H 5774   1.192   1.073   4.954
  321         H 5775   1.339   0.978   4.978
  321         H 5776   1.336   1.149   5.027
  322         C 5777   0.638   6.076   6.560
  322         C 5778   0.515   6.029   6.638
  322         C 5779   0.502   5.884   6.591
  322         O 5780   0.635   5.840   6.556
  322         H 5781   0.611   6.102   6.456
  322         H 5782   0.688   6.163   6.605
  322         H 5783   0.534   6.034   6.746
  322         H 5784   0.425   6.088   6.617
  322         H 5785   0.438   5.876   6.503
  322         H 5786   0.462   5.817   6.669
  322         C 5787   0.727   5.952   6.561
  322         H 5788   0.781   5.947   6.657
  322         C 5789   0.826   5.940   6.446
  322         H 5790   0.898   6.023   6.451
  322         H 5791   0.881   5.846   6.452
  322         H 5792   0.774   5.945   6.350
  323         C 5793   5.795   3.493   3.214
  323         C 5794   5.789   3.512   3.062
  323         C 5795   5.737   3.375   3.016
  323         O 5796   5.659   3.322   3.125
  323         H 5797   5.886   3.438   3.243
  323         H 5798   5.794   3.587   3.270
  323         H 5799   5.718   3.591   3.037
  323         H 5800   5.885   3.537   3.017
  323         H 5801   5.819   3.306   2.995
  323         H 5802   5.673   3.381   2.927
  323         C 5803   5.672   3.407   3.242
  323         H 5804   5.583   3.472   3.247
  323         C 5805   5.679   3.320   3.366
  323         H 5806   5.685   3.384   3.456
  323         H 5807   5.589   3.258   3.375
  323         H 5808   5.767   3.255   3.363
  324         C 5809   0.628   1.237   5.878
  324         C 5810   0.547   1.342   5.800
  324         C 5811   0.483   1.257   5.690
  324         O 5812   0.471   1.123   5.743
  324         H 5813   0.723   1.216   5.826
  324         H 5814   0.651   1.267   5.981
  324         H 5815   0.469   1.385   5.865
  324         H 5816   0.607   1.423   5.761
  324         H 5817   0.547   1.253   5.600
  324         H 5818   0.384   1.292   5.660
  324         C 5819   0.537   1.114   5.871
  324         H 5820   0.460   1.122   5.949
  324         C 5821   0.608   0.980   5.883
  324         H 5822   0.655   0.970   5.981
  324         H 5823   0.537   0.897   5.871
  324         H 5824   0.685   0.971   5.805
  325         C 5825   5.666   4.481   6.618
  325         C 5826   5.788   4.401   6.570
  325         C 5827   5.757   4.382   6.422
  325         O 5828   5.675   4.494   6.382
  325         H 5829   5.580   4.415   6.634
  325         H 5830   5.683   4.538   6.710
  325         H 5831   5.879   4.460   6.584
  325         H 5832   5.800   4.306   6.623
  325         H 5833   5.701   4.290   6.404
  325         H 5834   5.847   4.380   6.359
  325         C 5835   5.638   4.573   6.498
  325         H 5836   5.706   4.660   6.502
  325         C 5837   5.495   4.620   6.483
  325         H 5838   5.467   4.683   6.569
  325         H 5839   5.483   4.680   6.392
  325         H 5840   5.426   4.535   6.478
  326         C 5841   6.065   2.761   0.771
  326         C 5842   6.070   2.609   0.748
  326         C 5843   5.924   2.569   0.770
  326         O 5844   5.844   2.684   0.735
  326         H 5845   6.064   2.784   0.878
  326         H 5846   6.148   2.815   0.725
  326         H 5847   6.101   2.588   0.646
  326         H 5848   6.138   2.558   0.816
  326         H 5849   5.905   2.543   0.875
  326         H 5850   5.893   2.484   0.708
  326         C 5851   5.929   2.798   0.710
  326         H 5852   5.940   2.808   0.600
  326         C 5853   5.864   2.923   0.766
  326         H 5854   5.926   3.011   0.743
  326         H 5855   5.765   2.939   0.720
  326         H 5856   5.852   2.915   0.874
  327         C 5857   5.253   0.430   0.885
  327         C 5858   5.139   0.343   0.834
  327         C 5859   5.122   0.393   0.689
  327         O 5860   5.252   0.442   0.649
  327         H 5861   5.217   0.530   0.914
  327         H 5862   5.306   0.387   0.971
  327         H 5863   5.168   0.237   0.834
  327         H 5864   5.047   0.353   0.892
  327         H 5865   5.051   0.476   0.684
  327         H 5866   5.091   0.315   0.620
  327         C 5867   5.343   0.442   0.762
  327         H 5868   5.406   0.352   0.753
  327         C 5869   5.431   0.566   0.755
  327         H 5870   5.503   0.565   0.838
  327         H 5871   5.487   0.569   0.661
  327         H 5872   5.370   0.656   0.763
  328         C 5873   5.228   2.891   3.978
  328         C 5874   5.310   2.762   3.961
  328         C 5875   5.200   2.655   3.957
  328         O 5876   5.082   2.719   3.906
  328         H 5877   5.199   2.904   4.083
  328         H 5878   5.281   2.981   3.946
  328         H 5879   5.364   2.764   3.866
  328         H 5880   5.382   2.745   4.041
  328         H 5881   5.178   2.617   4.058
  328         H 5882   5.225   2.570   3.893
  328         C 5883   5.104   2.862   3.893
  328         H 5884   5.127   2.882   3.787
  328         C 5885   4.978   2.936   3.933
  328         H 5886   4.992   3.044   3.920
  328         H 5887   4.893   2.906   3.871
  328         H 5888   4.953   2.917   4.038
  329         C 5889   3.512   1.035   2.169
  329         C 5890   3.626   0.983   2.081
  329         C 5891   3.619   0.831   2.106
  329         O 5892   3.482   0.802   2.139
  329         H 5893   3.544   1.041   2.274
  329         H 5894   3.474   1.133   2.139
  329         H 5895   3.606   1.005   1.975
  329         H 5896   3.724   1.025   2.106
  329         H 5897   3.682   0.802   2.190
  329         H 5898   3.647   0.772   2.018
  329         C 5899   3.406   0.925   2.154
  329         H 5900   3.350   0.941   2.060
  329         C 5901   3.308   0.911   2.269
  329         H 5902   3.248   1.002   2.279
  329         H 5903   3.240   0.827   2.253
  329         H 5904   3.362   0.895   2.363
  330         C 5905   3.049   1.326   5.592
  330         C 5906   3.045   1.477   5.568
  330         C 5907   3.156   1.496   5.464
  330         O 5908   3.166   1.372   5.391
  330         H 5909   3.131   1.301   5.661
  330         H 5910   2.956   1.286   5.632
  330         H 5911   2.948   1.506   5.525
  330         H 5912   3.061   1.537   5.658
  330         H 5913   3.253   1.516   5.512
  330         H 5914   3.136   1.577   5.393
  330         C 5915   3.080   1.272   5.452
  330         H 5916   2.987   1.266   5.394
  330         C 5917   3.151   1.137   5.449
  330         H 5918   3.086   1.060   5.491
  330         H 5919   3.174   1.108   5.346
  330         H 5920   3.243   1.140   5.507
  331         C 5921   0.624   4.771   2.482
  331         C 5922   0.589   4.633   2.538
  331         C 5923   0.474   4.590   2.446
  331         O 5924   0.495   4.657   2.320
  331         H 5925   0.554   4.847   2.519
  331         H 5926   0.726   4.804   2.506
  331         H 5927   0.674   4.565   2.527
  331         H 5928   0.561   4.635   2.643
  331         H 5929   0.377   4.621   2.487
  331         H 5930   0.471   4.482   2.429
  331         C 5931   0.604   4.751   2.331
  331         H 5932   0.694   4.703   2.288
  331         C 5933   0.571   4.877   2.252
  331         H 5934   0.654   4.947   2.257
  331         H 5935   0.552   4.852   2.147
  331         H 5936   0.481   4.925   2.293
  332         C 5937   3.330   3.980   6.053
  332         C 5938   3.410   4.095   6.115
  332         C 5939   3.305   4.206   6.125
  332         O 5940   3.177   4.140   6.137
  332         H 5941   3.321   3.994   5.944
  332         H 5942   3.373   3.882   6.071
  332         H 5943   3.445   4.067   6.215
  332         H 5944   3.497   4.125   6.056
  332         H 5945   3.303   4.268   6.035
  332         H 5946   3.319   4.272   6.212
  332         C 5947   3.193   3.997   6.119
  332         H 5948   3.195   3.951   6.219
  332         C 5949   3.075   3.943   6.040
  332         H 5950   3.084   3.834   6.029
  332         H 5951   2.980   3.964   6.092
  332         H 5952   3.071   3.988   5.941
  333         C 5953   1.972   2.222   1.047
  333         C 5954   2.107   2.246   1.115
  333         C 5955   2.201   2.156   1.034
  333         O 5956   2.143   2.145   0.902
  333         H 5957   1.928   2.128   1.082
  333         H 5958   1.900   2.302   1.063
  333         H 5959   2.136   2.352   1.105
  333         H 5960   2.107   2.221   1.222
  333         H 5961   2.207   2.056   1.078
  333         H 5962   2.302   2.196   1.025
  333         C 5963   2.013   2.208   0.900
  333         H 5964   2.024   2.309   0.856
  333         C 5965   1.919   2.126   0.813
  333         H 5966   1.821   2.174   0.808
  333         H 5967   1.958   2.116   0.711
  333         H 5968   1.906   2.026   0.855
  334         C 5969   1.068   3.689   1.569
  334         C 5970   1.027   3.819   1.640
  334         C 5971   1.156   3.901   1.632
  334         O 5972   1.226   3.855   1.515
  334         H 5973   1.124   3.624   1.637
  334         H 5974   0.983   3.632   1.530
  334         H 5975   0.946   3.868   1.584
  334         H 5976   0.993   3.804   1.742
  334         H 5977   1.219   3.884   1.720
  334         H 5978   1.138   4.009   1.622
  334         C 5979   1.160   3.740   1.458
  334         H 5980   1.099   3.775   1.373
  334         C 5981   1.264   3.641   1.408
  334         H 5982   1.214   3.555   1.362
  334         H 5983   1.329   3.687   1.333
  334         H 5984   1.326   3.605   1.491
  335         C 5985   4.069   3.211   6.563
  335         C 5986   4.162   3.316   6.623
  335         C 5987   4.269   3.331   6.514
  335         O 5988   4.204   3.297   6.390
  335         H 5989   4.110   3.110   6.578
  335         H 5990   3.968   3.212   6.606
  335         H 5991   4.108   3.411   6.637
  335         H 5992   4.205   3.287   6.720
  335         H 5993   4.352   3.261   6.530
  335         H 5994   4.309   3.432   6.506
  335         C 5995   4.070   3.247   6.415
  335         H 5996   3.999   3.329   6.397
  335         C 5997   4.040   3.132   6.319
  335         H 5998   3.938   3.096   6.335
  335         H 5999   4.049   3.165   6.215
  335         H 6000   4.110   3.049   6.336
  336         C 6001   2.062   1.627   0.249
  336         C 6002   2.146   1.756   0.255
  336         C 6003   2.287   1.703   0.225
  336         O 6004   2.270   1.585   0.144
  336         H 6005   2.071   1.571   0.343
  336         H 6006   1.956   1.645   0.230
  336         H 6007   2.114   1.826   0.176
  336         H 6008   2.140   1.807   0.351
  336         H 6009   2.339   1.675   0.317
  336         H 6010   2.349   1.775   0.170
  336         C 6011   2.130   1.550   0.135
  336         H 6012   2.092   1.587   0.038
  336         C 6013   2.115   1.399   0.141
  336         H 6014   2.009   1.371   0.131
  336         H 6015   2.171   1.351   0.060
  336         H 6016   2.152   1.360   0.236
  337         C 6017   3.143   1.111   4.895
  337         C 6018   3.172   0.988   4.982
  337         C 6019   3.217   0.885   4.877
  337         O 6020   3.274   0.961   4.768
  337         H 6021   3.044   1.102   4.848
  337         H 6022   3.146   1.205   4.951
  337         H 6023   3.253   1.009   5.052
  337         H 6024   3.086   0.953   5.039
  337         H 6025   3.132   0.827   4.838
  337         H 6026   3.293   0.816   4.914
  337         C 6027   3.253   1.103   4.789
  337         H 6028   3.346   1.145   4.830
  337         C 6029   3.220   1.170   4.656
  337         H 6030   3.208   1.278   4.671
  337         H 6031   3.302   1.154   4.584
  337         H 6032   3.128   1.129   4.614
  338         C 6033   5.220   3.953   5.564
  338         C 6034   5.328   3.866   5.499
  338         C 6035   5.430   3.971   5.453
  338         O 6036   5.417   4.083   5.544
  338         H 6037   5.155   3.997   5.488
  338         H 6038   5.158   3.898   5.636
  338         H 6039   5.373   3.799   5.573
  338         H 6040   5.291   3.805   5.416
  338         H 6041   5.409   4.006   5.352
  338         H 6042   5.534   3.935   5.457
  338         C 6043   5.303   4.063   5.631
  338         H 6044   5.341   4.025   5.728
  338         C 6045   5.232   4.195   5.653
  338         H 6046   5.148   4.182   5.722
  338         H 6047   5.300   4.269   5.696
  338         H 6048   5.193   4.234   5.558
  339         C 6049   4.952   5.499   6.471
  339         C 6050   5.048   5.413   6.388
  339         C 6051   4.951   5.323   6.311
  339         O 6052   4.828   5.397   6.297
  339         H 6053   4.918   5.444   6.560
  339         H 6054   4.996   5.594   6.504
  339         H 6055   5.106   5.475   6.319
  339         H 6056   5.119   5.355   6.449
  339         H 6057   4.929   5.230   6.366
  339         H 6058   4.987   5.296   6.211
  339         C 6059   4.835   5.520   6.374
  339         H 6060   4.860   5.602   6.304
  339         C 6061   4.701   5.547   6.439
  339         H 6062   4.704   5.642   6.494
  339         H 6063   4.622   5.555   6.363
  339         H 6064   4.674   5.467   6.508
  340         C 6065   2.888   5.431   4.153
  340         C 6066   2.946   5.557   4.086
  340         C 6067   3.072   5.581   4.169
  340         O 6068   3.114   5.453   4.220
  340         H 6069   2.834   5.458   4.245
  340         H 6070   2.820   5.375   4.089
  340         H 6071   2.972   5.535   3.982
  340         H 6072   2.878   5.642   4.087
  340         H 6073   3.052   5.647   4.254
  340         H 6074   3.155   5.624   4.111
  340         C 6075   3.014   5.352   4.188
  340         H 6076   3.049   5.297   4.099
  340         C 6077   3.001   5.256   4.306
  340         H 6078   2.928   5.178   4.282
  340         H 6079   3.097   5.208   4.328
  340         H 6080   2.967   5.310   4.395
  341         C 6081   1.027   0.495   5.077
  341         C 6082   1.060   0.630   5.013
  341         C 6083   1.043   0.599   4.863
  341         O 6084   0.947   0.492   4.854
  341         H 6085   1.113   0.427   5.071
  341         H 6086   0.996   0.502   5.182
  341         H 6087   0.988   0.706   5.045
  341         H 6088   1.161   0.666   5.036
  341         H 6089   1.137   0.565   4.819
  341         H 6090   1.006   0.685   4.806
  341         C 6091   0.915   0.443   4.987
  341         H 6092   0.819   0.488   5.018
  341         C 6093   0.899   0.292   4.982
  341         H 6094   0.872   0.253   5.081
  341         H 6095   0.821   0.263   4.911
  341         H 6096   0.993   0.244   4.951
  342         C 6097   5.330   2.421   4.418
  342         C 6098   5.447   2.358   4.496
  342         C 6099   5.566   2.442   4.448
  342         O 6100   5.512   2.572   4.412
  342         H 6101   5.327   2.383   4.315
  342         H 6102   5.233   2.402   4.464
  342         H 6103   5.432   2.370   4.603
  342         H 6104   5.460   2.251   4.475
  342         H 6105   5.612   2.399   4.358
  342         H 6106   5.643   2.456   4.524
  342         C 6107   5.367   2.569   4.419
  342         H 6108   5.337   2.614   4.515
  342         C 6109   5.310   2.651   4.304
  342         H 6110   5.201   2.653   4.310
  342         H 6111   5.346   2.755   4.309
  342         H 6112   5.339   2.608   4.208
  343         C 6113   3.085   3.080   4.581
  343         C 6114   3.044   3.073   4.433
  343         C 6115   2.894   3.043   4.443
  343         O 6116   2.850   3.100   4.568
  343         H 6117   3.098   2.980   4.623
  343         H 6118   3.177   3.137   4.598
  343         H 6119   3.062   3.169   4.384
  343         H 6120   3.098   2.996   4.377
  343         H 6121   2.875   2.935   4.445
  343         H 6122   2.836   3.088   4.362
  343         C 6123   2.963   3.148   4.645
  343         H 6124   2.970   3.257   4.630
  343         C 6125   2.941   3.118   4.792
  343         H 6126   3.024   3.157   4.851
  343         H 6127   2.849   3.165   4.828
  343         H 6128   2.933   3.010   4.808
  344         C 6129   4.333   2.315   3.066
  344         C 6130   4.277   2.204   3.156
  344         C 6131   4.403   2.124   3.190
  344         O 6132   4.513   2.217   3.183
  344         H 6133   4.348   2.278   2.964
  344         H 6134   4.269   2.404   3.061
  344         H 6135   4.233   2.247   3.247
  344         H 6136   4.200   2.143   3.107
  344         H 6137   4.420   2.044   3.116
  344         H 6138   4.400   2.080   3.290
  344         C 6139   4.468   2.345   3.131
  344         H 6140   4.453   2.412   3.217
  344         C 6141   4.574   2.402   3.039
  344         H 6142   4.543   2.501   3.003
  344         H 6143   4.669   2.415   3.092
  344         H 6144   4.590   2.336   2.953
  345         C 6145   3.863   2.806   1.436
  345         C 6146   3.938   2.674   1.414
  345         C 6147   4.080   2.711   1.459
  345         O 6148   4.066   2.816   1.557
  345         H 6149   3.882   2.876   1.353
  345         H 6150   3.755   2.793   1.447
  345         H 6151   3.897   2.596   1.478
  345         H 6152   3.935   2.639   1.311
  345         H 6153   4.140   2.749   1.375
  345         H 6154   4.134   2.627   1.505
  345         C 6155   3.928   2.859   1.564
  345         H 6156   3.882   2.811   1.651
  345         C 6157   3.923   3.010   1.582
  345         H 6158   3.819   3.044   1.591
  345         H 6159   3.977   3.040   1.673
  345         H 6160   3.969   3.061   1.496
  346         C 6161   4.307   5.508   5.604
  346         C 6162   4.323   5.357   5.626
  346         C 6163   4.476   5.340   5.629
  346         O 6164   4.529   5.466   5.676
  346         H 6165   4.322   5.532   5.498
  346         H 6166   4.210   5.547   5.636
  346         H 6167   4.279   5.328   5.723
  346         H 6168   4.276   5.296   5.548
  346         H 6169   4.516   5.321   5.529
  346         H 6170   4.509   5.261   5.697
  346         C 6171   4.423   5.564   5.687
  346         H 6172   4.393   5.570   5.792
  346         C 6173   4.475   5.700   5.642
  346         H 6174   4.397   5.776   5.652
  346         H 6175   4.561   5.731   5.702
  346         H 6176   4.506   5.696   5.537
  347         C 6177   3.271   0.552   5.577
  347         C 6178   3.384   0.604   5.667
  347         C 6179   3.370   0.756   5.652
  347         O 6180   3.230   0.781   5.622
  347         H 6181   3.302   0.554   5.471
  347         H 6182   3.239   0.451   5.602
  347         H 6183   3.367   0.574   5.771
  347         H 6184   3.484   0.569   5.637
  347         H 6185   3.430   0.794   5.568
  347         H 6186   3.397   0.811   5.742
  347         C 6187   3.161   0.655   5.601
  347         H 6188   3.108   0.631   5.695
  347         C 6189   3.060   0.672   5.489
  347         H 6190   3.004   0.579   5.474
  347         H 6191   2.988   0.751   5.511
  347         H 6192   3.111   0.697   5.395
  348         C 6193   6.693   5.251   2.644
  348         C 6194   6.819   5.321   2.591
  348         C 6195   6.923   5.210   2.601
  348         O 6196   6.852   5.085   2.588
  348         H 6197   6.693   5.248   2.753
  348         H 6198   6.600   5.299   2.611
  348         H 6199   6.804   5.352   2.487
  348         H 6200   6.847   5.410   2.649
  348         H 6201   6.974   5.211   2.698
  348         H 6202   6.999   5.215   2.522
  348         C 6203   6.709   5.110   2.587
  348         H 6204   6.675   5.108   2.483
  348         C 6205   6.639   5.000   2.665
  348         H 6206   6.530   5.015   2.663
  348         H 6207   6.660   4.901   2.622
  348         H 6208   6.672   5.000   2.770
  349         C 6209   3.596   1.176   0.485
  349         C 6210   3.725   1.172   0.402
  349         C 6211   3.670   1.179   0.259
  349         O 6212   3.544   1.249   0.267
  349         H 6213   3.549   1.076   0.488
  349         H 6214   3.612   1.209   0.588
  349         H 6215   3.787   1.260   0.423
  349         H 6216   3.785   1.083   0.419
  349         H 6217   3.651   1.079   0.218
  349         H 6218   3.736   1.233   0.190
  349         C 6219   3.508   1.272   0.406
  349         H 6220   3.536   1.376   0.431
  349         C 6221   3.358   1.254   0.423
  349         H 6222   3.330   1.274   0.526
  349         H 6223   3.303   1.323   0.358
  349         H 6224   3.329   1.151   0.398
  350         C 6225   6.695   6.493   6.861
  350         C 6226   6.783   6.391   6.789
  350         C 6227   6.744   6.413   6.642
  350         O 6228   6.701   6.551   6.632
  350         H 6229   6.593   6.455   6.873
  350         H 6230   6.732   6.522   6.960
  350         H 6231   6.889   6.415   6.804
  350         H 6232   6.766   6.288   6.821
  350         H 6233   6.660   6.348   6.613
  350         H 6234   6.827   6.397   6.573
  350         C 6235   6.695   6.611   6.763
  350         H 6236   6.787   6.670   6.777
  350         C 6237   6.574   6.703   6.771
  350         H 6238   6.570   6.752   6.869
  350         H 6239   6.579   6.781   6.694
  350         H 6240   6.482   6.646   6.756
  351         C 6241   1.491   3.775   6.017
  351         C 6242   1.367   3.688   6.040
  351         C 6243   1.422   3.548   6.010
  351         O 6244   1.563   3.551   6.041
  351         H 6245   1.506   3.793   5.910
  351         H 6246   1.487   3.872   6.068
  351         H 6247   1.335   3.695   6.144
  351         H 6248   1.283   3.714   5.976
  351         H 6249   1.410   3.521   5.905
  351         H 6250   1.375   3.470   6.071
  351         C 6251   1.604   3.687   6.071
  351         H 6252   1.609   3.697   6.181
  351         C 6253   1.742   3.712   6.011
  351         H 6254   1.775   3.814   6.036
  351         H 6255   1.815   3.641   6.051
  351         H 6256   1.739   3.703   5.902
  352         C 6257   3.289   0.949   3.870
  352         C 6258   3.282   1.001   4.014
  352         C 6259   3.410   0.943   4.075
  352         O 6260   3.504   0.929   3.966
  352         H 6261   3.256   0.844   3.865
  352         H 6262   3.230   1.007   3.799
  352         H 6263   3.284   1.110   4.015
  352         H 6264   3.192   0.968   4.067
  352         H 6265   3.393   0.844   4.119
  352         H 6266   3.455   1.008   4.151
  352         C 6267   3.439   0.957   3.840
  352         H 6268   3.465   1.061   3.811
  352         C 6269   3.491   0.861   3.734
  352         H 6270   3.445   0.884   3.637
  352         H 6271   3.599   0.870   3.723
  352         H 6272   3.466   0.758   3.761
  353         C 6273   5.135   3.554   6.506
  353         C 6274   5.237   3.445   6.470
  353         C 6275   5.247   3.460   6.318
  353         O 6276   5.215   3.598   6.288
  353         H 6277   5.033   3.519   6.487
  353         H 6278   5.141   3.586   6.611
  353         H 6279   5.334   3.467   6.517
  353         H 6280   5.207   3.345   6.500
  353         H 6281   5.174   3.397   6.267
  353         H 6282   5.347   3.438   6.279
  353         C 6283   5.171   3.666   6.409
  353         H 6284   5.256   3.723   6.449
  353         C 6285   5.058   3.761   6.374
  353         H 6286   5.026   3.816   6.463
  353         H 6287   5.090   3.835   6.299
  353         H 6288   4.972   3.706   6.334
  354         C 6289   2.133   3.634   2.689
  354         C 6290   2.275   3.654   2.636
  354         C 6291   2.321   3.778   2.713
  354         O 6292   2.248   3.778   2.838
  354         H 6293   2.063   3.703   2.640
  354         H 6294   2.095   3.532   2.677
  354         H 6295   2.338   3.567   2.661
  354         H 6296   2.279   3.668   2.528
  354         H 6297   2.297   3.870   2.659
  354         H 6298   2.428   3.777   2.736
  354         C 6299   2.148   3.673   2.837
  354         H 6300   2.188   3.587   2.893
  354         C 6301   2.022   3.723   2.905
  354         H 6302   1.946   3.644   2.908
  354         H 6303   2.042   3.754   3.008
  354         H 6304   1.980   3.809   2.850
  355         C 6305   1.094   5.282   5.773
  355         C 6306   1.061   5.192   5.893
  355         C 6307   1.068   5.052   5.831
  355         O 6308   1.161   5.061   5.721
  355         H 6309   1.006   5.295   5.709
  355         H 6310   1.131   5.381   5.802
  355         H 6311   1.137   5.204   5.971
  355         H 6312   0.963   5.213   5.938
  355         H 6313   0.971   5.021   5.792
  355         H 6314   1.104   4.976   5.901
  355         C 6315   1.200   5.199   5.699
  355         H 6316   1.298   5.215   5.747
  355         C 6317   1.211   5.226   5.550
  355         H 6318   1.243   5.329   5.532
  355         H 6319   1.284   5.159   5.504
  355         H 6320   1.114   5.211   5.501
  356         C 6321   4.322   4.983   3.107
  356         C 6322   4.241   4.901   3.208
  356         C 6323   4.117   4.989   3.227
  356         O 6324   4.100   5.063   3.105
  356         H 6325   4.376   5.064   3.158
  356         H 6326   4.395   4.923   3.051
  356         H 6327   4.213   4.804   3.165
  356         H 6328   4.294   4.883   3.302
  356         H 6329   4.130   5.060   3.309
  356         H 6330   4.025   4.931   3.246
  356         C 6331   4.213   5.041   3.017
  356         H 6332   4.183   4.966   2.942
  356         C 6333   4.248   5.171   2.946
  356         H 6334   4.332   5.155   2.877
  356         H 6335   4.163   5.209   2.889
  356         H 6336   4.278   5.247   3.019
  357         C 6337   6.903   4.799   2.195
  357         C 6338   6.904   4.746   2.051
  357         C 6339   6.781   4.815   1.991
  357         O 6340   6.763   4.938   2.064
  357         H 6341   6.830   4.744   2.256
  357         H 6342   7.000   4.794   2.244
  357         H 6343   6.995   4.778   2.000
  357         H 6344   6.897   4.637   2.045
  357         H 6345   6.690   4.754   2.003
  357         H 6346   6.792   4.838   1.884
  357         C 6347   6.855   4.944   2.175
  357         H 6348   6.941   5.006   2.145
  357         C 6349   6.786   5.007   2.295
  357         H 6350   6.856   5.015   2.379
  357         H 6351   6.750   5.108   2.271
  357         H 6352   6.700   4.946   2.326
  358         C 6353   3.594   4.187   3.716
  358         C 6354   3.576   4.325   3.780
  358         C 6355   3.479   4.393   3.684
  358         O 6356   3.401   4.287   3.623
  358         H 6357   3.665   4.192   3.632
  358         H 6358   3.628   4.110   3.786
  358         H 6359   3.532   4.315   3.880
  358         H 6360   3.670   4.380   3.790
  358         H 6361   3.532   4.446   3.604
  358         H 6362   3.411   4.463   3.733
  358         C 6363   3.453   4.158   3.662
  358         H 6364   3.390   4.120   3.744
  358         C 6365   3.446   4.063   3.544
  358         H 6366   3.482   3.964   3.573
  358         H 6367   3.343   4.053   3.509
  358         H 6368   3.508   4.100   3.461
  359         C 6369   6.013   2.758   2.786
  359         C 6370   6.033   2.614   2.837
  359         C 6371   6.158   2.629   2.924
  359         O 6372   6.158   2.765   2.972
  359         H 6373   6.081   2.779   2.702
  359         H 6374   5.911   2.778   2.753
  359         H 6375   5.947   2.583   2.897
  359         H 6376   6.047   2.541   2.757
  359         H 6377   6.250   2.612   2.867
  359         H 6378   6.158   2.562   3.011
  359         C 6379   6.053   2.841   2.908
  359         H 6380   5.968   2.847   2.978
  359         C 6381   6.103   2.981   2.878
  359         H 6382   6.023   3.041   2.832
  359         H 6383   6.135   3.032   2.970
  359         H 6384   6.188   2.978   2.808
  360         C 6385   0.573   2.953   4.293
  360         C 6386   0.724   2.940   4.267
  360         C 6387   0.747   2.791   4.290
  360         O 6388   0.623   2.724   4.259
  360         H 6389   0.553   2.957   4.401
  360         H 6390   0.528   3.041   4.247
  360         H 6391   0.747   2.967   4.163
  360         H 6392   0.785   3.003   4.332
  360         H 6393   0.773   2.770   4.395
  360         H 6394   0.826   2.749   4.226
  360         C 6395   0.519   2.823   4.235
  360         H 6396   0.508   2.833   4.126
  360         C 6397   0.388   2.773   4.295
  360         H 6398   0.308   2.845   4.274
  360         H 6399   0.359   2.677   4.252
  360         H 6400   0.398   2.762   4.403
  361         C 6401   5.849   6.708   1.392
  361         C 6402   5.956   6.762   1.487
  361         C 6403   5.926   6.912   1.487
  361         O 6404   5.785   6.925   1.459
  361         H 6405   5.878   6.723   1.287
  361         H 6406   5.828   6.601   1.406
  361         H 6407   5.943   6.720   1.587
  361         H 6408   6.058   6.740   1.454
  361         H 6409   5.981   6.964   1.408
  361         H 6410   5.947   6.960   1.583
  361         C 6411   5.728   6.795   1.426
  361         H 6412   5.678   6.756   1.516
  361         C 6413   5.626   6.813   1.314
  361         H 6414   5.580   6.716   1.290
  361         H 6415   5.547   6.881   1.345
  361         H 6416   5.674   6.852   1.224
  362         C 6417   5.851   3.015   3.677
  362         C 6418   6.002   3.034   3.655
  362         C 6419   6.059   2.899   3.699
  362         O 6420   5.954   2.802   3.676
  362         H 6421   5.826   3.028   3.783
  362         H 6422   5.789   3.083   3.618
  362         H 6423   6.022   3.052   3.548
  362         H 6424   6.044   3.118   3.712
  362         H 6425   6.083   2.899   3.806
  362         H 6426   6.148   2.869   3.643
  362         C 6427   5.832   2.868   3.637
  362         H 6428   5.823   2.861   3.527
  362         C 6429   5.713   2.798   3.701
  362         H 6430   5.620   2.845   3.670
  362         H 6431   5.710   2.693   3.672
  362         H 6432   5.720   2.804   3.811
  363         C 6433   0.415   5.225   2.574
  363         C 6434   0.506   5.345   2.600
  363         C 6435   0.425   5.460   2.540
  363         O 6436   0.286   5.422   2.550
  363         H 6437   0.425   5.190   2.470
  363         H 6438   0.435   5.140   2.640
  363         H 6439   0.520   5.360   2.707
  363         H 6440   0.605   5.336   2.553
  363         H 6441   0.449   5.476   2.434
  363         H 6442   0.438   5.555   2.593
  363         C 6443   0.276   5.284   2.596
  363         H 6444   0.254   5.287   2.704
  363         C 6445   0.162   5.215   2.523
  363         H 6446   0.151   5.112   2.559
  363         H 6447   0.067   5.267   2.539
  363         H 6448   0.182   5.212   2.415
  364         C 6449   2.807   6.397   0.916
  364         C 6450   2.938   6.317   0.912
  364         C 6451   2.905   6.199   1.004
  364         O 6452   2.762   6.179   0.996
  364         H 6453   2.800   6.457   1.007
  364         H 6454   2.794   6.463   0.830
  364         H 6455   2.958   6.282   0.811
  364         H 6456   3.024   6.374   0.947
  364         H 6457   2.931   6.220   1.109
  364         H 6458   2.955   6.106   0.974
  364         C 6459   2.701   6.286   0.919
  364         H 6460   2.684   6.248   0.817
  364         C 6461   2.569   6.323   0.983
  364         H 6462   2.520   6.402   0.924
  364         H 6463   2.501   6.237   0.987
  364         H 6464   2.584   6.360   1.085
  365         C 6465   1.446   1.987   1.911
  365         C 6466   1.518   2.122   1.899
  365         C 6467   1.644   2.084   1.821
  365         O 6468   1.610   1.969   1.742
  365         H 6469   1.490   1.927   1.992
  365         H 6470   1.338   1.995   1.929
  365         H 6471   1.456   2.192   1.842
  365         H 6472   1.540   2.168   1.996
  365         H 6473   1.726   2.056   1.889
  365         H 6474   1.679   2.163   1.755
  365         C 6475   1.477   1.921   1.776
  365         H 6476   1.407   1.960   1.700
  365         C 6477   1.475   1.770   1.775
  365         H 6478   1.375   1.733   1.797
  365         H 6479   1.504   1.731   1.676
  365         H 6480   1.545   1.730   1.849
  366         C 6481   4.433   2.469   6.079
  366         C 6482   4.442   2.608   6.014
  366         C 6483   4.302   2.624   5.953
  366         O 6484   4.213   2.544   6.034
  366         H 6485   4.447   2.391   6.003
  366         H 6486   4.506   2.454   6.159
  366         H 6487   4.459   2.685   6.091
  366         H 6488   4.521   2.617   5.940
  366         H 6489   4.299   2.586   5.850
  366         H 6490   4.266   2.727   5.953
  366         C 6491   4.289   2.467   6.130
  366         H 6492   4.284   2.519   6.227
  366         C 6493   4.227   2.329   6.144
  366         H 6494   4.281   2.270   6.219
  366         H 6495   4.122   2.336   6.175
  366         H 6496   4.231   2.275   6.049
  367         C 6497   2.632   5.251   1.789
  367         C 6498   2.749   5.168   1.844
  367         C 6499   2.775   5.071   1.728
  367         O 6500   2.734   5.139   1.608
  367         H 6501   2.537   5.197   1.800
  367         H 6502   2.622   5.349   1.838
  367         H 6503   2.836   5.231   1.862
  367         H 6504   2.725   5.116   1.937
  367         H 6505   2.716   4.979   1.738
  367         H 6506   2.881   5.043   1.719
  367         C 6507   2.668   5.264   1.641
  367         H 6508   2.742   5.345   1.628
  367         C 6509   2.551   5.286   1.547
  367         H 6510   2.503   5.382   1.569
  367         H 6511   2.585   5.288   1.442
  367         H 6512   2.477   5.206   1.558
  368         C 6513   1.365   1.144   6.042
  368         C 6514   1.495   1.113   6.117
  368         C 6515   1.557   1.003   6.029
  368         O 6516   1.508   1.026   5.895
  368         H 6517   1.288   1.069   6.065
  368         H 6518   1.325   1.243   6.065
  368         H 6519   1.560   1.201   6.119
  368         H 6520   1.479   1.079   6.220
  368         H 6521   1.524   0.903   6.061
  368         H 6522   1.666   1.005   6.027
  368         C 6523   1.408   1.131   5.896
  368         H 6524   1.457   1.225   5.864
  368         C 6525   1.298   1.096   5.798
  368         H 6526   1.223   1.177   5.794
  368         H 6527   1.338   1.083   5.696
  368         H 6528   1.248   1.003   5.828
  369         C 6529   0.958   6.490   0.544
  369         C 6530   1.019   6.350   0.538
  369         C 6531   1.168   6.379   0.559
  369         O 6532   1.175   6.501   0.636
  369         H 6533   0.970   6.542   0.447
  369         H 6534   0.851   6.491   0.569
  369         H 6535   0.980   6.289   0.620
  369         H 6536   0.999   6.297   0.444
  369         H 6537   1.219   6.396   0.463
  369         H 6538   1.220   6.300   0.613
  369         C 6539   1.043   6.559   0.651
  369         H 6540   1.005   6.531   0.750
  369         C 6541   1.053   6.710   0.640
  369         H 6542   0.954   6.755   0.655
  369         H 6543   1.120   6.751   0.717
  369         H 6544   1.090   6.740   0.541
  370         C 6545   3.653   0.699   2.438
  370         C 6546   3.794   0.648   2.407
  370         C 6547   3.774   0.496   2.408
  370         O 6548   3.636   0.473   2.370
  370         H 6549   3.632   0.693   2.546
  370         H 6550   3.635   0.802   2.406
  370         H 6551   3.826   0.683   2.307
  370         H 6552   3.869   0.681   2.480
  370         H 6553   3.790   0.454   2.508
  370         H 6554   3.839   0.444   2.337
  370         C 6555   3.565   0.599   2.362
  370         H 6556   3.559   0.628   2.256
  370         C 6557   3.424   0.581   2.417
  370         H 6558   3.368   0.674   2.409
  370         H 6559   3.371   0.503   2.361
  370         H 6560   3.428   0.552   2.523
  371         C 6561   3.095   2.662   4.421
  371         C 6562   3.174   2.577   4.522
  371         C 6563   3.064   2.487   4.579
  371         O 6564   2.964   2.473   4.476
  371         H 6565   3.042   2.743   4.473
  371         H 6566   3.158   2.707   4.343
  371         H 6567   3.250   2.518   4.470
  371         H 6568   3.224   2.636   4.600
  371         H 6569   3.017   2.532   4.667
  371         H 6570   3.100   2.387   4.606
  371         C 6571   2.995   2.562   4.365
  371         H 6572   3.044   2.501   4.286
  371         C 6573   2.866   2.621   4.310
  371         H 6574   2.888   2.685   4.224
  371         H 6575   2.798   2.542   4.278
  371         H 6576   2.816   2.681   4.387
  372         C 6577   4.895   4.767   0.578
  372         C 6578   4.782   4.733   0.677
  372         C 6579   4.738   4.871   0.725
  372         O 6580   4.768   4.963   0.618
  372         H 6581   4.988   4.789   0.633
  372         H 6582   4.915   4.689   0.505
  372         H 6583   4.700   4.682   0.624
  372         H 6584   4.814   4.668   0.759
  372         H 6585   4.794   4.902   0.814
  372         H 6586   4.631   4.877   0.747
  372         C 6587   4.842   4.896   0.513
  372         H 6588   4.771   4.869   0.433
  372         C 6589   4.948   4.989   0.458
  372         H 6590   5.003   4.941   0.377
  372         H 6591   4.903   5.081   0.419
  372         H 6592   5.019   5.017   0.536
  373         C 6593   6.351   4.197   5.887
  373         C 6594   6.251   4.310   5.859
  373         C 6595   6.341   4.434   5.864
  373         O 6596   6.473   4.389   5.826
  373         H 6597   6.371   4.189   5.995
  373         H 6598   6.317   4.099   5.852
  373         H 6599   6.207   4.298   5.759
  373         H 6600   6.169   4.315   5.931
  373         H 6601   6.347   4.475   5.965
  373         H 6602   6.310   4.513   5.795
  373         C 6603   6.476   4.245   5.814
  373         H 6604   6.467   4.220   5.707
  373         C 6605   6.608   4.192   5.868
  373         H 6606   6.613   4.083   5.856
  373         H 6607   6.693   4.236   5.813
  373         H 6608   6.618   4.216   5.974
  374         C 6609   5.395   1.949   0.970
  374         C 6610   5.459   1.814   0.938
  374         C 6611   5.515   1.772   1.074
  374         O 6612   5.431   1.834   1.174
  374         H 6613   5.472   2.028   0.974
  374         H 6614   5.318   1.979   0.899
  374         H 6615   5.383   1.743   0.904
  374         H 6616   5.537   1.819   0.861
  374         H 6617   5.618   1.807   1.088
  374         H 6618   5.513   1.663   1.090
  374         C 6619   5.338   1.926   1.110
  374         H 6620   5.241   1.874   1.102
  374         C 6621   5.323   2.050   1.197
  374         H 6622   5.249   2.118   1.152
  374         H 6623   5.287   2.023   1.297
  374         H 6624   5.418   2.102   1.206
  375         C 6625   1.221   4.209   3.052
  375         C 6626   1.330   4.300   3.110
  375         C 6627   1.360   4.393   2.992
  375         O 6628   1.239   4.400   2.914
  375         H 6629   1.266   4.130   2.990
  375         H 6630   1.159   4.161   3.128
  375         H 6631   1.290   4.357   3.195
  375         H 6632   1.418   4.246   3.144
  375         H 6633   1.440   4.352   2.929
  375         H 6634   1.388   4.494   3.023
  375         C 6635   1.141   4.306   2.964
  375         H 6636   1.070   4.362   3.027
  375         C 6637   1.067   4.242   2.848
  375         H 6638   0.990   4.174   2.885
  375         H 6639   1.017   4.319   2.787
  375         H 6640   1.136   4.186   2.784
  376         C 6641   6.377   5.421   1.293
  376         C 6642   6.408   5.348   1.162
  376         C 6643   6.433   5.205   1.212
  376         O 6644   6.357   5.189   1.333
  376         H 6645   6.469   5.446   1.346
  376         H 6646   6.319   5.514   1.279
  376         H 6647   6.321   5.350   1.096
  376         H 6648   6.493   5.389   1.108
  376         H 6649   6.539   5.189   1.235
  376         H 6650   6.402   5.128   1.140
  376         C 6651   6.298   5.316   1.372
  376         H 6652   6.193   5.316   1.339
  376         C 6653   6.304   5.329   1.523
  376         H 6654   6.256   5.423   1.554
  376         H 6655   6.250   5.247   1.571
  376         H 6656   6.407   5.329   1.558
  377         C 6657   4.973   4.051   2.760
  377         C 6658   4.858   4.146   2.722
  377         C 6659   4.923   4.284   2.744
  377         O 6660   5.064   4.266   2.722
  377         H 6661   4.980   4.041   2.869
  377         H 6662   4.963   3.951   2.717
  377         H 6663   4.831   4.133   2.617
  377         H 6664   4.768   4.132   2.783
  377         H 6665   4.907   4.320   2.846
  377         H 6666   4.886   4.360   2.674
  377         C 6667   5.095   4.126   2.706
  377         H 6668   5.105   4.106   2.598
  377         C 6669   5.227   4.094   2.775
  377         H 6670   5.253   3.989   2.760
  377         H 6671   5.308   4.156   2.734
  377         H 6672   5.219   4.114   2.883
  378         C 6673   1.926   5.787   0.551
  378         C 6674   2.025   5.834   0.443
  378         C 6675   1.965   5.970   0.404
  378         O 6676   1.895   6.019   0.520
  378         H 6677   1.836   5.745   0.505
  378         H 6678   1.969   5.712   0.618
  378         H 6679   2.125   5.847   0.486
  378         H 6680   2.032   5.766   0.357
  378         H 6681   1.893   5.960   0.321
  378         H 6682   2.041   6.044   0.375
  378         C 6683   1.892   5.917   0.623
  378         H 6684   1.972   5.941   0.696
  378         C 6685   1.757   5.920   0.693
  378         H 6686   1.755   5.846   0.773
  378         H 6687   1.738   6.019   0.737
  378         H 6688   1.677   5.898   0.622
  379         C 6689   5.585   5.584   6.170
  379         C 6690   5.669   5.585   6.042
  379         C 6691   5.783   5.489   6.077
  379         O 6692   5.730   5.397   6.175
  379         H 6693   5.629   5.650   6.246
  379         H 6694   5.481   5.614   6.155
  379         H 6695   5.610   5.545   5.958
  379         H 6696   5.705   5.684   6.014
  379         H 6697   5.868   5.543   6.122
  379         H 6698   5.820   5.432   5.991
  379         C 6699   5.597   5.438   6.215
  379         H 6700   5.525   5.376   6.160
  379         C 6701   5.580   5.413   6.364
  379         H 6702   5.478   5.441   6.395
  379         H 6703   5.596   5.308   6.389
  379         H 6704   5.651   5.474   6.422
  380         C 6705   5.563   6.039   4.115
  380         C 6706   5.466   6.154   4.149
  380         C 6707   5.365   6.144   4.035
  380         O 6708   5.363   6.006   3.993
  380         H 6709   5.634   6.070   4.037
  380         H 6710   5.620   6.003   4.202
  380         H 6711   5.418   6.135   4.246
  380         H 6712   5.515   6.252   4.154
  380         H 6713   5.395   6.206   3.949
  380         H 6714   5.263   6.173   4.065
  380         C 6715   5.468   5.932   4.060
  380         H 6716   5.422   5.878   4.144
  380         C 6717   5.530   5.833   3.964
  380         H 6718   5.607   5.774   4.015
  380         H 6719   5.455   5.764   3.925
  380         H 6720   5.577   5.885   3.879
  381         C 6721   3.951   0.337   0.540
  381         C 6722   3.838   0.366   0.639
  381         C 6723   3.763   0.233   0.641
  381         O 6724   3.860   0.131   0.610
  381         H 6725   3.915   0.345   0.437
  381         H 6726   4.037   0.404   0.552
  381         H 6727   3.878   0.389   0.738
  381         H 6728   3.773   0.450   0.609
  381         H 6729   3.684   0.230   0.565
  381         H 6730   3.717   0.210   0.739
  381         C 6731   3.986   0.192   0.573
  381         H 6732   4.052   0.189   0.661
  381         C 6733   4.049   0.112   0.460
  381         H 6734   4.146   0.155   0.433
  381         H 6735   4.065   0.008   0.489
  381         H 6736   3.984   0.114   0.371
  382         C 6737   3.039   3.942   3.749
  382         C 6738   2.913   4.027   3.769
  382         C 6739   2.802   3.928   3.731
  382         O 6740   2.853   3.796   3.759
  382         H 6741   3.066   3.938   3.642
  382         H 6742   3.126   3.978   3.805
  382         H 6743   2.904   4.056   3.875
  382         H 6744   2.911   4.117   3.708
  382         H 6745   2.778   3.935   3.624
  382         H 6746   2.710   3.943   3.789
  382         C 6747   2.993   3.804   3.796
  382         H 6748   2.999   3.799   3.906
  382         C 6749   3.067   3.685   3.735
  382         H 6750   3.173   3.688   3.765
  382         H 6751   3.024   3.591   3.770
  382         H 6752   3.062   3.689   3.626
  383         C 6753   2.278   0.599   6.224
  383         C 6754   2.169   0.624   6.329
  383         C 6755   2.051   0.669   6.241
  383         O 6756   2.070   0.606   6.113
  383         H 6757   2.325   0.693   6.193
  383         H 6758   2.357   0.532   6.259
  383         H 6759   2.145   0.532   6.381
  383         H 6760   2.197   0.700   6.403
  383         H 6761   2.051   0.778   6.227
  383         H 6762   1.954   0.639   6.281
  383         C 6763   2.198   0.540   6.108
  383         H 6764   2.181   0.432   6.126
  383         C 6765   2.259   0.558   5.970
  383         H 6766   2.355   0.505   5.964
  383         H 6767   2.193   0.518   5.892
  383         H 6768   2.277   0.664   5.950
  384         C 6769   1.365   3.574   6.836
  384         C 6770   1.433   3.695   6.902
  384         C 6771   1.316   3.793   6.915
  384         O 6772   1.196   3.714   6.926
  384         H 6773   1.354   3.590   6.728
  384         H 6774   1.419   3.480   6.852
  384         H 6775   1.472   3.668   7.001
  384         H 6776   1.515   3.736   6.843
  384         H 6777   1.307   3.858   6.827
  384         H 6778   1.324   3.857   7.004
  384         C 6779   1.227   3.574   6.903
  384         H 6780   1.235   3.525   7.002
  384         C 6781   1.115   3.510   6.823
  384         H 6782   1.136   3.403   6.809
  384         H 6783   1.020   3.519   6.876
  384         H 6784   1.106   3.557   6.725
  385         C 6785   5.146   2.301   3.260
  385         C 6786   5.276   2.382   3.274
  385         C 6787   5.381   2.271   3.292
  385         O 6788   5.328   2.155   3.224
  385         H 6789   5.110   2.270   3.359
  385         H 6790   5.066   2.356   3.210
  385         H 6791   5.296   2.439   3.182
  385         H 6792   5.275   2.452   3.358
  385         H 6793   5.395   2.246   3.398
  385         H 6794   5.478   2.296   3.249
  385         C 6795   5.193   2.179   3.180
  385         H 6796   5.196   2.205   3.073
  385         C 6797   5.110   2.053   3.199
  385         H 6798   5.008   2.070   3.163
  385         H 6799   5.153   1.969   3.143
  385         H 6800   5.105   2.026   3.305
  386         C 6801   4.063   5.408   3.143
  386         C 6802   4.040   5.476   3.007
  386         C 6803   3.895   5.434   2.975
  386         O 6804   3.830   5.414   3.102
  386         H 6805   4.087   5.302   3.129
  386         H 6806   4.143   5.455   3.201
  386         H 6807   4.047   5.585   3.017
  386         H 6808   4.110   5.444   2.930
  386         H 6809   3.893   5.340   2.919
  386         H 6810   3.840   5.510   2.919
  386         C 6811   3.927   5.423   3.210
  386         H 6812   3.918   5.524   3.254
  386         C 6813   3.894   5.319   3.316
  386         H 6814   3.964   5.328   3.400
  386         H 6815   3.793   5.333   3.355
  386         H 6816   3.902   5.218   3.274
  387         C 6817   1.709   5.685   1.112
  387         C 6818   1.734   5.538   1.079
  387         C 6819   1.599   5.474   1.112
  387         O 6820   1.499   5.577   1.092
  387         H 6821   1.716   5.702   1.220
  387         H 6822   1.778   5.754   1.061
  387         H 6823   1.757   5.526   0.972
  387         H 6824   1.816   5.494   1.136
  387         H 6825   1.594   5.441   1.216
  387         H 6826   1.574   5.389   1.047
  387         C 6827   1.564   5.704   1.066
  387         H 6828   1.562   5.721   0.957
  387         C 6829   1.487   5.815   1.136
  387         H 6830   1.533   5.912   1.114
  387         H 6831   1.383   5.818   1.102
  387         H 6832   1.488   5.800   1.245
  388         C 6833   0.146   2.364   3.407
  388         C 6834   0.258   2.408   3.501
  388         C 6835   0.290   2.279   3.577
  388         O 6836   0.255   2.170   3.488
  388         H 6837   0.050   2.361   3.461
  388         H 6838   0.134   2.429   3.320
  388         H 6839   0.345   2.441   3.444
  388         H 6840   0.229   2.490   3.569
  388         H 6841   0.229   2.269   3.668
  388         H 6842   0.395   2.269   3.604
  388         C 6843   0.189   2.222   3.369
  388         H 6844   0.264   2.227   3.289
  388         C 6845   0.077   2.128   3.329
  388         H 6846   0.029   2.164   3.237
  388         H 6847   0.116   2.027   3.309
  388         H 6848   0.002   2.121   3.408
  389         C 6849   6.116   0.809   3.652
  389         C 6850   6.192   0.894   3.754
  389         C 6851   6.336   0.888   3.701
  389         O 6852   6.325   0.868   3.558
  389         H 6853   6.130   0.702   3.674
  389         H 6854   6.009   0.830   3.649
  389         H 6855   6.155   0.997   3.753
  389         H 6856   6.185   0.857   3.857
  389         H 6857   6.391   0.803   3.743
  389         H 6858   6.393   0.980   3.719
  389         C 6859   6.187   0.845   3.521
  389         H 6860   6.146   0.940   3.483
  389         C 6861   6.180   0.739   3.412
  389         H 6862   6.077   0.723   3.381
  389         H 6863   6.238   0.770   3.324
  389         H 6864   6.221   0.644   3.449
  390         C 6865   6.522   1.698   3.465
  390         C 6866   6.450   1.829   3.501
  390         C 6867   6.538   1.933   3.431
  390         O 6868   6.599   1.866   3.318
  390         H 6869   6.609   1.683   3.531
  390         H 6870   6.458   1.610   3.472
  390         H 6871   6.349   1.829   3.459
  390         H 6872   6.443   1.847   3.609
  390         H 6873   6.618   1.969   3.497
  390         H 6874   6.482   2.020   3.394
  390         C 6875   6.569   1.725   3.322
  390         H 6876   6.485   1.706   3.253
  390         C 6877   6.691   1.646   3.277
  390         H 6878   6.668   1.539   3.276
  390         H 6879   6.721   1.675   3.176
  390         H 6880   6.775   1.664   3.345
  391         C 6881   2.759   1.774   5.449
  391         C 6882   2.784   1.679   5.331
  391         C 6883   2.910   1.740   5.267
  391         O 6884   2.981   1.806   5.374
  391         H 6885   2.709   1.866   5.415
  391         H 6886   2.698   1.730   5.528
  391         H 6887   2.804   1.578   5.367
  391         H 6888   2.700   1.674   5.260
  391         H 6889   2.884   1.814   5.191
  391         H 6890   2.976   1.664   5.222
  391         C 6891   2.901   1.806   5.495
  391         H 6892   2.938   1.724   5.559
  391         C 6893   2.918   1.939   5.567
  391         H 6894   2.861   1.939   5.660
  391         H 6895   3.024   1.957   5.591
  391         H 6896   2.883   2.021   5.504
  392         C 6897   1.569   4.095   2.682
  392         C 6898   1.546   4.239   2.637
  392         C 6899   1.395   4.256   2.658
  392         O 6900   1.358   4.166   2.764
  392         H 6901   1.540   4.024   2.603
  392         H 6902   1.672   4.074   2.711
  392         H 6903   1.602   4.308   2.701
  392         H 6904   1.576   4.258   2.533
  392         H 6905   1.339   4.228   2.568
  392         H 6906   1.366   4.358   2.687
  392         C 6907   1.471   4.082   2.800
  392         H 6908   1.518   4.125   2.890
  392         C 6909   1.422   3.941   2.830
  392         H 6910   1.507   3.878   2.860
  392         H 6911   1.349   3.942   2.911
  392         H 6912   1.376   3.897   2.741
  393         C 6913   3.826   3.418   1.022
  393         C 6914   3.935   3.484   0.936
  393         C 6915   3.998   3.362   0.867
  393         O 6916   3.895   3.262   0.858
  393         H 6917   3.869   3.376   1.114
  393         H 6918   3.745   3.486   1.050
  393         H 6919   3.889   3.551   0.863
  393         H 6920   4.008   3.541   0.995
  393         H 6921   4.081   3.322   0.925
  393         H 6922   4.034   3.385   0.766
  393         C 6923   3.777   3.305   0.931
  393         H 6924   3.705   3.345   0.858
  393         C 6925   3.716   3.185   1.002
  393         H 6926   3.625   3.216   1.055
  393         H 6927   3.689   3.107   0.930
  393         H 6928   3.786   3.144   1.075
  394         C 6929   5.592   2.582   2.160
  394         C 6930   5.699   2.504   2.238
  394         C 6931   5.621   2.460   2.362
  394         O 6932   5.483   2.450   2.323
  394         H 6933   5.581   2.683   2.201
  394         H 6934   5.613   2.590   2.053
  394         H 6935   5.732   2.417   2.180
  394         H 6936   5.787   2.564   2.263
  394         H 6937   5.629   2.534   2.443
  394         H 6938   5.653   2.363   2.401
  394         C 6939   5.466   2.500   2.188
  394         H 6940   5.462   2.414   2.120
  394         C 6941   5.335   2.577   2.179
  394         H 6942   5.319   2.613   2.077
  394         H 6943   5.250   2.513   2.206
  394         H 6944   5.336   2.664   2.247
  395         C 6945   1.083   4.862   2.328
  395         C 6946   0.964   4.860   2.425
  395         C 6947   1.012   4.954   2.536
  395         O 6948   1.104   5.047   2.475
  395         H 6949   1.162   4.795   2.363
  395         H 6950   1.056   4.834   2.226
  395         H 6951   0.874   4.901   2.376
  395         H 6952   0.939   4.760   2.462
  395         H 6953   1.065   4.899   2.615
  395         H 6954   0.930   5.011   2.583
  395         C 6955   1.129   5.008   2.338
  395         H 6956   1.067   5.071   2.273
  395         C 6957   1.276   5.032   2.305
  395         H 6958   1.296   5.006   2.201
  395         H 6959   1.303   5.137   2.320
  395         H 6960   1.340   4.970   2.369
  396         C 6961   0.284   1.710   4.628
  396         C 6962   0.226   1.768   4.498
  396         C 6963   0.185   1.641   4.422
  396         O 6964   0.156   1.541   4.523
  396         H 6965   0.387   1.675   4.613
  396         H 6966   0.284   1.781   4.711
  396         H 6967   0.138   1.829   4.520
  396         H 6968   0.297   1.829   4.442
  396         H 6969   0.267   1.604   4.359
  396         H 6970   0.097   1.654   4.360
  396         C 6971   0.191   1.591   4.654
  396         H 6972   0.099   1.626   4.703
  396         C 6973   0.252   1.478   4.736
  396         H 6974   0.276   1.513   4.837
  396         H 6975   0.182   1.394   4.745
  396         H 6976   0.344   1.442   4.689
  397         C 6977   5.209   3.284   5.973
  397         C 6978   5.260   3.226   5.840
  397         C 6979   5.179   3.096   5.829
  397         O 6980   5.056   3.118   5.902
  397         H 6981   5.259   3.235   6.057
  397         H 6982   5.224   3.392   5.982
  397         H 6983   5.234   3.294   5.757
  397         H 6984   5.367   3.209   5.838
  397         H 6985   5.232   3.012   5.876
  397         H 6986   5.154   3.069   5.726
  397         C 6987   5.061   3.246   5.970
  397         H 6988   5.005   3.319   5.910
  397         C 6989   4.995   3.232   6.107
  397         H 6990   4.995   3.329   6.158
  397         H 6991   4.891   3.199   6.096
  397         H 6992   5.049   3.159   6.168
  398         C 6993   3.283   3.664   5.454
  398         C 6994   3.346   3.743   5.570
  398         C 6995   3.223   3.777   5.655
  398         O 6996   3.127   3.672   5.631
  398         H 6997   3.239   3.732   5.380
  398         H 6998   3.354   3.599   5.403
  398         H 6999   3.416   3.680   5.626
  398         H 7000   3.400   3.832   5.537
  398         H 7001   3.178   3.872   5.625
  398         H 7002   3.245   3.780   5.763
  398         C 7003   3.173   3.585   5.525
  398         H 7004   3.217   3.495   5.572
  398         C 7005   3.055   3.544   5.438
  398         H 7006   3.088   3.475   5.360
  398         H 7007   2.979   3.493   5.498
  398         H 7008   3.010   3.632   5.391
  399         C 7009   4.752   5.764   5.118
  399         C 7010   4.720   5.686   4.990
  399         C 7011   4.609   5.771   4.928
  399         O 7012   4.631   5.907   4.973
  399         H 7013   4.678   5.742   5.197
  399         H 7014   4.852   5.744   5.159
  399         H 7015   4.808   5.683   4.925
  399         H 7016   4.688   5.583   5.009
  399         H 7017   4.510   5.739   4.962
  399         H 7018   4.610   5.771   4.818
  399         C 7019   4.737   5.909   5.072
  399         H 7020   4.830   5.941   5.022
  399         C 7021   4.702   6.010   5.181
  399         H 7022   4.783   6.015   5.255
  399         H 7023   4.687   6.110   5.139
  399         H 7024   4.610   5.980   5.232
  400         C 7025   2.893   3.061   5.619
  400         C 7026   2.926   3.204   5.573
  400         C 7027   2.789   3.255   5.528
  400         O 7028   2.691   3.183   5.606
  400         H 7029   2.886   2.993   5.533
  400         H 7030   2.967   3.020   5.689
  400         H 7031   2.964   3.263   5.657
  400         H 7032   3.000   3.208   5.493
  400         H 7033   2.771   3.234   5.422
  400         H 7034   2.775   3.362   5.545
  400         C 7035   2.756   3.079   5.683
  400         H 7036   2.768   3.116   5.786
  400         C 7037   2.668   2.955   5.685
  400         H 7038   2.714   2.877   5.747
  400         H 7039   2.569   2.978   5.728
  400         H 7040   2.654   2.916   5.584
  401         C 7041   4.395   6.183   2.099
  401         C 7042   4.256   6.127   2.132
  401         C 7043   4.210   6.220   2.245
  401         O 7044   4.278   6.346   2.223
  401         H 7045   4.469   6.147   2.171
  401         H 7046   4.429   6.157   1.998
  401         H 7047   4.189   6.136   2.045
  401         H 7048   4.257   6.022   2.162
  401         H 7049   4.240   6.182   2.343
  401         H 7050   4.102   6.238   2.245
  401         C 7051   4.374   6.334   2.115
  401         H 7052   4.328   6.375   2.024
  401         C 7053   4.498   6.414   2.150
  401         H 7054   4.571   6.408   2.068
  401         H 7055   4.474   6.519   2.166
  401         H 7056   4.545   6.374   2.241
  402         C 7057   6.442   2.241   1.890
  402         C 7058   6.416   2.090   1.889
  402         C 7059   6.532   2.038   1.803
  402         O 7060   6.640   2.133   1.819
  402         H 7061   6.406   2.287   1.797
  402         H 7062   6.395   2.293   1.974
  402         H 7063   6.423   2.050   1.991
  402         H 7064   6.319   2.062   1.848
  402         H 7065   6.505   2.035   1.697
  402         H 7066   6.568   1.939   1.833
  402         C 7067   6.595   2.248   1.895
  402         H 7068   6.629   2.235   1.999
  402         C 7069   6.657   2.374   1.837
  402         H 7070   6.626   2.461   1.896
  402         H 7071   6.766   2.368   1.839
  402         H 7072   6.625   2.388   1.733
  403         C 7073   0.432   5.875   4.012
  403         C 7074   0.545   5.878   3.909
  403         C 7075   0.468   5.873   3.777
  403         O 7076   0.339   5.932   3.802
  403         H 7077   0.396   5.772   4.027
  403         H 7078   0.460   5.915   4.110
  403         H 7079   0.601   5.973   3.917
  403         H 7080   0.616   5.796   3.920
  403         H 7081   0.453   5.769   3.744
  403         H 7082   0.517   5.929   3.696
  403         C 7083   0.323   5.958   3.944
  403         H 7084   0.344   6.065   3.960
  403         C 7085   0.180   5.927   3.986
  403         H 7086   0.166   5.951   4.092
  403         H 7087   0.109   5.987   3.928
  403         H 7088   0.158   5.821   3.970
  404         C 7089   6.085   2.139   3.458
  404         C 7090   6.224   2.122   3.521
  404         C 7091   6.290   2.257   3.489
  404         O 7092   6.183   2.353   3.479
  404         H 7093   6.089   2.121   3.350
  404         H 7094   6.010   2.072   3.501
  404         H 7095   6.215   2.109   3.629
  404         H 7096   6.280   2.037   3.481
  404         H 7097   6.343   2.253   3.392
  404         H 7098   6.360   2.290   3.566
  404         C 7099   6.054   2.286   3.486
  404         H 7100   6.017   2.297   3.589
  404         C 7101   5.958   2.352   3.389
  404         H 7102   5.859   2.305   3.396
  404         H 7103   5.946   2.459   3.412
  404         H 7104   5.994   2.343   3.286
  405         C 7105   3.102   1.256   3.531
  405         C 7106   3.251   1.275   3.501
  405         C 7107   3.307   1.135   3.530
  405         O 7108   3.199   1.042   3.505
  405         H 7109   3.083   1.260   3.640
  405         H 7110   3.037   1.330   3.483
  405         H 7111   3.265   1.302   3.396
  405         H 7112   3.298   1.352   3.563
  405         H 7113   3.338   1.125   3.635
  405         H 7114   3.392   1.109   3.466
  405         C 7115   3.076   1.114   3.480
  405         H 7116   3.061   1.117   3.371
  405         C 7117   2.961   1.040   3.545
  405         H 7118   2.866   1.092   3.523
  405         H 7119   2.953   0.938   3.507
  405         H 7120   2.974   1.036   3.654
  406         C 7121   6.695   2.771   4.984
  406         C 7122   6.798   2.870   4.927
  406         C 7123   6.928   2.791   4.940
  406         O 7124   6.892   2.651   4.933
  406         H 7125   6.696   2.773   5.094
  406         H 7126   6.593   2.790   4.950
  406         H 7127   6.776   2.891   4.821
  406         H 7128   6.801   2.965   4.981
  406         H 7129   6.977   2.809   5.036
  406         H 7130   7.000   2.812   4.860
  406         C 7131   6.748   2.636   4.934
  406         H 7132   6.715   2.621   4.830
  406         C 7133   6.710   2.515   5.017
  406         H 7134   6.601   2.501   5.016
  406         H 7135   6.757   2.424   4.978
  406         H 7136   6.742   2.529   5.121
  407         C 7137   6.539   3.949   2.520
  407         C 7138   6.507   4.080   2.447
  407         C 7139   6.393   4.037   2.354
  407         O 7140   6.327   3.926   2.419
  407         H 7141   6.602   3.885   2.458
  407         H 7142   6.590   3.964   2.616
  407         H 7143   6.472   4.156   2.519
  407         H 7144   6.592   4.122   2.392
  407         H 7145   6.431   4.003   2.257
  407         H 7146   6.319   4.116   2.336
  407         C 7147   6.400   3.886   2.537
  407         H 7148   6.351   3.931   2.625
  407         C 7149   6.398   3.735   2.549
  407         H 7150   6.451   3.704   2.640
  407         H 7151   6.295   3.698   2.555
  407         H 7152   6.447   3.689   2.463
  408         C 7153   0.938   6.181   4.244
  408         C 7154   0.984   6.197   4.098
  408         C 7155   1.118   6.270   4.116
  408         O 7156   1.169   6.232   4.246
  408         H 7157   0.893   6.274   4.280
  408         H 7158   0.865   6.100   4.258
  408         H 7159   1.000   6.098   4.053
  408         H 7160   0.914   6.253   4.036
  408         H 7161   1.105   6.379   4.114
  408         H 7162   1.192   6.243   4.040
  408         C 7163   1.069   6.155   4.317
  408         H 7164   1.096   6.048   4.307
  408         C 7165   1.072   6.194   4.464
  408         H 7166   0.999   6.133   4.520
  408         H 7167   1.171   6.177   4.508
  408         H 7168   1.046   6.299   4.476
  409         C 7169   2.538   3.061   0.681
  409         C 7170   2.655   3.048   0.583
  409         C 7171   2.645   3.179   0.504
  409         O 7172   2.584   3.275   0.593
  409         H 7173   2.444   3.034   0.632
  409         H 7174   2.549   2.998   0.770
  409         H 7175   2.750   3.043   0.638
  409         H 7176   2.649   2.960   0.518
  409         H 7177   2.581   3.168   0.416
  409         H 7178   2.742   3.218   0.472
  409         C 7179   2.540   3.210   0.715
  409         H 7180   2.616   3.229   0.792
  409         C 7181   2.407   3.269   0.758
  409         H 7182   2.375   3.223   0.852
  409         H 7183   2.416   3.377   0.775
  409         H 7184   2.330   3.251   0.682
  410         C 7185   6.277   2.651   4.813
  410         C 7186   6.183   2.767   4.847
  410         C 7187   6.052   2.723   4.779
  410         O 7188   6.054   2.579   4.777
  410         H 7189   6.315   2.660   4.711
  410         H 7190   6.362   2.642   4.881
  410         H 7191   6.169   2.775   4.955
  410         H 7192   6.218   2.864   4.810
  410         H 7193   6.046   2.760   4.676
  410         H 7194   5.963   2.756   4.833
  410         C 7195   6.183   2.530   4.822
  410         H 7196   6.172   2.500   4.928
  410         C 7197   6.223   2.409   4.739
  410         H 7198   6.319   2.369   4.775
  410         H 7199   6.148   2.330   4.747
  410         H 7200   6.234   2.437   4.634
  411         C 7201   1.605   0.316   4.029
  411         C 7202   1.514   0.200   3.985
  411         C 7203   1.404   0.204   4.091
  411         O 7204   1.396   0.341   4.137
  411         H 7205   1.670   0.285   4.111
  411         H 7206   1.668   0.355   3.948
  411         H 7207   1.472   0.221   3.886
  411         H 7208   1.565   0.104   3.982
  411         H 7209   1.429   0.141   4.177
  411         H 7210   1.306   0.174   4.053
  411         C 7211   1.503   0.419   4.079
  411         H 7212   1.462   0.475   3.994
  411         C 7213   1.556   0.517   4.183
  411         H 7214   1.635   0.579   4.140
  411         H 7215   1.476   0.583   4.218
  411         H 7216   1.597   0.463   4.269
  412         C 7217   4.909   3.085   4.713
  412         C 7218   4.899   2.947   4.778
  412         C 7219   5.044   2.897   4.770
  412         O 7220   5.127   3.015   4.771
  412         H 7221   4.910   3.076   4.603
  412         H 7222   4.828   3.153   4.741
  412         H 7223   4.867   2.956   4.882
  412         H 7224   4.829   2.879   4.727
  412         H 7225   5.062   2.842   4.676
  412         H 7226   5.072   2.833   4.854
  412         C 7227   5.045   3.134   4.762
  412         H 7228   5.034   3.175   4.864
  412         C 7229   5.114   3.236   4.674
  412         H 7230   5.055   3.328   4.669
  412         H 7231   5.213   3.262   4.713
  412         H 7232   5.126   3.197   4.572
  413         C 7233   6.076   0.754   5.912
  413         C 7234   6.142   0.887   5.950
  413         C 7235   6.021   0.981   5.961
  413         O 7236   5.909   0.898   5.997
  413         H 7237   6.052   0.752   5.805
  413         H 7238   6.137   0.667   5.936
  413         H 7239   6.193   0.878   6.047
  413         H 7240   6.215   0.922   5.876
  413         H 7241   5.999   1.029   5.865
  413         H 7242   6.033   1.059   6.037
  413         C 7243   5.946   0.758   5.993
  413         H 7244   5.967   0.726   6.097
  413         C 7245   5.831   0.676   5.938
  413         H 7246   5.857   0.570   5.938
  413         H 7247   5.741   0.689   5.998
  413         H 7248   5.809   0.707   5.835
  414         C 7249   6.240   1.448   2.180
  414         C 7250   6.171   1.313   2.159
  414         C 7251   6.264   1.245   2.058
  414         O 7252   6.396   1.300   2.081
  414         H 7253   6.218   1.517   2.097
  414         H 7254   6.213   1.497   2.274
  414         H 7255   6.167   1.257   2.253
  414         H 7256   6.068   1.322   2.121
  414         H 7257   6.234   1.266   1.955
  414         H 7258   6.269   1.136   2.071
  414         C 7259   6.388   1.409   2.176
  414         H 7260   6.419   1.370   2.274
  414         C 7261   6.484   1.519   2.133
  414         H 7262   6.482   1.601   2.206
  414         H 7263   6.587   1.481   2.127
  414         H 7264   6.456   1.559   2.035
  415         C 7265   6.432   1.873   6.238
  415         C 7266   6.295   1.919   6.184
  415         C 7267   6.292   1.850   6.047
  415         O 7268   6.374   1.732   6.058
  415         H 7269   6.512   1.934   6.195
  415         H 7270   6.439   1.879   6.347
  415         H 7271   6.215   1.881   6.248
  415         H 7272   6.285   2.027   6.177
  415         H 7273   6.334   1.915   5.969
  415         H 7274   6.191   1.820   6.016
  415         C 7275   6.441   1.730   6.186
  415         H 7276   6.385   1.663   6.253
  415         C 7277   6.582   1.676   6.168
  415         H 7278   6.633   1.671   6.265
  415         H 7279   6.580   1.575   6.125
  415         H 7280   6.640   1.741   6.102
  416         C 7281   1.481   3.296   0.986
  416         C 7282   1.370   3.379   1.053
  416         C 7283   1.320   3.282   1.161
  416         O 7284   1.431   3.197   1.195
  416         H 7285   1.438   3.224   0.915
  416         H 7286   1.555   3.357   0.933
  416         H 7287   1.413   3.469   1.099
  416         H 7288   1.291   3.409   0.984
  416         H 7289   1.238   3.219   1.123
  416         H 7290   1.285   3.333   1.252
  416         C 7291   1.542   3.222   1.105
  416         H 7292   1.613   3.288   1.157
  416         C 7293   1.611   3.090   1.072
  416         H 7294   1.697   3.108   1.007
  416         H 7295   1.646   3.041   1.163
  416         H 7296   1.541   3.023   1.020
  417         C 7297   6.719   0.421   2.901
  417         C 7298   6.716   0.514   3.023
  417         C 7299   6.606   0.614   2.984
  417         O 7300   6.516   0.543   2.895
  417         H 7301   6.776   0.466   2.819
  417         H 7302   6.762   0.323   2.923
  417         H 7303   6.687   0.458   3.113
  417         H 7304   6.812   0.563   3.043
  417         H 7305   6.647   0.700   2.930
  417         H 7306   6.549   0.650   3.070
  417         C 7307   6.571   0.412   2.863
  417         H 7308   6.521   0.338   2.928
  417         C 7309   6.543   0.381   2.717
  417         H 7310   6.580   0.281   2.693
  417         H 7311   6.435   0.382   2.697
  417         H 7312   6.591   0.454   2.652
  418         C 7313   2.891   1.703   4.764
  418         C 7314   2.899   1.556   4.722
  418         C 7315   3.031   1.511   4.786
  418         O 7316   3.050   1.595   4.902
  418         H 7317   2.955   1.765   4.699
  418         H 7318   2.790   1.744   4.761
  418         H 7319   2.815   1.500   4.764
  418         H 7320   2.899   1.541   4.613
  418         H 7321   3.116   1.526   4.718
  418         H 7322   3.030   1.407   4.818
  418         C 7323   2.949   1.699   4.905
  418         H 7324   2.871   1.668   4.976
  418         C 7325   3.012   1.829   4.954
  418         H 7326   2.936   1.908   4.960
  418         H 7327   3.056   1.816   5.054
  418         H 7328   3.090   1.862   4.885
  419         C 7329   1.600   0.225   4.911
  419         C 7330   1.451   0.246   4.877
  419         C 7331   1.414   0.362   4.970
  419         O 7332   1.535   0.437   4.992
  419         H 7333   1.611   0.167   5.003
  419         H 7334   1.656   0.174   4.832
  419         H 7335   1.440   0.275   4.772
  419         H 7336   1.390   0.157   4.894
  419         H 7337   1.378   0.325   5.067
  419         H 7338   1.338   0.428   4.928
  419         C 7339   1.648   0.368   4.933
  419         H 7340   1.669   0.415   4.836
  419         C 7341   1.769   0.383   5.025
  419         H 7342   1.856   0.334   4.980
  419         H 7343   1.793   0.489   5.040
  419         H 7344   1.749   0.337   5.122
  420         C 7345   0.364   3.883   6.423
  420         C 7346   0.402   3.776   6.527
  420         C 7347   0.295   3.669   6.502
  420         O 7348   0.256   3.681   6.364
  420         H 7349   0.281   3.944   6.460
  420         H 7350   0.447   3.950   6.397
  420         H 7351   0.502   3.737   6.506
  420         H 7352   0.401   3.813   6.630
  420         H 7353   0.206   3.686   6.565
  420         H 7354   0.331   3.567   6.520
  420         C 7355   0.318   3.798   6.305
  420         H 7356   0.406   3.764   6.248
  420         C 7357   0.220   3.865   6.210
  420         H 7358   0.267   3.952   6.162
  420         H 7359   0.188   3.796   6.131
  420         H 7360   0.131   3.899   6.265
  421         C 7361   2.890   3.465   1.629
  421         C 7362   2.788   3.579   1.628
  421         C 7363   2.814   3.647   1.763
  421         O 7364   2.953   3.622   1.794
  421         H 7365   2.854   3.381   1.690
  421         H 7366   2.915   3.427   1.530
  421         H 7367   2.808   3.648   1.546
  421         H 7368   2.684   3.544   1.619
  421         H 7369   2.753   3.604   1.843
  421         H 7370   2.798   3.755   1.761
  421         C 7371   3.010   3.530   1.698
  421         H 7372   3.067   3.590   1.624
  421         C 7373   3.105   3.435   1.769
  421         H 7374   3.152   3.367   1.697
  421         H 7375   3.185   3.491   1.821
  421         H 7376   3.051   3.376   1.843
  422         C 7377   2.553   1.055   3.429
  422         C 7378   2.497   0.914   3.406
  422         C 7379   2.348   0.935   3.434
  422         O 7380   2.319   1.073   3.403
  422         H 7381   2.566   1.075   3.537
  422         H 7382   2.649   1.073   3.379
  422         H 7383   2.513   0.884   3.302
  422         H 7384   2.542   0.839   3.471
  422         H 7385   2.324   0.918   3.540
  422         H 7386   2.283   0.871   3.374
  422         C 7387   2.442   1.144   3.374
  422         H 7388   2.451   1.151   3.264
  422         C 7389   2.434   1.284   3.432
  422         H 7390   2.525   1.340   3.408
  422         H 7391   2.348   1.339   3.392
  422         H 7392   2.424   1.279   3.542
  423         C 7393   4.709   2.858   6.026
  423         C 7394   4.810   2.785   6.115
  423         C 7395   4.941   2.855   6.078
  423         O 7396   4.906   2.988   6.035
  423         H 7397   4.712   2.818   5.924
  423         H 7398   4.606   2.852   6.062
  423         H 7399   4.786   2.803   6.221
  423         H 7400   4.813   2.677   6.098
  423         H 7401   4.991   2.803   5.995
  423         H 7402   5.012   2.862   6.161
  423         C 7403   4.762   3.002   6.027
  423         H 7404   4.728   3.053   6.119
  423         C 7405   4.726   3.086   5.906
  423         H 7406   4.617   3.100   5.901
  423         H 7407   4.773   3.185   5.912
  423         H 7408   4.759   3.037   5.814
  424         C 7409   5.556   4.642   5.523
  424         C 7410   5.657   4.635   5.638
  424         C 7411   5.763   4.540   5.580
  424         O 7412   5.758   4.555   5.437
  424         H 7413   5.490   4.554   5.523
  424         H 7414   5.492   4.732   5.527
  424         H 7415   5.700   4.734   5.657
  424         H 7416   5.614   4.597   5.731
  424         H 7417   5.740   4.435   5.605
  424         H 7418   5.864   4.563   5.614
  424         C 7419   5.646   4.640   5.400
  424         H 7420   5.685   4.741   5.381
  424         C 7421   5.582   4.586   5.273
  424         H 7422   5.500   4.651   5.241
  424         H 7423   5.655   4.582   5.191
  424         H 7424   5.543   4.485   5.289
  425         C 7425   6.672   6.438   3.800
  425         C 7426   6.781   6.490   3.894
  425         C 7427   6.837   6.609   3.814
  425         O 7428   6.729   6.657   3.731
  425         H 7429   6.715   6.376   3.720
  425         H 7430   6.595   6.379   3.851
  425         H 7431   6.738   6.525   3.988
  425         H 7432   6.858   6.416   3.917
  425         H 7433   6.920   6.578   3.749
  425         H 7434   6.872   6.691   3.878
  425         C 7435   6.615   6.568   3.741
  425         H 7436   6.543   6.612   3.811
  425         C 7437   6.550   6.554   3.604
  425         H 7438   6.462   6.490   3.610
  425         H 7439   6.518   6.652   3.566
  425         H 7440   6.621   6.511   3.532
  426         C 7441   3.327   2.412   2.866
  426         C 7442   3.352   2.518   2.759
  426         C 7443   3.506   2.518   2.750
  426         O 7444   3.548   2.385   2.788
  426         H 7445   3.342   2.454   2.967
  426         H 7446   3.226   2.369   2.862
  426         H 7447   3.308   2.487   2.663
  426         H 7448   3.312   2.617   2.784
  426         H 7449   3.550   2.590   2.820
  426         H 7450   3.543   2.539   2.649
  426         C 7451   3.435   2.308   2.836
  426         H 7452   3.402   2.243   2.753
  426         C 7453   3.479   2.223   2.953
  426         H 7454   3.395   2.161   2.988
  426         H 7455   3.561   2.156   2.925
  426         H 7456   3.513   2.286   3.036
  427         C 7457   0.332   6.470   5.623
  427         C 7458   0.400   6.545   5.739
  427         C 7459   0.329   6.681   5.733
  427         O 7460   0.198   6.657   5.677
  427         H 7461   0.376   6.499   5.527
  427         H 7462   0.339   6.361   5.633
  427         H 7463   0.379   6.495   5.834
  427         H 7464   0.508   6.554   5.728
  427         H 7465   0.383   6.751   5.668
  427         H 7466   0.317   6.728   5.832
  427         C 7467   0.188   6.520   5.632
  427         H 7468   0.134   6.463   5.710
  427         C 7469   0.109   6.516   5.502
  427         H 7470   0.097   6.412   5.469
  427         H 7471   0.009   6.559   5.516
  427         H 7472   0.161   6.572   5.424
  428         C 7473   6.827   2.751   3.612
  428         C 7474   6.711   2.704   3.523
  428         C 7475   6.698   2.557   3.565
  428         O 7476   6.744   2.549   3.702
  428         H 7477   6.924   2.721   3.570
  428         H 7478   6.829   2.860   3.627
  428         H 7479   6.620   2.759   3.547
  428         H 7480   6.731   2.715   3.416
  428         H 7481   6.761   2.492   3.503
  428         H 7482   6.595   2.520   3.561
  428         C 7483   6.801   2.676   3.743
  428         H 7484   6.724   2.729   3.801
  428         C 7485   6.923   2.651   3.829
  428         H 7486   6.965   2.746   3.864
  428         H 7487   6.897   2.591   3.918
  428         H 7488   7.000   2.597   3.773
  429         C 7489   1.252   2.974   0.625
  429         C 7490   1.222   3.096   0.712
  429         C 7491   1.129   3.038   0.820
  429         O 7492   1.165   2.898   0.832
  429         H 7493   1.168   2.954   0.556
  429         H 7494   1.343   2.983   0.567
  429         H 7495   1.314   3.134   0.758
  429         H 7496   1.175   3.178   0.657
  429         H 7497   1.024   3.044   0.789
  429         H 7498   1.140   3.086   0.917
  429         C 7499   1.260   2.862   0.729
  429         H 7500   1.360   2.862   0.775
  429         C 7501   1.229   2.722   0.678
  429         H 7502   1.303   2.692   0.603
  429         H 7503   1.232   2.649   0.760
  429         H 7504   1.129   2.720   0.633
  430         C 7505   6.522   6.327   2.320
  430         C 7506   6.515   6.448   2.227
  430         C 7507   6.648   6.519   2.257
  430         O 7508   6.740   6.416   2.300
  430         H 7509   6.494   6.355   2.422
  430         H 7510   6.457   6.244   2.289
  430         H 7511   6.512   6.415   2.122
  430         H 7512   6.428   6.512   2.244
  430         H 7513   6.636   6.592   2.338
  430         H 7514   6.690   6.570   2.170
  430         C 7515   6.670   6.290   2.315
  430         H 7516   6.690   6.230   2.225
  430         C 7517   6.724   6.217   2.437
  430         H 7518   6.674   6.120   2.447
  430         H 7519   6.832   6.200   2.428
  430         H 7520   6.705   6.275   2.528
  431         C 7521   1.365   3.344   6.420
  431         C 7522   1.469   3.240   6.375
  431         C 7523   1.381   3.118   6.348
  431         O 7524   1.250   3.168   6.311
  431         H 7525   1.337   3.329   6.525
  431         H 7526   1.399   3.447   6.408
  431         H 7527   1.518   3.273   6.283
  431         H 7528   1.546   3.220   6.450
  431         H 7529   1.370   3.055   6.438
  431         H 7530   1.418   3.055   6.267
  431         C 7531   1.246   3.312   6.329
  431         H 7532   1.261   3.359   6.231
  431         C 7533   1.109   3.351   6.384
  431         H 7534   1.103   3.460   6.395
  431         H 7535   1.029   3.319   6.316
  431         H 7536   1.093   3.305   6.482
  432         C 7537   6.647   0.097   1.710
  432         C 7538   6.735   0.145   1.826
  432         C 7539   6.643   0.245   1.897
  432         O 7540   6.508   0.203   1.869
  432         H 7541   6.648   0.170   1.628
  432         H 7542   6.676  -0.000   1.669
  432         H 7543   6.758   0.061   1.893
  432         H 7544   6.829   0.190   1.794
  432         H 7545   6.656   0.347   1.857
  432         H 7546   6.658   0.248   2.005
  432         C 7547   6.508   0.094   1.774
  432         H 7548   6.496  -0.000   1.830
  432         C 7549   6.391   0.111   1.678
  432         H 7550   6.388   0.027   1.608
  432         H 7551   6.296   0.113   1.733
  432         H 7552   6.401   0.204   1.621
  433         C 7553   5.987   1.320   0.340
  433         C 7554   5.861   1.260   0.402
  433         C 7555   5.857   1.120   0.339
  433         O 7556   5.995   1.085   0.310
  433         H 7557   5.967   1.356   0.238
  433         H 7558   6.030   1.403   0.397
  433         H 7559   5.872   1.253   0.511
  433         H 7560   5.770   1.317   0.381
  433         H 7561   5.801   1.120   0.245
  433         H 7562   5.815   1.044   0.406
  433         C 7563   6.081   1.199   0.334
  433         H 7564   6.128   1.185   0.433
  433         C 7565   6.188   1.204   0.227
  433         H 7566   6.257   1.288   0.246
  433         H 7567   6.247   1.112   0.226
  433         H 7568   6.143   1.218   0.128
  434         C 7569   2.315   0.383   4.576
  434         C 7570   2.342   0.236   4.608
  434         C 7571   2.491   0.223   4.577
  434         O 7572   2.549   0.353   4.599
  434         H 7573   2.304   0.398   4.468
  434         H 7574   2.227   0.424   4.625
  434         H 7575   2.322   0.216   4.714
  434         H 7576   2.281   0.167   4.549
  434         H 7577   2.509   0.194   4.473
  434         H 7578   2.543   0.151   4.642
  434         C 7579   2.444   0.450   4.624
  434         H 7580   2.438   0.466   4.733
  434         C 7581   2.480   0.582   4.556
  434         H 7582   2.403   0.657   4.578
  434         H 7583   2.576   0.620   4.593
  434         H 7584   2.486   0.568   4.448
  435         C 7585   2.565   2.588   3.809
  435         C 7586   2.712   2.620   3.841
  435         C 7587   2.716   2.605   3.993
  435         O 7588   2.613   2.510   4.027
  435         H 7589   2.501   2.675   3.829
  435         H 7590   2.549   2.556   3.706
  435         H 7591   2.778   2.547   3.793
  435         H 7592   2.742   2.720   3.808
  435         H 7593   2.693   2.700   4.043
  435         H 7594   2.812   2.568   4.030
  435         C 7595   2.534   2.477   3.910
  435         H 7596   2.571   2.381   3.871
  435         C 7597   2.388   2.463   3.949
  435         H 7598   2.328   2.434   3.862
  435         H 7599   2.376   2.385   4.026
  435         H 7600   2.350   2.557   3.989
  436         C 7601   0.741   1.945   0.228
  436         C 7602   0.780   2.027   0.352
  436         C 7603   0.844   1.920   0.441
  436         O 7604   0.897   1.819   0.353
  436         H 7605   0.648   1.890   0.245
  436         H 7606   0.729   2.005   0.137
  436         H 7607   0.854   2.103   0.325
  436         H 7608   0.695   2.076   0.399
  436         H 7609   0.769   1.873   0.507
  436         H 7610   0.925   1.959   0.504
  436         C 7611   0.858   1.846   0.216
  436         H 7612   0.942   1.895   0.166
  436         C 7613   0.826   1.715   0.146
  436         H 7614   0.799   1.734   0.042
  436         H 7615   0.913   1.648   0.148
  436         H 7616   0.742   1.665   0.195
  437         C 7617   0.555   0.532   6.831
  437         C 7618   0.627   0.397   6.845
  437         C 7619   0.773   0.436   6.816
  437         O 7620   0.787   0.574   6.855
  437         H 7621   0.538   0.556   6.725
  437         H 7622   0.459   0.536   6.883
  437         H 7623   0.617   0.359   6.947
  437         H 7624   0.590   0.321   6.776
  437         H 7625   0.796   0.428   6.709
  437         H 7626   0.845   0.376   6.872
  437         C 7627   0.658   0.630   6.890
  437         H 7628   0.649   0.629   7.000
  437         C 7629   0.649   0.773   6.840
  437         H 7630   0.553   0.817   6.869
  437         H 7631   0.729   0.834   6.882
  437         H 7632   0.657   0.775   6.731
  438         C 7633   3.559   4.909   2.267
  438         C 7634   3.461   4.893   2.150
  438         C 7635   3.554   4.852   2.036
  438         O 7636   3.666   4.784   2.097
  438         H 7637   3.611   5.005   2.261
  438         H 7638   3.511   4.901   2.365
  438         H 7639   3.388   4.814   2.171
  438         H 7640   3.405   4.985   2.127
  438         H 7641   3.592   4.939   1.981
  438         H 7642   3.507   4.784   1.964
  438         C 7643   3.658   4.795   2.241
  438         H 7644   3.616   4.701   2.280
  438         C 7645   3.797   4.815   2.298
  438         H 7646   3.793   4.820   2.407
  438         H 7647   3.863   4.733   2.270
  438         H 7648   3.841   4.909   2.260
  439         C 7649   4.887   6.140   3.891
  439         C 7650   4.758   6.098   3.819
  439         C 7651   4.695   6.002   3.920
  439         O 7652   4.741   6.044   4.050
  439         H 7653   4.964   6.062   3.880
  439         H 7654   4.928   6.234   3.855
  439         H 7655   4.694   6.185   3.803
  439         H 7656   4.776   6.050   3.722
  439         H 7657   4.727   5.899   3.904
  439         H 7658   4.585   6.005   3.919
  439         C 7659   4.841   6.148   4.037
  439         H 7660   4.792   6.245   4.054
  439         C 7661   4.950   6.127   4.141
  439         H 7662   5.025   6.207   4.134
  439         H 7663   4.908   6.128   4.242
  439         H 7664   5.000   6.031   4.125
  440         C 7665   4.529   5.015   4.925
  440         C 7666   4.596   5.151   4.907
  440         C 7667   4.745   5.113   4.896
  440         O 7668   4.748   4.979   4.842
  440         H 7669   4.538   4.981   5.030
  440         H 7670   4.424   5.014   4.898
  440         H 7671   4.562   5.199   4.814
  440         H 7672   4.577   5.221   4.989
  440         H 7673   4.793   5.112   4.994
  440         H 7674   4.801   5.179   4.830
  440         C 7675   4.614   4.925   4.834
  440         H 7676   4.579   4.936   4.730
  440         C 7677   4.616   4.778   4.872
  440         H 7678   4.516   4.735   4.863
  440         H 7679   4.683   4.722   4.806
  440         H 7680   4.651   4.765   4.975
  441         C 7681   6.530   6.655   4.300
  441         C 7682   6.457   6.782   4.255
  441         C 7683   6.560   6.891   4.286
  441         O 7684   6.689   6.827   4.277
  441         H 7685   6.523   6.643   4.409
  441         H 7686   6.491   6.563   4.253
  441         H 7687   6.436   6.778   4.148
  441         H 7688   6.362   6.798   4.308
  441         H 7689   6.548   6.930   4.388
  441         H 7690   6.557   6.975   4.216
  441         C 7691   6.674   6.685   4.259
  441         H 7692   6.687   6.663   4.152
  441         C 7693   6.781   6.612   4.339
  441         H 7694   6.773   6.504   4.323
  441         H 7695   6.881   6.643   4.307
  441         H 7696   6.770   6.633   4.446
  442         C 7697   5.320   6.482   1.946
  442         C 7698   5.464   6.434   1.925
  442         C 7699   5.534   6.561   1.877
  442         O 7700   5.461   6.672   1.934
  442         H 7701   5.267   6.487   1.850
  442         H 7702   5.263   6.419   2.014
  442         H 7703   5.507   6.400   2.020
  442         H 7704   5.473   6.352   1.853
  442         H 7705   5.531   6.570   1.768
  442         H 7706   5.639   6.568   1.909
  442         C 7707   5.342   6.624   2.000
  442         H 7708   5.363   6.618   2.108
  442         C 7709   5.228   6.721   1.976
  442         H 7710   5.137   6.688   2.028
  442         H 7711   5.253   6.821   2.013
  442         H 7712   5.205   6.728   1.869
  443         C 7713   3.331   1.406   4.931
  443         C 7714   3.307   1.349   5.071
  443         C 7715   3.408   1.429   5.156
  443         O 7716   3.426   1.555   5.088
  443         H 7717   3.420   1.360   4.885
  443         H 7718   3.247   1.391   4.863
  443         H 7719   3.205   1.370   5.104
  443         H 7720   3.324   1.241   5.078
  443         H 7721   3.505   1.378   5.161
  443         H 7722   3.373   1.448   5.258
  443         C 7723   3.358   1.554   4.960
  443         H 7724   3.262   1.606   4.973
  443         C 7725   3.443   1.627   4.857
  443         H 7726   3.391   1.629   4.761
  443         H 7727   3.462   1.730   4.888
  443         H 7728   3.539   1.576   4.844
  444         C 7729   6.484   3.682   6.242
  444         C 7730   6.625   3.677   6.181
  444         C 7731   6.650   3.825   6.148
  444         O 7732   6.571   3.901   6.242
  444         H 7733   6.408   3.687   6.162
  444         H 7734   6.461   3.596   6.306
  444         H 7735   6.697   3.642   6.256
  444         H 7736   6.633   3.613   6.093
  444         H 7737   6.616   3.849   6.047
  444         H 7738   6.755   3.854   6.158
  444         C 7739   6.486   3.813   6.320
  444         H 7740   6.535   3.797   6.417
  444         C 7741   6.351   3.879   6.341
  444         H 7742   6.287   3.815   6.403
  444         H 7743   6.362   3.976   6.392
  444         H 7744   6.301   3.897   6.245
  445         C 7745   3.655   5.769   3.720
  445         C 7746   3.589   5.637   3.678
  445         C 7747   3.443   5.680   3.659
  445         O 7748   3.445   5.820   3.624
  445         H 7749   3.637   5.789   3.827
  445         H 7750   3.763   5.771   3.703
  445         H 7751   3.631   5.602   3.583
  445         H 7752   3.599   5.557   3.752
  445         H 7753   3.385   5.669   3.752
  445         H 7754   3.391   5.624   3.580
  445         C 7755   3.580   5.871   3.635
  445         H 7756   3.624   5.874   3.534
  445         C 7757   3.576   6.012   3.691
  445         H 7758   3.677   6.054   3.697
  445         H 7759   3.516   6.078   3.627
  445         H 7760   3.532   6.012   3.792
  446         C 7761   0.802   2.197   4.956
  446         C 7762   0.817   2.181   5.108
  446         C 7763   0.853   2.033   5.121
  446         O 7764   0.919   1.997   4.998
  446         H 7765   0.704   2.161   4.923
  446         H 7766   0.813   2.301   4.922
  446         H 7767   0.898   2.245   5.145
  446         H 7768   0.726   2.207   5.164
  446         H 7769   0.763   1.971   5.132
  446         H 7770   0.920   2.012   5.205
  446         C 7771   0.913   2.106   4.903
  446         H 7772   1.009   2.159   4.907
  446         C 7773   0.890   2.050   4.764
  446         H 7774   0.889   2.132   4.690
  446         H 7775   0.971   1.981   4.736
  446         H 7776   0.795   1.996   4.759
  447         C 7777   3.028   2.028   0.641
  447         C 7778   3.181   2.042   0.645
  447         C 7779   3.199   2.185   0.696
  447         O 7780   3.082   2.215   0.776
  447         H 7781   2.987   2.076   0.551
  447         H 7782   2.993   1.925   0.644
  447         H 7783   3.223   1.970   0.716
  447         H 7784   3.228   2.026   0.547
  447         H 7785   3.203   2.257   0.613
  447         H 7786   3.288   2.198   0.758
  447         C 7787   2.986   2.108   0.765
  447         H 7788   2.996   2.044   0.854
  447         C 7789   2.845   2.166   0.761
  447         H 7790   2.771   2.086   0.756
  447         H 7791   2.826   2.226   0.850
  447         H 7792   2.833   2.230   0.673
  448         C 7793   2.983   2.388   2.065
  448         C 7794   2.932   2.515   1.995
  448         C 7795   2.883   2.599   2.114
  448         O 7796   2.962   2.559   2.228
  448         H 7797   2.899   2.322   2.090
  448         H 7798   3.055   2.332   2.006
  448         H 7799   3.015   2.565   1.944
  448         H 7800   2.853   2.496   1.922
  448         H 7801   2.777   2.580   2.136
  448         H 7802   2.896   2.707   2.098
  448         C 7803   3.044   2.445   2.194
  448         H 7804   3.146   2.481   2.172
  448         C 7805   3.049   2.349   2.312
  448         H 7806   3.114   2.264   2.288
  448         H 7807   3.089   2.399   2.401
  448         H 7808   2.948   2.311   2.335
  449         C 7809   6.031   0.559   1.098
  449         C 7810   6.172   0.553   1.037
  449         C 7811   6.256   0.509   1.157
  449         O 7812   6.168   0.432   1.242
  449         H 7813   6.017   0.652   1.154
  449         H 7814   5.951   0.552   1.023
  449         H 7815   6.176   0.478   0.957
  449         H 7816   6.206   0.649   0.996
  449         H 7817   6.294   0.595   1.214
  449         H 7818   6.342   0.446   1.129
  449         C 7819   6.032   0.440   1.193
  449         H 7820   6.012   0.347   1.137
  449         C 7821   5.937   0.449   1.311
  449         H 7822   5.833   0.451   1.276
  449         H 7823   5.948   0.363   1.378
  449         H 7824   5.956   0.541   1.369
  450         C 7825   4.933   4.206   3.131
  450         C 7826   5.001   4.340   3.160
  450         C 7827   4.885   4.439   3.139
  450         O 7828   4.764   4.367   3.168
  450         H 7829   4.926   4.189   3.022
  450         H 7830   4.985   4.120   3.175
  450         H 7831   5.036   4.344   3.264
  450         H 7832   5.086   4.362   3.095
  450         H 7833   4.881   4.474   3.035
  450         H 7834   4.891   4.527   3.205
  450         C 7835   4.794   4.226   3.190
  450         H 7836   4.797   4.209   3.299
  450         C 7837   4.683   4.142   3.128
  450         H 7838   4.703   4.035   3.147
  450         H 7839   4.586   4.167   3.172
  450         H 7840   4.678   4.158   3.020
  451         C 7841   5.940   3.653   6.099
  451         C 7842   6.016   3.778   6.051
  451         C 7843   5.994   3.875   6.168
  451         O 7844   5.976   3.793   6.286
  451         H 7845   5.832   3.665   6.082
  451         H 7846   5.973   3.561   6.050
  451         H 7847   6.122   3.756   6.039
  451         H 7848   5.979   3.818   5.956
  451         H 7849   5.903   3.935   6.153
  451         H 7850   6.078   3.943   6.184
  451         C 7851   5.969   3.653   6.249
  451         H 7852   6.068   3.609   6.267
  451         C 7853   5.866   3.584   6.336
  451         H 7854   5.862   3.477   6.312
  451         H 7855   5.891   3.594   6.442
  451         H 7856   5.766   3.627   6.319
  452         C 7857   1.112   0.781   2.997
  452         C 7858   0.984   0.711   3.043
  452         C 7859   0.908   0.825   3.111
  452         O 7860   0.951   0.947   3.047
  452         H 7861   1.183   0.791   3.081
  452         H 7862   1.163   0.730   2.915
  452         H 7863   0.928   0.674   2.956
  452         H 7864   1.002   0.627   3.110
  452         H 7865   0.932   0.831   3.218
  452         H 7866   0.799   0.817   3.100
  452         C 7867   1.061   0.920   2.957
  452         H 7868   1.019   0.914   2.855
  452         C 7869   1.162   1.033   2.964
  452         H 7870   1.244   1.015   2.893
  452         H 7871   1.115   1.128   2.939
  452         H 7872   1.204   1.039   3.065
  453         C 7873   6.713   4.912   4.187
  453         C 7874   6.655   4.795   4.106
  453         C 7875   6.779   4.706   4.085
  453         O 7876   6.866   4.732   4.198
  453         H 7877   6.766   4.983   4.121
  453         H 7878   6.638   4.967   4.244
  453         H 7879   6.579   4.743   4.164
  453         H 7880   6.610   4.826   4.011
  453         H 7881   6.832   4.733   3.993
  453         H 7882   6.755   4.600   4.082
  453         C 7883   6.815   4.841   4.277
  453         H 7884   6.762   4.798   4.364
  453         C 7885   6.930   4.927   4.326
  453         H 7886   6.893   5.008   4.389
  453         H 7887   7.001   4.867   4.385
  453         H 7888   6.984   4.970   4.241
  454         C 7889   2.339   4.523   3.829
  454         C 7890   2.208   4.543   3.751
  454         C 7891   2.219   4.690   3.709
  454         O 7892   2.360   4.720   3.700
  454         H 7893   2.329   4.562   3.931
  454         H 7894   2.369   4.418   3.835
  454         H 7895   2.206   4.478   3.662
  454         H 7896   2.118   4.523   3.810
  454         H 7897   2.174   4.757   3.784
  454         H 7898   2.173   4.711   3.612
  454         C 7899   2.438   4.607   3.749
  454         H 7900   2.473   4.550   3.662
  454         C 7901   2.557   4.659   3.827
  454         H 7902   2.619   4.576   3.862
  454         H 7903   2.620   4.724   3.765
  454         H 7904   2.524   4.717   3.915
  455         C 7905   4.034   6.385   5.043
  455         C 7906   4.127   6.266   5.019
  455         C 7907   4.035   6.147   5.046
  455         O 7908   3.901   6.191   5.015
  455         H 7909   4.023   6.405   5.150
  455         H 7910   4.066   6.477   4.994
  455         H 7911   4.162   6.265   4.916
  455         H 7912   4.215   6.266   5.085
  455         H 7913   4.037   6.117   5.152
  455         H 7914   4.058   6.059   4.984
  455         C 7915   3.901   6.333   4.986
  455         H 7916   3.901   6.346   4.877
  455         C 7917   3.776   6.396   5.045
  455         H 7918   3.773   6.503   5.022
  455         H 7919   3.685   6.349   5.004
  455         H 7920   3.774   6.384   5.154
  456         C 7921   6.152   5.547   5.608
  456         C 7922   6.080   5.675   5.566
  456         C 7923   6.195   5.759   5.510
  456         O 7924   6.293   5.666   5.461
  456         H 7925   6.203   5.560   5.705
  456         H 7926   6.086   5.460   5.616
  456         H 7927   6.006   5.654   5.489
  456         H 7928   6.029   5.725   5.649
  456         H 7929   6.241   5.821   5.587
  456         H 7930   6.164   5.824   5.427
  456         C 7931   6.256   5.530   5.497
  456         H 7932   6.209   5.484   5.410
  456         C 7933   6.381   5.453   5.535
  456         H 7934   6.355   5.349   5.560
  456         H 7935   6.453   5.451   5.452
  456         H 7936   6.430   5.498   5.622
  457         C 7937   0.632   1.156   4.988
  457         C 7938   0.618   1.242   4.862
  457         C 7939   0.540   1.363   4.915
  457         O 7940   0.572   1.375   5.055
  457         H 7941   0.539   1.100   5.007
  457         H 7942   0.715   1.085   4.984
  457         H 7943   0.717   1.273   4.827
  457         H 7944   0.567   1.192   4.780
  457         H 7945   0.432   1.348   4.905
  457         H 7946   0.567   1.457   4.865
  457         C 7947   0.651   1.261   5.098
  457         H 7948   0.757   1.293   5.100
  457         C 7949   0.609   1.220   5.238
  457         H 7950   0.670   1.136   5.272
  457         H 7951   0.620   1.303   5.308
  457         H 7952   0.503   1.188   5.238
  458         C 7953   6.343   4.287   5.422
  458         C 7954   6.314   4.405   5.515
  458         C 7955   6.161   4.408   5.516
  458         O 7956   6.117   4.272   5.492
  458         H 7957   6.333   4.317   5.317
  458         H 7958   6.442   4.243   5.436
  458         H 7959   6.353   4.385   5.615
  458         H 7960   6.357   4.500   5.480
  458         H 7961   6.121   4.472   5.437
  458         H 7962   6.119   4.441   5.612
  458         C 7963   6.231   4.189   5.459
  458         H 7964   6.259   4.133   5.550
  458         C 7965   6.191   4.091   5.350
  458         H 7966   6.275   4.024   5.326
  458         H 7967   6.107   4.029   5.382
  458         H 7968   6.162   4.144   5.259
  459         C 7969   5.880   6.014   6.261
  459         C 7970   5.756   6.050   6.178
  459         C 7971   5.722   5.915   6.113
  459         O 7972   5.770   5.813   6.202
  459         H 7973   5.970   6.011   6.198
  459         H 7974   5.898   6.084   6.344
  459         H 7975   5.674   6.082   6.243
  459         H 7976   5.774   6.128   6.104
  459         H 7977   5.773   5.903   6.016
  459         H 7978   5.615   5.900   6.097
  459         C 7979   5.846   5.873   6.310
  459         H 7980   5.780   5.880   6.398
  459         C 7981   5.966   5.785   6.343
  459         H 7982   6.022   5.828   6.427
  459         H 7983   5.933   5.684   6.372
  459         H 7984   6.032   5.777   6.256
  460         C 7985   4.277   5.787   2.777
  460         C 7986   4.162   5.814   2.679
  460         C 7987   4.203   5.728   2.559
  460         O 7988   4.282   5.619   2.611
  460         H 7989   4.365   5.848   2.752
  460         H 7990   4.251   5.807   2.882
  460         H 7991   4.068   5.778   2.721
  460         H 7992   4.151   5.919   2.653
  460         H 7993   4.265   5.785   2.488
  460         H 7994   4.118   5.687   2.504
  460         C 7995   4.308   5.640   2.752
  460         H 7996   4.236   5.577   2.808
  460         C 7997   4.449   5.595   2.785
  460         H 7998   4.469   5.607   2.892
  460         H 7999   4.464   5.490   2.758
  460         H 8000   4.522   5.656   2.730
  461         C 8001   5.387   2.267   2.805
  461         C 8002   5.533   2.307   2.833
  461         C 8003   5.528   2.459   2.810
  461         O 8004   5.393   2.501   2.840
  461         H 8005   5.369   2.260   2.697
  461         H 8006   5.359   2.172   2.852
  461         H 8007   5.560   2.285   2.937
  461         H 8008   5.605   2.258   2.767
  461         H 8009   5.550   2.485   2.706
  461         H 8010   5.597   2.514   2.875
  461         C 8011   5.309   2.385   2.864
  461         H 8012   5.300   2.372   2.973
  461         C 8013   5.172   2.409   2.804
  461         H 8014   5.106   2.324   2.824
  461         H 8015   5.126   2.499   2.847
  461         H 8016   5.180   2.422   2.695
  462         C 8017   3.353   4.634   3.354
  462         C 8018   3.263   4.754   3.322
  462         C 8019   3.357   4.872   3.347
  462         O 8020   3.491   4.824   3.323
  462         H 8021   3.359   4.619   3.463
  462         H 8022   3.320   4.541   3.308
  462         H 8023   3.233   4.751   3.217
  462         H 8024   3.173   4.759   3.383
  462         H 8025   3.351   4.907   3.451
  462         H 8026   3.339   4.958   3.281
  462         C 8027   3.489   4.681   3.301
  462         H 8028   3.494   4.663   3.193
  462         C 8029   3.611   4.618   3.368
  462         H 8030   3.612   4.510   3.349
  462         H 8031   3.703   4.661   3.328
  462         H 8032   3.608   4.634   3.476
  463         C 8033   3.580   4.325   2.548
  463         C 8034   3.682   4.340   2.662
  463         C 8035   3.814   4.304   2.592
  463         O 8036   3.797   4.339   2.453
  463         H 8037   3.555   4.219   2.532
  463         H 8038   3.488   4.381   2.564
  463         H 8039   3.684   4.443   2.698
  463         H 8040   3.661   4.274   2.747
  463         H 8041   3.835   4.197   2.599
  463         H 8042   3.900   4.359   2.632
  463         C 8043   3.659   4.378   2.428
  463         H 8044   3.655   4.488   2.426
  463         C 8045   3.616   4.324   2.292
  463         H 8046   3.513   4.356   2.270
  463         H 8047   3.681   4.362   2.212
  463         H 8048   3.620   4.214   2.291
  464         C 8049   6.019   2.522   6.719
  464         C 8050   6.024   2.665   6.774
  464         C 8051   5.884   2.717   6.738
  464         O 8052   5.797   2.602   6.734
  464         H 8053   6.036   2.521   6.610
  464         H 8054   6.092   2.454   6.765
  464         H 8055   6.037   2.663   6.882
  464         H 8056   6.103   2.726   6.730
  464         H 8057   5.883   2.764   6.639
  464         H 8058   5.845   2.788   6.811
  464         C 8059   5.875   2.480   6.748
  464         H 8060   5.867   2.447   6.853
  464         C 8061   5.817   2.373   6.657
  464         H 8062   5.873   2.279   6.670
  464         H 8063   5.712   2.353   6.681
  464         H 8064   5.824   2.404   6.552
  465         C 8065   1.373   2.744   4.457
  465         C 8066   1.511   2.806   4.431
  465         C 8067   1.513   2.923   4.530
  465         O 8068   1.426   2.886   4.639
  465         H 8069   1.295   2.802   4.405
  465         H 8070   1.365   2.640   4.427
  465         H 8071   1.590   2.734   4.456
  465         H 8072   1.526   2.838   4.328
  465         H 8073   1.473   3.015   4.484
  465         H 8074   1.613   2.945   4.570
  465         C 8075   1.358   2.762   4.609
  465         H 8076   1.411   2.681   4.660
  465         C 8077   1.215   2.769   4.660
  465         H 8078   1.163   2.675   4.641
  465         H 8079   1.213   2.788   4.768
  465         H 8080   1.160   2.850   4.610
  466         C 8081   2.659   5.175   0.364
  466         C 8082   2.562   5.056   0.357
  466         C 8083   2.428   5.123   0.389
  466         O 8084   2.440   5.261   0.346
  466         H 8085   2.685   5.198   0.468
  466         H 8086   2.752   5.159   0.308
  466         H 8087   2.561   5.015   0.255
  466         H 8088   2.586   4.976   0.426
  466         H 8089   2.408   5.122   0.497
  466         H 8090   2.343   5.077   0.337
  466         C 8091   2.576   5.289   0.305
  466         H 8092   2.580   5.284   0.195
  466         C 8093   2.614   5.429   0.350
  466         H 8094   2.716   5.452   0.317
  466         H 8095   2.546   5.503   0.308
  466         H 8096   2.611   5.436   0.460
  467         C 8097   5.547   4.539   2.024
  467         C 8098   5.543   4.538   2.177
  467         C 8099   5.692   4.536   2.213
  467         O 8100   5.761   4.600   2.104
  467         H 8101   5.564   4.438   1.985
  467         H 8102   5.456   4.579   1.978
  467         H 8103   5.496   4.630   2.214
  467         H 8104   5.488   4.453   2.218
  467         H 8105   5.729   4.433   2.222
  467         H 8106   5.715   4.589   2.306
  467         C 8107   5.669   4.627   1.995
  467         H 8108   5.640   4.733   2.002
  467         C 8109   5.739   4.602   1.863
  467         H 8110   5.671   4.626   1.780
  467         H 8111   5.828   4.665   1.853
  467         H 8112   5.768   4.497   1.854
  468         C 8113   3.043   5.561   2.715
  468         C 8114   3.192   5.598   2.704
  468         C 8115   3.259   5.479   2.773
  468         O 8116   3.171   5.366   2.755
  468         H 8117   3.005   5.585   2.815
  468         H 8118   2.980   5.611   2.641
  468         H 8119   3.221   5.604   2.598
  468         H 8120   3.217   5.693   2.751
  468         H 8121   3.272   5.497   2.880
  468         H 8122   3.357   5.454   2.730
  468         C 8123   3.046   5.409   2.695
  468         H 8124   3.051   5.387   2.588
  468         C 8125   2.931   5.333   2.759
  468         H 8126   2.836   5.362   2.712
  468         H 8127   2.944   5.225   2.745
  468         H 8128   2.925   5.354   2.866
  469         C 8129   6.454   0.506   1.423
  469         C 8130   6.475   0.587   1.552
  469         C 8131   6.494   0.477   1.657
  469         O 8132   6.549   0.363   1.587
  469         H 8133   6.351   0.469   1.417
  469         H 8134   6.476   0.562   1.332
  469         H 8135   6.565   0.649   1.544
  469         H 8136   6.391   0.653   1.575
  469         H 8137   6.398   0.447   1.701
  469         H 8138   6.562   0.505   1.737
  469         C 8139   6.550   0.388   1.444
  469         H 8140   6.652   0.419   1.416
  469         C 8141   6.514   0.261   1.370
  469         H 8142   6.518   0.277   1.262
  469         H 8143   6.584   0.180   1.395
  469         H 8144   6.413   0.228   1.396
  470         C 8145   4.832   4.154   5.599
  470         C 8146   4.827   4.283   5.681
  470         C 8147   4.909   4.379   5.594
  470         O 8148   4.894   4.334   5.458
  470         H 8149   4.928   4.102   5.614
  470         H 8150   4.751   4.084   5.622
  470         H 8151   4.724   4.318   5.691
  470         H 8152   4.869   4.272   5.782
  470         H 8153   5.015   4.377   5.621
  470         H 8154   4.873   4.483   5.600
  470         C 8155   4.824   4.207   5.455
  470         H 8156   4.719   4.227   5.430
  470         C 8157   4.886   4.118   5.349
  470         H 8158   4.832   4.023   5.343
  470         H 8159   4.881   4.166   5.250
  470         H 8160   4.991   4.097   5.372
  471         C 8161   0.982   2.407   6.044
  471         C 8162   0.917   2.311   5.943
  471         C 8163   0.768   2.328   5.975
  471         O 8164   0.752   2.461   6.028
  471         H 8165   0.988   2.359   6.143
  471         H 8166   1.082   2.439   6.016
  471         H 8167   0.939   2.344   5.841
  471         H 8168   0.951   2.208   5.953
  471         H 8169   0.735   2.256   6.050
  471         H 8170   0.704   2.318   5.886
  471         C 8171   0.882   2.523   6.048
  471         H 8172   0.901   2.590   5.962
  471         C 8173   0.880   2.604   6.176
  471         H 8174   0.977   2.654   6.191
  471         H 8175   0.802   2.681   6.173
  471         H 8176   0.862   2.539   6.262
  472         C 8177   5.490   4.176   2.144
  472         C 8178   5.438   4.070   2.243
  472         C 8179   5.355   3.980   2.151
  472         O 8180   5.415   3.990   2.019
  472         H 8181   5.413   4.251   2.124
  472         H 8182   5.580   4.227   2.180
  472         H 8183   5.521   4.015   2.287
  472         H 8184   5.378   4.113   2.324
  472         H 8185   5.251   4.013   2.144
  472         H 8186   5.356   3.875   2.181
  472         C 8187   5.517   4.093   2.019
  472         H 8188   5.615   4.043   2.028
  472         C 8189   5.511   4.169   1.887
  472         H 8190   5.591   4.244   1.884
  472         H 8191   5.526   4.101   1.802
  472         H 8192   5.415   4.219   1.876
  473         C 8193   6.798   2.693   4.259
  473         C 8194   6.811   2.541   4.236
  473         C 8195   6.669   2.492   4.265
  473         O 8196   6.581   2.602   4.234
  473         H 8197   6.801   2.716   4.366
  473         H 8198   6.875   2.751   4.208
  473         H 8199   6.839   2.521   4.132
  473         H 8200   6.886   2.494   4.301
  473         H 8201   6.656   2.467   4.371
  473         H 8202   6.640   2.406   4.205
  473         C 8203   6.658   2.721   4.204
  473         H 8204   6.663   2.731   4.094
  473         C 8205   6.588   2.843   4.262
  473         H 8206   6.643   2.934   4.237
  473         H 8207   6.486   2.852   4.222
  473         H 8208   6.582   2.835   4.371
  474         C 8209   3.092   3.643   6.679
  474         C 8210   3.188   3.658   6.560
  474         C 8211   3.319   3.698   6.630
  474         O 8212   3.313   3.640   6.763
  474         H 8213   3.055   3.741   6.712
  474         H 8214   3.005   3.579   6.657
  474         H 8215   3.200   3.562   6.509
  474         H 8216   3.155   3.732   6.487
  474         H 8217   3.327   3.807   6.640
  474         H 8218   3.408   3.660   6.579
  474         C 8219   3.182   3.582   6.786
  474         H 8220   3.191   3.474   6.770
  474         C 8221   3.141   3.609   6.930
  474         H 8222   3.043   3.563   6.950
  474         H 8223   3.214   3.568   7.000
  474         H 8224   3.132   3.717   6.948
  475         C 8225   2.534   1.872   2.585
  475         C 8226   2.622   1.752   2.545
  475         C 8227   2.520   1.638   2.541
  475         O 8228   2.392   1.698   2.510
  475         H 8229   2.516   1.872   2.694
  475         H 8230   2.578   1.968   2.558
  475         H 8231   2.665   1.768   2.446
  475         H 8232   2.704   1.732   2.615
  475         H 8233   2.511   1.588   2.638
  475         H 8234   2.542   1.562   2.465
  475         C 8235   2.404   1.843   2.510
  475         H 8236   2.414   1.876   2.406
  475         C 8237   2.279   1.903   2.571
  475         H 8238   2.285   2.013   2.569
  475         H 8239   2.189   1.873   2.515
  475         H 8240   2.267   1.871   2.675
  476         C 8241   4.568   2.830   2.488
  476         C 8242   4.485   2.708   2.445
  476         C 8243   4.346   2.743   2.499
  476         O 8244   4.339   2.887   2.501
  476         H 8245   4.596   2.822   2.594
  476         H 8246   4.659   2.844   2.430
  476         H 8247   4.484   2.700   2.336
  476         H 8248   4.523   2.613   2.486
  476         H 8249   4.332   2.706   2.601
  476         H 8250   4.265   2.705   2.436
  476         C 8251   4.468   2.944   2.469
  476         H 8252   4.467   2.974   2.363
  476         C 8253   4.492   3.067   2.556
  476         H 8254   4.588   3.113   2.530
  476         H 8255   4.413   3.142   2.540
  476         H 8256   4.493   3.039   2.662
  477         C 8257   1.138   0.965   4.352
  477         C 8258   1.240   0.887   4.437
  477         C 8259   1.362   0.981   4.434
  477         O 8260   1.309   1.115   4.417
  477         H 8261   1.158   0.951   4.245
  477         H 8262   1.035   0.936   4.372
  477         H 8263   1.204   0.875   4.539
  477         H 8264   1.264   0.788   4.397
  477         H 8265   1.428   0.959   4.349
  477         H 8266   1.421   0.978   4.526
  477         C 8267   1.167   1.110   4.392
  477         H 8268   1.115   1.132   4.487
  477         C 8269   1.130   1.215   4.289
  477         H 8270   1.021   1.214   4.272
  477         H 8271   1.158   1.315   4.323
  477         H 8272   1.180   1.194   4.194
  478         C 8273   5.682   2.096   4.819
  478         C 8274   5.644   2.034   4.955
  478         C 8275   5.773   2.053   5.035
  478         O 8276   5.839   2.169   4.979
  478         H 8277   5.740   2.024   4.760
  478         H 8278   5.595   2.127   4.760
  478         H 8279   5.562   2.091   5.000
  478         H 8280   5.614   1.929   4.948
  478         H 8281   5.840   1.967   5.024
  478         H 8282   5.756   2.071   5.142
  478         C 8283   5.770   2.214   4.860
  478         H 8284   5.706   2.299   4.889
  478         C 8285   5.871   2.260   4.757
  478         H 8286   5.820   2.297   4.668
  478         H 8287   5.934   2.340   4.796
  478         H 8288   5.936   2.176   4.727
  479         C 8289   4.118   5.972   1.218
  479         C 8290   4.211   6.035   1.321
  479         C 8291   4.347   5.977   1.282
  479         O 8292   4.340   5.949   1.140
  479         H 8293   4.092   5.869   1.247
  479         H 8294   4.025   6.027   1.203
  479         H 8295   4.212   6.144   1.310
  479         H 8296   4.184   6.012   1.425
  479         H 8297   4.367   5.882   1.335
  479         H 8298   4.431   6.045   1.300
  479         C 8299   4.205   5.970   1.092
  479         H 8300   4.202   6.069   1.044
  479         C 8301   4.171   5.863   0.990
  479         H 8302   4.070   5.880   0.950
  479         H 8303   4.241   5.865   0.906
  479         H 8304   4.174   5.764   1.036
  480         C 8305   0.302   4.172   1.528
  480         C 8306   0.379   4.281   1.604
  480         C 8307   0.267   4.348   1.685
  480         O 8308   0.166   4.247   1.707
  480         H 8309   0.250   4.215   1.441
  480         H 8310   0.365   4.090   1.494
  480         H 8311   0.453   4.236   1.670
  480         H 8312   0.430   4.352   1.538
  480         H 8313   0.221   4.431   1.630
  480         H 8314   0.301   4.385   1.782
  480         C 8315   0.198   4.127   1.632
  480         H 8316   0.245   4.055   1.701
  480         C 8317   0.071   4.067   1.575
  480         H 8318   0.093   3.975   1.521
  480         H 8319   0.000   4.043   1.656
  480         H 8320   0.023   4.137   1.506
  481         C 8321   5.343   6.277   0.653
  481         C 8322   5.320   6.308   0.504
  481         C 8323   5.335   6.461   0.501
  481         O 8324   5.423   6.496   0.610
  481         H 8325   5.251   6.297   0.711
  481         H 8326   5.374   6.174   0.672
  481         H 8327   5.398   6.260   0.444
  481         H 8328   5.223   6.275   0.467
  481         H 8329   5.238   6.510   0.517
  481         H 8330   5.378   6.498   0.407
  481         C 8331   5.451   6.379   0.691
  481         H 8332   5.549   6.340   0.661
  481         C 8333   5.455   6.419   0.837
  481         H 8334   5.480   6.332   0.899
  481         H 8335   5.531   6.496   0.855
  481         H 8336   5.358   6.458   0.869
  482         C 8337   2.302   1.746   3.574
  482         C 8338   2.157   1.699   3.582
  482         C 8339   2.127   1.714   3.732
  482         O 8340   2.213   1.820   3.780
  482         H 8341   2.371   1.666   3.605
  482         H 8342   2.332   1.779   3.474
  482         H 8343   2.092   1.765   3.523
  482         H 8344   2.142   1.596   3.547
  482         H 8345   2.151   1.623   3.787
  482         H 8346   2.023   1.741   3.753
  482         C 8347   2.305   1.860   3.675
  482         H 8348   2.265   1.952   3.629
  482         C 8349   2.441   1.890   3.737
  482         H 8350   2.511   1.924   3.660
  482         H 8351   2.433   1.969   3.813
  482         H 8352   2.482   1.800   3.784
  483         C 8353   3.067   0.414   4.599
  483         C 8354   2.960   0.523   4.595
  483         C 8355   2.846   0.459   4.675
  483         O 8356   2.908   0.367   4.768
  483         H 8357   3.046   0.336   4.525
  483         H 8358   3.169   0.452   4.582
  483         H 8359   2.996   0.614   4.645
  483         H 8360   2.929   0.550   4.493
  483         H 8361   2.778   0.402   4.610
  483         H 8362   2.787   0.531   4.732
  483         C 8363   3.050   0.357   4.740
  483         H 8364   3.103   0.422   4.813
  483         C 8365   3.095   0.213   4.759
  483         H 8366   3.203   0.205   4.742
  483         H 8367   3.074   0.179   4.861
  483         H 8368   3.043   0.147   4.688
  484         C 8369   6.585   1.764   0.101
  484         C 8370   6.480   1.653   0.085
  484         C 8371   6.460   1.607   0.229
  484         O 8372   6.490   1.721   0.313
  484         H 8373   6.686   1.720   0.111
  484         H 8374   6.587   1.835   0.018
  484         H 8375   6.387   1.695   0.044
  484         H 8376   6.512   1.572   0.019
  484         H 8377   6.529   1.526   0.255
  484         H 8378   6.357   1.574   0.250
  484         C 8379   6.543   1.829   0.233
  484         H 8380   6.461   1.900   0.214
  484         C 8381   6.654   1.899   0.310
  484         H 8382   6.693   1.983   0.252
  484         H 8383   6.617   1.937   0.406
  484         H 8384   6.736   1.829   0.330
  485         C 8385   2.181   3.034   2.895
  485         C 8386   2.256   2.960   2.783
  485         C 8387   2.141   2.892   2.707
  485         O 8388   2.024   2.974   2.728
  485         H 8389   2.156   2.965   2.976
  485         H 8390   2.236   3.118   2.937
  485         H 8391   2.307   3.032   2.718
  485         H 8392   2.330   2.889   2.820
  485         H 8393   2.121   2.792   2.748
  485         H 8394   2.159   2.883   2.600
  485         C 8395   2.053   3.079   2.824
  485         H 8396   2.073   3.171   2.767
  485         C 8397   1.932   3.100   2.913
  485         H 8398   1.951   3.181   2.984
  485         H 8399   1.843   3.126   2.854
  485         H 8400   1.910   3.009   2.970
  486         C 8401   5.643   5.705   3.141
  486         C 8402   5.679   5.843   3.087
  486         C 8403   5.832   5.839   3.088
  486         O 8404   5.869   5.700   3.073
  486         H 8405   5.652   5.703   3.251
  486         H 8406   5.542   5.672   3.115
  486         H 8407   5.641   5.855   2.984
  486         H 8408   5.639   5.926   3.147
  486         H 8409   5.873   5.876   3.183
  486         H 8410   5.877   5.897   3.006
  486         C 8411   5.751   5.616   3.079
  486         H 8412   5.723   5.590   2.976
  486         C 8413   5.784   5.489   3.156
  486         H 8414   5.697   5.423   3.158
  486         H 8415   5.867   5.435   3.108
  486         H 8416   5.813   5.513   3.259
  487         C 8417   1.816   1.847   0.462
  487         C 8418   1.750   1.918   0.343
  487         C 8419   1.613   1.850   0.338
  487         O 8420   1.583   1.807   0.473
  487         H 8421   1.855   1.749   0.432
  487         H 8422   1.898   1.904   0.507
  487         H 8423   1.740   2.025   0.364
  487         H 8424   1.806   1.906   0.250
  487         H 8425   1.615   1.761   0.273
  487         H 8426   1.533   1.916   0.304
  487         C 8427   1.699   1.829   0.558
  487         H 8428   1.682   1.922   0.614
  487         C 8429   1.711   1.713   0.656
  487         H 8430   1.795   1.730   0.724
  487         H 8431   1.620   1.703   0.717
  487         H 8432   1.727   1.619   0.602
  488         C 8433   2.552   4.567   5.667
  488         C 8434   2.582   4.444   5.753
  488         C 8435   2.464   4.445   5.851
  488         O 8436   2.355   4.510   5.783
  488         H 8437   2.584   4.659   5.718
  488         H 8438   2.600   4.564   5.568
  488         H 8439   2.579   4.353   5.691
  488         H 8440   2.679   4.448   5.803
  488         H 8441   2.488   4.503   5.942
  488         H 8442   2.433   4.345   5.882
  488         C 8443   2.399   4.563   5.656
  488         H 8444   2.370   4.492   5.577
  488         C 8445   2.332   4.697   5.632
  488         H 8446   2.362   4.738   5.535
  488         H 8447   2.223   4.687   5.632
  488         H 8448   2.360   4.769   5.710
  489         C 8449   2.171   5.864   1.104
  489         C 8450   2.036   5.812   1.052
  489         C 8451   1.946   5.935   1.067
  489         O 8452   2.033   6.050   1.056
  489         H 8453   2.173   5.864   1.214
  489         H 8454   2.257   5.807   1.068
  489         H 8455   2.045   5.783   0.947
  489         H 8456   1.999   5.726   1.108
  489         H 8457   1.898   5.937   1.165
  489         H 8458   1.869   5.942   0.989
  489         C 8459   2.171   6.008   1.052
  489         H 8460   2.204   6.009   0.947
  489         C 8461   2.256   6.107   1.132
  489         H 8462   2.361   6.078   1.127
  489         H 8463   2.246   6.208   1.092
  489         H 8464   2.225   6.107   1.237
  490         C 8465   3.013   5.033   6.347
  490         C 8466   2.990   5.182   6.323
  490         C 8467   3.128   5.241   6.352
  490         O 8468   3.224   5.137   6.322
  490         H 8469   3.011   5.010   6.454
  490         H 8470   2.940   4.968   6.297
  490         H 8471   2.961   5.200   6.219
  490         H 8472   2.912   5.225   6.387
  490         H 8473   3.139   5.268   6.458
  490         H 8474   3.151   5.329   6.291
  490         C 8475   3.155   5.013   6.293
  490         H 8476   3.151   5.002   6.183
  490         C 8477   3.233   4.897   6.352
  490         H 8478   3.184   4.802   6.327
  490         H 8479   3.335   4.894   6.312
  490         H 8480   3.238   4.906   6.461
  491         C 8481   6.363   2.688   1.258
  491         C 8482   6.457   2.571   1.227
  491         C 8483   6.544   2.629   1.114
  491         O 8484   6.546   2.772   1.134
  491         H 8485   6.281   2.693   1.185
  491         H 8486   6.319   2.684   1.358
  491         H 8487   6.519   2.548   1.315
  491         H 8488   6.405   2.480   1.197
  491         H 8489   6.500   2.609   1.016
  491         H 8490   6.647   2.592   1.115
  491         C 8491   6.455   2.809   1.241
  491         H 8492   6.514   2.824   1.332
  491         C 8493   6.386   2.940   1.204
  491         H 8494   6.319   2.971   1.285
  491         H 8495   6.459   3.020   1.188
  491         H 8496   6.326   2.927   1.113
  492         C 8497   1.347   3.018   4.172
  492         C 8498   1.201   2.975   4.148
  492         C 8499   1.126   3.108   4.159
  492         O 8500   1.220   3.211   4.119
  492         H 8501   1.366   3.032   4.280
  492         H 8502   1.420   2.948   4.133
  492         H 8503   1.190   2.932   4.048
  492         H 8504   1.165   2.901   4.221
  492         H 8505   1.094   3.129   4.262
  492         H 8506   1.039   3.114   4.093
  492         C 8507   1.352   3.154   4.101
  492         H 8508   1.367   3.138   3.993
  492         C 8509   1.457   3.251   4.153
  492         H 8510   1.557   3.211   4.137
  492         H 8511   1.450   3.347   4.101
  492         H 8512   1.443   3.268   4.260
  493         C 8513   2.136   5.844   3.487
  493         C 8514   2.072   5.877   3.351
  493         C 8515   1.923   5.862   3.382
  493         O 8516   1.907   5.891   3.523
  493         H 8517   2.141   5.735   3.502
  493         H 8518   2.237   5.884   3.498
  493         H 8519   2.095   5.980   3.323
  493         H 8520   2.105   5.811   3.270
  493         H 8521   1.888   5.759   3.364
  493         H 8522   1.860   5.931   3.325
  493         C 8523   2.037   5.906   3.585
  493         H 8524   2.057   6.014   3.594
  493         C 8525   2.034   5.844   3.724
  493         H 8526   2.131   5.858   3.774
  493         H 8527   1.957   5.890   3.786
  493         H 8528   2.014   5.736   3.717
  494         C 8529   0.658   4.559   3.199
  494         C 8530   0.685   4.708   3.222
  494         C 8531   0.633   4.728   3.365
  494         O 8532   0.647   4.600   3.432
  494         H 8533   0.553   4.542   3.173
  494         H 8534   0.720   4.515   3.120
  494         H 8535   0.793   4.728   3.217
  494         H 8536   0.635   4.773   3.151
  494         H 8537   0.527   4.756   3.366
  494         H 8538   0.690   4.803   3.422
  494         C 8539   0.688   4.499   3.337
  494         H 8540   0.797   4.484   3.348
  494         C 8541   0.617   4.369   3.368
  494         H 8542   0.649   4.290   3.299
  494         H 8543   0.639   4.336   3.471
  494         H 8544   0.508   4.381   3.358
  495         C 8545   6.545   0.775   2.507
  495         C 8546   6.630   0.815   2.628
  495         C 8547   6.767   0.840   2.564
  495         O 8548   6.741   0.880   2.428
  495         H 8549   6.562   0.670   2.481
  495         H 8550   6.438   0.790   2.523
  495         H 8551   6.592   0.907   2.674
  495         H 8552   6.635   0.738   2.706
  495         H 8553   6.828   0.748   2.562
  495         H 8554   6.825   0.918   2.614
  495         C 8555   6.600   0.866   2.398
  495         H 8556   6.554   0.966   2.406
  495         C 8557   6.584   0.815   2.255
  495         H 8558   6.478   0.808   2.230
  495         H 8559   6.631   0.883   2.184
  495         H 8560   6.630   0.716   2.245
  496         C 8561   0.982   0.974   5.557
  496         C 8562   0.933   1.097   5.635
  496         C 8563   0.865   1.179   5.525
  496         O 8564   0.819   1.084   5.426
  496         H 8565   1.075   0.996   5.503
  496         H 8566   0.999   0.886   5.620
  496         H 8567   0.861   1.067   5.712
  496         H 8568   1.014   1.152   5.684
  496         H 8569   0.936   1.248   5.477
  496         H 8570   0.779   1.237   5.561
  496         C 8571   0.868   0.952   5.457
  496         H 8572   0.786   0.897   5.507
  496         C 8573   0.905   0.880   5.329
  496         H 8574   0.939   0.778   5.351
  496         H 8575   0.820   0.874   5.261
  496         H 8576   0.987   0.934   5.278
  497         C 8577   1.252   5.063   4.622
  497         C 8578   1.381   5.077   4.704
  497         C 8579   1.475   5.143   4.603
  497         O 8580   1.392   5.218   4.512
  497         H 8581   1.258   4.975   4.555
  497         H 8582   1.162   5.053   4.683
  497         H 8583   1.364   5.143   4.789
  497         H 8584   1.420   4.982   4.741
  497         H 8585   1.531   5.068   4.545
  497         H 8586   1.547   5.212   4.649
  497         C 8587   1.252   5.191   4.538
  497         H 8588   1.212   5.274   4.598
  497         C 8589   1.177   5.183   4.406
  497         H 8590   1.070   5.166   4.425
  497         H 8591   1.187   5.277   4.350
  497         H 8592   1.215   5.102   4.345
  498         C 8593   2.644   2.597   4.749
  498         C 8594   2.545   2.493   4.805
  498         C 8595   2.410   2.563   4.782
  498         O 8596   2.428   2.649   4.668
  498         H 8597   2.662   2.677   4.822
  498         H 8598   2.740   2.554   4.720
  498         H 8599   2.551   2.400   4.747
  498         H 8600   2.563   2.470   4.910
  498         H 8601   2.382   2.624   4.869
  498         H 8602   2.329   2.492   4.761
  498         C 8603   2.567   2.652   4.629
  498         H 8604   2.579   2.584   4.543
  498         C 8605   2.605   2.794   4.587
  498         H 8606   2.709   2.797   4.553
  498         H 8607   2.541   2.828   4.504
  498         H 8608   2.593   2.863   4.671
  499         C 8609   5.233   3.738   5.137
  499         C 8610   5.135   3.685   5.032
  499         C 8611   5.155   3.783   4.916
  499         O 8612   5.291   3.831   4.928
  499         H 8613   5.190   3.824   5.190
  499         H 8614   5.262   3.664   5.211
  499         H 8615   5.163   3.583   5.002
  499         H 8616   5.031   3.682   5.067
  499         H 8617   5.087   3.869   4.924
  499         H 8618   5.143   3.737   4.818
  499         C 8619   5.351   3.784   5.051
  499         H 8620   5.414   3.697   5.026
  499         C 8621   5.437   3.894   5.110
  499         H 8622   5.486   3.858   5.202
  499         H 8623   5.515   3.925   5.040
  499         H 8624   5.376   3.981   5.135
  500         C 8625   2.120   6.645   2.348
  500         C 8626   2.078   6.723   2.223
  500         C 8627   2.107   6.868   2.263
  500         O 8628   2.214   6.862   2.360
  500         H 8629   2.041   6.650   2.424
  500         H 8630   2.143   6.540   2.329
  500         H 8631   2.140   6.693   2.137
  500         H 8632   1.973   6.707   2.195
  500         H 8633   2.020   6.914   2.311
  500         H 8634   2.139   6.931   2.180
  500         C 8635   2.242   6.724   2.395
  500         H 8636   2.330   6.692   2.338
  500         C 8637   2.273   6.715   2.544
  500         H 8638   2.298   6.612   2.571
  500         H 8639   2.358   6.779   2.570
  500         H 8640   2.186   6.747   2.603
  501         C 8641   1.905   3.809   0.601
  501         C 8642   1.779   3.871   0.540
  501         C 8643   1.811   4.021   0.549
  501         O 8644   1.954   4.033   0.544
  501         H 8645   1.901   3.812   0.710
  501         H 8646   1.921   3.705   0.570
  501         H 8647   1.768   3.841   0.435
  501         H 8648   1.687   3.845   0.592
  501         H 8649   1.775   4.063   0.644
  501         H 8650   1.768   4.079   0.467
  501         C 8651   2.016   3.902   0.550
  501         H 8652   2.043   3.873   0.447
  501         C 8653   2.141   3.908   0.635
  501         H 8654   2.190   3.810   0.637
  501         H 8655   2.212   3.981   0.595
  501         H 8656   2.116   3.937   0.738
  502         C 8657   6.494   2.299   5.972
  502         C 8658   6.362   2.296   6.051
  502         C 8659   6.413   2.291   6.196
  502         O 8660   6.542   2.356   6.196
  502         H 8661   6.536   2.198   5.963
  502         H 8662   6.482   2.340   5.871
  502         H 8663   6.305   2.387   6.034
  502         H 8664   6.299   2.210   6.027
  502         H 8665   6.426   2.187   6.230
  502         H 8666   6.347   2.343   6.266
  502         C 8667   6.583   2.386   6.060
  502         H 8668   6.561   2.492   6.041
  502         C 8669   6.732   2.362   6.046
  502         H 8670   6.765   2.388   5.945
  502         H 8671   6.789   2.424   6.117
  502         H 8672   6.756   2.257   6.065
  503         C 8673   0.746   5.273   1.653
  503         C 8674   0.693   5.139   1.601
  503         C 8675   0.815   5.047   1.622
  503         O 8676   0.889   5.103   1.732
  503         H 8677   0.808   5.323   1.577
  503         H 8678   0.666   5.342   1.683
  503         H 8679   0.609   5.104   1.662
  503         H 8680   0.661   5.142   1.497
  503         H 8681   0.880   5.047   1.533
  503         H 8682   0.788   4.944   1.646
  503         C 8683   0.833   5.230   1.772
  503         H 8684   0.769   5.213   1.860
  503         C 8685   0.945   5.326   1.809
  503         H 8686   0.903   5.422   1.842
  503         H 8687   1.006   5.285   1.890
  503         H 8688   1.010   5.344   1.722
  504         C 8689   3.333   0.813   6.058
  504         C 8690   3.356   0.955   6.006
  504         C 8691   3.502   0.980   6.047
  504         O 8692   3.566   0.851   6.050
  504         H 8693   3.313   0.813   6.166
  504         H 8694   3.251   0.761   6.008
  504         H 8695   3.345   0.959   5.898
  504         H 8696   3.288   1.029   6.050
  504         H 8697   3.509   1.025   6.147
  504         H 8698   3.556   1.045   5.977
  504         C 8699   3.468   0.746   6.030
  504         H 8700   3.473   0.715   5.925
  504         C 8701   3.503   0.628   6.120
  504         H 8702   3.431   0.547   6.103
  504         H 8703   3.603   0.590   6.097
  504         H 8704   3.499   0.658   6.225
  505         C 8705   3.798   0.953   5.818
  505         C 8706   3.808   0.998   5.672
  505         C 8707   3.954   0.965   5.639
  505         O 8708   3.992   0.855   5.724
  505         H 8709   3.840   1.029   5.885
  505         H 8710   3.695   0.932   5.850
  505         H 8711   3.740   0.939   5.609
  505         H 8712   3.784   1.104   5.657
  505         H 8713   4.020   1.051   5.660
  505         H 8714   3.969   0.936   5.534
  505         C 8715   3.886   0.828   5.820
  505         H 8716   3.829   0.742   5.782
  505         C 8717   3.948   0.793   5.954
  505         H 8718   3.869   0.768   6.026
  505         H 8719   4.014   0.706   5.945
  505         H 8720   4.006   0.877   5.993
  506         C 8721   5.335   0.369   6.328
  506         C 8722   5.186   0.333   6.327
  506         C 8723   5.184   0.204   6.409
  506         O 8724   5.296   0.211   6.499
  506         H 8725   5.389   0.310   6.253
  506         H 8726   5.354   0.475   6.308
  506         H 8727   5.127   0.411   6.377
  506         H 8728   5.145   0.319   6.226
  506         H 8729   5.197   0.116   6.345
  506         H 8730   5.092   0.191   6.468
  506         C 8731   5.377   0.327   6.469
  506         H 8732   5.351   0.407   6.540
  506         C 8733   5.524   0.292   6.485
  506         H 8734   5.587   0.380   6.465
  506         H 8735   5.545   0.258   6.587
  506         H 8736   5.552   0.213   6.415
  507         C 8737   2.955   4.239   2.147
  507         C 8738   3.101   4.207   2.114
  507         C 8739   3.089   4.075   2.036
  507         O 8740   2.958   4.077   1.974
  507         H 8741   2.921   4.180   2.233
  507         H 8742   2.937   4.345   2.168
  507         H 8743   3.144   4.285   2.050
  507         H 8744   3.164   4.197   2.203
  507         H 8745   3.094   3.989   2.104
  507         H 8746   3.165   4.063   1.959
  507         C 8747   2.883   4.192   2.020
  507         H 8748   2.890   4.270   1.943
  507         C 8749   2.737   4.152   2.039
  507         H 8750   2.678   4.239   2.070
  507         H 8751   2.695   4.114   1.945
  507         H 8752   2.728   4.074   2.115
  508         C 8753   0.629   0.644   5.468
  508         C 8754   0.756   0.594   5.538
  508         C 8755   0.748   0.442   5.515
  508         O 8756   0.674   0.424   5.392
  508         H 8757   0.541   0.629   5.532
  508         H 8758   0.634   0.749   5.440
  508         H 8759   0.845   0.635   5.490
  508         H 8760   0.760   0.619   5.645
  508         H 8761   0.693   0.392   5.596
  508         H 8762   0.846   0.395   5.504
  508         C 8763   0.621   0.551   5.347
  508         H 8764   0.688   0.589   5.268
  508         C 8765   0.482   0.530   5.290
  508         H 8766   0.442   0.625   5.251
  508         H 8767   0.484   0.459   5.207
  508         H 8768   0.414   0.493   5.367
  509         C 8769   4.365   2.860   6.431
  509         C 8770   4.393   3.001   6.484
  509         C 8771   4.529   2.983   6.552
  509         O 8772   4.595   2.875   6.483
  509         H 8773   4.328   2.795   6.511
  509         H 8774   4.294   2.858   6.348
  509         H 8775   4.400   3.072   6.401
  509         H 8776   4.316   3.037   6.553
  509         H 8777   4.518   2.955   6.658
  509         H 8778   4.592   3.073   6.547
  509         C 8779   4.505   2.814   6.388
  509         H 8780   4.528   2.855   6.288
  509         C 8781   4.527   2.664   6.388
  509         H 8782   4.462   2.616   6.314
  509         H 8783   4.631   2.639   6.362
  509         H 8784   4.505   2.621   6.486
  510         C 8785   6.701   5.226   1.482
  510         C 8786   6.699   5.074   1.500
  510         C 8787   6.845   5.036   1.470
  510         O 8788   6.924   5.151   1.505
  510         H 8789   6.697   5.253   1.376
  510         H 8790   6.620   5.277   1.534
  510         H 8791   6.673   5.048   1.603
  510         H 8792   6.629   5.023   1.433
  510         H 8793   6.860   5.015   1.364
  510         H 8794   6.880   4.950   1.528
  510         C 8795   6.839   5.263   1.539
  510         H 8796   6.832   5.269   1.649
  510         C 8797   6.900   5.391   1.485
  510         H 8798   6.838   5.477   1.512
  510         H 8799   7.000   5.407   1.526
  510         H 8800   6.907   5.387   1.375
  511         C 8801   4.804   3.709   4.242
  511         C 8802   4.707   3.815   4.296
  511         C 8803   4.584   3.730   4.332
  511         O 8804   4.634   3.598   4.363
  511         H 8805   4.779   3.683   4.138
  511         H 8806   4.909   3.740   4.246
  511         H 8807   4.748   3.862   4.385
  511         H 8808   4.683   3.893   4.223
  511         H 8809   4.515   3.722   4.247
  511         H 8810   4.529   3.768   4.418
  511         C 8811   4.776   3.589   4.333
  511         H 8812   4.831   3.602   4.428
  511         C 8813   4.806   3.453   4.274
  511         H 8814   4.914   3.444   4.254
  511         H 8815   4.778   3.373   4.343
  511         H 8816   4.752   3.439   4.180
  512         C 8817   5.365   4.418   2.453
  512         C 8818   5.449   4.441   2.579
  512         C 8819   5.350   4.516   2.669
  512         O 8820   5.218   4.473   2.629
  512         H 8821   5.363   4.509   2.391
  512         H 8822   5.401   4.335   2.391
  512         H 8823   5.476   4.345   2.624
  512         H 8824   5.540   4.498   2.562
  512         H 8825   5.357   4.624   2.655
  512         H 8826   5.363   4.493   2.776
  512         C 8827   5.226   4.391   2.510
  512         H 8828   5.219   4.286   2.542
  512         C 8829   5.109   4.424   2.418
  512         H 8830   5.113   4.359   2.329
  512         H 8831   5.014   4.407   2.469
  512         H 8832   5.114   4.528   2.386
  513         C 8833   4.293   4.360   2.960
  513         C 8834   4.258   4.232   2.883
  513         C 8835   4.105   4.231   2.891
  513         O 8836   4.064   4.369   2.903
  513         H 8837   4.290   4.342   3.068
  513         H 8838   4.392   4.400   2.935
  513         H 8839   4.291   4.240   2.779
  513         H 8840   4.303   4.142   2.926
  513         H 8841   4.070   4.177   2.980
  513         H 8842   4.058   4.187   2.803
  513         C 8843   4.180   4.454   2.919
  513         H 8844   4.203   4.499   2.821
  513         C 8845   4.147   4.565   3.018
  513         H 8846   4.233   4.632   3.029
  513         H 8847   4.062   4.624   2.984
  513         H 8848   4.124   4.522   3.117
  514         C 8849   3.504   4.552   5.461
  514         C 8850   3.526   4.590   5.608
  514         C 8851   3.467   4.732   5.613
  514         O 8852   3.367   4.738   5.509
  514         H 8853   3.582   4.596   5.397
  514         H 8854   3.503   4.444   5.443
  514         H 8855   3.469   4.523   5.673
  514         H 8856   3.630   4.587   5.638
  514         H 8857   3.544   4.807   5.591
  514         H 8858   3.421   4.756   5.709
  514         C 8859   3.369   4.617   5.430
  514         H 8860   3.288   4.552   5.466
  514         C 8861   3.344   4.652   5.284
  514         H 8862   3.342   4.561   5.223
  514         H 8863   3.248   4.704   5.272
  514         H 8864   3.424   4.717   5.247
  515         C 8865   6.833   5.910   4.559
  515         C 8866   6.867   5.810   4.448
  515         C 8867   6.867   5.677   4.524
  515         O 8868   6.777   5.694   4.635
  515         H 8869   6.922   5.934   4.618
  515         H 8870   6.791   6.004   4.522
  515         H 8871   6.788   5.811   4.371
  515         H 8872   6.963   5.831   4.399
  515         H 8873   6.967   5.654   4.563
  515         H 8874   6.833   5.593   4.463
  515         C 8875   6.733   5.832   4.644
  515         H 8876   6.633   5.838   4.598
  515         C 8877   6.724   5.873   4.790
  515         H 8878   6.688   5.976   4.798
  515         H 8879   6.655   5.808   4.845
  515         H 8880   6.823   5.866   4.837
  516         C 8881   1.515   2.757   4.899
  516         C 8882   1.535   2.855   5.015
  516         C 8883   1.484   2.774   5.135
  516         O 8884   1.503   2.635   5.101
  516         H 8885   1.410   2.758   4.866
  516         H 8886   1.578   2.779   4.812
  516         H 8887   1.642   2.877   5.027
  516         H 8888   1.482   2.950   5.003
[truncated: 350,312 more chars]
