# Supplementary material for: Enhanced sodium storage in hard carbon via solvent co-intercalation electrolyte enabling Ah-level pouch cells at low temperatures
Source: Nat Commun. 2026 Feb 6;17:1478. doi: 10.1038/s41467-026-69237-y (PMC12886996; doi:10.1038/s41467-026-69237-y)
Supplement: Supplementary file 4 — Source Data [file 41467_2026_69237_MOESM4_ESM.xlsx]

## Sheet: Fig.2a
Pure MO		pure G2		WSE		CIE		CCE
Wavenumbers (cm-1)	Transmittance (a.u.)	Wavenumbers (cm-1)	Transmittance (a.u.)	Wavenumbers (cm-1)	Transmittance (a.u.)	Wavenumbers (cm-1)	Transmittance (a.u.)	Wavenumbers (cm-1)	Transmittance (a.u.)
949.77	96.2442	949.77	86.6471	949.77	97.1656	949.77	91.5246	949.77	89.5879
950.252	96.2301	950.252	86.6967	950.252	97.1435	950.252	91.6447	950.252	89.7081
950.734	96.215	950.734	86.7245	950.734	97.1211	950.734	91.7581	950.734	89.8162
951.216	96.1988	951.216	86.7328	951.216	97.1	951.216	91.8643	951.216	89.9128
951.698	96.1815	951.698	86.7164	951.698	97.0809	951.698	91.9604	951.698	89.9936
952.181	96.1632	952.181	86.6729	952.181	97.0637	952.181	92.0446	952.181	90.0566
952.663	96.1436	952.663	86.5957	952.663	97.0477	952.663	92.1127	952.663	90.0963
953.145	96.1229	953.145	86.4732	953.145	97.0318	953.145	92.1581	953.145	90.1035
953.627	96.101	953.627	86.3183	953.627	97.0151	953.627	92.1864	953.627	90.0872
954.109	96.0778	954.109	86.1388	954.109	96.9974	954.109	92.2009	954.109	90.0524
954.591	96.0534	954.591	85.9383	954.591	96.979	954.591	92.2029	954.591	90.0011
955.073	96.0277	955.073	85.7237	955.073	96.9605	955.073	92.1957	955.073	89.9382
955.555	96.0007	955.555	85.4935	955.555	96.9425	955.555	92.1767	955.555	89.8615
956.038	95.9724	956.038	85.2485	956.038	96.9251	956.038	92.1454	956.038	89.7705
956.52	95.9428	956.52	84.9894	956.52	96.9073	956.52	92.1001	956.52	89.6643
957.002	95.9123	957.002	84.7151	957.002	96.8877	957.002	92.0367	957.002	89.5398
957.484	95.8805	957.484	84.432	957.484	96.8644	957.484	91.9612	957.484	89.4032
957.966	95.8471	957.966	84.1452	957.966	96.8356	957.966	91.8774	957.966	89.2591
958.448	95.8121	958.448	83.8574	958.448	96.8005	958.448	91.7868	958.448	89.1096
958.93	95.7751	958.93	83.5713	958.93	96.759	958.93	91.6918	958.93	88.9572
959.412	95.7363	959.412	83.292	959.412	96.7118	959.412	91.5943	959.412	88.805
959.894	95.6957	959.894	83.0231	959.894	96.6602	959.894	91.4958	959.894	88.6554
960.377	95.6535	960.377	82.7718	960.377	96.6056	960.377	91.3999	960.377	88.5135
960.859	95.6106	960.859	82.5491	960.859	96.549	960.859	91.312	960.859	88.3867
961.341	95.5658	961.341	82.3481	961.341	96.4907	961.341	91.2287	961.341	88.2704
961.823	95.5184	961.823	82.1659	961.823	96.4304	961.823	91.1488	961.823	88.1626
962.305	95.4681	962.305	82.0019	962.305	96.3677	962.305	91.0718	962.305	88.0629
962.787	95.4144	962.787	81.8526	962.787	96.3017	962.787	90.9961	962.787	87.9688
963.269	95.357	963.269	81.7232	963.269	96.2317	963.269	90.9243	963.269	87.884
963.751	95.2956	963.751	81.6164	963.751	96.1573	963.751	90.8577	963.751	87.8105
964.234	95.2298	964.234	81.5366	964.234	96.0781	964.234	90.7987	964.234	87.7514
964.716	95.1589	964.716	81.4925	964.716	95.9943	964.716	90.7516	964.716	87.713
965.198	95.0831	965.198	81.4751	965.198	95.9057	965.198	90.712	965.198	87.689
965.68	95.0022	965.68	81.4795	965.68	95.8123	965.68	90.6772	965.68	87.6754
966.162	94.9163	966.162	81.5034	966.162	95.7139	966.162	90.6461	966.162	87.6708
966.644	94.8258	966.644	81.5425	966.644	95.6099	966.644	90.6168	966.644	87.6722
967.126	94.7296	967.126	81.5979	967.126	95.4994	967.126	90.5894	967.126	87.6801
967.608	94.6273	967.608	81.6694	967.608	95.3815	967.608	90.5637	967.608	87.6943
968.091	94.5174	968.091	81.7569	968.091	95.2555	968.091	90.5388	968.091	87.714
968.573	94.3975	968.573	81.8611	968.573	95.1214	968.573	90.5139	968.573	87.739
969.055	94.2703	969.055	81.9781	969.055	94.9794	969.055	90.4887	969.055	87.7676
969.537	94.1373	969.537	82.1048	969.537	94.8309	969.537	90.4625	969.537	87.7981
970.019	93.9993	970.019	82.2396	970.019	94.6771	970.019	90.4352	970.019	87.8298
970.501	93.8577	970.501	82.3804	970.501	94.5193	970.501	90.4065	970.501	87.8619
970.983	93.7121	970.983	82.5248	970.983	94.3581	970.983	90.3751	970.983	87.8924
971.465	93.5627	971.465	82.6709	971.465	94.1932	971.465	90.3404	971.465	87.92
971.947	93.4097	971.947	82.8151	971.947	94.0239	971.947	90.3006	971.947	87.9416
972.429	93.2529	972.429	82.9525	972.429	93.849	972.429	90.2532	972.429	87.9531
972.912	93.0936	972.912	83.0852	972.912	93.6672	972.912	90.2002	972.912	87.9575
973.394	92.9327	973.394	83.2138	973.394	93.4782	973.394	90.1425	973.394	87.9561
973.876	92.7706	973.876	83.3383	973.876	93.2817	973.876	90.0807	973.876	87.9497
974.358	92.6077	974.358	83.4603	974.358	93.0781	974.358	90.016	974.358	87.94
974.84	92.445	974.84	83.5758	974.84	92.8679	974.84	89.9469	974.84	87.9248
975.322	92.2835	975.322	83.6829	975.322	92.6514	975.322	89.8731	975.322	87.9029
975.804	92.1243	975.804	83.7775	975.804	92.4291	975.804	89.793	975.804	87.8721
976.286	91.9699	976.286	83.8522	976.286	92.2015	976.286	89.7037	976.286	87.8277
976.769	91.8187	976.769	83.9142	976.769	91.9693	976.769	89.6089	976.769	87.7753
977.251	91.67	977.251	83.9678	977.251	91.7331	977.251	89.5109	977.251	87.7182
977.733	91.5234	977.733	84.0146	977.733	91.494	977.733	89.4109	977.733	87.6578
978.215	91.3783	978.215	84.0582	978.215	91.2528	978.215	89.3106	978.215	87.597
978.697	91.2356	978.697	84.0975	978.697	91.0099	978.697	89.2103	978.697	87.5356
979.179	91.0957	979.179	84.1324	979.179	90.7661	979.179	89.1105	979.179	87.4745
979.661	90.9594	979.661	84.1633	979.661	90.5217	979.661	89.0124	979.661	87.4148
980.143	90.8283	980.143	84.1893	980.143	90.2777	980.143	88.9171	980.143	87.3576
980.625	90.7005	980.625	84.2134	980.625	90.0352	980.625	88.825	980.625	87.304
981.108	90.5752	981.108	84.238	981.108	89.7949	981.108	88.7367	981.108	87.2551
981.59	90.4518	981.59	84.264	981.59	89.5573	981.59	88.6526	981.59	87.2115
982.072	90.3294	982.072	84.2925	982.072	89.3218	982.072	88.5725	982.072	87.1733
982.554	90.2083	982.554	84.326	982.554	89.0868	982.554	88.4983	982.554	87.1431
983.036	90.0882	983.036	84.3665	983.036	88.8501	983.036	88.4312	983.036	87.1224
983.518	89.9691	983.518	84.4179	983.518	88.6095	983.518	88.3733	983.518	87.1145
984	89.851	984	84.4867	984	88.3631	984	88.3284	984	87.1247
984.482	89.7331	984.482	84.5677	984.482	88.1097	984.482	88.2933	984.482	87.1485
984.965	89.6149	984.965	84.6582	984.965	87.8488	984.965	88.2664	984.965	87.1837
985.447	89.4959	985.447	84.7571	985.447	87.5801	985.447	88.247	985.447	87.2293
985.929	89.376	985.929	84.8619	985.929	87.3033	985.929	88.2335	985.929	87.2831
986.411	89.2544	986.411	84.9748	986.411	87.0184	986.411	88.2271	986.411	87.3469
986.893	89.1307	986.893	85.0964	986.893	86.7259	986.893	88.2282	986.893	87.4213
987.375	89.004	987.375	85.2283	987.375	86.4272	987.375	88.2376	987.375	87.5077
987.857	88.8732	987.857	85.3736	987.857	86.1249	987.857	88.2572	987.857	87.6092
988.339	88.7388	988.339	85.5282	988.339	85.8226	988.339	88.2843	988.339	87.7215
988.822	88.6011	988.822	85.6889	988.822	85.5243	988.822	88.3171	988.822	87.8419
989.304	88.4604	989.304	85.8546	989.304	85.2333	989.304	88.3547	989.304	87.969
989.786	88.3171	989.786	86.023	989.786	84.9521	989.786	88.3955	989.786	88.1006
990.268	88.1702	990.268	86.1936	990.268	84.6823	990.268	88.4394	990.268	88.2362
990.75	88.0194	990.75	86.3657	990.75	84.425	990.75	88.4859	990.75	88.3753
991.232	87.8635	991.232	86.5376	991.232	84.1821	991.232	88.5341	991.232	88.5165
991.714	87.7004	991.714	86.7076	991.714	83.9559	991.714	88.5834	991.714	88.6589
992.196	87.5325	992.196	86.8756	992.196	83.7493	992.196	88.633	992.196	88.8013
992.678	87.3611	992.678	87.041	992.678	83.5648	992.678	88.6822	992.678	88.9428
993.16	87.1868	993.16	87.2031	993.16	83.4036	993.16	88.7303	993.16	89.0822
993.643	87.0104	993.643	87.3616	993.643	83.2648	993.643	88.7761	993.643	89.2185
994.125	86.8321	994.125	87.515	994.125	83.146	994.125	88.8195	994.125	89.3507
994.607	86.6524	994.607	87.6621	994.607	83.0443	994.607	88.8599	994.607	89.478
995.089	86.4724	995.089	87.8013	995.089	82.9569	995.089	88.8977	995.089	89.5996
995.571	86.2938	995.571	87.9301	995.571	82.8822	995.571	88.9338	995.571	89.7155
996.053	86.1152	996.053	88.0497	996.053	82.8193	996.053	88.9652	996.053	89.8234
996.535	85.9363	996.535	88.1604	996.535	82.7676	996.535	88.9902	996.535	89.9219
997.018	85.7565	997.018	88.262	997.018	82.7259	997.018	89.0066	997.018	90.0091
997.5	85.5747	997.5	88.3544	997.5	82.6926	997.5	89.0111	997.5	90.0819
997.982	85.3924	997.982	88.4371	997.982	82.6653	997.982	89.0054	997.982	90.1416
998.464	85.2102	998.464	88.5096	998.464	82.6424	998.464	88.989	998.464	90.1875
998.946	85.03	998.946	88.5718	998.946	82.6231	998.946	88.9643	998.946	90.2217
999.428	84.8553	999.428	88.6239	999.428	82.6075	999.428	88.9366	999.428	90.2491
999.91	84.6817	999.91	88.6647	999.91	82.5958	999.91	88.8962	999.91	90.2604
1000.39	84.5063	1000.39	88.6933	1000.39	82.587	1000.39	88.8362	1000.39	90.249
1000.87	84.3276	1000.87	88.7087	1000.87	82.578	1000.87	88.7541	1000.87	90.2124
1001.36	84.1436	1001.36	88.7095	1001.36	82.5642	1001.36	88.647	1001.36	90.1479
1001.84	83.954	1001.84	88.6963	1001.84	82.5396	1001.84	88.5089	1001.84	90.0495
1002.32	83.758	1002.32	88.6689	1002.32	82.4988	1002.32	88.3361	1002.32	89.9136
1002.8	83.5544	1002.8	88.6282	1002.8	82.4382	1002.8	88.1189	1002.8	89.7305
1003.28	83.3419	1003.28	88.5768	1003.28	82.3565	1003.28	87.842	1003.28	89.4848
1003.77	83.12	1003.77	88.5101	1003.77	82.2535	1003.77	87.5179	1003.77	89.1893
1004.25	82.8876	1004.25	88.4249	1004.25	82.1298	1004.25	87.153	1004.25	88.8503
1004.73	82.6447	1004.73	88.3196	1004.73	81.9848	1004.73	86.7507	1004.73	88.471
1005.21	82.3919	1005.21	88.1921	1005.21	81.8164	1005.21	86.3191	1005.21	88.0592
1005.7	82.1258	1005.7	88.0407	1005.7	81.6219	1005.7	85.8503	1005.7	87.6078
1006.18	81.845	1006.18	87.864	1006.18	81.3985	1006.18	85.3418	1006.18	87.1143
1006.66	81.5452	1006.66	87.659	1006.66	81.1447	1006.66	84.7856	1006.66	86.5722
1007.14	81.2192	1007.14	87.4215	1007.14	80.8609	1007.14	84.1662	1007.14	85.9677
1007.62	80.8741	1007.62	87.1534	1007.62	80.5488	1007.62	83.5047	1007.62	85.3195
1008.11	80.5142	1008.11	86.8551	1008.11	80.2105	1008.11	82.8146	1008.11	84.6394
1008.59	80.1416	1008.59	86.527	1008.59	79.8471	1008.59	82.1023	1008.59	83.9332
1009.07	79.7609	1009.07	86.1715	1009.07	79.4585	1009.07	81.3775	1009.07	83.2096
1009.55	79.3693	1009.55	85.7838	1009.55	79.0442	1009.55	80.6433	1009.55	82.4711
1010.03	78.9665	1010.03	85.3618	1010.03	78.6044	1010.03	79.9034	1010.03	81.721
1010.52	78.5504	1010.52	84.8997	1010.52	78.1413	1010.52	79.1656	1010.52	80.966
1011	78.1159	1011	84.387	1011	77.6601	1011	78.4389	1011	80.2137
1011.48	77.6716	1011.48	83.8354	1011.48	77.1686	1011.48	77.7231	1011.48	79.4645
1011.96	77.2235	1011.96	83.2519	1011.96	76.6752	1011.96	77.0199	1011.96	78.7201
1012.45	76.7749	1012.45	82.6404	1012.45	76.1879	1012.45	76.332	1012.45	77.9836
1012.93	76.3304	1012.93	82.0081	1012.93	75.7138	1012.93	75.6603	1012.93	77.2565
1013.41	75.8916	1013.41	81.3521	1013.41	75.259	1013.41	75.0117	1013.41	76.5442
1013.89	75.4605	1013.89	80.6726	1013.89	74.8301	1013.89	74.3912	1013.89	75.8509
1014.37	75.0404	1014.37	79.9679	1014.37	74.4359	1014.37	73.8054	1014.37	75.182
1014.86	74.6342	1014.86	79.2321	1014.86	74.0866	1014.86	73.2643	1014.86	74.5442
1015.34	74.2441	1015.34	78.4773	1015.34	73.794	1015.34	72.7639	1015.34	73.9368
1015.82	73.8726	1015.82	77.7119	1015.82	73.5681	1015.82	72.3033	1015.82	73.3608
1016.3	73.5213	1016.3	76.941	1016.3	73.4158	1016.3	71.8831	1016.3	72.8175
1016.78	73.1915	1016.78	76.1718	1016.78	73.34	1016.78	71.5011	1016.78	72.3069
1017.27	72.8878	1017.27	75.4066	1017.27	73.3403	1017.27	71.1641	1017.27	71.8348
1017.75	72.6136	1017.75	74.6487	1017.75	73.414	1017.75	70.8755	1017.75	71.4047
1018.23	72.3746	1018.23	73.9022	1018.23	73.5582	1018.23	70.6421	1018.23	71.0228
1018.71	72.1795	1018.71	73.1704	1018.71	73.7699	1018.71	70.4747	1018.71	70.6987
1019.2	72.0229	1019.2	72.4587	1019.2	74.0453	1019.2	70.364	1019.2	70.426
1019.68	71.9026	1019.68	71.7725	1019.68	74.3784	1019.68	70.3053	1019.68	70.202
1020.16	71.8178	1020.16	71.1149	1020.16	74.7614	1020.16	70.2957	1020.16	70.025
1020.64	71.765	1020.64	70.4879	1020.64	75.1844	1020.64	70.3282	1020.64	69.8892
1021.12	71.7496	1021.12	69.9005	1021.12	75.6373	1021.12	70.4096	1021.12	69.8029
1021.61	71.7738	1021.61	69.3586	1021.61	76.112	1021.61	70.5422	1021.61	69.7692
1022.09	71.8428	1022.09	68.8742	1022.09	76.6025	1022.09	70.7331	1022.09	69.7972
1022.57	71.9662	1022.57	68.4656	1022.57	77.1054	1022.57	70.9972	1022.57	69.9043
1023.05	72.1334	1023.05	68.1195	1023.05	77.618	1023.05	71.3144	1023.05	70.0697
1023.53	72.3383	1023.53	67.8296	1023.53	78.1375	1023.53	71.6717	1023.53	70.2798
1024.02	72.5777	1024.02	67.5934	1024.02	78.6599	1024.02	72.0632	1024.02	70.5293
1024.5	72.8461	1024.5	67.4032	1024.5	79.1807	1024.5	72.4803	1024.5	70.8089
1024.98	73.1448	1024.98	67.2679	1024.98	79.6957	1024.98	72.9189	1024.98	71.1164
1025.46	73.4735	1025.46	67.1911	1025.46	80.2023	1025.46	73.3752	1025.46	71.4488
1025.94	73.8321	1025.94	67.1809	1025.94	80.6997	1025.94	73.8404	1025.94	71.7991
1026.43	74.2225	1026.43	67.2526	1026.43	81.1881	1026.43	74.3032	1026.43	72.1584
1026.91	74.6384	1026.91	67.3877	1026.91	81.668	1026.91	74.7672	1026.91	72.5284
1027.39	75.0747	1027.39	67.5745	1027.39	82.1386	1027.39	75.2325	1027.39	72.9081
1027.87	75.5288	1027.87	67.8077	1027.87	82.5979	1027.87	75.6981	1027.87	73.2962
1028.36	75.9971	1028.36	68.0781	1028.36	83.0432	1028.36	76.1662	1028.36	73.6937
1028.84	76.4765	1028.84	68.3853	1028.84	83.4723	1028.84	76.6279	1028.84	74.0929
1029.32	76.9645	1029.32	68.7274	1029.32	83.884	1029.32	77.0783	1029.32	74.4893
1029.8	77.4565	1029.8	69.1002	1029.8	84.2789	1029.8	77.5079	1029.8	74.8745
1030.28	77.9469	1030.28	69.5006	1030.28	84.6584	1030.28	77.9012	1030.28	75.235
1030.77	78.4366	1030.77	69.9241	1030.77	85.0239	1030.77	78.2714	1030.77	75.5815
1031.25	78.925	1031.25	70.3666	1031.25	85.3756	1031.25	78.626	1031.25	75.9197
1031.73	79.4111	1031.73	70.825	1031.73	85.7126	1031.73	78.9668	1031.73	76.2505
1032.21	79.8948	1032.21	71.2969	1032.21	86.0332	1032.21	79.2982	1032.21	76.5774
1032.69	80.3718	1032.69	71.7759	1032.69	86.3357	1032.69	79.6193	1032.69	76.8989
1033.18	80.8395	1033.18	72.2572	1033.18	86.6193	1033.18	79.9298	1033.18	77.2142
1033.66	81.2932	1033.66	72.7328	1033.66	86.8842	1033.66	80.2324	1033.66	77.5249
1034.14	81.7263	1034.14	73.1908	1034.14	87.1313	1034.14	80.531	1034.14	77.8334
1034.62	82.1428	1034.62	73.6377	1034.62	87.3619	1034.62	80.8221	1034.62	78.1368
1035.11	82.545	1035.11	74.076	1035.11	87.5765	1035.11	81.1039	1035.11	78.4334
1035.59	82.9328	1035.59	74.5055	1035.59	87.7754	1035.59	81.3758	1035.59	78.7225
1036.07	83.3082	1036.07	74.929	1036.07	87.9586	1036.07	81.6365	1036.07	79.0031
1036.55	83.6685	1036.55	75.3409	1036.55	88.1263	1036.55	81.8863	1036.55	79.2745
1037.03	84.0124	1037.03	75.7383	1037.03	88.2796	1037.03	82.1255	1037.03	79.5364
1037.52	84.3381	1037.52	76.1166	1037.52	88.4197	1037.52	82.3533	1037.52	79.7876
1038	84.6426	1038	76.4685	1038	88.5477	1038	82.5695	1038	80.0263
1038.48	84.9284	1038.48	76.7998	1038.48	88.6639	1038.48	82.7741	1038.48	80.2535
1038.96	85.1972	1038.96	77.114	1038.96	88.7675	1038.96	82.9669	1038.96	80.4694
1039.44	85.4495	1039.44	77.4121	1039.44	88.8569	1039.44	83.148	1039.44	80.6741
1039.93	85.6862	1039.93	77.6972	1039.93	88.9299	1039.93	83.3175	1039.93	80.8683
1040.41	85.907	1040.41	77.9668	1040.41	88.9852	1040.41	83.4747	1040.41	81.0508
1040.89	86.1117	1040.89	78.2202	1040.89	89.0226	1040.89	83.6195	1040.89	81.221
1041.37	86.3001	1041.37	78.4556	1041.37	89.0429	1041.37	83.7511	1041.37	81.3778
1041.85	86.4721	1041.85	78.6695	1041.85	89.0476	1041.85	83.8683	1041.85	81.5191
1042.34	86.6285	1042.34	78.8669	1042.34	89.038	1042.34	83.9723	1042.34	81.647
1042.82	86.7696	1042.82	79.051	1042.82	89.0146	1042.82	84.0638	1042.82	81.763
1043.3	86.8959	1043.3	79.2228	1043.3	88.977	1043.3	84.1427	1043.3	81.867
1043.78	87.0076	1043.78	79.3836	1043.78	88.9243	1043.78	84.2084	1043.78	81.9587
1044.27	87.1053	1044.27	79.5359	1044.27	88.8558	1044.27	84.2625	1044.27	82.04
1044.75	87.1891	1044.75	79.681	1044.75	88.7715	1044.75	84.3053	1044.75	82.1116
1045.23	87.2598	1045.23	79.8232	1045.23	88.6722	1045.23	84.3394	1045.23	82.1769
1045.71	87.3186	1045.71	79.9696	1045.71	88.5589	1045.71	84.3691	1045.71	82.242
1046.19	87.3646	1046.19	80.1138	1046.19	88.4319	1046.19	84.3889	1046.19	82.2997
1046.68	87.3976	1046.68	80.2527	1046.68	88.2906	1046.68	84.3958	1046.68	82.3458
1047.16	87.4175	1047.16	80.3847	1047.16	88.1331	1047.16	84.3877	1047.16	82.3779
1047.64	87.424	1047.64	80.5065	1047.64	87.9567	1047.64	84.3613	1047.64	82.392
1048.12	87.4175	1048.12	80.6203	1048.12	87.7589	1048.12	84.3176	1048.12	82.3892
1048.6	87.3982	1048.6	80.7268	1048.6	87.5388	1048.6	84.2562	1048.6	82.369
1049.09	87.3667	1049.09	80.8276	1049.09	87.2964	1049.09	84.1774	1049.09	82.332
1049.57	87.3237	1049.57	80.9264	1049.57	87.033	1049.57	84.0833	1049.57	82.2803
1050.05	87.2682	1050.05	81.0174	1050.05	86.7499	1050.05	83.9687	1050.05	82.2079
1050.53	87.2	1050.53	81.0966	1050.53	86.4478	1050.53	83.8299	1050.53	82.1104
1051.02	87.1186	1051.02	81.1624	1051.02	86.126	1051.02	83.6652	1051.02	81.9858
1051.5	87.0238	1051.5	81.2124	1051.5	85.7828	1051.5	83.4726	1051.5	81.8318
1051.98	86.9155	1051.98	81.2445	1051.98	85.4169	1051.98	83.249	1051.98	81.6445
1052.46	86.7938	1052.46	81.257	1052.46	85.0278	1052.46	82.9922	1052.46	81.4211
1052.94	86.6583	1052.94	81.2456	1052.94	84.6165	1052.94	82.6974	1052.94	81.1556
1053.42	86.509	1053.42	81.2043	1053.42	84.1856	1053.42	82.3577	1053.42	80.8389
1053.91	86.3458	1053.91	81.1372	1053.91	83.7376	1053.91	81.9776	1053.91	80.4774
1054.39	86.1685	1054.39	81.0462	1054.39	83.2745	1054.39	81.5589	1054.39	80.0737
1054.87	85.9771	1054.87	80.9317	1054.87	82.797	1054.87	81.1023	1054.87	79.629
1055.35	85.7717	1055.35	80.7956	1055.35	82.3045	1055.35	80.6109	1055.35	79.1471
1055.84	85.552	1055.84	80.6354	1055.84	81.7969	1055.84	80.0801	1055.84	78.6231
1056.32	85.3176	1056.32	80.4501	1056.32	81.2752	1056.32	79.5081	1056.32	78.055
1056.8	85.0679	1056.8	80.2378	1056.8	80.7422	1056.8	78.8902	1056.8	77.4383
1057.28	84.8017	1057.28	79.995	1057.28	80.2031	1057.28	78.2182	1057.28	76.7646
1057.76	84.5203	1057.76	79.7253	1057.76	79.6627	1057.76	77.5015	1057.76	76.0438
1058.25	84.2244	1058.25	79.4309	1058.25	79.1257	1058.25	76.7459	1058.25	75.2818
1058.73	83.9142	1058.73	79.1125	1058.73	78.5945	1058.73	75.9543	1058.73	74.4815
1059.21	83.5903	1059.21	78.7716	1059.21	78.07	1059.21	75.1318	1059.21	73.6482
1059.69	83.2526	1059.69	78.4083	1059.69	77.5525	1059.69	74.2773	1059.69	72.7811
1060.17	82.9011	1060.17	78.0229	1060.17	77.0423	1060.17	73.3913	1060.17	71.8809
1060.66	82.5358	1060.66	77.6162	1060.66	76.5404	1060.66	72.4743	1060.66	70.9484
1061.14	82.1567	1061.14	77.1895	1061.14	76.0482	1061.14	71.5248	1061.14	69.9828
1061.62	81.7643	1061.62	76.7424	1061.62	75.5661	1061.62	70.5485	1061.62	68.9892
1062.1	81.3589	1062.1	76.2748	1062.1	75.0932	1062.1	69.5495	1062.1	67.9715
1062.59	80.9409	1062.59	75.7872	1062.59	74.627	1062.59	68.5306	1062.59	66.9327
1063.07	80.5105	1063.07	75.28	1063.07	74.1649	1063.07	67.4954	1063.07	65.876
1063.55	80.068	1063.55	74.753	1063.55	73.7055	1063.55	66.4459	1063.55	64.8035
1064.03	79.6138	1064.03	74.2065	1064.03	73.25	1064.03	65.3846	1064.03	63.7178
1064.51	79.1485	1064.51	73.6397	1064.51	72.8014	1064.51	64.3147	1064.51	62.6214
1065	78.6729	1065	73.0511	1065	72.3635	1065	63.2398	1065	61.5174
1065.48	78.1865	1065.48	72.4435	1065.48	71.9385	1065.48	62.161	1065.48	60.4079
1065.96	77.689	1065.96	71.8186	1065.96	71.5258	1065.96	61.0802	1065.96	59.2951
1066.44	77.1805	1066.44	71.1773	1066.44	71.1215	1066.44	59.9994	1066.44	58.1815
1066.92	76.6604	1066.92	70.5213	1066.92	70.7211	1066.92	58.9203	1066.92	57.0693
1067.41	76.1294	1067.41	69.8509	1067.41	70.3212	1067.41	57.8456	1067.41	55.9612
1067.89	75.5877	1067.89	69.1667	1067.89	69.9221	1067.89	56.7779	1067.89	54.8597
1068.37	75.0356	1068.37	68.4693	1068.37	69.5271	1068.37	55.72	1068.37	53.7675
1068.85	74.4741	1068.85	67.7592	1068.85	69.1416	1068.85	54.6751	1068.85	52.6874
1069.34	73.9022	1069.34	67.0379	1069.34	68.7706	1069.34	53.6443	1069.34	51.6215
1069.82	73.3193	1069.82	66.3063	1069.82	68.4163	1069.82	52.6288	1069.82	50.5718
1070.3	72.7255	1070.3	65.5652	1070.3	68.0778	1070.3	51.6305	1070.3	49.5406
1070.78	72.1209	1070.78	64.8151	1070.78	67.7526	1070.78	50.6514	1070.78	48.5297
1071.26	71.5044	1071.26	64.0577	1071.26	67.4386	1071.26	49.6931	1071.26	47.5422
1071.75	70.8758	1071.75	63.2942	1071.75	67.1359	1071.75	48.7577	1071.75	46.5804
1072.23	70.2331	1072.23	62.5267	1072.23	66.8468	1072.23	47.8469	1072.23	45.6475
1072.71	69.573	1072.71	61.7585	1072.71	66.5747	1072.71	46.9616	1072.71	44.7472
1073.19	68.8995	1073.19	60.9874	1073.19	66.322	1073.19	46.105	1073.19	43.8801
1073.67	68.2146	1073.67	60.2126	1073.67	66.089	1073.67	45.2797	1073.67	43.0477
1074.16	67.5203	1074.16	59.4339	1074.16	65.8741	1074.16	44.4875	1074.16	42.2509
1074.64	66.8204	1074.64	58.6509	1074.64	65.6754	1074.64	43.7297	1074.64	41.4894
1075.12	66.1117	1075.12	57.8643	1075.12	65.4927	1075.12	43.0101	1075.12	40.7685
1075.6	65.3937	1075.6	57.0743	1075.6	65.3288	1075.6	42.3313	1075.6	40.0911
1076.09	64.6623	1076.09	56.2809	1076.09	65.1886	1076.09	41.6981	1076.09	39.4639
1076.57	63.909	1076.57	55.4836	1076.57	65.0766	1076.57	41.1175	1076.57	38.8976
1077.05	63.1463	1077.05	54.6836	1077.05	64.9947	1077.05	40.5855	1077.05	38.3828
1077.53	62.3824	1077.53	53.8815	1077.53	64.9413	1077.53	40.1005	1077.53	37.9148
1078.01	61.6221	1078.01	53.0778	1078.01	64.9118	1078.01	39.6619	1078.01	37.4913
1078.49	60.8729	1078.49	52.2734	1078.49	64.9014	1078.49	39.2668	1078.49	37.1068
1078.98	60.1347	1078.98	51.4682	1078.98	64.9074	1078.98	38.9202	1078.98	36.7657
1079.46	59.4092	1079.46	50.6626	1079.46	64.9305	1079.46	38.6244	1079.46	36.4691
1079.94	58.6977	1079.94	49.8566	1079.94	64.9742	1079.94	38.3847	1079.94	36.2207
1080.42	57.9988	1080.42	49.0499	1080.42	65.0418	1080.42	38.2109	1080.42	36.028
1080.91	57.322	1080.91	48.2439	1080.91	65.1343	1080.91	38.0923	1080.91	35.88
1081.39	56.6746	1081.39	47.4395	1081.39	65.2489	1081.39	38.0225	1081.39	35.7696
1081.87	56.0609	1081.87	46.6375	1081.87	65.3805	1081.87	37.9982	1081.87	35.6932
1082.35	55.4851	1082.35	45.8385	1082.35	65.5237	1082.35	38.0133	1082.35	35.6448
1082.83	54.9543	1082.83	45.0433	1082.83	65.6755	1082.83	38.0698	1082.83	35.6237
1083.32	54.4736	1083.32	44.2522	1083.32	65.8365	1083.32	38.1675	1083.32	35.6278
1083.8	54.0527	1083.8	43.4661	1083.8	66.0104	1083.8	38.3073	1083.8	35.6542
1084.28	53.7054	1084.28	42.6858	1084.28	66.2015	1084.28	38.4929	1084.28	35.7008
1084.76	53.4247	1084.76	41.9116	1084.76	66.4127	1084.76	38.7155	1084.76	35.764
1085.24	53.2082	1085.24	41.1439	1085.24	66.6447	1085.24	38.9688	1085.24	35.8404
1085.73	53.0555	1085.73	40.3835	1085.73	66.8966	1085.73	39.2488	1085.73	35.9275
1086.21	52.9622	1086.21	39.6317	1086.21	67.1682	1086.21	39.5502	1086.21	36.0234
1086.69	52.9376	1086.69	38.8879	1086.69	67.4618	1086.69	39.8709	1086.69	36.1234
1087.17	52.9862	1087.17	38.1524	1087.17	67.7827	1087.17	40.2081	1087.17	36.224
1087.65	53.1175	1087.65	37.4243	1087.65	68.1377	1087.65	40.5581	1087.65	36.3196
1088.14	53.3482	1088.14	36.7011	1088.14	68.5329	1088.14	40.9174	1088.14	36.4023
1088.62	53.6616	1088.62	35.9871	1088.62	68.9711	1088.62	41.2829	1088.62	36.4755
1089.1	54.0482	1089.1	35.2854	1089.1	69.4515	1089.1	41.6512	1089.1	36.5401
1089.58	54.5033	1089.58	34.5977	1089.58	69.9707	1089.58	42.0197	1089.58	36.5959
1090.07	55.0172	1090.07	33.9266	1090.07	70.5253	1090.07	42.3864	1090.07	36.6451
1090.55	55.5948	1090.55	33.2726	1090.55	71.1133	1090.55	42.7458	1090.55	36.6819
1091.03	56.2367	1091.03	32.6368	1091.03	71.7348	1091.03	43.0938	1091.03	36.7034
1091.51	56.946	1091.51	32.0204	1091.51	72.3904	1091.51	43.4238	1091.51	36.7038
1091.99	57.7313	1091.99	31.4243	1091.99	73.0794	1091.99	43.7258	1091.99	36.6729
1092.48	58.5769	1092.48	30.8505	1092.48	73.7977	1092.48	44.005	1092.48	36.6202
1092.96	59.4716	1092.96	30.301	1092.96	74.5383	1092.96	44.2629	1092.96	36.5508
1093.44	60.4094	1093.44	29.7771	1093.44	75.2916	1093.44	44.5001	1093.44	36.4675
1093.92	61.3813	1093.92	29.2797	1093.92	76.0485	1093.92	44.7204	1093.92	36.3759
1094.4	62.3843	1094.4	28.8116	1094.4	76.8015	1094.4	44.9161	1094.4	36.2721
1094.89	63.4145	1094.89	28.3746	1094.89	77.5454	1094.89	45.0836	1094.89	36.1552
1095.37	64.4659	1095.37	27.9722	1095.37	78.2767	1095.37	45.2145	1095.37	36.0219
1095.85	65.5332	1095.85	27.6096	1095.85	78.992	1095.85	45.294	1095.85	35.8646
1096.33	66.6116	1096.33	27.2837	1096.33	79.6876	1096.33	45.3378	1096.33	35.6951
1096.82	67.6959	1096.82	26.9932	1096.82	80.3599	1096.82	45.3553	1096.82	35.5213
1097.3	68.7823	1097.3	26.738	1097.3	81.0057	1097.3	45.351	1097.3	35.3472
1097.78	69.8682	1097.78	26.5165	1097.78	81.6232	1097.78	45.3332	1097.78	35.1782
1098.26	70.9446	1098.26	26.3312	1098.26	82.2129	1098.26	45.2994	1098.26	35.0172
1098.74	72.0049	1098.74	26.1835	1098.74	82.7772	1098.74	45.25	1098.74	34.8669
1099.23	73.038	1099.23	26.0755	1099.23	83.3184	1099.23	45.1846	1099.23	34.7325
1099.71	74.0271	1099.71	26.011	1099.71	83.8388	1099.71	45.0999	1099.71	34.6207
1100.19	74.9822	1100.19	25.9864	1100.19	84.3391	1100.19	45.0056	1100.19	34.5306
1100.67	75.9073	1100.67	25.9995	1100.67	84.8191	1100.67	44.9093	1100.67	34.4632
1101.15	76.8031	1101.15	26.0491	1101.15	85.2784	1101.15	44.8147	1101.15	34.4196
1101.64	77.6742	1101.64	26.1329	1101.64	85.7173	1101.64	44.7261	1101.64	34.3988
1102.12	78.5127	1102.12	26.2525	1102.12	86.1369	1102.12	44.6493	1102.12	34.4075
1102.6	79.3144	1102.6	26.4081	1102.6	86.5396	1102.6	44.5885	1102.6	34.4493
1103.08	80.0725	1103.08	26.6012	1103.08	86.9277	1103.08	44.5524	1103.08	34.5318
1103.57	80.7749	1103.57	26.8347	1103.57	87.3026	1103.57	44.5531	1103.57	34.6671
1104.05	81.4332	1104.05	27.1038	1104.05	87.6646	1104.05	44.5843	1104.05	34.8449
1104.53	82.0541	1104.53	27.4052	1104.53	88.0133	1104.53	44.6435	1104.53	35.0602
1105.01	82.6399	1105.01	27.7368	1105.01	88.3479	1105.01	44.7306	1105.01	35.3107
1105.49	83.1959	1105.49	28.0956	1105.49	88.668	1105.49	44.8422	1105.49	35.5917
1105.98	83.7208	1105.98	28.4816	1105.98	88.9741	1105.98	44.9855	1105.98	35.9066
1106.46	84.2146	1106.46	28.894	1106.46	89.2671	1106.46	45.1638	1106.46	36.2568
1106.94	84.6786	1106.94	29.3321	1106.94	89.5479	1106.94	45.3837	1106.94	36.6444
1107.42	85.1132	1107.42	29.7965	1107.42	89.8172	1107.42	45.6565	1107.42	37.0744
1107.9	85.5207	1107.9	30.2832	1107.9	90.0748	1107.9	45.9717	1107.9	37.5396
1108.39	85.9029	1108.39	30.7893	1108.39	90.3203	1108.39	46.3233	1108.39	38.0352
1108.87	86.2608	1108.87	31.3127	1108.87	90.5533	1108.87	46.7085	1108.87	38.5585
1109.35	86.5957	1109.35	31.8512	1109.35	90.7739	1109.35	47.1217	1109.35	39.1054
1109.83	86.9096	1109.83	32.4025	1109.83	90.983	1109.83	47.566	1109.83	39.6758
1110.32	87.2043	1110.32	32.9648	1110.32	91.1815	1110.32	48.0421	1110.32	40.2685
1110.8	87.4823	1110.8	33.5348	1110.8	91.3704	1110.8	48.5515	1110.8	40.8824
1111.28	87.7475	1111.28	34.1089	1111.28	91.55	1111.28	49.0991	1111.28	41.5177
1111.76	87.9983	1111.76	34.6875	1111.76	91.7202	1111.76	49.6764	1111.76	42.1698
1112.24	88.234	1112.24	35.2699	1112.24	91.8805	1112.24	50.2777	1112.24	42.8355
1112.72	88.455	1112.72	35.8552	1112.72	92.0303	1112.72	50.8995	1112.72	43.512
1113.21	88.6609	1113.21	36.4429	1113.21	92.1695	1113.21	51.5366	1113.21	44.1962
1113.69	88.8534	1113.69	37.0306	1113.69	92.2984	1113.69	52.1883	1113.69	44.8861
1114.17	89.0335	1114.17	37.6164	1114.17	92.4175	1114.17	52.8528	1114.17	45.5794
1114.65	89.2023	1114.65	38.1979	1114.65	92.5272	1114.65	53.5285	1114.65	46.2737
1115.14	89.3617	1115.14	38.7719	1115.14	92.6279	1115.14	54.2148	1115.14	46.9662
1115.62	89.511	1115.62	39.3392	1115.62	92.7195	1115.62	54.9062	1115.62	47.6548
1116.1	89.6501	1116.1	39.8998	1116.1	92.8024	1116.1	55.598	1116.1	48.3368
1116.58	89.7794	1116.58	40.4534	1116.58	92.8773	1116.58	56.2874	1116.58	49.0106
1117.07	89.8989	1117.07	41.0003	1117.07	92.9452	1117.07	56.9721	1117.07	49.6753
1117.55	90.0092	1117.55	41.5382	1117.55	93.0076	1117.55	57.6463	1117.55	50.3259
1118.03	90.1107	1118.03	42.0655	1118.03	93.0658	1118.03	58.3063	1118.03	50.9592
1118.51	90.2037	1118.51	42.5799	1118.51	93.1205	1118.51	58.9445	1118.51	51.5692
1118.99	90.288	1118.99	43.0773	1118.99	93.1718	1118.99	59.5499	1118.99	52.1463
1119.47	90.3646	1119.47	43.5607	1119.47	93.219	1119.47	60.1292	1119.47	52.6973
1119.96	90.4344	1119.96	44.0317	1119.96	93.2613	1119.96	60.6849	1119.96	53.2251
1120.44	90.498	1120.44	44.4908	1120.44	93.2978	1120.44	61.2177	1120.44	53.7308
1120.92	90.556	1120.92	44.9394	1120.92	93.3283	1120.92	61.7313	1120.92	54.2179
1121.4	90.609	1121.4	45.3762	1121.4	93.3531	1121.4	62.2197	1121.4	54.6822
1121.89	90.6574	1121.89	45.8007	1121.89	93.3729	1121.89	62.6799	1121.89	55.1218
1122.37	90.7018	1122.37	46.2118	1122.37	93.388	1122.37	63.1063	1122.37	55.5332
1122.85	90.7428	1122.85	46.6076	1122.85	93.3986	1122.85	63.4886	1122.85	55.9094
1123.33	90.7809	1123.33	46.9906	1123.33	93.4044	1123.33	63.8375	1123.33	56.2584
1123.81	90.8167	1123.81	47.3623	1123.81	93.4052	1123.81	64.1591	1123.81	56.585
1124.3	90.8506	1124.3	47.7233	1124.3	93.401	1124.3	64.4562	1124.3	56.8912
1124.78	90.8827	1124.78	48.0743	1124.78	93.3925	1124.78	64.7337	1124.78	57.181
1125.26	90.9143	1125.26	48.4161	1125.26	93.3811	1125.26	64.9906	1125.26	57.4542
1125.74	90.9459	1125.74	48.749	1125.74	93.3685	1125.74	65.2272	1125.74	57.7115
1126.22	90.9789	1126.22	49.0743	1126.22	93.3563	1126.22	65.4444	1126.22	57.9543
1126.71	91.0156	1126.71	49.3937	1126.71	93.3453	1126.71	65.642	1126.71	58.1837
1127.19	91.0544	1127.19	49.706	1127.19	93.336	1127.19	65.8236	1127.19	58.4016
1127.67	91.0946	1127.67	50.0107	1127.67	93.3281	1127.67	65.9922	1127.67	58.6097
1128.15	91.136	1128.15	50.3081	1128.15	93.3214	1128.15	66.1497	1128.15	58.8096
1128.63	91.1778	1128.63	50.5986	1128.63	93.3161	1128.63	66.2983	1128.63	59.0027
1129.12	91.221	1129.12	50.8815	1129.12	93.3127	1129.12	66.4403	1129.12	59.1908
1129.6	91.266	1129.6	51.1566	1129.6	93.3129	1129.6	66.5776	1129.6	59.3754
1130.08	91.3136	1130.08	51.4226	1130.08	93.3181	1130.08	66.713	1130.08	59.5584
1130.56	91.3651	1130.56	51.6765	1130.56	93.3297	1130.56	66.8503	1130.56	59.742
1131.05	91.419	1131.05	51.9223	1131.05	93.3485	1131.05	66.9893	1131.05	59.927
1131.53	91.4743	1131.53	52.1626	1131.53	93.3749	1131.53	67.1305	1131.53	60.1142
1132.01	91.5304	1132.01	52.399	1132.01	93.4089	1132.01	67.2751	1132.01	60.3049
1132.49	91.5869	1132.49	52.6344	1132.49	93.4501	1132.49	67.4235	1132.49	60.4998
1132.97	91.6434	1132.97	52.8679	1132.97	93.4982	1132.97	67.5782	1132.97	60.7008
1133.46	91.6998	1133.46	53.0999	1133.46	93.5527	1133.46	67.7413	1133.46	60.9096
1133.94	91.7551	1133.94	53.3299	1133.94	93.6129	1133.94	67.9154	1133.94	61.1282
1134.42	91.8082	1134.42	53.5558	1134.42	93.678	1134.42	68.1045	1134.42	61.3591
1134.9	91.8601	1134.9	53.7826	1134.9	93.7468	1134.9	68.3069	1134.9	61.6021
1135.38	91.9109	1135.38	54.014	1135.38	93.8182	1135.38	68.5222	1135.38	61.8575
1135.87	91.9608	1135.87	54.2517	1135.87	93.891	1135.87	68.7507	1135.87	62.1257
1136.35	92.0105	1136.35	54.498	1136.35	93.9641	1136.35	68.9912	1136.35	62.4065
1136.83	92.0591	1136.83	54.7554	1136.83	94.0362	1136.83	69.2465	1136.83	62.7024
1137.31	92.1066	1137.31	55.0257	1137.31	94.1062	1137.31	69.5182	1137.31	63.0151
1137.8	92.1522	1137.8	55.313	1137.8	94.1725	1137.8	69.8091	1137.8	63.3473
1138.28	92.1951	1138.28	55.6225	1138.28	94.2334	1138.28	70.124	1138.28	63.7039
1138.76	92.2364	1138.76	55.9516	1138.76	94.2873	1138.76	70.4585	1138.76	64.0809
1139.24	92.2768	1139.24	56.2996	1139.24	94.3328	1139.24	70.8102	1139.24	64.4764
1139.72	92.3168	1139.72	56.6663	1139.72	94.369	1139.72	71.178	1139.72	64.8894
1140.21	92.3569	1140.21	57.0502	1140.21	94.3954	1140.21	71.5595	1140.21	65.3176
1140.69	92.3972	1140.69	57.4549	1140.69	94.4119	1140.69	71.9562	1140.69	65.763
1141.17	92.4377	1141.17	57.8822	1141.17	94.4185	1141.17	72.3684	1141.17	66.2263
1141.65	92.4787	1141.65	58.3358	1141.65	94.4151	1141.65	72.797	1141.65	66.709
1142.13	92.5204	1142.13	58.8222	1142.13	94.4019	1142.13	73.2445	1142.13	67.2146
1142.62	92.5632	1142.62	59.335	1142.62	94.3791	1142.62	73.7068	1142.62	67.7384
1143.1	92.6072	1143.1	59.8709	1143.1	94.3481	1143.1	74.1816	1143.1	68.2775
1143.58	92.6527	1143.58	60.428	1143.58	94.3107	1143.58	74.6672	1143.58	68.8301
1144.06	92.6997	1144.06	61.0029	1144.06	94.27	1144.06	75.1614	1144.06	69.3935
1144.55	92.7489	1144.55	61.5976	1144.55	94.2298	1144.55	75.664	1144.55	69.9679
1145.03	92.8004	1145.03	62.2123	1145.03	94.1942	1145.03	76.1743	1145.03	70.5529
1145.51	92.8552	1145.51	62.8487	1145.51	94.1671	1145.51	76.692	1145.51	71.1482
1145.99	92.9144	1145.99	63.5102	1145.99	94.1519	1145.99	77.2173	1145.99	71.7547
1146.47	92.977	1146.47	64.1907	1146.47	94.1512	1146.47	77.7473	1146.47	72.3687
1146.96	93.0426	1146.96	64.8859	1146.96	94.1667	1146.96	78.2796	1146.96	72.9874
1147.44	93.1108	1147.44	65.5934	1147.44	94.1993	1147.44	78.8126	1147.44	73.609
1147.92	93.1811	1147.92	66.3095	1147.92	94.2497	1147.92	79.3448	1147.92	74.2316
1148.4	93.254	1148.4	67.0335	1148.4	94.3175	1148.4	79.874	1148.4	74.8532
1148.88	93.3299	1148.88	67.7639	1148.88	94.4016	1148.88	80.3988	1148.88	75.472
1149.37	93.4092	1149.37	68.4989	1149.37	94.5	1149.37	80.9161	1149.37	76.0853
1149.85	93.4934	1149.85	69.2369	1149.85	94.6098	1149.85	81.422	1149.85	76.6893
1150.33	93.5806	1150.33	69.9755	1150.33	94.7278	1150.33	81.9181	1150.33	77.2849

## Sheet: Fig.2b
Pure MO		Pure G2		WSE		CIE		CCE
Raman shift (cm-1)	Intensity (a.u.)	Raman shift (cm-1)	Intensity (a.u.)	Raman shift (cm-1)	Intensity (a.u.)	Raman shift (cm-1)	Intensity (a.u.)	Raman shift (cm-1)	Intensity (a.u.)
749.938	2219	749.938	1687	749.646	4943	749.646	15468	749.646	48110
750.583	2209	750.583	1687	750.291	4789	750.291	15515	750.291	48128
751.227	2217	751.227	1688	750.936	4803	750.936	15490	750.936	48159
751.872	2175	751.872	1688	751.58	4832	751.58	15357	751.58	48198
752.516	2148	752.516	1688	752.225	4800	752.225	15349	752.225	48240
753.161	2200	753.161	1688	752.869	4765	752.869	15586	752.869	48277
753.805	2228	753.805	1689	753.513	4777	753.513	15453	753.513	48307
754.449	2107	754.449	1689	754.158	4795	754.158	15364	754.158	48328
755.093	2189	755.093	1689	754.802	4690	754.802	15428	754.802	48337
755.737	2190	755.737	1689	755.446	4688	755.446	15444	755.446	48336
756.381	2225	756.381	1690	756.09	4807	756.09	15451	756.09	48325
757.025	2174	757.025	1690	756.734	4730	756.734	15605	756.734	48303
757.669	2229	757.669	1690	757.378	4707	757.378	15456	757.378	48273
758.312	2198	758.312	1689	758.022	4673	758.022	15427	758.022	48237
758.956	2178	758.956	1690	758.665	4741	758.665	15157	758.665	48197
759.6	2230	759.6	1690	759.309	4748	759.309	15396	759.309	48157
760.243	2195	760.243	1691	759.952	4715	759.952	15186	759.952	48119
760.887	2218	760.887	1691	760.596	4598	760.596	15413	760.596	48088
761.53	2154	761.53	1692	761.239	4753	761.239	15350	761.239	48067
762.173	2221	762.173	1692	761.883	4659	761.883	15374	761.883	48057
762.816	2215	762.816	1693	762.526	4723	762.526	15238	762.526	48060
763.459	2269	763.459	1693	763.169	4633	763.169	15191	763.169	48074
764.103	2188	764.103	1694	763.812	4753	763.812	15411	763.812	48098
764.745	2229	764.745	1695	764.455	4675	764.455	15165	764.455	48126
765.388	2192	765.388	1695	765.098	4691	765.098	15257	765.098	48155
766.031	2224	766.031	1696	765.741	4688	765.741	15210	765.741	48181
766.674	2234	766.674	1696	766.384	4631	766.384	15121	766.384	48200
767.317	2301	767.317	1696	767.027	4701	767.027	15243	767.027	48214
767.959	2188	767.959	1697	767.669	4657	767.669	15183	767.669	48225
768.602	2190	768.602	1697	768.312	4700	768.312	15139	768.312	48237
769.244	2253	769.244	1698	768.955	4712	768.955	15136	768.955	48253
769.887	2246	769.887	1698	769.597	4654	769.597	15285	769.597	48276
770.529	2306	770.529	1699	770.239	4694	770.239	15215	770.239	48306
771.171	2229	771.171	1699	770.882	4684	770.882	15284	770.882	48338
771.813	2259	771.813	1699	771.524	4621	771.524	15184	771.524	48370
772.455	2245	772.455	1700	772.166	4709	772.166	15207	772.166	48397
773.097	2264	773.097	1700	772.808	4689	772.808	15268	772.808	48420
773.739	2284	773.739	1700	773.45	4589	773.45	15412	773.45	48439
774.381	2282	774.381	1701	774.092	4686	774.092	15355	774.092	48458
775.023	2294	775.023	1701	774.734	4627	774.734	15246	774.734	48484
775.664	2291	775.664	1701	775.376	4686	775.376	15346	775.376	48519
776.306	2343	776.306	1702	776.017	4714	776.017	15442	776.017	48563
776.948	2304	776.948	1702	776.659	4744	776.659	15359	776.659	48613
777.589	2365	777.589	1702	777.3	4721	777.3	15475	777.3	48663
778.231	2330	778.231	1703	777.942	4656	777.942	15422	777.942	48705
778.872	2342	778.872	1703	778.583	4637	778.583	15638	778.583	48735
779.513	2349	779.513	1703	779.225	4798	779.225	15339	779.225	48750
780.154	2317	780.154	1704	779.866	4711	779.866	15633	779.866	48754
780.795	2370	780.795	1704	780.507	4788	780.507	15546	780.507	48752
781.436	2340	781.436	1704	781.148	4802	781.148	15554	781.148	48750
782.077	2409	782.077	1705	781.789	4756	781.789	15648	781.789	48755
782.718	2345	782.718	1705	782.43	4795	782.43	15672	782.43	48771
783.359	2386	783.359	1705	783.071	4734	783.071	15643	783.071	48799
784	2459	784	1705	783.712	4757	783.712	15653	783.712	48838
784.64	2387	784.64	1706	784.353	4803	784.353	15634	784.353	48886
785.281	2449	785.281	1706	784.993	4778	784.993	15715	784.993	48941
785.921	2457	785.921	1707	785.634	4864	785.634	15861	785.634	49003
786.562	2470	786.562	1707	786.274	4849	786.274	15918	786.274	49072
787.202	2434	787.202	1708	786.915	4888	786.915	15881	786.915	49150
787.842	2496	787.842	1708	787.555	4796	787.555	16015	787.555	49236
788.483	2519	788.483	1709	788.195	4882	788.195	15942	788.195	49328
789.123	2477	789.123	1710	788.836	4827	788.836	16181	788.836	49422
789.763	2548	789.763	1711	789.476	4899	789.476	16372	789.476	49513
790.403	2585	790.403	1712	790.116	4905	790.116	16310	790.116	49594
791.043	2662	791.043	1713	790.756	5017	790.756	16544	790.756	49664
791.683	2681	791.683	1714	791.396	4943	791.396	16492	791.396	49721
792.322	2576	792.322	1716	792.035	5070	792.035	16514	792.035	49770
792.962	2755	792.962	1717	792.675	4982	792.675	16768	792.675	49815
793.602	2718	793.602	1719	793.315	5078	793.315	16709	793.315	49866
794.241	2730	794.241	1721	793.954	5094	793.954	16913	793.954	49931
794.881	2752	794.881	1723	794.594	5157	794.594	17148	794.594	50015
795.52	2780	795.52	1724	795.233	5190	795.233	17403	795.233	50119
796.159	2731	796.159	1726	795.873	5200	795.873	17331	795.873	50244
796.798	2801	796.798	1728	796.512	5218	796.512	17345	796.512	50383
797.438	2815	797.438	1730	797.151	5279	797.151	17462	797.151	50531
798.077	2867	798.077	1732	797.79	5302	797.79	17678	797.79	50682
798.716	2870	798.716	1733	798.43	5199	798.43	17951	798.43	50832
799.355	2926	799.355	1735	799.069	5295	799.069	17794	799.069	50977
799.994	2892	799.994	1737	799.707	5357	799.707	18117	799.707	51118
800.632	2953	800.632	1738	800.346	5419	800.346	18179	800.346	51254
801.271	2949	801.271	1740	800.985	5478	800.985	18400	800.985	51385
801.91	3023	801.91	1741	801.624	5407	801.624	18454	801.624	51511
802.548	3072	802.548	1742	802.262	5405	802.262	18620	802.262	51628
803.187	3012	803.187	1743	802.901	5561	802.901	18898	802.901	51736
803.825	3096	803.825	1744	803.54	5595	803.54	18798	803.54	51832
804.463	3130	804.463	1745	804.178	5566	804.178	19320	804.178	51916
805.102	3090	805.102	1746	804.816	5580	804.816	19317	804.816	51988
805.74	3115	805.74	1747	805.455	5664	805.455	19234	805.455	52050
806.378	3142	806.378	1747	806.093	5769	806.093	19276	806.093	52102
807.016	3160	807.016	1748	806.731	5755	806.731	19646	806.731	52144
807.654	3269	807.654	1748	807.369	5635	807.369	19366	807.369	52175
808.292	3238	808.292	1749	808.007	5747	808.007	19696	808.007	52190
808.93	3275	808.93	1749	808.645	5728	808.645	19718	808.645	52189
809.567	3239	809.567	1749	809.283	5796	809.283	19571	809.283	52170
810.205	3249	810.205	1750	809.92	5569	809.92	19618	809.92	52134
810.843	3197	810.843	1750	810.558	5639	810.558	19633	810.558	52085
811.48	3241	811.48	1750	811.196	5518	811.196	19668	811.196	52029
812.118	3186	812.118	1751	811.833	5577	811.833	19514	811.833	51974
812.755	3233	812.755	1751	812.47	5663	812.47	19663	812.47	51926
813.392	3222	813.392	1751	813.108	5497	813.108	19559	813.108	51890
814.03	3240	814.03	1752	813.745	5493	813.745	19444	813.745	51870
814.667	3283	814.667	1752	814.382	5582	814.382	19400	814.382	51868
815.304	3204	815.304	1752	815.02	5486	815.02	19317	815.02	51885
815.941	3163	815.941	1752	815.657	5456	815.657	19457	815.657	51921
816.578	3169	816.578	1753	816.294	5373	816.294	19374	816.294	51974
817.215	3190	817.215	1753	816.931	5416	816.931	19635	816.931	52041
817.851	3162	817.851	1753	817.567	5259	817.567	19415	817.567	52114
818.488	3061	818.488	1754	818.204	5317	818.204	19701	818.204	52188
819.125	3067	819.125	1754	818.841	5272	818.841	19604	818.841	52254
819.761	3146	819.761	1754	819.477	5245	819.477	19575	819.477	52308
820.398	3139	820.398	1755	820.114	5293	820.114	19783	820.114	52348
821.034	3120	821.034	1755	820.75	5171	820.75	19670	820.75	52378
821.67	2975	821.67	1755	821.387	5237	821.387	19587	821.387	52403
822.307	3059	822.307	1756	822.023	5235	822.023	19904	822.023	52433
822.943	3046	822.943	1756	822.659	5239	822.659	19734	822.659	52475
823.579	2999	823.579	1757	823.296	5178	823.296	19911	823.296	52533
824.215	3025	824.215	1757	823.932	5148	823.932	19968	823.932	52607
824.851	3033	824.851	1758	824.568	5229	824.568	19826	824.568	52692
825.487	2954	825.487	1759	825.204	5172	825.204	20181	825.204	52782
826.123	2964	826.123	1759	825.84	5166	825.84	20172	825.84	52870
826.758	2966	826.758	1760	826.475	5187	826.475	20245	826.475	52951
827.394	2992	827.394	1761	827.111	5073	827.111	20167	827.111	53026
828.03	2914	828.03	1762	827.747	5129	827.747	20206	827.747	53098
828.665	2926	828.665	1762	828.382	5105	828.382	20454	828.382	53174
829.301	2987	829.301	1763	829.018	5103	829.018	20574	829.018	53259
829.936	2899	829.936	1764	829.653	5013	829.653	20632	829.653	53358
830.571	2849	830.571	1765	830.289	4972	830.289	20620	830.289	53474
831.206	2877	831.206	1766	830.924	5077	830.924	20822	830.924	53607
831.841	2906	831.841	1767	831.559	5082	831.559	21007	831.559	53754
832.477	2868	832.477	1768	832.194	5038	832.194	21138	832.194	53914
833.112	2795	833.112	1770	832.829	5067	832.829	21341	832.829	54083
833.746	2878	833.746	1771	833.464	4932	833.464	21477	833.464	54258
834.381	2785	834.381	1772	834.099	4874	834.099	21774	834.099	54435
835.016	2744	835.016	1773	834.734	4940	834.734	21789	834.734	54611
835.651	2757	835.651	1774	835.369	4925	835.369	22134	835.369	54782
836.285	2717	836.285	1775	836.004	4892	836.004	22254	836.004	54948
836.92	2801	836.92	1776	836.638	4916	836.638	22319	836.638	55106
837.554	2708	837.554	1777	837.273	4973	837.273	22672	837.273	55259
838.189	2711	838.189	1779	837.907	4928	837.907	22806	837.907	55409
838.823	2719	838.823	1780	838.542	4943	838.542	23034	838.542	55557
839.457	2678	839.457	1781	839.176	4880	839.176	23220	839.176	55702
840.092	2664	840.092	1782	839.81	4968	839.81	23142	839.81	55842
840.726	2713	840.726	1783	840.444	4912	840.444	23109	840.444	55973
841.36	2658	841.36	1784	841.079	4857	841.079	23415	841.079	56087
841.994	2610	841.994	1785	841.713	4833	841.713	23111	841.713	56179
842.628	2595	842.628	1786	842.346	4852	842.346	23366	842.346	56246
843.261	2628	843.261	1787	842.98	4747	842.98	23340	842.98	56285
843.895	2634	843.895	1788	843.614	4743	843.614	23358	843.614	56299
844.529	2640	844.529	1789	844.248	4825	844.248	22987	844.248	56290
845.162	2563	845.162	1790	844.882	4850	844.882	22973	844.882	56262
845.796	2610	845.796	1791	845.515	4845	845.515	23017	845.515	56220
846.429	2575	846.429	1792	846.149	4809	846.149	22515	846.149	56169
847.063	2554	847.063	1793	846.782	4737	846.782	22671	846.782	56114
847.696	2559	847.696	1793	847.415	4718	847.415	22604	847.415	56064
848.329	2555	848.329	1794	848.049	4720	848.049	22429	848.049	56028
848.962	2476	848.962	1794	848.682	4790	848.682	22532	848.682	56017
849.595	2567	849.595	1794	849.315	4745	849.315	22450	849.315	56039
850.228	2497	850.228	1794	849.948	4743	849.948	22521	849.948	56097
850.861	2493	850.861	1794	850.581	4721	850.581	22481	850.581	56188
851.494	2491	851.494	1794	851.214	4643	851.214	22681	851.214	56302
852.127	2487	852.127	1793	851.847	4694	851.847	22369	851.847	56423
852.76	2464	852.76	1792	852.48	4686	852.48	22583	852.48	56536
853.392	2426	853.392	1791	853.112	4670	853.112	22749	853.112	56626
854.025	2426	854.025	1790	853.745	4622	853.745	22630	853.745	56686
854.657	2462	854.657	1789	854.378	4685	854.378	23049	854.378	56715
855.29	2447	855.29	1787	855.01	4632	855.01	22919	855.01	56718
855.922	2402	855.922	1785	855.642	4697	855.642	22705	855.642	56703
856.554	2451	856.554	1783	856.275	4568	856.275	22976	856.275	56679
857.186	2419	857.186	1781	856.907	4602	856.907	22735	856.907	56655
857.818	2381	857.818	1779	857.539	4559	857.539	22926	857.539	56634
858.45	2404	858.45	1777	858.171	4569	858.171	23274	858.171	56618
859.082	2405	859.082	1774	858.803	4569	858.803	22892	858.803	56605
859.714	2391	859.714	1772	859.435	4571	859.435	23074	859.435	56594
860.346	2379	860.346	1769	860.067	4592	860.067	23023	860.067	56583
860.978	2328	860.978	1767	860.699	4552	860.699	23223	860.699	56570
861.609	2382	861.609	1764	861.331	4502	861.331	23038	861.331	56552
862.241	2327	862.241	1762	861.962	4457	861.962	23450	861.962	56527
862.873	2365	862.873	1759	862.594	4602	862.594	23551	862.594	56490
863.504	2326	863.504	1756	863.225	4603	863.225	23526	863.225	56441
864.135	2343	864.135	1754	863.857	4533	863.857	23540	863.857	56381
864.767	2364	864.767	1751	864.488	4509	864.488	23715	864.488	56313
865.398	2276	865.398	1749	865.12	4463	865.12	23943	865.12	56247
866.029	2369	866.029	1747	865.751	4467	865.751	24083	865.751	56194
866.66	2290	866.66	1744	866.382	4525	866.382	23975	866.382	56165
867.291	2313	867.291	1742	867.013	4536	867.013	24295	867.013	56165
867.922	2312	867.922	1740	867.644	4487	867.644	24393	867.644	56194
868.553	2334	868.553	1738	868.275	4443	868.275	24663	868.275	56245
869.184	2354	869.184	1736	868.906	4467	868.906	24729	868.906	56301
869.814	2346	869.814	1734	869.536	4590	869.536	25127	869.536	56343
870.445	2312	870.445	1732	870.167	4632	870.167	25253	870.167	56347
871.076	2369	871.076	1730	870.798	4403	870.798	25240	870.798	56292
871.706	2344	871.706	1729	871.428	4527	871.428	25417	871.428	56164
872.336	2326	872.336	1727	872.059	4532	872.059	25289	872.059	55955
872.967	2323	872.967	1726	872.689	4503	872.689	25096	872.689	55663
873.597	2331	873.597	1725	873.32	4535	873.32	24579	873.32	55297
874.227	2337	874.227	1724	873.95	4523	873.95	23954	873.95	54870
874.857	2442	874.857	1723	874.58	4562	874.58	23574	874.58	54402
875.487	2366	875.487	1722	875.21	4544	875.21	22527	875.21	53914
876.117	2406	876.117	1722	875.84	4552	875.84	21922	875.84	53425
876.747	2378	876.747	1721	876.47	4442	876.47	21201	876.47	52955
877.377	2369	877.377	1720	877.1	4512	877.1	20832	877.1	52516
878.007	2443	878.007	1720	877.73	4674	877.73	20214	877.73	52114
878.636	2406	878.636	1719	878.36	4610	878.36	19613	878.36	51753
879.266	2348	879.266	1719	878.989	4525	878.989	19185	878.989	51428
879.896	2370	879.896	1719	879.619	4611	879.619	18794	879.619	51135
880.525	2386	880.525	1718	880.248	4592	880.248	18420	880.248	50867
881.154	2439	881.154	1718	880.878	4503	880.878	18119	880.878	50621
881.784	2424	881.784	1718	881.507	4548	881.507	17827	881.507	50393
882.413	2425	882.413	1718	882.136	4522	882.136	17868	882.136	50184
883.042	2437	883.042	1718	882.766	4597	882.766	17704	882.766	49995
883.671	2444	883.671	1717	883.395	4534	883.395	17255	883.395	49829
884.3	2450	884.3	1717	884.024	4547	884.024	17289	884.024	49686
884.929	2385	884.929	1717	884.653	4546	884.653	17212	884.653	49567
885.558	2425	885.558	1717	885.282	4598	885.282	16953	885.282	49469
886.187	2473	886.187	1717	885.911	4577	885.911	16920	885.911	49391
886.815	2497	886.815	1717	886.54	4550	886.54	16647	886.54	49326
887.444	2465	887.444	1716	887.168	4601	887.168	16718	887.168	49271
888.073	2509	888.073	1716	887.797	4548	887.797	16707	887.797	49222
888.701	2453	888.701	1716	888.425	4609	888.425	16667	888.425	49174
889.329	2535	889.329	1716	889.054	4561	889.054	16583	889.054	49126
889.958	2516	889.958	1715	889.682	4484	889.682	16712	889.682	49075
890.586	2511	890.586	1715	890.311	4508	890.311	16534	890.311	49024
891.214	2547	891.214	1715	890.939	4621	890.939	16271	890.939	48974
891.842	2562	891.842	1715	891.567	4608	891.567	16440	891.567	48928
892.47	2572	892.47	1715	892.195	4554	892.195	16360	892.195	48889
893.098	2467	893.098	1714	892.823	4596	892.823	16441	892.823	48857
893.726	2573	893.726	1714	893.451	4572	893.451	16190	893.451	48833
894.354	2573	894.354	1714	894.079	4598	894.079	16354	894.079	48813
894.982	2567	894.982	1713	894.707	4634	894.707	16145	894.707	48793
895.61	2590	895.61	1713	895.335	4607	895.335	16217	895.335	48768
896.237	2612	896.237	1713	895.962	4596	895.962	16264	895.962	48736
896.865	2602	896.865	1713	896.59	4685	896.59	16150	896.59	48696
897.492	2515	897.492	1712	897.218	4719	897.218	16003	897.218	48648
898.12	2445	898.12	1712	897.845	4600	897.845	16197	897.845	48594
898.747	2622	898.747	1712	898.472	4619	898.472	16260	898.472	48540
899.374	2506	899.374	1711	899.1	4595	899.1	16036	899.1	48488
900.001	2556	900.001	1711	899.727	4591	899.727	15835	899.727	48440
900.628	2571	900.628	1711	900.354	4567	900.354	16053	900.354	48400
901.255	2521	901.255	1710	900.981	4563	900.981	16083	900.981	48367
901.882	2554	901.882	1710	901.608	4556	901.608	15908	901.608	48344
902.509	2488	902.509	1710	902.235	4573	902.235	15993	902.235	48329
903.136	2495	903.136	1710	902.862	4509	902.862	15774	902.862	48323
903.763	2537	903.763	1709	903.489	4663	903.489	15751	903.489	48325
904.389	2547	904.389	1709	904.116	4582	904.116	15914	904.116	48333
905.016	2536	905.016	1709	904.742	4610	904.742	15832	904.742	48344
905.642	2510	905.642	1708	905.369	4544	905.369	15977	905.369	48354
906.269	2593	906.269	1708	905.995	4614	905.995	15905	905.995	48361
906.895	2639	906.895	1708	906.622	4570	906.622	16055	906.622	48361
907.522	2660	907.522	1707	907.248	4571	907.248	15987	907.248	48356
908.148	2628	908.148	1707	907.874	4620	907.874	15873	907.874	48345
908.774	2678	908.774	1707	908.501	4624	908.501	16047	908.501	48330
909.4	2727	909.4	1707	909.127	4608	909.127	16125	909.127	48311
910.026	2704	910.026	1706	909.753	4559	909.753	15964	909.753	48290
910.652	2783	910.652	1706	910.379	4608	910.379	16083	910.379	48266
911.278	2820	911.278	1706	911.005	4621	911.005	15987	911.005	48240
911.904	2946	911.904	1705	911.631	4817	911.631	16301	911.631	48212
912.529	3041	912.529	1705	912.256	4735	912.256	16319	912.256	48184
913.155	3015	913.155	1705	912.882	4720	912.882	16559	912.882	48159
913.78	3196	913.78	1704	913.508	4801	913.508	16538	913.508	48140
914.406	3270	914.406	1704	914.133	4882	914.133	16802	914.133	48130
915.031	3455	915.031	1704	914.759	4850	914.759	16725	914.759	48130
915.657	3815	915.657	1704	915.384	5009	915.384	17010	915.384	48136
916.282	3875	916.282	1703	916.009	5130	916.009	17264	916.009	48145
916.907	4096	916.907	1703	916.635	5275	916.635	17436	916.635	48150
917.532	4371	917.532	1703	917.26	5394	917.26	17717	917.26	48148
918.157	4676	918.157	1703	917.885	5460	917.885	17952	917.885	48137
918.782	4869	918.782	1702	918.51	5724	918.51	18316	918.51	48120
919.407	5143	919.407	1702	919.135	5691	919.135	18556	919.135	48104
920.032	5140	920.032	1702	919.76	5945	919.76	18980	919.76	48095
920.657	5261	920.657	1702	920.385	6218	920.385	19054	920.385	48101
921.281	5169	921.281	1701	921.009	6214	921.009	19210	921.009	48125
921.906	5095	921.906	1701	921.634	6351	921.634	19601	921.634	48165
922.53	4888	922.53	1701	922.259	6516	922.259	19388	922.259	48216
923.155	4535	923.155	1701	922.883	6531	922.883	19424	922.883	48270
923.779	4196	923.779	1700	923.508	6621	923.508	19228	923.508	48319
924.404	3975	924.404	1700	924.132	6657	924.132	19066	924.132	48356
925.028	3730	925.028	1700	924.756	6535	924.756	19027	924.756	48381
925.652	3508	925.652	1700	925.381	6402	925.381	18884	925.381	48396
926.276	3310	926.276	1700	926.005	6342	926.005	18309	926.005	48405
926.9	3135	926.9	1699	926.629	6058	926.629	18105	926.629	48413
927.524	3072	927.524	1699	927.253	6076	927.253	17682	927.253	48426
928.148	2904	928.148	1699	927.877	5779	927.877	17792	927.877	48441
928.772	2766	928.772	1699	928.501	5625	928.501	17495	928.501	48458
929.395	2771	929.395	1699	929.124	5583	929.124	17390	929.124	48471
930.019	2657	930.019	1699	929.748	5358	929.748	17298	929.748	48476
930.643	2625	930.643	1699	930.372	5211	930.372	17083	930.372	48470
931.266	2601	931.266	1698	930.995	5002	930.995	16849	930.995	48454
931.89	2596	931.89	1698	931.619	4880	931.619	16789	931.619	48430
932.513	2450	932.513	1698	932.242	4797	932.242	16755	932.242	48401
933.136	2460	933.136	1698	932.866	4733	932.866	16751	932.866	48370
933.759	2464	933.759	1698	933.489	4668	933.489	16677	933.489	48338
934.382	2365	934.382	1698	934.112	4531	934.112	16620	934.112	48302
935.006	2422	935.006	1698	934.735	4583	934.735	16387	934.735	48257
935.629	2416	935.629	1698	935.358	4509	935.358	16482	935.358	48201
936.251	2396	936.251	1698	935.981	4477	935.981	16289	935.981	48131
936.874	2352	936.874	1698	936.604	4516	936.604	16217	936.604	48050
937.497	2355	937.497	1698	937.227	4490	937.227	16295	937.227	47964
938.12	2350	938.12	1698	937.85	4433	937.85	16144	937.85	47880
938.742	2287	938.742	1698	938.473	4464	938.473	15936	938.473	47806
939.365	2342	939.365	1698	939.095	4420	939.095	16223	939.095	47746
939.987	2273	939.987	1698	939.718	4398	939.718	15885	939.718	47701
940.61	2321	940.61	1698	940.34	4365	940.34	15975	940.34	47667
941.232	2330	941.232	1698	940.963	4309	940.963	15780	940.963	47635
941.854	2255	941.854	1698	941.585	4376	941.585	15810	941.585	47598
942.477	2297	942.477	1698	942.207	4388	942.207	15739	942.207	47554
943.099	2234	943.099	1698	942.829	4419	942.829	15746	942.829	47502
943.721	2234	943.721	1698	943.452	4274	943.452	15539	943.452	47446
944.343	2222	944.343	1699	944.074	4280	944.074	15830	944.074	47394
944.965	2237	944.965	1699	944.696	4363	944.696	15792	944.696	47353
945.586	2215	945.586	1699	945.317	4305	945.317	15654	945.317	47327
946.208	2188	946.208	1699	945.939	4335	945.939	15729	945.939	47316
946.83	2195	946.83	1699	946.561	4294	946.561	15400	946.561	47313
947.451	2234	947.451	1699	947.183	4222	947.183	15536	947.183	47311
948.073	2144	948.073	1700	947.804	4220	947.804	15610	947.804	47304
948.694	2153	948.694	1700	948.426	4219	948.426	15458	948.426	47287
949.316	2201	949.316	1700	949.047	4166	949.047	15378	949.047	47262
949.937	2172	949.937	1700	949.669	4207	949.669	15520	949.669	47234
950.558	2150	950.558	1701	950.29	4190	950.29	15398	950.29	47211
951.18	2199	951.18	1701	950.911	4302	950.911	15319	950.911	47198
951.801	2147	951.801	1701	951.532	4225	951.532	15587	951.532	47198
952.422	2211	952.422	1702	952.153	4192	952.153	15524	952.153	47210
953.043	2137	953.043	1702	952.774	4270	952.774	15437	952.774	47227
953.663	2163	953.663	1702	953.395	4166	953.395	15426	953.395	47243
954.284	2213	954.284	1703	954.016	4253	954.016	15346	954.016	47252
954.905	2228	954.905	1703	954.637	4198	954.637	15379	954.637	47254
955.526	2147	955.526	1703	955.258	4182	955.258	15359	955.258	47250
956.146	2142	956.146	1704	955.879	4204	955.879	15594	955.879	47249
956.767	2183	956.767	1704	956.499	4144	956.499	15519	956.499	47258
957.387	2204	957.387	1704	957.12	4237	957.12	15658	957.12	47282
958.008	2171	958.008	1705	957.74	4235	957.74	15518	957.74	47324
958.628	2164	958.628	1705	958.36	4186	958.36	15561	958.36	47380
959.248	2174	959.248	1706	958.981	4245	958.981	15531	958.981	47443
959.868	2120	959.868	1706	959.601	4265	959.601	15613	959.601	47506
960.488	2189	960.488	1707	960.221	4150	960.221	15661	960.221	47564
961.108	2189	961.108	1707	960.841	4165	960.841	15747	960.841	47615
961.728	2241	961.728	1708	961.461	4213	961.461	15772	961.461	47661
962.348	2181	962.348	1708	962.081	4176	962.081	15842	962.081	47705
962.968	2194	962.968	1709	962.701	4177	962.701	15732	962.701	47752
963.588	2184	963.588	1709	963.321	4183	963.321	15942	963.321	47805
964.207	2206	964.207	1709	963.94	4189	963.94	15922	963.94	47862
964.827	2170	964.827	1710	964.56	4244	964.56	15955	964.56	47919
965.446	2198	965.446	1710	965.18	4168	965.18	16034	965.18	47972
966.066	2202	966.066	1711	965.799	4212	965.799	16221	965.799	48016
966.685	2188	966.685	1711	966.418	4260	966.418	16062	966.418	48049
967.304	2213	967.304	1712	967.038	4224	967.038	16258	967.038	48070
967.923	2220	967.923	1712	967.657	4274	967.657	16095	967.657	48083
968.543	2241	968.543	1713	968.276	4166	968.276	16049	968.276	48090
969.162	2257	969.162	1713	968.895	4199	968.895	16315	968.895	48094
969.781	2216	969.781	1714	969.514	4143	969.514	16069	969.514	48094
970.4	2218	970.4	1714	970.133	4204	970.133	16151	970.133	48090
971.018	2286	971.018	1715	970.752	4259	970.752	16268	970.752	48080
971.637	2196	971.637	1715	971.371	4221	971.371	15974	971.371	48063
972.256	2251	972.256	1716	971.99	4258	971.99	16180	971.99	48040
972.874	2281	972.874	1716	972.609	4277	972.609	16211	972.609	48016
973.493	2340	973.493	1717	973.227	4251	973.227	16178	973.227	47996
974.111	2324	974.111	1717	973.846	4229	973.846	16212	973.846	47987
974.73	2311	974.73	1718	974.464	4224	974.464	16265	974.464	47991
975.348	2325	975.348	1718	975.083	4236	975.083	16241	975.083	48010
975.966	2331	975.966	1718	975.701	4289	975.701	16097	975.701	48040
976.585	2340	976.585	1719	976.319	4229	976.319	16362	976.319	48077
977.203	2340	977.203	1719	976.937	4280	976.937	16322	976.937	48114
977.821	2358	977.821	1720	977.556	4338	977.556	16263	977.556	48146
978.439	2378	978.439	1720	978.174	4286	978.174	16505	978.174	48171
979.057	2374	979.057	1720	978.792	4270	978.792	16595	978.792	48188
979.674	2411	979.674	1721	979.409	4373	979.409	16469	979.409	48201
980.292	2372	980.292	1721	980.027	4349	980.027	16594	980.027	48214
980.91	2432	980.91	1721	980.645	4271	980.645	16717	980.645	48228
981.527	2389	981.527	1722	981.263	4257	981.263	16492	981.263	48246
982.145	2447	982.145	1722	981.88	4330	981.88	16777	981.88	48265
982.762	2501	982.762	1722	982.498	4393	982.498	16806	982.498	48282
983.38	2494	983.38	1723	983.115	4327	983.115	16568	983.115	48291
983.997	2446	983.997	1723	983.733	4354	983.733	16774	983.733	48288
984.614	2444	984.614	1723	984.35	4386	984.35	17005	984.35	48269
985.231	2510	985.231	1723	984.967	4350	984.967	16857	984.967	48237
985.849	2418	985.849	1723	985.584	4416	985.584	16929	985.584	48195
986.466	2507	986.466	1724	986.201	4361	986.201	16587	986.201	48152
987.083	2452	987.083	1724	986.818	4446	986.818	16802	986.818	48116
987.699	2460	987.699	1724	987.435	4425	987.435	16704	987.435	48092
988.316	2551	988.316	1724	988.052	4461	988.052	16714	988.052	48085
988.933	2462	988.933	1724	988.669	4409	988.669	16792	988.669	48089
989.55	2539	989.55	1724	989.286	4416	989.286	16677	989.286	48098
990.166	2479	990.166	1725	989.902	4444	989.902	16543	989.902	48100
990.783	2488	990.783	1725	990.519	4435	990.519	16639	990.519	48085
991.399	2486	991.399	1725	991.136	4447	991.136	16584	991.136	48045
992.016	2500	992.016	1725	991.752	4398	991.752	16724	991.752	47980
992.632	2465	992.632	1725	992.368	4433	992.368	16386	992.368	47895
993.248	2504	993.248	1725	992.985	4394	992.985	16603	992.985	47800
993.864	2540	993.864	1725	993.601	4486	993.601	16457	993.601	47707
994.48	2568	994.48	1725	994.217	4485	994.217	16429	994.217	47625
995.096	2588	995.096	1725	994.833	4450	994.833	16694	994.833	47560
995.712	2551	995.712	1725	995.449	4542	995.449	16493	995.449	47510
996.328	2574	996.328	1725	996.065	4496	996.065	16450	996.065	47472
996.944	2546	996.944	1725	996.681	4546	996.681	16613	996.681	47437
997.56	2639	997.56	1721	997.297	4373	997.297	16385	997.297	47400
998.175	2655	998.175	1720	997.912	4482	997.912	16608	997.912	47357
998.791	2611	998.791	1720	998.528	4379	998.528	16362	998.528	47311
999.406	2614	999.406	1720	999.144	4460	999.144	16310	999.144	47267
				999.759	4412	999.759	16433	999.759	47233

## Sheet: Fig.2c
G2/MO		G2		MO
1H shift (ppm)	Intensity (a.u.)	1H shift (ppm)	Intensity (a.u.)	1H shift (ppm)	Intensity (a.u.)
0.59992	20.1218	0.5999	-22.2838	0.59983	-0.4739
0.60023	20.0498	0.60022	-22.3348	0.60014	-0.4109
0.60054	20.1902	0.60053	-22.4957	0.60046	-0.358
0.60086	20.2179	0.60085	-22.4099	0.60077	-0.3353
0.60117	20.1103	0.60116	-22.2777	0.60109	-0.3398
0.60148	20.1445	0.60147	-22.2226	0.6014	-0.31
0.6018	20.2547	0.60179	-22.1889	0.60171	-0.3391
0.60211	20.3357	0.6021	-22.1124	0.60203	-0.3666
0.60242	20.4235	0.60241	-22.0226	0.60234	-0.3445
0.60274	20.4094	0.60273	-21.8809	0.60265	-0.371
0.60305	20.2752	0.60304	-21.8324	0.60297	-0.4088
0.60336	20.1653	0.60335	-21.847	0.60328	-0.4122
0.60368	20.0214	0.60367	-21.8069	0.60359	-0.4187
0.60399	19.9792	0.60398	-21.8314	0.60391	-0.4431
0.60431	20.0082	0.60429	-21.7596	0.60422	-0.4394
0.60462	19.9919	0.60461	-21.8519	0.60453	-0.3819
0.60493	19.9631	0.60492	-21.9893	0.60485	-0.3351
0.60525	20.1762	0.60524	-22.1186	0.60516	-0.353
0.60556	20.2868	0.60555	-22.1533	0.60548	-0.3656
0.60587	20.3559	0.60586	-22.0867	0.60579	-0.3897
0.60619	20.2943	0.60618	-22.0325	0.6061	-0.3985
0.6065	20.1129	0.60649	-22.0096	0.60642	-0.3714
0.60681	20.1102	0.6068	-22.1567	0.60673	-0.3954
0.60713	20.1278	0.60712	-22.2829	0.60704	-0.3669
0.60744	20.2329	0.60743	-22.2869	0.60736	-0.314
0.60776	20.2381	0.60774	-22.2496	0.60767	-0.302
0.60807	20.0147	0.60806	-22.1564	0.60798	-0.3499
0.60838	19.9138	0.60837	-22.1076	0.6083	-0.3855
0.6087	19.9344	0.60869	-22.1003	0.60861	-0.3641
0.60901	19.9313	0.609	-22.2101	0.60893	-0.3526
0.60932	19.9799	0.60931	-22.2883	0.60924	-0.3306
0.60964	20.0427	0.60963	-22.2071	0.60955	-0.2719
0.60995	20.0816	0.60994	-22.0175	0.60987	-0.2219
0.61026	20.0121	0.61025	-21.8849	0.61018	-0.2084
0.61058	20.0539	0.61057	-22.0208	0.61049	-0.1911
0.61089	20.0918	0.61088	-22.1949	0.61081	-0.2215
0.6112	19.9945	0.61119	-22.2506	0.61112	-0.2813
0.61152	19.8141	0.61151	-22.2085	0.61143	-0.3338
0.61183	19.9044	0.61182	-22.2296	0.61175	-0.353
0.61215	20.0399	0.61213	-22.1996	0.61206	-0.293
0.61246	20.0724	0.61245	-22.0921	0.61237	-0.2624
0.61277	20.0029	0.61276	-22.0232	0.61269	-0.2738
0.61309	20.0108	0.61308	-21.9708	0.613	-0.2929
0.6134	20.1145	0.61339	-21.9832	0.61332	-0.2982
0.61371	20.1807	0.6137	-21.9517	0.61363	-0.295
0.61403	20.2355	0.61402	-21.9117	0.61394	-0.3124
0.61434	20.0717	0.61433	-22.097	0.61426	-0.26
0.61465	19.961	0.61464	-22.3478	0.61457	-0.2001
0.61497	19.9369	0.61496	-22.3832	0.61488	-0.1813
0.61528	19.8012	0.61527	-22.1688	0.6152	-0.1948
0.6156	19.8739	0.61558	-22.0486	0.61551	-0.2711
0.61591	20.0201	0.6159	-22.1712	0.61582	-0.3134
0.61622	20.0391	0.61621	-22.3056	0.61614	-0.3518
0.61654	20.169	0.61653	-22.2139	0.61645	-0.3857
0.61685	20.062	0.61684	-22.1903	0.61676	-0.383
0.61716	19.8068	0.61715	-22.252	0.61708	-0.3189
0.61748	19.7821	0.61747	-22.367	0.61739	-0.2947
0.61779	19.8463	0.61778	-22.4097	0.61771	-0.3165
0.6181	19.8275	0.61809	-22.3362	0.61802	-0.3292
0.61842	19.9707	0.61841	-22.2782	0.61833	-0.368
0.61873	20.1048	0.61872	-22.3399	0.61865	-0.4008
0.61904	20.0955	0.61903	-22.458	0.61896	-0.3997
0.61936	20.0421	0.61935	-22.4333	0.61927	-0.3841
0.61967	19.9878	0.61966	-22.404	0.61959	-0.347
0.61999	20.1215	0.61997	-22.4941	0.6199	-0.3216
0.6203	20.2049	0.62029	-22.5285	0.62021	-0.3036
0.62061	20.2251	0.6206	-22.4884	0.62053	-0.3496
0.62093	20.1927	0.62092	-22.3865	0.62084	-0.4063
0.62124	20.1304	0.62123	-22.3218	0.62116	-0.4117
0.62155	20.0665	0.62154	-22.2044	0.62147	-0.3791
0.62187	20.1139	0.62186	-21.9721	0.62178	-0.3443
0.62218	20.2505	0.62217	-21.8443	0.6221	-0.3309
0.62249	20.3103	0.62248	-21.8574	0.62241	-0.3001
0.62281	20.3164	0.6228	-21.8167	0.62272	-0.3242
0.62312	20.1386	0.62311	-21.8641	0.62304	-0.3589
0.62344	20.1602	0.62342	-21.9059	0.62335	-0.3998
0.62375	20.276	0.62374	-21.9241	0.62366	-0.3941
0.62406	20.2714	0.62405	-22.0371	0.62398	-0.373
0.62438	20.2726	0.62437	-22.1324	0.62429	-0.392
0.62469	20.3028	0.62468	-22.0948	0.6246	-0.4315
0.625	20.3462	0.62499	-22.0286	0.62492	-0.4493
0.62532	20.497	0.62531	-21.9655	0.62523	-0.4112
0.62563	20.5954	0.62562	-21.9408	0.62555	-0.4207
0.62594	20.4059	0.62593	-21.9822	0.62586	-0.3877
0.62626	20.2908	0.62625	-22.094	0.62617	-0.3113
0.62657	20.3492	0.62656	-22.1747	0.62649	-0.2945
0.62688	20.3114	0.62687	-22.1937	0.6268	-0.3186
0.6272	20.4242	0.62719	-22.1201	0.62711	-0.3607
0.62751	20.6154	0.6275	-22.1208	0.62743	-0.3681
0.62783	20.7534	0.62781	-22.1249	0.62774	-0.3398
0.62814	20.7342	0.62813	-22.0928	0.62805	-0.3319
0.62845	20.6014	0.62844	-22.116	0.62837	-0.3721
0.62877	20.5808	0.62876	-22.1847	0.62868	-0.4287
0.62908	20.5251	0.62907	-22.1703	0.629	-0.4199
0.62939	20.4989	0.62938	-22.1076	0.62931	-0.4031
0.62971	20.4759	0.6297	-22.0179	0.62962	-0.3845
0.63002	20.3917	0.63001	-22.0428	0.62994	-0.3409
0.63033	20.4038	0.63032	-22.0693	0.63025	-0.3327
0.63065	20.4536	0.63064	-22.0526	0.63056	-0.344
0.63096	20.4064	0.63095	-22.0065	0.63088	-0.3432
0.63127	20.3724	0.63126	-21.9041	0.63119	-0.3535
0.63159	20.2754	0.63158	-21.9237	0.6315	-0.4079
0.6319	20.1001	0.63189	-22.1056	0.63182	-0.4193
0.63222	20.0954	0.63221	-22.1303	0.63213	-0.4258
0.63253	20.1147	0.63252	-22.1116	0.63244	-0.4557
0.63284	20.1525	0.63283	-22.1569	0.63276	-0.4804
0.63316	20.0506	0.63315	-22.2065	0.63307	-0.512
0.63347	19.9216	0.63346	-22.2261	0.63339	-0.4898
0.63378	19.8995	0.63377	-22.2747	0.6337	-0.5233
0.6341	20.1166	0.63409	-22.4108	0.63401	-0.549
0.63441	20.2484	0.6344	-22.4795	0.63433	-0.4868
0.63472	20.2293	0.63471	-22.4689	0.63464	-0.4402
0.63504	20.1723	0.63503	-22.3932	0.63495	-0.4227
0.63535	20.1568	0.63534	-22.1947	0.63527	-0.4327
0.63567	20.2813	0.63565	-22.0058	0.63558	-0.4526
0.63598	20.2938	0.63597	-21.946	0.63589	-0.4631
0.63629	20.3554	0.63628	-21.8926	0.63621	-0.4641
0.63661	20.5494	0.6366	-21.8473	0.63652	-0.4674
0.63692	20.5683	0.63691	-21.9091	0.63684	-0.4761
0.63723	20.4069	0.63722	-21.9488	0.63715	-0.5071
0.63755	20.421	0.63754	-21.9078	0.63746	-0.532
0.63786	20.4392	0.63785	-21.9535	0.63778	-0.4996
0.63817	20.4702	0.63816	-22.1537	0.63809	-0.5264
0.63849	20.5043	0.63848	-22.2706	0.6384	-0.5435
0.6388	20.4933	0.63879	-22.2355	0.63872	-0.5216
0.63911	20.3552	0.6391	-22.238	0.63903	-0.4879
0.63943	20.3936	0.63942	-22.3379	0.63934	-0.4385
0.63974	20.4907	0.63973	-22.3772	0.63966	-0.446
0.64006	20.5024	0.64005	-22.4543	0.63997	-0.458
0.64037	20.4852	0.64036	-22.4583	0.64028	-0.4634
0.64068	20.4093	0.64067	-22.2758	0.6406	-0.4458
0.641	20.2346	0.64099	-22.0761	0.64091	-0.4149
0.64131	20.2495	0.6413	-22.0493	0.64123	-0.3965
0.64162	20.2246	0.64161	-22.1596	0.64154	-0.3938
0.64194	20.2832	0.64193	-22.3156	0.64185	-0.392
0.64225	20.3885	0.64224	-22.4543	0.64217	-0.3882
0.64256	20.4594	0.64255	-22.4857	0.64248	-0.4023
0.64288	20.6051	0.64287	-22.4413	0.64279	-0.3795
0.64319	20.5939	0.64318	-22.3594	0.64311	-0.3441
0.64351	20.4185	0.64349	-22.3247	0.64342	-0.3132
0.64382	20.3096	0.64381	-22.3679	0.64373	-0.2959
0.64413	20.3286	0.64412	-22.3351	0.64405	-0.2732
0.64445	20.307	0.64444	-22.1877	0.64436	-0.2107
0.64476	20.2031	0.64475	-22.1074	0.64468	-0.1736
0.64507	20.1764	0.64506	-22.0995	0.64499	-0.1881
0.64539	20.2713	0.64538	-22.0925	0.6453	-0.2335
0.6457	20.6025	0.64569	-22.1411	0.64562	-0.3021
0.64601	20.7658	0.646	-22.202	0.64593	-0.3612
0.64633	20.6664	0.64632	-22.2298	0.64624	-0.3775
0.64664	20.6118	0.64663	-22.1107	0.64656	-0.3909
0.64695	20.6872	0.64694	-22.0715	0.64687	-0.424
0.64727	20.6837	0.64726	-22.0549	0.64718	-0.4351
0.64758	20.6567	0.64757	-22.0134	0.6475	-0.4263
0.6479	20.6995	0.64789	-22.094	0.64781	-0.4513
0.64821	20.7335	0.6482	-22.1469	0.64812	-0.468
0.64852	20.7721	0.64851	-22.1837	0.64844	-0.4646
0.64884	20.7863	0.64883	-22.1254	0.64875	-0.4454
0.64915	20.8556	0.64914	-21.9398	0.64907	-0.4185
0.64946	20.6896	0.64945	-21.9059	0.64938	-0.4317
0.64978	20.5549	0.64977	-21.8481	0.64969	-0.4201
0.65009	20.6026	0.65008	-21.7768	0.65001	-0.4434
0.6504	20.6233	0.65039	-21.7835	0.65032	-0.4458
0.65072	20.6353	0.65071	-21.8169	0.65063	-0.4114
0.65103	20.6461	0.65102	-21.8782	0.65095	-0.4138
0.65135	20.6388	0.65133	-21.9413	0.65126	-0.418
0.65166	20.7259	0.65165	-21.9288	0.65157	-0.4262
0.65197	20.8323	0.65196	-21.8299	0.65189	-0.4396
0.65229	20.8863	0.65228	-21.9104	0.6522	-0.4541
0.6526	20.892	0.65259	-22.1796	0.65251	-0.4919
0.65291	20.8074	0.6529	-22.3389	0.65283	-0.4854
0.65323	20.8543	0.65322	-22.2753	0.65314	-0.4314
0.65354	20.6197	0.65353	-22.1936	0.65346	-0.3748
0.65385	20.5175	0.65384	-22.2045	0.65377	-0.3732
0.65417	20.5731	0.65416	-22.2333	0.65408	-0.3919
0.65448	20.6719	0.65447	-22.1864	0.6544	-0.3554
0.65479	20.8857	0.65478	-22.193	0.65471	-0.3121
0.65511	21.0152	0.6551	-22.202	0.65502	-0.3115
0.65542	21.0026	0.65541	-22.2011	0.65534	-0.344
0.65574	20.8753	0.65573	-22.2462	0.65565	-0.3681
0.65605	20.796	0.65604	-22.2999	0.65596	-0.3568
0.65636	20.8137	0.65635	-22.3565	0.65628	-0.3376
0.65668	20.7742	0.65667	-22.3547	0.65659	-0.2685
0.65699	20.5527	0.65698	-22.3095	0.65691	-0.2185
0.6573	20.5556	0.65729	-22.334	0.65722	-0.1929
0.65762	20.7368	0.65761	-22.4061	0.65753	-0.2113
0.65793	20.7834	0.65792	-22.4284	0.65785	-0.2554
0.65824	20.7041	0.65823	-22.3852	0.65816	-0.2923
0.65856	20.7039	0.65855	-22.2272	0.65847	-0.3454
0.65887	20.7413	0.65886	-22.0594	0.65879	-0.3409
0.65918	20.7514	0.65917	-21.9311	0.6591	-0.2868
0.6595	20.8012	0.65949	-21.9123	0.65941	-0.2665
0.65981	20.7751	0.6598	-22.0153	0.65973	-0.271
0.66013	20.717	0.66012	-22.182	0.66004	-0.2915
0.66044	20.723	0.66043	-22.2119	0.66035	-0.3502
0.66075	20.6621	0.66074	-22.2091	0.66067	-0.3626
0.66107	20.6394	0.66106	-22.2831	0.66098	-0.3036
0.66138	20.6496	0.66137	-22.4039	0.6613	-0.2724
0.66169	20.6353	0.66168	-22.4164	0.66161	-0.319
0.66201	20.7212	0.662	-22.2498	0.66192	-0.3275
0.66232	20.7076	0.66231	-22.0536	0.66224	-0.3202
0.66263	20.6036	0.66262	-21.8515	0.66255	-0.3268
0.66295	20.5033	0.66294	-21.7071	0.66286	-0.357
0.66326	20.4575	0.66325	-21.7712	0.66318	-0.4111
0.66358	20.5573	0.66357	-21.9019	0.66349	-0.4116
0.66389	20.6225	0.66388	-21.9221	0.6638	-0.3898
0.6642	20.4854	0.66419	-22.0047	0.66412	-0.3764
0.66452	20.3967	0.66451	-22.0736	0.66443	-0.3932
0.66483	20.476	0.66482	-22.0743	0.66475	-0.4352
0.66514	20.6701	0.66513	-22.0772	0.66506	-0.4419
0.66546	20.895	0.66545	-22.1291	0.66537	-0.4094
0.66577	21.07	0.66576	-22.1928	0.66569	-0.3958
0.66608	21.1553	0.66607	-22.0888	0.666	-0.4177
0.6664	21.0492	0.66639	-21.9686	0.66631	-0.4404
0.66671	20.9911	0.6667	-21.9045	0.66663	-0.4565
0.66702	20.9851	0.66701	-21.8805	0.66694	-0.4708
0.66734	21.0109	0.66733	-21.9427	0.66725	-0.4595
0.66765	21.019	0.66764	-22.0237	0.66757	-0.394
0.66797	20.8791	0.66796	-22.0431	0.66788	-0.3448
0.66828	20.7341	0.66827	-21.9777	0.66819	-0.3615
0.66859	20.7494	0.66858	-21.8852	0.66851	-0.3779
0.66891	20.82	0.6689	-21.7609	0.66882	-0.3746
0.66922	20.9147	0.66921	-21.6634	0.66914	-0.3891
0.66953	21.1555	0.66952	-21.7641	0.66945	-0.4147
0.66985	21.1658	0.66984	-21.9081	0.66976	-0.3986
0.67016	20.9547	0.67015	-21.8874	0.67008	-0.3761
0.67047	21.0301	0.67046	-21.8505	0.67039	-0.3313
0.67079	21.2271	0.67078	-21.9346	0.6707	-0.2503
0.6711	21.3725	0.67109	-21.9619	0.67102	-0.2238
0.67142	21.397	0.67141	-21.8621	0.67133	-0.2517
0.67173	21.2412	0.67172	-21.7864	0.67164	-0.2757
0.67204	21.1305	0.67203	-21.8357	0.67196	-0.2976
0.67236	21.2284	0.67235	-21.9354	0.67227	-0.3595
0.67267	21.2283	0.67266	-21.9014	0.67259	-0.3988
0.67298	21.2023	0.67297	-21.8003	0.6729	-0.398
0.6733	21.2607	0.67329	-21.7369	0.67321	-0.3956
0.67361	21.4032	0.6736	-21.7132	0.67353	-0.4197
0.67392	21.4544	0.67391	-21.763	0.67384	-0.4307
0.67424	21.4773	0.67423	-21.8874	0.67415	-0.381
0.67455	21.5444	0.67454	-22.1143	0.67447	-0.315
0.67486	21.3768	0.67485	-22.1442	0.67478	-0.2996
0.67518	21.1724	0.67517	-22.025	0.67509	-0.35
0.67549	21.1111	0.67548	-22.0342	0.67541	-0.3987
0.67581	21.1157	0.6758	-22.0414	0.67572	-0.3766
0.67612	21.0431	0.67611	-21.7889	0.67603	-0.3468
0.67643	20.7361	0.67642	-21.6446	0.67635	-0.3527
0.67675	20.5905	0.67674	-21.7624	0.67666	-0.3791
0.67706	20.7961	0.67705	-21.9144	0.67698	-0.3847
0.67737	20.8865	0.67736	-22.0125	0.67729	-0.4095
0.67769	20.8196	0.67768	-22.079	0.6776	-0.4006
0.678	20.9593	0.67799	-22.1626	0.67792	-0.3802
0.67831	21.0868	0.6783	-22.2624	0.67823	-0.3857
0.67863	21.0999	0.67862	-22.3293	0.67854	-0.414
0.67894	21.0678	0.67893	-22.292	0.67886	-0.3748
0.67926	21.1526	0.67925	-22.1942	0.67917	-0.2995
0.67957	21.2911	0.67956	-22.004	0.67948	-0.2851
0.67988	21.239	0.67987	-21.7596	0.6798	-0.3345
0.6802	21.0906	0.68019	-21.567	0.68011	-0.3348
0.68051	21.0724	0.6805	-21.6681	0.68042	-0.3291
0.68082	21.1657	0.68081	-21.8373	0.68074	-0.3557
0.68114	21.0907	0.68113	-21.893	0.68105	-0.3512
0.68145	20.9359	0.68144	-21.8493	0.68137	-0.3446
0.68176	20.9247	0.68175	-21.7909	0.68168	-0.3602
0.68208	21.0729	0.68207	-21.9087	0.68199	-0.3567
0.68239	21.1661	0.68238	-22.0835	0.68231	-0.3604
0.6827	21.1392	0.68269	-22.2381	0.68262	-0.3202
0.68302	21.0717	0.68301	-22.3195	0.68293	-0.2508
0.68333	21.1147	0.68332	-22.3751	0.68325	-0.2179
0.68365	21.1907	0.68364	-22.4197	0.68356	-0.2285
0.68396	21.3348	0.68395	-22.3036	0.68387	-0.2663
0.68427	21.4277	0.68426	-22.1348	0.68419	-0.3029
0.68459	21.389	0.68458	-22.054	0.6845	-0.3095
0.6849	21.2983	0.68489	-22.043	0.68482	-0.3359
0.68521	21.1066	0.6852	-22.0603	0.68513	-0.3896
0.68553	21.102	0.68552	-22.2244	0.68544	-0.4075
0.68584	21.1463	0.68583	-22.4642	0.68576	-0.3711
0.68615	21.1992	0.68614	-22.5403	0.68607	-0.4003
0.68647	21.2591	0.68646	-22.4551	0.68638	-0.4468
0.68678	21.263	0.68677	-22.2445	0.6867	-0.4175
0.68709	21.0177	0.68709	-22.0169	0.68701	-0.3897
0.68741	20.937	0.6874	-21.9429	0.68732	-0.3652
0.68772	21.136	0.68771	-21.9083	0.68764	-0.3295
0.68804	21.2862	0.68803	-21.9704	0.68795	-0.2768
0.68835	21.407	0.68834	-22.0019	0.68826	-0.2938
0.68866	21.4571	0.68865	-22.0518	0.68858	-0.3361
0.68898	21.4405	0.68897	-22.1159	0.68889	-0.3445
0.68929	21.4272	0.68928	-22.1301	0.68921	-0.3456
0.6896	21.4474	0.68959	-22.2208	0.68952	-0.3648
0.68992	21.4676	0.68991	-22.3299	0.68983	-0.3776
0.69023	21.4868	0.69022	-22.3424	0.69015	-0.3832
0.69054	21.5251	0.69053	-22.2421	0.69046	-0.3891
0.69086	21.6495	0.69085	-22.2438	0.69077	-0.4102
0.69117	21.5978	0.69116	-22.1619	0.69109	-0.4249
0.69149	21.5391	0.69148	-21.9507	0.6914	-0.4088
0.6918	21.6487	0.69179	-21.8527	0.69171	-0.3908
0.69211	21.5471	0.6921	-21.9222	0.69203	-0.3683
0.69243	21.4311	0.69242	-22.024	0.69234	-0.3294
0.69274	21.4799	0.69273	-22.1567	0.69266	-0.312
0.69305	21.3976	0.69304	-22.3188	0.69297	-0.3211
0.69337	21.3551	0.69336	-22.3347	0.69328	-0.3647
0.69368	21.3211	0.69367	-22.3186	0.6936	-0.3632
0.69399	21.3716	0.69398	-22.2699	0.69391	-0.3804
0.69431	21.4415	0.6943	-22.1119	0.69422	-0.4315
0.69462	21.5123	0.69461	-21.9599	0.69454	-0.4275
0.69493	21.5853	0.69493	-21.8648	0.69485	-0.3638
0.69525	21.8113	0.69524	-21.932	0.69516	-0.3166
0.69556	21.9331	0.69555	-21.9838	0.69548	-0.2895
0.69588	21.8024	0.69587	-21.8761	0.69579	-0.2296
0.69619	21.6904	0.69618	-21.7296	0.6961	-0.1903
0.6965	21.4245	0.69649	-21.7073	0.69642	-0.2472
0.69682	21.2955	0.69681	-21.7997	0.69673	-0.3074
0.69713	21.1789	0.69712	-21.9326	0.69705	-0.3567
0.69744	21.2535	0.69743	-21.9275	0.69736	-0.354
0.69776	21.4577	0.69775	-21.8253	0.69767	-0.2941
0.69807	21.4873	0.69806	-21.8638	0.69799	-0.2566
0.69838	21.5131	0.69837	-21.9927	0.6983	-0.2731
0.6987	21.5345	0.69869	-22.0874	0.69861	-0.3064
0.69901	21.6081	0.699	-22.1719	0.69893	-0.2686
0.69933	21.6611	0.69932	-22.2558	0.69924	-0.225
0.69964	21.6415	0.69963	-22.2592	0.69955	-0.2358
0.69995	21.4476	0.69994	-22.2973	0.69987	-0.2671
0.70027	21.3299	0.70026	-22.3409	0.70018	-0.266
0.70058	21.391	0.70057	-22.3674	0.7005	-0.2553
0.70089	21.4071	0.70088	-22.3091	0.70081	-0.3122
0.70121	21.5208	0.7012	-22.229	0.70112	-0.3562
0.70152	21.5897	0.70151	-22.2067	0.70144	-0.3445
0.70183	21.5022	0.70182	-22.145	0.70175	-0.3513
0.70215	21.5118	0.70214	-21.9935	0.70206	-0.3269
0.70246	21.6119	0.70245	-21.7612	0.70238	-0.3172
0.70277	21.6765	0.70277	-21.5956	0.70269	-0.3877
0.70309	21.7015	0.70308	-21.7653	0.703	-0.4129
0.7034	21.3967	0.70339	-22.0429	0.70332	-0.3675
0.70372	21.2552	0.70371	-22.1522	0.70363	-0.3109
0.70403	21.3385	0.70402	-22.0683	0.70394	-0.3233
0.70434	21.3474	0.70433	-21.9629	0.70426	-0.319
0.70466	21.29	0.70465	-21.9764	0.70457	-0.2551
0.70497	21.2983	0.70496	-22.0632	0.70489	-0.279
0.70528	21.3731	0.70527	-22.0146	0.7052	-0.3423
0.7056	21.5957	0.70559	-21.9723	0.70551	-0.3535
0.70591	21.7501	0.7059	-21.9927	0.70583	-0.3587
0.70622	21.9358	0.70621	-21.9728	0.70614	-0.4221
0.70654	21.9548	0.70653	-21.9538	0.70645	-0.4549
0.70685	21.8359	0.70684	-21.9342	0.70677	-0.3993
0.70717	21.7668	0.70716	-21.883	0.70708	-0.3512
0.70748	21.6645	0.70747	-21.9187	0.70739	-0.348
0.70779	21.6014	0.70778	-21.9318	0.70771	-0.3151
0.70811	21.6247	0.7081	-21.8681	0.70802	-0.2668
0.70842	21.5092	0.70841	-21.8722	0.70833	-0.2447
0.70873	21.4423	0.70872	-21.9006	0.70865	-0.2431
0.70905	21.4645	0.70904	-21.9688	0.70896	-0.2474
0.70936	21.6173	0.70935	-21.9411	0.70928	-0.2232
0.70967	21.8176	0.70966	-21.7901	0.70959	-0.1954
0.70999	21.7906	0.70998	-21.6139	0.7099	-0.2515
0.7103	21.6215	0.71029	-21.5847	0.71022	-0.2781
0.71061	21.6779	0.71061	-21.7704	0.71053	-0.2532
0.71093	21.7708	0.71092	-21.8787	0.71084	-0.2337
0.71124	21.8311	0.71123	-21.9798	0.71116	-0.1694
0.71156	21.8623	0.71155	-22.0948	0.71147	-0.1486
0.71187	21.7381	0.71186	-22.0792	0.71178	-0.1976
0.71218	21.6127	0.71217	-22.0048	0.7121	-0.2604
0.7125	21.5473	0.71249	-21.9789	0.71241	-0.3262
0.71281	21.6414	0.7128	-21.9825	0.71273	-0.3428
0.71312	21.7677	0.71311	-21.9683	0.71304	-0.2951
0.71344	21.7929	0.71343	-22.0141	0.71335	-0.283
0.71375	21.835	0.71374	-22.0415	0.71367	-0.2774
0.71406	21.8524	0.71405	-21.8326	0.71398	-0.2279
0.71438	21.8366	0.71437	-21.5547	0.71429	-0.2051
0.71469	21.7985	0.71468	-21.589	0.71461	-0.2109
0.71501	21.7969	0.715	-21.8611	0.71492	-0.1998
0.71532	21.842	0.71531	-22.1096	0.71523	-0.2262
0.71563	21.9546	0.71562	-22.2443	0.71555	-0.2956
0.71595	22.1113	0.71594	-22.2979	0.71586	-0.3122
0.71626	22.2478	0.71625	-22.3006	0.71617	-0.2958
0.71657	22.2004	0.71656	-22.2566	0.71649	-0.2624
0.71689	22.0405	0.71688	-22.1749	0.7168	-0.2468
0.7172	22.098	0.71719	-22.1707	0.71712	-0.2595
0.71751	22.0604	0.7175	-22.2049	0.71743	-0.2903
0.71783	22.017	0.71782	-22.1372	0.71774	-0.2934
0.71814	21.8687	0.71813	-22.126	0.71806	-0.2355
0.71845	21.8065	0.71845	-22.1612	0.71837	-0.2316
0.71877	21.8673	0.71876	-22.072	0.71868	-0.2366
0.71908	22.1084	0.71907	-21.9422	0.719	-0.2306
0.7194	22.1466	0.71939	-21.9791	0.71931	-0.2526
0.71971	21.9651	0.7197	-22.0615	0.71962	-0.2679
0.72002	21.9265	0.72001	-22.0266	0.71994	-0.3099
0.72034	22.038	0.72033	-21.9777	0.72025	-0.3366
0.72065	22.0283	0.72064	-21.8889	0.72057	-0.3351
0.72096	22.0381	0.72095	-21.7977	0.72088	-0.3024
0.72128	22.0057	0.72127	-21.8042	0.72119	-0.286
0.72159	21.9018	0.72158	-22.0058	0.72151	-0.307
0.7219	21.7237	0.72189	-22.2161	0.72182	-0.3313
0.72222	21.6831	0.72221	-22.1991	0.72213	-0.3818
0.72253	21.7474	0.72252	-22.1702	0.72245	-0.4065
0.72284	21.7727	0.72284	-22.1773	0.72276	-0.4324
0.72316	21.7816	0.72315	-22.2554	0.72307	-0.4689
0.72347	21.801	0.72346	-22.355	0.72339	-0.4556
0.72379	21.9289	0.72378	-22.4361	0.7237	-0.4106
0.7241	21.9827	0.72409	-22.3359	0.72401	-0.416
0.72441	21.7836	0.7244	-22.1707	0.72433	-0.4322
0.72473	21.7518	0.72472	-22.0974	0.72464	-0.4524
0.72504	21.9212	0.72503	-22.109	0.72496	-0.4613
0.72535	21.9471	0.72534	-22.1157	0.72527	-0.4793
0.72567	21.8772	0.72566	-22.1076	0.72558	-0.4987
0.72598	21.8969	0.72597	-22.1895	0.7259	-0.4398
0.72629	22.0418	0.72629	-22.1465	0.72621	-0.3427
0.72661	22.2013	0.7266	-22.0983	0.72652	-0.3234
0.72692	22.2207	0.72691	-22.1223	0.72684	-0.3778
0.72724	22.1644	0.72723	-22.0643	0.72715	-0.4168
0.72755	22.299	0.72754	-21.9618	0.72746	-0.4259
0.72786	22.4366	0.72785	-21.8532	0.72778	-0.425
0.72818	22.3465	0.72817	-21.7435	0.72809	-0.3947
0.72849	22.2415	0.72848	-21.7078	0.72841	-0.3602
0.7288	22.0953	0.72879	-21.8001	0.72872	-0.3351
0.72912	21.9828	0.72911	-21.8704	0.72903	-0.3563
0.72943	22.1144	0.72942	-21.7802	0.72935	-0.3528
0.72974	22.2438	0.72973	-21.6952	0.72966	-0.3557
0.73006	22.1764	0.73005	-21.7569	0.72997	-0.3484
0.73037	22.0407	0.73036	-21.85	0.73029	-0.3076
0.73068	21.8782	0.73068	-21.8571	0.7306	-0.3062
0.731	21.7373	0.73099	-21.8918	0.73091	-0.3237
0.73131	21.9295	0.7313	-21.9137	0.73123	-0.36
0.73163	22.2015	0.73162	-21.8846	0.73154	-0.325
0.73194	22.2649	0.73193	-21.8838	0.73185	-0.2976
0.73225	22.3181	0.73224	-21.9208	0.73217	-0.2717
0.73257	22.1512	0.73256	-21.9115	0.73248	-0.2524
0.73288	22.0666	0.73287	-21.8286	0.7328	-0.2403
0.73319	22.1415	0.73318	-21.8253	0.73311	-0.1854
0.73351	22.1649	0.7335	-21.9727	0.73342	-0.2174
0.73382	22.2014	0.73381	-22.1094	0.73374	-0.2781
0.73413	22.193	0.73413	-22.0793	0.73405	-0.2565
0.73445	22.2741	0.73444	-21.9796	0.73436	-0.2048
0.73476	22.4354	0.73475	-22.0037	0.73468	-0.1991
0.73508	22.4482	0.73507	-22.1086	0.73499	-0.2452
0.73539	22.3687	0.73538	-22.1672	0.7353	-0.2492
0.7357	22.4599	0.73569	-22.1408	0.73562	-0.2319
0.73602	22.5638	0.73601	-22.1188	0.73593	-0.2199
0.73633	22.6637	0.73632	-22.17	0.73624	-0.1673
0.73664	22.6988	0.73663	-22.1113	0.73656	-0.1661
0.73696	22.6482	0.73695	-21.9331	0.73687	-0.1774
0.73727	22.496	0.73726	-21.8288	0.73719	-0.1857
0.73758	22.4416	0.73757	-21.8834	0.7375	-0.1926
0.7379	22.565	0.73789	-22.0739	0.73781	-0.1938
0.73821	22.4799	0.7382	-22.2515	0.73813	-0.1719
0.73852	22.4142	0.73852	-22.2845	0.73844	-0.1413
0.73884	22.4103	0.73883	-22.214	0.73875	-0.134
0.73915	22.2637	0.73914	-22.156	0.73907	-0.2073
0.73947	22.0348	0.73946	-22.0653	0.73938	-0.2874
0.73978	21.8631	0.73977	-22.0355	0.73969	-0.3064
0.74009	21.9234	0.74008	-22.0997	0.74001	-0.288
0.74041	22.0404	0.7404	-22.0781	0.74032	-0.2528
0.74072	22.2152	0.74071	-22.0432	0.74064	-0.2468
0.74103	22.412	0.74102	-22.0214	0.74095	-0.2775
0.74135	22.3466	0.74134	-21.9863	0.74126	-0.3105
0.74166	22.1963	0.74165	-21.8502	0.74158	-0.3157
0.74197	22.1617	0.74197	-21.7349	0.74189	-0.2772
0.74229	22.1449	0.74228	-21.7002	0.7422	-0.2776
0.7426	22.1404	0.74259	-21.7723	0.74252	-0.3097
0.74292	22.2118	0.74291	-21.9089	0.74283	-0.329
0.74323	22.2104	0.74322	-22.0469	0.74314	-0.3071
0.74354	22.2352	0.74353	-22.2388	0.74346	-0.313
0.74386	22.2966	0.74385	-22.4581	0.74377	-0.3392
0.74417	22.2485	0.74416	-22.5494	0.74408	-0.3468
0.74448	22.3678	0.74447	-22.471	0.7444	-0.3478
0.7448	22.6096	0.74479	-22.2825	0.74471	-0.2673
0.74511	22.5684	0.7451	-22.1452	0.74503	-0.2379
0.74542	22.5583	0.74541	-21.9734	0.74534	-0.2217
0.74574	22.5708	0.74573	-21.8992	0.74565	-0.1978
0.74605	22.5619	0.74604	-21.958	0.74597	-0.1904
0.74636	22.6324	0.74636	-22.072	0.74628	-0.2067
0.74668	22.5553	0.74667	-22.2075	0.74659	-0.2132
0.74699	22.4245	0.74698	-22.2547	0.74691	-0.1825
0.74731	22.3081	0.7473	-22.2018	0.74722	-0.1633
0.74762	22.4569	0.74761	-22.0285	0.74753	-0.1556
0.74793	22.5646	0.74792	-21.9232	0.74785	-0.1952
0.74825	22.5355	0.74824	-21.9227	0.74816	-0.2065
0.74856	22.6338	0.74855	-22.0157	0.74848	-0.198
0.74887	22.6778	0.74886	-22.0921	0.74879	-0.2205
0.74919	22.611	0.74918	-22.1966	0.7491	-0.2795
0.7495	22.6567	0.74949	-22.2593	0.74942	-0.3249
0.74981	22.709	0.74981	-22.1803	0.74973	-0.2959
0.75013	22.7745	0.75012	-22.1683	0.75004	-0.2582
0.75044	22.7551	0.75043	-22.3147	0.75036	-0.2266
0.75075	22.6336	0.75075	-22.3617	0.75067	-0.2239
0.75107	22.4287	0.75106	-22.2075	0.75098	-0.2465
0.75138	22.3477	0.75137	-22.1267	0.7513	-0.2481
0.7517	22.4465	0.75169	-22.1341	0.75161	-0.2235
0.75201	22.5101	0.752	-22.2037	0.75192	-0.2166
0.75232	22.4913	0.75231	-22.2423	0.75224	-0.2329
0.75264	22.533	0.75263	-22.1641	0.75255	-0.229
0.75295	22.5796	0.75294	-22.244	0.75287	-0.2929
0.75326	22.7216	0.75325	-22.302	0.75318	-0.3406
0.75358	22.8432	0.75357	-22.1984	0.75349	-0.3356
0.75389	22.8362	0.75388	-22.2037	0.75381	-0.2477
0.7542	22.6773	0.7542	-22.2977	0.75412	-0.1875
0.75452	22.4462	0.75451	-22.2829	0.75443	-0.22
0.75483	22.3557	0.75482	-22.2701	0.75475	-0.2278
0.75515	22.4842	0.75514	-22.2657	0.75506	-0.1982
0.75546	22.6917	0.75545	-22.373	0.75537	-0.1771
0.75577	22.8006	0.75576	-22.4228	0.75569	-0.1996
0.75609	22.8788	0.75608	-22.2614	0.756	-0.2553
0.7564	22.9763	0.75639	-22.1238	0.75632	-0.2772
0.75671	22.9419	0.7567	-22.049	0.75663	-0.2509
0.75703	22.7952	0.75702	-21.9997	0.75694	-0.2
0.75734	22.5911	0.75733	-22.009	0.75726	-0.2056
0.75765	22.5342	0.75765	-21.9397	0.75757	-0.2581
0.75797	22.6538	0.75796	-21.9195	0.75788	-0.292
0.75828	22.877	0.75827	-21.9792	0.7582	-0.3024
0.75859	22.9534	0.75859	-22.0368	0.75851	-0.3009
0.75891	22.8946	0.7589	-22.2057	0.75882	-0.275
0.75922	22.8681	0.75921	-22.207	0.75914	-0.2705
0.75954	23.0024	0.75953	-22.0859	0.75945	-0.2861
0.75985	23.2678	0.75984	-21.9994	0.75976	-0.2881
0.76016	23.2214	0.76015	-22.092	0.76008	-0.3264
0.76048	23.0246	0.76047	-22.3236	0.76039	-0.3051
0.76079	22.9962	0.76078	-22.506	0.76071	-0.2421
0.7611	23.0316	0.76109	-22.5365	0.76102	-0.2548
0.76142	23.1313	0.76141	-22.4979	0.76133	-0.319
0.76173	23.129	0.76172	-22.4176	0.76165	-0.3696
0.76204	23.0775	0.76204	-22.4033	0.76196	-0.3751
0.76236	23.1453	0.76235	-22.3777	0.76227	-0.3717
0.76267	23.2703	0.76266	-22.2485	0.76259	-0.3628
0.76299	23.312	0.76298	-22.1281	0.7629	-0.3352
0.7633	23.1918	0.76329	-21.9986	0.76321	-0.2874
0.76361	23.1323	0.7636	-21.8276	0.76353	-0.2697
0.76393	23.1454	0.76392	-21.6552	0.76384	-0.2586
0.76424	23.1211	0.76423	-21.4996	0.76416	-0.273
0.76455	23.1403	0.76454	-21.5462	0.76447	-0.3276
0.76487	23.2641	0.76486	-21.5886	0.76478	-0.3809
0.76518	23.2606	0.76517	-21.6262	0.7651	-0.3982
0.76549	23.126	0.76549	-21.6821	0.76541	-0.3233
0.76581	23.0849	0.7658	-21.6767	0.76572	-0.3129
0.76612	23.1218	0.76611	-21.6957	0.76604	-0.3544
0.76643	23.0569	0.76643	-21.6955	0.76635	-0.3836
0.76675	23.029	0.76674	-21.7179	0.76666	-0.3676
0.76706	23.0979	0.76705	-21.6984	0.76698	-0.3262
0.76738	23.1758	0.76737	-21.7248	0.76729	-0.3316
0.76769	23.0285	0.76768	-21.7175	0.7676	-0.371
0.768	22.9524	0.76799	-21.7341	0.76792	-0.3542
0.76832	23.0739	0.76831	-21.8421	0.76823	-0.3057
0.76863	23.3328	0.76862	-21.8815	0.76855	-0.2557
0.76894	23.4894	0.76893	-21.9766	0.76886	-0.2692
0.76926	23.432	0.76925	-22.0823	0.76917	-0.2718
0.76957	23.4531	0.76956	-22.2071	0.76949	-0.2766
0.76988	23.4344	0.76988	-22.2611	0.7698	-0.3173
0.7702	23.5139	0.77019	-22.1521	0.77011	-0.3233
0.77051	23.6258	0.7705	-21.9974	0.77043	-0.2898
0.77083	23.6444	0.77082	-21.8839	0.77074	-0.2864
0.77114	23.5336	0.77113	-21.8442	0.77105	-0.2489
0.77145	23.5769	0.77144	-21.8578	0.77137	-0.2246
0.77177	23.6425	0.77176	-21.9286	0.77168	-0.2794
0.77208	23.5923	0.77207	-21.915	0.77199	-0.3242
0.77239	23.3526	0.77238	-21.9829	0.77231	-0.3307
0.77271	23.2821	0.7727	-22.0484	0.77262	-0.3151
0.77302	23.2704	0.77301	-21.9152	0.77294	-0.3149
0.77333	23.2219	0.77333	-21.8155	0.77325	-0.2855
0.77365	23.3463	0.77364	-21.8563	0.77356	-0.289
0.77396	23.3267	0.77395	-21.9212	0.77388	-0.2899
0.77427	23.2389	0.77427	-21.9836	0.77419	-0.3134
0.77459	23.2489	0.77458	-22.0957	0.7745	-0.3216
0.7749	23.2677	0.77489	-22.2875	0.77482	-0.269
0.77522	23.4283	0.77521	-22.4857	0.77513	-0.2735
0.77553	23.5867	0.77552	-22.5175	0.77544	-0.2899
0.77584	23.4828	0.77583	-22.3038	0.77576	-0.2842
0.77616	23.3871	0.77615	-22.047	0.77607	-0.2702
0.77647	23.4124	0.77646	-21.8153	0.77639	-0.2016
0.77678	23.4259	0.77677	-21.7591	0.7767	-0.1544
0.7771	23.3674	0.77709	-21.9521	0.77701	-0.1167
0.77741	23.3601	0.7774	-22.0488	0.77733	-0.132
0.77772	23.2817	0.77772	-22.0037	0.77764	-0.1579
0.77804	23.1693	0.77803	-21.9218	0.77795	-0.1625
0.77835	23.1583	0.77834	-21.8904	0.77827	-0.1698
0.77866	23.3466	0.77866	-21.9722	0.77858	-0.1608
0.77898	23.495	0.77897	-21.9922	0.77889	-0.1651
0.77929	23.4398	0.77928	-21.9438	0.77921	-0.1749
0.77961	23.4761	0.7796	-21.9126	0.77952	-0.143
0.77992	23.6542	0.77991	-21.9916	0.77983	-0.1194
0.78023	23.855	0.78022	-22.124	0.78015	-0.1137
0.78055	23.9238	0.78054	-22.2829	0.78046	-0.1105
0.78086	23.9479	0.78085	-22.3496	0.78078	-0.0998
0.78117	23.9379	0.78117	-22.3462	0.78109	-0.0986
0.78149	24.0355	0.78148	-22.3671	0.7814	-0.0978
0.7818	24.1203	0.78179	-22.2462	0.78172	-0.0009
0.78211	24.1251	0.78211	-22.1134	0.78203	0.0587
0.78243	23.9549	0.78242	-22.0531	0.78234	0.0581
0.78274	23.8388	0.78273	-21.9847	0.78266	0.0151
0.78306	23.7925	0.78305	-21.9487	0.78297	-0.0333
0.78337	23.753	0.78336	-21.9044	0.78328	-0.0562
0.78368	23.7836	0.78367	-21.8285	0.7836	-0.0445
0.784	23.744	0.78399	-21.8798	0.78391	-0.0565
0.78431	23.6442	0.7843	-21.9782	0.78423	-0.0427
0.78462	23.6675	0.78462	-22.0226	0.78454	-0.0512
0.78494	23.7962	0.78493	-22.0468	0.78485	-0.0926
0.78525	23.7868	0.78524	-22.0229	0.78517	-0.0764
0.78556	23.8223	0.78556	-21.9509	0.78548	-0.0466
0.78588	23.875	0.78587	-21.9117	0.78579	-0.0286
0.78619	23.8158	0.78618	-22	0.78611	0.0277
0.7865	23.7119	0.7865	-22.0488	0.78642	0.0754
0.78682	23.6754	0.78681	-22.056	0.78673	0.0791
0.78713	23.5819	0.78712	-21.9717	0.78705	0.1139
0.78745	23.3914	0.78744	-21.8139	0.78736	0.0809
0.78776	23.3547	0.78775	-21.7651	0.78767	0.0538
0.78807	23.5252	0.78806	-21.8947	0.78799	0.0366
0.78839	23.5806	0.78838	-22.0861	0.7883	-0.0085
0.7887	23.5491	0.78869	-22.1513	0.78862	-0.0181
0.78901	23.3837	0.78901	-22.1046	0.78893	-0.0242
0.78933	23.3769	0.78932	-22.0896	0.78924	-0.0387
0.78964	23.5563	0.78963	-22.0905	0.78956	-0.0629
0.78995	23.7099	0.78995	-21.9415	0.78987	-0.0979
0.79027	23.7946	0.79026	-21.8472	0.79018	-0.1091
0.79058	23.7051	0.79057	-21.8919	0.7905	-0.0578
0.7909	23.7044	0.79089	-21.9488	0.79081	0.0374
0.79121	23.7974	0.7912	-22.0865	0.79112	0.0907
0.79152	23.9653	0.79151	-22.2416	0.79144	0.0799
0.79184	24.0229	0.79183	-22.179	0.79175	0.0893
0.79215	23.9638	0.79214	-22.0908	0.79207	0.1185
0.79246	23.872	0.79246	-22.165	0.79238	0.1627
0.79278	23.7678	0.79277	-22.0584	0.79269	0.2274
0.79309	23.8567	0.79308	-21.9499	0.79301	0.2295
0.7934	23.9248	0.7934	-21.9716	0.79332	0.1926
0.79372	24.0378	0.79371	-21.931	0.79363	0.2162
0.79403	24.0159	0.79402	-21.8574	0.79395	0.2452
0.79434	23.7652	0.79434	-21.8974	0.79426	0.2228
0.79466	23.7966	0.79465	-21.9918	0.79457	0.1581
0.79497	23.933	0.79496	-22.0705	0.79489	0.1715
0.79529	24.0339	0.79528	-22.1158	0.7952	0.1842
0.7956	24.0288	0.79559	-22.1938	0.79551	0.1838
0.79591	24.1078	0.7959	-22.1692	0.79583	0.2053
0.79623	24.2433	0.79622	-22.0962	0.79614	0.1994
0.79654	24.2823	0.79653	-21.9933	0.79646	0.1648
0.79685	24.219	0.79685	-21.9015	0.79677	0.1759
0.79717	24.2682	0.79716	-21.9445	0.79708	0.2359
0.79748	24.2949	0.79747	-21.8938	0.7974	0.2803
0.79779	24.2599	0.79779	-21.8694	0.79771	0.341
0.79811	24.2128	0.7981	-21.8071	0.79802	0.3438
0.79842	24.0123	0.79841	-21.7839	0.79834	0.3153
0.79874	23.8974	0.79873	-21.7855	0.79865	0.2972
0.79905	23.8931	0.79904	-21.8234	0.79896	0.2754
0.79936	23.9515	0.79935	-21.8828	0.79928	0.3075
0.79968	23.8787	0.79967	-21.977	0.79959	0.3244
0.79999	23.9237	0.79998	-22.1223	0.7999	0.3046
0.8003	24.1538	0.8003	-22.0859	0.80022	0.3321
0.80062	24.2327	0.80061	-21.9404	0.80053	0.3757
0.80093	24.1797	0.80092	-21.8066	0.80085	0.3694
0.80124	24.1373	0.80124	-21.8197	0.80116	0.4018
0.80156	24.059	0.80155	-21.8872	0.80147	0.3985
0.80187	24.0701	0.80186	-22.0017	0.80179	0.3718
0.80218	24.2087	0.80218	-22.2132	0.8021	0.4031
0.8025	24.2847	0.80249	-22.3417	0.80241	0.4541
0.80281	24.3326	0.8028	-22.2934	0.80273	0.5138
0.80313	24.1472	0.80312	-22.2192	0.80304	0.5595
0.80344	23.8781	0.80343	-22.1633	0.80335	0.5775
0.80375	23.696	0.80374	-22.0836	0.80367	0.5231
0.80407	23.7946	0.80406	-22.1106	0.80398	0.4818
0.80438	24.1188	0.80437	-22.1475	0.8043	0.5185
0.80469	24.6716	0.80469	-22.2273	0.80461	0.5883
0.80501	25.0475	0.805	-22.218	0.80492	0.6628
0.80532	25.0885	0.80531	-22.1759	0.80524	0.7592
0.80563	24.8981	0.80563	-22.265	0.80555	0.8477
0.80595	24.6507	0.80594	-22.1873	0.80586	0.8905
0.80626	24.5027	0.80625	-22.0381	0.80618	0.9449
0.80658	24.3982	0.80657	-22.0539	0.80649	1.0477
0.80689	24.3722	0.80688	-21.9778	0.8068	1.104
0.8072	24.2798	0.80719	-21.8912	0.80712	1.1818
0.80752	24.3087	0.80751	-21.9046	0.80743	1.256
0.80783	24.472	0.80782	-22.0123	0.80774	1.3807
0.80814	24.6332	0.80814	-22.1176	0.80806	1.5687
0.80846	24.6689	0.80845	-22.1693	0.80837	1.6365
0.80877	24.6957	0.80876	-22.1663	0.80869	1.6725
0.80908	24.8267	0.80908	-22.1593	0.809	1.7464
0.8094	24.7852	0.80939	-22.1331	0.80931	1.8338
0.80971	24.6914	0.8097	-22.1173	0.80963	1.9362
0.81002	24.7395	0.81002	-22.113	0.80994	2.0321
0.81034	24.6415	0.81033	-22.1956	0.81025	2.1021
0.81065	24.6274	0.81064	-22.155	0.81057	2.1776
0.81097	24.6277	0.81096	-22.057	0.81088	2.2567
0.81128	24.5315	0.81127	-22.1253	0.81119	2.2676
0.81159	24.5122	0.81158	-22.222	0.81151	2.3634
0.81191	24.6243	0.8119	-22.167	0.81182	2.4161
0.81222	24.6873	0.81221	-22.0296	0.81214	2.4157
0.81253	24.7616	0.81253	-21.9751	0.81245	2.3935
0.81285	24.7331	0.81284	-22.0346	0.81276	2.3487
0.81316	24.6995	0.81315	-22.1079	0.81308	2.3448
0.81347	24.7543	0.81347	-22.143	0.81339	2.3446
0.81379	24.8331	0.81378	-22.1942	0.8137	2.3594
0.8141	24.7647	0.81409	-22.302	0.81402	2.3484
0.81441	24.7887	0.81441	-22.3115	0.81433	2.3275
0.81473	24.8372	0.81472	-22.2377	0.81464	2.288
0.81504	24.6999	0.81503	-22.1772	0.81496	2.1897
0.81536	24.6309	0.81535	-22.1258	0.81527	2.0986
0.81567	24.7225	0.81566	-22.0944	0.81558	2.0507
0.81598	24.7717	0.81598	-22.1288	0.8159	2.0443
0.8163	24.7523	0.81629	-22.2461	0.81621	2.0455
0.81661	24.83	0.8166	-22.1973	0.81653	1.9587
0.81692	24.8392	0.81692	-22.13	0.81684	1.8409
0.81724	24.8093	0.81723	-22.1707	0.81715	1.79
0.81755	24.8134	0.81754	-22.1426	0.81747	1.7743
0.81786	24.8276	0.81786	-22.0242	0.81778	1.8029
0.81818	24.7371	0.81817	-22.0326	0.81809	1.7746
0.81849	24.8356	0.81848	-22.1457	0.81841	1.7428
0.81881	24.7485	0.8188	-22.1825	0.81872	1.7213
0.81912	24.711	0.81911	-22.1581	0.81903	1.6971
0.81943	24.9694	0.81942	-22.1511	0.81935	1.6572
0.81975	25.2037	0.81974	-22.1227	0.81966	1.5864
0.82006	25.1121	0.82005	-22.076	0.81998	1.5189
0.82037	25.0829	0.82037	-22.0197	0.82029	1.4729
0.82069	25.2007	0.82068	-21.8825	0.8206	1.4817
0.821	25.1208	0.82099	-21.8349	0.82092	1.4921
0.82131	25.1208	0.82131	-21.9225	0.82123	1.4943
0.82163	25.3319	0.82162	-22	0.82154	1.4691
0.82194	25.3731	0.82193	-22.0468	0.82186	1.4887
0.82225	25.3895	0.82225	-22.144	0.82217	1.5166
0.82257	25.4508	0.82256	-22.274	0.82248	1.4912
0.82288	25.4718	0.82287	-22.312	0.8228	1.5541
0.8232	25.3901	0.82319	-22.2692	0.82311	1.6157
0.82351	25.4563	0.8235	-22.1471	0.82342	1.6277
0.82382	25.6563	0.82382	-22.0889	0.82374	1.6608
0.82414	25.6196	0.82413	-22.0925	0.82405	1.7415
0.82445	25.4549	0.82444	-21.9257	0.82437	1.8337
0.82476	25.3829	0.82476	-21.7925	0.82468	1.9004
0.82508	25.3928	0.82507	-21.8319	0.82499	1.9254
0.82539	25.4771	0.82538	-21.941	0.82531	1.9727
0.8257	25.7008	0.8257	-22.0056	0.82562	2.0936
0.82602	25.8509	0.82601	-22.0137	0.82593	2.2332
0.82633	25.7997	0.82632	-22.0367	0.82625	2.3346
0.82665	25.9046	0.82664	-22.1305	0.82656	2.4
0.82696	25.9972	0.82695	-22.1437	0.82687	2.4694
0.82727	26.0107	0.82726	-22.0247	0.82719	2.5282
0.82759	26.116	0.82758	-21.8299	0.8275	2.6138
0.8279	26.0729	0.82789	-21.7385	0.82781	2.6592
0.82821	25.826	0.82821	-21.7964	0.82813	2.7265
0.82853	25.796	0.82852	-21.9747	0.82844	2.8093
0.82884	25.922	0.82883	-22.0532	0.82876	2.9241
0.82915	25.92	0.82915	-22.0112	0.82907	3.0351
0.82947	25.8867	0.82946	-22.1052	0.82938	3.1034
0.82978	25.9015	0.82977	-22.1206	0.8297	3.1842
0.83009	25.9016	0.83009	-22.0382	0.83001	3.2529
0.83041	25.818	0.8304	-21.9828	0.83032	3.2844
0.83072	25.8402	0.83071	-21.8801	0.83064	3.2651
0.83104	25.9335	0.83103	-21.877	0.83095	3.245
0.83135	26.1458	0.83134	-21.9391	0.83126	3.2776
0.83166	26.3676	0.83166	-21.8775	0.83158	3.3502
0.83198	26.4573	0.83197	-21.8599	0.83189	3.3927
0.83229	26.5693	0.83228	-21.9762	0.83221	3.2991
0.8326	26.8304	0.8326	-21.931	0.83252	3.1844
0.83292	27.0012	0.83291	-21.7684	0.83283	3.1818
0.83323	27.1292	0.83322	-21.7063	0.83315	3.2386
0.83354	27.2701	0.83354	-21.7228	0.83346	3.252
0.83386	27.4198	0.83385	-21.8408	0.83377	3.2476
0.83417	27.6161	0.83416	-21.9649	0.83409	3.2339
0.83449	27.7151	0.83448	-22.0408	0.8344	3.1884
0.8348	27.7923	0.83479	-22.0842	0.83471	3.1715
0.83511	27.8479	0.8351	-22.1281	0.83503	3.1882
0.83543	27.9321	0.83542	-22.0707	0.83534	3.2194
0.83574	28.1134	0.83573	-21.8823	0.83565	3.2091
0.83605	28.3987	0.83605	-21.7918	0.83597	3.1972
0.83637	28.5666	0.83636	-21.9659	0.83628	3.2607
0.83668	28.4794	0.83667	-22.0206	0.8366	3.3082
0.83699	28.3311	0.83699	-21.9138	0.83691	3.2999
0.83731	28.3204	0.8373	-21.8389	0.83722	3.2529
0.83762	28.3227	0.83761	-21.814	0.83754	3.24
0.83793	28.2124	0.83793	-21.8367	0.83785	3.2572
0.83825	27.9712	0.83824	-21.873	0.83816	3.2973
0.83856	27.829	0.83855	-21.9323	0.83848	3.2862
0.83888	27.9072	0.83887	-21.896	0.83879	3.2466
0.83919	27.9259	0.83918	-21.6685	0.8391	3.21
0.8395	27.93	0.8395	-21.4953	0.83942	3.1662
0.83982	27.8062	0.83981	-21.5666	0.83973	3.2168
0.84013	27.7217	0.84012	-21.8442	0.84005	3.2611
0.84044	27.7618	0.84044	-22.1079	0.84036	3.1806
0.84076	27.7488	0.84075	-22.1941	0.84067	3.0417
0.84107	27.6755	0.84106	-22.1641	0.84099	2.937
0.84138	27.6366	0.84138	-22.0875	0.8413	2.8937
0.8417	27.6357	0.84169	-21.9543	0.84161	2.822
0.84201	27.6081	0.842	-21.9353	0.84193	2.7439
0.84232	27.5194	0.84232	-21.8945	0.84224	2.6424
0.84264	27.5275	0.84263	-21.9917	0.84255	2.5603
0.84295	27.467	0.84294	-21.9952	0.84287	2.531
0.84327	27.3523	0.84326	-21.8079	0.84318	2.5216
0.84358	27.3255	0.84357	-21.6895	0.84349	2.4386
0.84389	27.2784	0.84389	-21.5916	0.84381	2.3269
0.84421	27.2217	0.8442	-21.5989	0.84412	2.2452
0.84452	27.1933	0.84451	-21.7364	0.84444	2.1911
0.84483	27.1391	0.84483	-21.7574	0.84475	2.1721
0.84515	27.145	0.84514	-21.692	0.84506	2.159
0.84546	27.3281	0.84545	-21.6748	0.84538	2.1375
0.84577	27.3855	0.84577	-21.6782	0.84569	2.096
0.84609	27.3487	0.84608	-21.8373	0.846	2.0779
0.8464	27.4441	0.84639	-21.9752	0.84632	2.0743
0.84672	27.498	0.84671	-21.996	0.84663	2.1369
0.84703	27.471	0.84702	-22.0539	0.84694	2.1956
0.84734	27.3344	0.84734	-22.1626	0.84726	2.1556
0.84766	27.3452	0.84765	-22.2369	0.84757	2.1365
0.84797	27.4039	0.84796	-22.2373	0.84789	2.1436
0.84828	27.5936	0.84828	-22.2274	0.8482	2.1516
0.8486	27.7363	0.84859	-22.1349	0.84851	2.195
0.84891	27.5909	0.8489	-22.2626	0.84883	2.2469
0.84922	27.5057	0.84922	-22.4505	0.84914	2.2761
0.84954	27.637	0.84953	-22.412	0.84945	2.27
0.84985	27.7104	0.84984	-22.223	0.84977	2.2815
0.85016	27.7966	0.85016	-22.0659	0.85008	2.2838
0.85048	27.8867	0.85047	-22.0204	0.85039	2.2836
0.85079	28.105	0.85078	-22.1367	0.85071	2.2967
0.85111	28.3602	0.8511	-22.286	0.85102	2.3592
0.85142	28.5692	0.85141	-22.2939	0.85133	2.3811
0.85173	28.7378	0.85173	-22.2241	0.85165	2.3894
0.85205	28.7999	0.85204	-22.1413	0.85196	2.4343
0.85236	29.0265	0.85235	-22.0515	0.85228	2.4539
0.85267	29.3009	0.85267	-21.953	0.85259	2.4477
0.85299	29.599	0.85298	-21.8046	0.8529	2.4285
0.8533	29.7255	0.85329	-21.8323	0.85322	2.4363
0.85361	29.9004	0.85361	-21.9757	0.85353	2.4824
0.85393	29.9999	0.85392	-22.1014	0.85384	2.5639
0.85424	30.181	0.85423	-22.0514	0.85416	2.707
0.85456	30.3657	0.85455	-22.0102	0.85447	2.8169
0.85487	30.3206	0.85486	-22.0487	0.85478	2.9429
0.85518	30.3127	0.85518	-21.9872	0.8551	3.0944
0.8555	30.3144	0.85549	-22.0129	0.85541	3.1883
0.85581	30.3239	0.8558	-22.0215	0.85573	3.3193
0.85612	30.2551	0.85612	-21.9008	0.85604	3.5075
0.85644	29.9862	0.85643	-21.8272	0.85635	3.6703
0.85675	29.7271	0.85674	-21.861	0.85667	3.829
0.85706	29.6407	0.85706	-21.9175	0.85698	3.8806
0.85738	29.6248	0.85737	-22.0263	0.85729	3.8596
0.85769	29.7888	0.85768	-22.1725	0.85761	3.876
0.858	29.8892	0.858	-22.1992	0.85792	3.9025
0.85832	29.9587	0.85831	-22.1761	0.85823	3.8846
0.85863	29.9277	0.85862	-22.1992	0.85855	3.8531
0.85895	29.9713	0.85894	-22.2285	0.85886	3.8207
0.85926	29.9497	0.85925	-22.1633	0.85917	3.7444
0.85957	29.762	0.85957	-22.0597	0.85949	3.6339
0.85989	29.6545	0.85988	-22.0574	0.8598	3.4885
0.8602	29.6929	0.86019	-22.0998	0.86012	3.4152
0.86051	29.5919	0.86051	-22.1471	0.86043	3.3701
0.86083	29.5231	0.86082	-22.1172	0.86074	3.2325
0.86114	29.5855	0.86113	-22.0459	0.86106	3.108
0.86145	29.7413	0.86145	-22.0876	0.86137	3.0227
0.86177	29.8343	0.86176	-22.1865	0.86168	2.9178
0.86208	29.9712	0.86207	-22.2467	0.862	2.8311
0.8624	30.0892	0.86239	-22.3968	0.86231	2.7338
0.86271	30.057	0.8627	-22.4674	0.86262	2.5849
0.86302	30.0039	0.86302	-22.3643	0.86294	2.4295
0.86334	30.0859	0.86333	-22.2714	0.86325	2.2798
0.86365	30.1907	0.86364	-22.1537	0.86356	2.1652
0.86396	30.1114	0.86396	-22.1361	0.86388	2.0607
0.86428	30.0566	0.86427	-22.0817	0.86419	1.9168
0.86459	30.0957	0.86458	-22.0775	0.86451	1.7749
0.8649	30.0309	0.8649	-22.1887	0.86482	1.6461
0.86522	30.0427	0.86521	-22.0982	0.86513	1.5712
0.86553	29.8306	0.86552	-21.9764	0.86545	1.5425
0.86584	29.625	0.86584	-21.8739	0.86576	1.511
0.86616	29.4669	0.86615	-21.8351	0.86607	1.4761
0.86647	29.4225	0.86646	-21.8954	0.86639	1.4696
0.86679	29.2719	0.86678	-21.9324	0.8667	1.4402
0.8671	29.1618	0.86709	-21.962	0.86701	1.353
0.86741	29.1232	0.86741	-21.9584	0.86733	1.2649
0.86773	29.1283	0.86772	-22.0211	0.86764	1.2202
0.86804	29.1698	0.86803	-22.0768	0.86796	1.2505
0.86835	29.0867	0.86835	-21.9807	0.86827	1.2296
0.86867	28.9353	0.86866	-21.7717	0.86858	1.1936
0.86898	28.7193	0.86897	-21.703	0.8689	1.2025
0.86929	28.7163	0.86929	-21.6965	0.86921	1.1805
0.86961	28.7627	0.8696	-21.653	0.86952	1.1226
0.86992	28.7363	0.86991	-21.6589	0.86984	1.1539
0.87023	28.8527	0.87023	-21.548	0.87015	1.1921
0.87055	29.2813	0.87054	-21.3724	0.87046	1.169
0.87086	29.5561	0.87086	-21.4099	0.87078	1.1907
0.87118	29.5361	0.87117	-21.6026	0.87109	1.1932
0.87149	29.3876	0.87148	-21.6537	0.8714	1.1934
0.8718	29.1562	0.8718	-21.563	0.87172	1.2579
0.87212	29.1139	0.87211	-21.3814	0.87203	1.332
0.87243	29.2889	0.87242	-21.2421	0.87235	1.3959
0.87274	29.5421	0.87274	-21.2285	0.87266	1.4294
0.87306	29.9223	0.87305	-21.2023	0.87297	1.462
0.87337	30.044	0.87336	-21.1366	0.87329	1.5216
0.87368	29.9509	0.87368	-21.1243	0.8736	1.5921
0.874	29.9509	0.87399	-21.0973	0.87391	1.686
0.87431	29.8737	0.8743	-21.1732	0.87423	1.7536
0.87463	29.9105	0.87462	-21.3199	0.87454	1.8265
0.87494	30.0253	0.87493	-21.381	0.87485	1.9159
0.87525	30.1964	0.87525	-21.2908	0.87517	2.0372
0.87557	30.3349	0.87556	-21.1126	0.87548	2.1382
0.87588	30.3925	0.87587	-21.0162	0.8758	2.2066
0.87619	30.3194	0.87619	-21.003	0.87611	2.2691
0.87651	30.2071	0.8765	-20.9822	0.87642	2.3492
0.87682	30.1131	0.87681	-20.9276	0.87674	2.3929
0.87713	30.1769	0.87713	-20.8765	0.87705	2.3978
0.87745	30.3108	0.87744	-21.0068	0.87736	2.4133
0.87776	30.2994	0.87775	-21.2676	0.87768	2.4074
0.87807	30.2086	0.87807	-21.3347	0.87799	2.3804
0.87839	30.1117	0.87838	-21.2279	0.8783	2.3924
0.8787	30.327	0.8787	-21.0954	0.87862	2.3833
0.87902	30.6644	0.87901	-20.9468	0.87893	2.3848
0.87933	30.7502	0.87932	-21.018	0.87924	2.4137
0.87964	30.8133	0.87964	-21.2958	0.87956	2.4035
0.87996	31.0516	0.87995	-21.5608	0.87987	2.4056
0.88027	31.3507	0.88026	-21.5745	0.88019	2.3925
0.88058	31.5981	0.88058	-21.5961	0.8805	2.32
0.8809	31.729	0.88089	-21.7066	0.88081	2.2769
0.88121	31.8883	0.8812	-21.8342	0.88113	2.301
0.88152	32.095	0.88152	-22.0177	0.88144	2.279
0.88184	32.1462	0.88183	-22.1499	0.88175	2.26
0.88215	32.1699	0.88214	-22.0682	0.88207	2.2569
0.88247	32.2008	0.88246	-21.981	0.88238	2.1897
0.88278	31.9036	0.88277	-21.954	0.88269	2.0919
0.88309	31.7145	0.88309	-21.8686	0.88301	2.049
0.88341	31.616	0.8834	-21.8227	0.88332	2.0686
0.88372	31.5415	0.88371	-21.8731	0.88364	2.0749
0.88403	31.4067	0.88403	-21.9597	0.88395	2.0156
0.88435	31.2995	0.88434	-21.9525	0.88426	1.918
0.88466	31.338	0.88465	-21.8605	0.88458	1.8722
0.88497	31.1807	0.88497	-21.8286	0.88489	1.8479
0.88529	30.8375	0.88528	-21.7229	0.8852	1.849
0.8856	30.7021	0.88559	-21.6057	0.88552	1.8414
0.88591	30.6134	0.88591	-21.5382	0.88583	1.7746
0.88623	30.3541	0.88622	-21.5936	0.88614	1.701
0.88654	30.166	0.88654	-21.6125	0.88646	1.6728
0.88686	29.9249	0.88685	-21.5758	0.88677	1.6765
0.88717	29.631	0.88716	-21.6819	0.88708	1.5902
0.88748	29.487	0.88748	-21.8285	0.8874	1.4567
0.8878	29.3171	0.88779	-21.8238	0.88771	1.3692
0.88811	29.2268	0.8881	-21.6572	0.88803	1.3051
0.88842	29.2656	0.88842	-21.5142	0.88834	1.251
0.88874	29.3361	0.88873	-21.4345	0.88865	1.2056
0.88905	29.3917	0.88904	-21.3081	0.88897	1.1627
0.88936	29.3773	0.88936	-21.1814	0.88928	1.0963
0.88968	29.2717	0.88967	-21.114	0.88959	1.0674
0.88999	29.3102	0.88998	-21.0709	0.88991	1.0506
0.89031	29.3567	0.8903	-20.919	0.89022	0.9861
0.89062	29.2402	0.89061	-20.8291	0.89053	0.9279
0.89093	29.2645	0.89093	-20.8021	0.89085	0.8731
0.89125	29.4484	0.89124	-20.8825	0.89116	0.8373
0.89156	29.5419	0.89155	-21.0936	0.89147	0.8385
0.89187	29.5068	0.89187	-21.258	0.89179	0.8092
0.89219	29.5705	0.89218	-21.3524	0.8921	0.8087
0.8925	29.64	0.89249	-21.2947	0.89242	0.8253
0.89281	29.786	0.89281	-21.1148	0.89273	0.8092
0.89313	29.7307	0.89312	-20.9582	0.89304	0.719
0.89344	29.643	0.89343	-20.9462	0.89336	0.6191
0.89375	29.7889	0.89375	-21.0331	0.89367	0.5838
0.89407	29.8501	0.89406	-21.172	0.89398	0.6012
0.89438	29.6959	0.89438	-21.1781	0.8943	0.6367
0.8947	29.7108	0.89469	-21.1333	0.89461	0.6436
0.89501	29.9116	0.895	-21.1889	0.89492	0.6616
0.89532	30.0338	0.89532	-21.3128	0.89524	0.6062
0.89564	30.1543	0.89563	-21.3611	0.89555	0.48
0.89595	30.1578	0.89594	-21.3905	0.89587	0.3891
0.89626	29.9953	0.89626	-21.5324	0.89618	0.3831
0.89658	30.0066	0.89657	-21.6009	0.89649	0.4373
0.89689	30.0248	0.89688	-21.5466	0.89681	0.4616
0.8972	30.0201	0.8972	-21.4203	0.89712	0.4621
0.89752	30.0059	0.89751	-21.3619	0.89743	0.4485
0.89783	30.097	0.89782	-21.4837	0.89775	0.4708
0.89814	30.2213	0.89814	-21.6355	0.89806	0.5191
0.89846	30.3191	0.89845	-21.6673	0.89837	0.4949
0.89877	30.4511	0.89877	-21.5422	0.89869	0.4714
0.89909	30.4971	0.89908	-21.4468	0.899	0.4825
0.8994	30.5685	0.89939	-21.3865	0.89931	0.4787
0.89971	30.5691	0.89971	-21.4676	0.89963	0.4537
0.90003	30.6955	0.90002	-21.6197	0.89994	0.4872
0.90034	30.9246	0.90033	-21.6521	0.90026	0.5781
0.90065	31.2438	0.90065	-21.6473	0.90057	0.5838
0.90097	31.5145	0.90096	-21.7572	0.90088	0.5546
0.90128	31.5471	0.90127	-21.8838	0.9012	0.5476
0.90159	31.2787	0.90159	-21.8831	0.90151	0.5724
0.90191	31.0499	0.9019	-21.9704	0.90182	0.581
0.90222	31.0751	0.90222	-22.0777	0.90214	0.6129
0.90254	31.1301	0.90253	-22.0967	0.90245	0.6876
0.90285	31.0245	0.90284	-22.1045	0.90276	0.7251
0.90316	30.7539	0.90316	-22.0278	0.90308	0.7475
0.90348	30.6156	0.90347	-21.8922	0.90339	0.7781
0.90379	30.6878	0.90378	-21.8697	0.90371	0.7928
0.9041	30.5998	0.9041	-21.8963	0.90402	0.7765
0.90442	30.4828	0.90441	-21.8739	0.90433	0.773
0.90473	30.4795	0.90472	-21.7517	0.90465	0.8311
0.90504	30.4829	0.90504	-21.6253	0.90496	0.9095
0.90536	30.5492	0.90535	-21.6244	0.90527	0.9287
0.90567	30.5221	0.90566	-21.7317	0.90559	0.9256
0.90598	30.4619	0.90598	-21.7887	0.9059	0.9274
0.9063	30.6692	0.90629	-21.7511	0.90621	0.9042
0.90661	30.7046	0.90661	-21.7566	0.90653	0.9226
0.90693	30.698	0.90692	-21.7848	0.90684	0.9382
0.90724	30.7717	0.90723	-21.8276	0.90715	0.9757
0.90755	30.8404	0.90755	-21.8681	0.90747	0.9952
0.90787	30.9878	0.90786	-21.9053	0.90778	0.9747
0.90818	31.1554	0.90817	-21.8726	0.9081	0.9452
0.90849	31.0918	0.90849	-21.7015	0.90841	0.9257
0.90881	30.9796	0.9088	-21.4501	0.90872	0.9288
0.90912	30.8856	0.90911	-21.3309	0.90904	0.8629
0.90943	30.7986	0.90943	-21.4485	0.90935	0.8213
0.90975	30.9271	0.90974	-21.4846	0.90966	0.863
0.91006	30.9438	0.91006	-21.3535	0.90998	0.8659
0.91038	30.9065	0.91037	-21.1784	0.91029	0.8453
0.91069	30.8659	0.91068	-21.0485	0.9106	0.7928
0.911	30.6945	0.911	-20.9936	0.91092	0.7799
0.91132	30.5596	0.91131	-21.0326	0.91123	0.8191
0.91163	30.5331	0.91162	-21.1231	0.91155	0.8653
0.91194	30.4393	0.91194	-21.232	0.91186	0.9392
0.91226	30.4319	0.91225	-21.3561	0.91217	0.9882
0.91257	30.5414	0.91256	-21.4355	0.91249	0.9871
0.91288	30.5979	0.91288	-21.3888	0.9128	0.9597
0.9132	30.505	0.91319	-21.354	0.91311	0.9454
0.91351	30.362	0.9135	-21.3401	0.91343	0.9683
0.91382	30.2477	0.91382	-21.3483	0.91374	0.9962
0.91414	30.3022	0.91413	-21.4049	0.91405	1.0306
0.91445	30.3647	0.91445	-21.6044	0.91437	1.096
0.91477	30.4302	0.91476	-21.8241	0.91468	1.1381
0.91508	30.3218	0.91507	-21.9612	0.91499	1.1383
0.91539	30.1692	0.91539	-21.9666	0.91531	1.1311
0.91571	29.951	0.9157	-21.8206	0.91562	1.1107
0.91602	29.9869	0.91601	-21.6814	0.91594	1.1363
0.91633	30.1099	0.91633	-21.6622	0.91625	1.1926
0.91665	30.0661	0.91664	-21.6166	0.91656	1.2109
0.91696	30.0773	0.91695	-21.5132	0.91688	1.2701
0.91727	30.0779	0.91727	-21.4279	0.91719	1.3108
0.91759	29.9899	0.91758	-21.4481	0.9175	1.2853
0.9179	29.9	0.9179	-21.5859	0.91782	1.2876
0.91822	29.832	0.91821	-21.7956	0.91813	1.3216
0.91853	29.8853	0.91852	-22.0398	0.91844	1.3564
0.91884	29.9198	0.91884	-22.1953	0.91876	1.3993
0.91916	29.9876	0.91915	-22.1167	0.91907	1.4475
0.91947	30.0621	0.91946	-22.1442	0.91938	1.4571
0.91978	29.9939	0.91978	-22.1884	0.9197	1.4707
0.9201	29.8532	0.92009	-22.1319	0.92001	1.5149
0.92041	29.8004	0.9204	-22.1007	0.92033	1.5901
0.92072	29.824	0.92072	-22.1307	0.92064	1.6919
0.92104	29.8637	0.92103	-22.0709	0.92095	1.7824
0.92135	29.9198	0.92134	-21.9903	0.92127	1.842
0.92166	30.0952	0.92166	-21.948	0.92158	1.8708
0.92198	30.341	0.92197	-21.8853	0.92189	1.8954
0.92229	30.4473	0.92229	-21.8434	0.92221	1.9661
0.92261	30.5761	0.9226	-21.7053	0.92252	2.0591
0.92292	30.501	0.92291	-21.5581	0.92283	2.1379
0.92323	30.3953	0.92323	-21.5385	0.92315	2.2841
0.92355	30.3626	0.92354	-21.7088	0.92346	2.444
0.92386	30.4884	0.92385	-21.8993	0.92378	2.6066
0.92417	30.6079	0.92417	-21.9525	0.92409	2.7812
0.92449	30.6513	0.92448	-21.8992	0.9244	3.0255
0.9248	30.8581	0.92479	-21.8381	0.92472	3.2836
0.92511	31.085	0.92511	-21.8523	0.92503	3.4864
0.92543	31.1446	0.92542	-21.9027	0.92534	3.7148
0.92574	31.1075	0.92574	-22.0097	0.92566	3.9342
0.92606	30.9944	0.92605	-22.0419	0.92597	4.2618
0.92637	30.9379	0.92636	-21.911	0.92628	4.6508
0.92668	30.8451	0.92668	-21.8251	0.9266	5.0499
0.927	30.708	0.92699	-21.7915	0.92691	5.4443
0.92731	30.6947	0.9273	-21.7705	0.92722	5.8803
0.92762	30.7855	0.92762	-21.7648	0.92754	6.5119
0.92794	31.02	0.92793	-21.881	0.92785	7.2771
0.92825	31.2174	0.92824	-22.0121	0.92817	8.108
0.92856	31.2913	0.92856	-21.9706	0.92848	9.0569
0.92888	31.5131	0.92887	-21.9612	0.92879	10.1093
0.92919	31.7476	0.92918	-22.0868	0.92911	11.2667
0.9295	31.7932	0.9295	-22.0745	0.92942	12.5106
0.92982	31.8978	0.92981	-21.8695	0.92973	13.7544
0.93013	32.078	0.93013	-21.8524	0.93005	14.9863
0.93045	32.0912	0.93044	-21.858	0.93036	16.1666
0.93076	32.3091	0.93075	-21.8487	0.93067	17.2476
0.93107	32.416	0.93107	-21.861	0.93099	18.1323
0.93139	32.1763	0.93138	-21.8925	0.9313	18.7109
0.9317	31.9774	0.93169	-21.8984	0.93162	19.0493
0.93201	31.9428	0.93201	-21.9052	0.93193	19.2923
0.93233	31.8648	0.93232	-22.0102	0.93224	19.4963
0.93264	31.877	0.93263	-22.0998	0.93256	19.6398
0.93295	31.8451	0.93295	-22.0964	0.93287	19.6376
0.93327	31.6573	0.93326	-22.0824	0.93318	19.4819
0.93358	31.7522	0.93358	-22.1495	0.9335	19.2518
0.93389	31.8676	0.93389	-22.0043	0.93381	18.9306
0.93421	31.9649	0.9342	-21.7762	0.93412	18.5105
0.93452	32.1028	0.93452	-21.7332	0.93444	18.0767
0.93484	32.1831	0.93483	-21.8954	0.93475	17.6543
0.93515	32.1468	0.93514	-22.0852	0.93506	17.1917
0.93546	32.267	0.93546	-22.2277	0.93538	16.592
0.93578	32.3498	0.93577	-22.206	0.93569	15.9006
0.93609	32.3719	0.93608	-22.226	0.93601	15.232
0.9364	32.5055	0.9364	-22.2828	0.93632	14.5107
0.93672	32.5861	0.93671	-22.3164	0.93663	13.7765
0.93703	32.6323	0.93702	-22.2708	0.93695	13.0626
0.93734	32.5872	0.93734	-22.1285	0.93726	12.346
0.93766	32.4399	0.93765	-21.998	0.93757	11.6354
0.93797	32.3347	0.93797	-21.9399	0.93789	10.9628
0.93829	32.3984	0.93828	-21.9134	0.9382	10.3753
0.9386	32.5325	0.93859	-21.8916	0.93851	9.8817
0.93891	32.6384	0.93891	-21.8351	0.93883	9.4107
0.93923	32.7404	0.93922	-21.8135	0.93914	8.976
0.93954	32.7332	0.93953	-21.827	0.93946	8.6061
0.93985	32.7039	0.93985	-21.9555	0.93977	8.3367
0.94017	32.7065	0.94016	-22.0906	0.94008	8.0791
0.94048	32.7928	0.94047	-22.11	0.9404	7.8613
0.94079	32.8059	0.94079	-22.1213	0.94071	7.7846
0.94111	32.702	0.9411	-22.1529	0.94102	7.7271
0.94142	32.8134	0.94142	-22.2507	0.94134	7.6777
0.94173	33.1232	0.94173	-22.4926	0.94165	7.7419
0.94205	33.1837	0.94204	-22.5346	0.94196	7.8679
0.94236	33.1511	0.94236	-22.3009	0.94228	8.0624
0.94268	33.1868	0.94267	-22.0825	0.94259	8.3607
0.94299	33.2806	0.94298	-21.945	0.9429	8.7704
0.9433	33.4092	0.9433	-21.8738	0.94322	9.3788
0.94362	33.4859	0.94361	-21.8606	0.94353	10.1395
0.94393	33.5359	0.94392	-21.813	0.94385	10.996
0.94424	33.5547	0.94424	-21.8035	0.94416	11.997
0.94456	33.6703	0.94455	-21.8593	0.94447	13.1271
0.94487	33.8626	0.94486	-21.8724	0.94479	14.2523
0.94518	33.9373	0.94518	-21.8666	0.9451	15.3457
0.9455	33.9565	0.94549	-21.9163	0.94541	16.429
0.94581	33.8209	0.94581	-21.9557	0.94573	17.4614
0.94613	33.8883	0.94612	-21.9524	0.94604	18.338
0.94644	34.1908	0.94643	-22.1297	0.94635	18.9142
0.94675	34.4607	0.94675	-22.2428	0.94667	19.254
0.94707	34.571	0.94706	-22.1867	0.94698	19.5265
0.94738	34.7113	0.94737	-22.2369	0.94729	19.7226
0.94769	34.7929	0.94769	-22.2342	0.94761	19.8337
0.94801	34.9548	0.948	-22.2055	0.94792	19.8252
0.94832	34.99	0.94831	-22.1832	0.94824	19.6751
0.94863	35.183	0.94863	-21.9837	0.94855	19.3773
0.94895	35.5244	0.94894	-21.8518	0.94886	18.972
0.94926	35.7987	0.94926	-21.9092	0.94918	18.5586
0.94957	36.1204	0.94957	-21.9749	0.94949	18.0965
0.94989	36.417	0.94988	-22.0198	0.9498	17.6259
0.9502	36.6349	0.9502	-21.9642	0.95012	17.1133
0.95052	36.8296	0.95051	-21.9147	0.95043	16.5376
0.95083	36.9589	0.95082	-21.9545	0.95074	15.8627
0.95114	37.1441	0.95114	-21.9965	0.95106	15.0485
0.95146	37.3956	0.95145	-22.0752	0.95137	14.231
0.95177	37.8164	0.95176	-22.0606	0.95169	13.4471
0.95208	38.3791	0.95208	-21.9571	0.952	12.662
0.9524	38.9622	0.95239	-21.9037	0.95231	11.8569
0.95271	39.5608	0.9527	-21.9253	0.95263	11.0634
0.95302	40.2678	0.95302	-21.9649	0.95294	10.3125
0.95334	41.0837	0.95333	-21.8906	0.95325	9.5976
0.95365	41.8173	0.95365	-21.8469	0.95357	8.9246
0.95397	42.8874	0.95396	-21.9128	0.95388	8.3015
0.95428	44.359	0.95427	-21.9153	0.95419	7.7597
0.95459	45.8929	0.95459	-21.93	0.95451	7.2839
0.95491	47.4345	0.9549	-22.0428	0.95482	6.8665
0.95522	49.3339	0.95521	-22.0521	0.95513	6.4122
0.95553	51.2082	0.95553	-21.9886	0.95545	5.939
0.95585	52.6982	0.95584	-21.9896	0.95576	5.5221
0.95616	53.7219	0.95615	-22.1078	0.95608	5.1507
0.95647	54.5718	0.95647	-22.1664	0.95639	4.8079
0.95679	55.3826	0.95678	-22.1108	0.9567	4.4518
0.9571	56.1399	0.9571	-22.099	0.95702	4.1402
0.95741	56.7269	0.95741	-22.1139	0.95733	3.8558
0.95773	56.7921	0.95772	-22.1779	0.95764	3.6004
0.95804	56.2919	0.95804	-22.1956	0.95796	3.3659
0.95836	55.7239	0.95835	-22.0787	0.95827	3.1046
0.95867	55.0036	0.95866	-21.9026	0.95858	2.853
0.95898	53.9492	0.95898	-21.7573	0.9589	2.6917
0.9593	52.6391	0.95929	-21.75	0.95921	2.6037
0.95961	51.2307	0.9596	-21.8709	0.95953	2.5106
0.95992	50.0762	0.95992	-21.9476	0.95984	2.3903
0.96024	49.0106	0.96023	-21.8539	0.96015	2.3146
0.96055	47.874	0.96054	-21.6974	0.96047	2.2909
0.96086	46.7595	0.96086	-21.6453	0.96078	2.2537
0.96118	45.697	0.96117	-21.8076	0.96109	2.2
0.96149	44.8421	0.96149	-21.9097	0.96141	2.1922
0.9618	44.0549	0.9618	-21.8974	0.96172	2.1576
0.96212	43.257	0.96211	-21.9513	0.96203	2.06
0.96243	42.2509	0.96243	-22.0813	0.96235	1.9486
0.96275	41.5512	0.96274	-22.196	0.96266	1.8784
0.96306	41.0567	0.96305	-22.2489	0.96297	1.871
0.96337	40.7278	0.96337	-22.3142	0.96329	1.8892
0.96369	40.4827	0.96368	-22.1842	0.9636	1.8921
0.964	40.0809	0.96399	-22.0446	0.96392	1.8139
0.96431	39.6973	0.96431	-22.1302	0.96423	1.7795
0.96463	39.484	0.96462	-22.1939	0.96454	1.7735
0.96494	39.3528	0.96494	-22.2108	0.96486	1.7364
0.96525	39.3329	0.96525	-22.1948	0.96517	1.7096
0.96557	39.4732	0.96556	-22.1704	0.96548	1.7082
0.96588	39.5783	0.96588	-22.0804	0.9658	1.7258
0.9662	39.5809	0.96619	-21.9887	0.96611	1.7457
0.96651	39.5681	0.9665	-22.0284	0.96642	1.723
0.96682	39.5907	0.96682	-22.0149	0.96674	1.6852
0.96714	39.9363	0.96713	-22.0451	0.96705	1.6456
0.96745	40.4849	0.96744	-22.1009	0.96737	1.5977
0.96776	41.0373	0.96776	-22.1126	0.96768	1.5813
0.96808	41.6608	0.96807	-22.2472	0.96799	1.5566
0.96839	42.2909	0.96838	-22.3543	0.96831	1.6003
0.9687	43.1086	0.9687	-22.4472	0.96862	1.6821
0.96902	44.0978	0.96901	-22.4347	0.96893	1.7072
0.96933	45.088	0.96933	-22.2402	0.96925	1.7651
0.96964	46.3687	0.96964	-22.0729	0.96956	1.8522
0.96996	47.9583	0.96995	-22.0373	0.96987	1.9077
0.97027	49.6048	0.97027	-22.0727	0.97019	1.9534
0.97059	51.349	0.97058	-22.1284	0.9705	1.9752
0.9709	53.0935	0.97089	-22.188	0.97081	1.9397
0.97121	54.5439	0.97121	-22.3155	0.97113	1.9363
0.97153	55.6061	0.97152	-22.255	0.97144	1.9635
0.97184	56.2413	0.97183	-22.0827	0.97176	2.0188
0.97215	56.7827	0.97215	-21.9932	0.97207	2.0313
0.97247	57.2502	0.97246	-21.9409	0.97238	2.0298
0.97278	57.3424	0.97278	-21.8774	0.9727	2.0349
0.97309	57.1399	0.97309	-21.9466	0.97301	2.0271
0.97341	56.5729	0.9734	-22.0465	0.97332	2.0234
0.97372	55.8266	0.97372	-22.1277	0.97364	2.038
0.97404	54.9179	0.97403	-22.1874	0.97395	2.085
0.97435	53.7654	0.97434	-22.1554	0.97426	2.0872
0.97466	52.3596	0.97466	-22.1234	0.97458	2.0659
0.97498	50.9952	0.97497	-22.1772	0.97489	2.0306
0.97529	49.8433	0.97528	-22.219	0.97521	2.0293
0.9756	48.5689	0.9756	-22.1362	0.97552	2.0448
0.97592	47.3216	0.97591	-22.1308	0.97583	2.052
0.97623	46.2342	0.97623	-22.105	0.97615	2.0574
0.97654	45.1596	0.97654	-21.9991	0.97646	2.0777
0.97686	44.3196	0.97685	-21.9561	0.97677	2.0859
0.97717	43.6863	0.97717	-21.9541	0.97709	2.0964
0.97748	43.0132	0.97748	-21.9315	0.9774	2.1127
0.9778	42.3851	0.97779	-21.8882	0.97771	2.1256
0.97811	41.7469	0.97811	-21.9682	0.97803	2.1136
0.97843	40.9829	0.97842	-22.0835	0.97834	2.1094
0.97874	40.1127	0.97873	-21.9297	0.97865	2.0799
0.97905	39.5074	0.97905	-21.8437	0.97897	2.0897
0.97937	39.115	0.97936	-21.9348	0.97928	2.1369
0.97968	38.8615	0.97967	-22.0146	0.9796	2.1229
0.97999	38.5022	0.97999	-22.0405	0.97991	2.0862
0.98031	38.2602	0.9803	-22.0229	0.98022	2.0643
0.98062	38.1369	0.98062	-22.053	0.98054	2.029
0.98093	37.9148	0.98093	-22.0624	0.98085	2.0315
0.98125	37.8052	0.98124	-22.0601	0.98116	2.0499
0.98156	37.9064	0.98156	-22.0826	0.98148	2.0896
0.98188	37.942	0.98187	-22.1233	0.98179	2.1387
0.98219	37.7916	0.98218	-22.1925	0.9821	2.2111
0.9825	37.6343	0.9825	-22.216	0.98242	2.2417
0.98282	37.6424	0.98281	-22.1621	0.98273	2.3108
0.98313	37.6851	0.98312	-21.992	0.98304	2.3862
0.98344	37.672	0.98344	-21.8683	0.98336	2.396
0.98376	37.6205	0.98375	-21.8897	0.98367	2.4053
0.98407	37.6889	0.98407	-21.9395	0.98399	2.4644
0.98438	37.7729	0.98438	-22.0489	0.9843	2.5117
0.9847	37.6158	0.98469	-22.2126	0.98461	2.5239
0.98501	37.58	0.98501	-22.2899	0.98493	2.5524
0.98532	37.5709	0.98532	-22.2551	0.98524	2.6044
0.98564	37.5489	0.98563	-22.1843	0.98555	2.6416
0.98595	37.5801	0.98595	-22.0877	0.98587	2.7115
0.98627	37.4777	0.98626	-21.934	0.98618	2.7599
0.98658	37.4103	0.98657	-21.7707	0.98649	2.7727
0.98689	37.5086	0.98689	-21.708	0.98681	2.7837
0.98721	37.6511	0.9872	-21.779	0.98712	2.787
0.98752	37.8324	0.98751	-21.8142	0.98744	2.8431
0.98783	37.9025	0.98783	-21.8479	0.98775	2.8935
0.98815	37.8405	0.98814	-21.9145	0.98806	2.9237
0.98846	37.8216	0.98846	-22.1032	0.98838	2.9079
0.98877	37.8071	0.98877	-22.2637	0.98869	2.9008
0.98909	37.7709	0.98908	-22.2116	0.989	2.9498
0.9894	37.8036	0.9894	-22.1127	0.98932	2.9971
0.98971	37.9566	0.98971	-22.1658	0.98963	3.0043
0.99003	38.0388	0.99002	-22.2329	0.98994	3.0132
0.99034	37.9801	0.99034	-22.159	0.99026	3.0304
0.99066	37.9221	0.99065	-22.1144	0.99057	3.0754
0.99097	37.882	0.99096	-22.1984	0.99088	3.1397
0.99128	38.0131	0.99128	-22.3034	0.9912	3.213
0.9916	38.2235	0.99159	-22.2938	0.99151	3.2438
0.99191	38.3708	0.99191	-22.2053	0.99183	3.2435
0.99222	38.4967	0.99222	-22.1642	0.99214	3.2579
0.99254	38.6006	0.99253	-22.1438	0.99245	3.2947
0.99285	38.6341	0.99285	-22.0349	0.99277	3.2918
0.99316	38.7465	0.99316	-21.8325	0.99308	3.2665
0.99348	38.9001	0.99347	-21.7046	0.99339	3.2843
0.99379	38.8761	0.99379	-21.6852	0.99371	3.299
0.99411	38.959	0.9941	-21.8124	0.99402	3.3497
0.99442	39.092	0.99441	-21.9111	0.99433	3.4155
0.99473	39.2683	0.99473	-21.8834	0.99465	3.4855
0.99505	39.4684	0.99504	-22.0857	0.99496	3.5443
0.99536	39.6388	0.99535	-22.2814	0.99528	3.5465
0.99567	39.7466	0.99567	-22.3102	0.99559	3.5931
0.99599	39.7001	0.99598	-22.3415	0.9959	3.6974
0.9963	39.6799	0.9963	-22.327	0.99622	3.7909
0.99661	39.5958	0.99661	-22.2701	0.99653	3.8434
0.99693	39.5749	0.99692	-22.2853	0.99684	3.9122
0.99724	39.6881	0.99724	-22.3057	0.99716	3.9878
0.99755	39.8211	0.99755	-22.2931	0.99747	4.0979
0.99787	39.8683	0.99786	-22.3242	0.99778	4.2513
0.99818	39.9798	0.99818	-22.2756	0.9981	4.3957
0.9985	40.2012	0.99849	-22.2167	0.99841	4.5354
0.99881	40.2648	0.9988	-22.1296	0.99872	4.6434
0.99912	40.452	0.99912	-21.9347	0.99904	4.7764
0.99944	40.6458	0.99943	-21.6848	0.99935	4.9342
0.99975	40.6818	0.99975	-21.715	0.99967	5.072
1.00006	40.6559	1.00006	-21.8353	0.99998	5.2383
1.00038	40.7369	1.00037	-21.7305	1.00029	5.4322
1.00069	40.8924	1.00069	-21.7082	1.00061	5.6975
1.001	41.0592	1.001	-21.79	1.00092	6.0021
1.00132	41.1172	1.00131	-21.8574	1.00123	6.2702
1.00163	40.9694	1.00163	-21.8525	1.00155	6.5874
1.00194	40.9542	1.00194	-21.8053	1.00186	6.9659
1.00226	41.122	1.00225	-21.7608	1.00217	7.4432
1.00257	41.2816	1.00257	-21.7355	1.00249	7.998
1.00289	41.4119	1.00288	-21.7972	1.0028	8.5906
1.0032	41.5099	1.00319	-21.8596	1.00311	9.2554
1.00351	41.5382	1.00351	-21.8865	1.00343	9.9277
1.00383	41.7104	1.00382	-21.8104	1.00374	10.5835
1.00414	41.9664	1.00413	-21.6486	1.00406	11.3127
1.00445	42.0793	1.00445	-21.5657	1.00437	11.9882
1.00477	42.0629	1.00476	-21.5476	1.00468	12.6157
1.00508	42.2055	1.00508	-21.5754	1.005	13.1606
1.00539	42.3389	1.00539	-21.589	1.00531	13.53
1.00571	42.39	1.0057	-21.6521	1.00562	13.7517
1.00602	42.3327	1.00602	-21.7194	1.00594	13.9785
1.00634	42.306	1.00633	-21.8311	1.00625	14.2415
1.00665	42.334	1.00664	-21.8109	1.00656	14.4345
1.00696	42.4382	1.00696	-21.7967	1.00688	14.5274
1.00728	42.5656	1.00727	-21.8325	1.00719	14.5318
1.00759	42.6596	1.00758	-21.6914	1.0075	14.473
1.0079	42.716	1.0079	-21.6258	1.00782	14.3056
1.00822	42.6723	1.00821	-21.6644	1.00813	14.1412
1.00853	42.7249	1.00853	-21.6798	1.00845	14.0099
1.00884	42.8321	1.00884	-21.6395	1.00876	13.8657
1.00916	42.8871	1.00915	-21.5469	1.00907	13.7151
1.00947	43.0451	1.00947	-21.5461	1.00939	13.5125
1.00978	43.164	1.00978	-21.6135	1.0097	13.2007
1.0101	43.4386	1.01009	-21.6425	1.01001	12.8022
1.01041	43.6918	1.01041	-21.6545	1.01033	12.4342
1.01073	43.8572	1.01072	-21.5797	1.01064	12.0929
1.01104	43.8894	1.01103	-21.5052	1.01095	11.7346
1.01135	43.7771	1.01135	-21.555	1.01127	11.3824
1.01167	43.7924	1.01166	-21.6292	1.01158	11.1033
1.01198	43.8516	1.01197	-21.6582	1.0119	10.7972
1.01229	43.9251	1.01229	-21.6569	1.01221	10.5511
1.01261	44.0063	1.0126	-21.7234	1.01252	10.3881
1.01292	44.0407	1.01292	-21.7968	1.01284	10.2132
1.01323	44.0856	1.01323	-21.8918	1.01315	10.0963
1.01355	44.2608	1.01354	-22.0364	1.01346	9.9996
1.01386	44.4262	1.01386	-22.239	1.01378	9.9561
1.01417	44.466	1.01417	-22.307	1.01409	9.9634
1.01449	44.4252	1.01448	-22.1538	1.0144	10.0306
1.0148	44.5307	1.0148	-21.994	1.01472	10.0782
1.01512	44.8026	1.01511	-21.9219	1.01503	10.1055
1.01543	44.9087	1.01542	-21.7865	1.01534	10.147
1.01574	44.9502	1.01574	-21.6289	1.01566	10.2211
1.01606	45.1107	1.01605	-21.683	1.01597	10.3195
1.01637	45.2204	1.01637	-21.7671	1.01629	10.3955
1.01668	45.4469	1.01668	-21.8558	1.0166	10.5067
1.017	45.5703	1.01699	-21.9238	1.01691	10.7158
1.01731	45.7858	1.01731	-21.8981	1.01723	11.0306
1.01762	46.0689	1.01762	-21.9956	1.01754	11.4357
1.01794	46.212	1.01793	-22.1045	1.01785	11.8835
1.01825	46.1192	1.01825	-22.0912	1.01817	12.4075
1.01857	46.1008	1.01856	-22.016	1.01848	12.9953
1.01888	46.1503	1.01887	-21.9611	1.01879	13.662
1.01919	46.1326	1.01919	-21.9504	1.01911	14.3566
1.01951	46.0584	1.0195	-21.8623	1.01942	15.0719
1.01982	46.2712	1.01981	-21.7547	1.01974	15.7458
1.02013	46.6342	1.02013	-21.688	1.02005	16.394
1.02045	46.9416	1.02044	-21.5916	1.02036	16.9061
1.02076	47.1259	1.02076	-21.4666	1.02068	17.1587
1.02107	47.3407	1.02107	-21.2779	1.02099	17.3607
1.02139	47.445	1.02138	-21.19	1.0213	17.579
1.0217	47.5675	1.0217	-21.2675	1.02162	17.8232
1.02201	47.6646	1.02201	-21.3765	1.02193	17.9527
1.02233	47.8315	1.02232	-21.5604	1.02224	17.9493
1.02264	48.1045	1.02264	-21.7432	1.02256	17.89
1.02296	48.1455	1.02295	-21.7149	1.02287	17.7999
1.02327	48.3173	1.02326	-21.4738	1.02318	17.7152
1.02358	48.5017	1.02358	-21.3275	1.0235	17.6122
1.0239	48.519	1.02389	-21.3797	1.02381	17.4928
1.02421	48.7069	1.02421	-21.5578	1.02413	17.3912
1.02452	48.8955	1.02452	-21.6685	1.02444	17.2918
1.02484	49.0805	1.02483	-21.603	1.02475	17.1114
1.02515	49.2895	1.02515	-21.5794	1.02507	16.8091
1.02546	49.5771	1.02546	-21.5667	1.02538	16.4893
1.02578	49.9411	1.02577	-21.4988	1.02569	16.2116
1.02609	50.0766	1.02609	-21.4834	1.02601	15.9314
1.02641	50.1401	1.0264	-21.6698	1.02632	15.6861
1.02672	50.4615	1.02671	-21.8173	1.02663	15.4052
1.02703	50.7691	1.02703	-21.8314	1.02695	15.0987
1.02735	51.1363	1.02734	-21.6786	1.02726	14.8309
1.02766	51.5829	1.02766	-21.5604	1.02758	14.6238
1.02797	51.9526	1.02797	-21.6246	1.02789	14.4713
1.02829	52.4755	1.02828	-21.6835	1.0282	14.3796
1.0286	53.0467	1.0286	-21.7493	1.02852	14.2966
1.02891	53.7774	1.02891	-21.8666	1.02883	14.186
1.02923	54.6058	1.02922	-21.8783	1.02914	14.1666
1.02954	55.2384	1.02954	-21.7897	1.02946	14.1633
1.02985	56.0536	1.02985	-21.7046	1.02977	14.1763
1.03017	57.2341	1.03016	-21.7393	1.03008	14.2517
1.03048	58.6614	1.03048	-21.7857	1.0304	14.272
1.0308	59.7666	1.03079	-21.8008	1.03071	14.317
1.03111	60.4013	1.0311	-21.7428	1.03102	14.4353
1.03142	60.9045	1.03142	-21.798	1.03134	14.5595
1.03174	61.3152	1.03173	-22.0155	1.03165	14.6451
1.03205	61.8303	1.03205	-22.2401	1.03197	14.7195
1.03236	62.4108	1.03236	-22.2255	1.03228	14.7876
1.03268	62.783	1.03267	-22.0648	1.03259	14.8756
1.03299	62.96	1.03299	-21.9075	1.03291	14.9866
1.0333	62.8951	1.0333	-21.7681	1.03322	15.0819
1.03362	62.6437	1.03361	-21.7834	1.03353	15.2119
1.03393	62.3672	1.03393	-21.9484	1.03385	15.354
1.03425	61.896	1.03424	-22.1297	1.03416	15.5396
1.03456	61.2194	1.03455	-22.2083	1.03447	15.6954
1.03487	60.6716	1.03487	-22.1265	1.03479	15.7888
1.03519	60.1465	1.03518	-21.9764	1.0351	15.8941
1.0355	59.5438	1.0355	-21.8814	1.03541	16.0165
1.03581	59.2811	1.03581	-21.8685	1.03573	16.1398
1.03613	59.0295	1.03612	-21.8722	1.03604	16.303
1.03644	58.4731	1.03644	-21.9089	1.03636	16.4413
1.03675	58.1409	1.03675	-21.8629	1.03667	16.6104
1.03707	57.8726	1.03706	-21.7896	1.03698	16.7226
1.03738	57.6015	1.03738	-21.8809	1.0373	16.8471
1.03769	57.4008	1.03769	-22.0209	1.03761	17.0489
1.03801	57.3447	1.038	-22.0447	1.03792	17.273
1.03832	57.3809	1.03832	-22.0364	1.03824	17.5176
1.03864	57.3624	1.03863	-22.1429	1.03855	17.7072
1.03895	57.2687	1.03894	-22.1209	1.03886	17.9834
1.03926	57.3919	1.03926	-22.0346	1.03918	18.2834
1.03958	57.5425	1.03957	-21.9365	1.03949	18.545
1.03989	57.5466	1.03989	-21.7623	1.03981	18.86
1.0402	57.6935	1.0402	-21.6534	1.04012	19.1884
1.04052	58.0271	1.04051	-21.6122	1.04043	19.4991
1.04083	58.3773	1.04083	-21.577	1.04075	19.8234
1.04114	58.6034	1.04114	-21.5269	1.04106	20.0975
1.04146	58.6914	1.04145	-21.617	1.04137	20.4122
1.04177	58.8794	1.04177	-21.7322	1.04169	20.7637
1.04208	59.1022	1.04208	-21.7445	1.042	21.0837
1.0424	59.3658	1.04239	-21.7262	1.04231	21.3534
1.04271	59.7504	1.04271	-21.6047	1.04263	21.6178
1.04303	60.1473	1.04302	-21.6077	1.04294	21.9157
1.04334	60.6741	1.04334	-21.7593	1.04325	22.2777
1.04365	61.1701	1.04365	-21.8923	1.04357	22.7025
1.04397	61.4067	1.04396	-21.9213	1.04388	23.1361
1.04428	61.8904	1.04428	-21.8932	1.0442	23.6147
1.04459	62.6566	1.04459	-21.9905	1.04451	24.0897
1.04491	63.5896	1.0449	-22.1311	1.04482	24.535
1.04522	64.7557	1.04522	-22.287	1.04514	24.9859
1.04553	65.8809	1.04553	-22.3373	1.04545	25.4779
1.04585	67.0956	1.04584	-22.1315	1.04576	25.9764
1.04616	68.1089	1.04616	-21.9732	1.04608	26.4838
1.04648	68.9267	1.04647	-22.0107	1.04639	27.0309
1.04679	69.6614	1.04678	-21.9365	1.0467	27.5762
1.0471	70.2358	1.0471	-21.7653	1.04702	28.0663
1.04742	70.6955	1.04741	-21.7256	1.04733	28.5561
1.04773	71.172	1.04773	-21.7215	1.04765	29.0552
1.04804	71.3186	1.04804	-21.7298	1.04796	29.6327
1.04836	71.1945	1.04835	-21.7176	1.04827	30.233
1.04867	71.149	1.04867	-21.6997	1.04859	30.8081
1.04898	70.8836	1.04898	-21.7557	1.0489	31.381
1.0493	70.5317	1.04929	-21.7525	1.04921	31.9783
1.04961	70.2559	1.04961	-21.7768	1.04953	32.5729
1.04992	69.8357	1.04992	-21.929	1.04984	33.185
1.05024	69.4058	1.05023	-22.0325	1.05015	33.7817
1.05055	69.0559	1.05055	-22.0029	1.05047	34.388
1.05087	68.7394	1.05086	-21.9165	1.05078	35.0027
1.05118	68.4217	1.05118	-21.8207	1.05109	35.6083
1.05149	67.8391	1.05149	-21.7872	1.05141	36.1963
1.05181	67.2937	1.0518	-21.7253	1.05172	36.7673
1.05212	67.0057	1.05212	-21.6386	1.05204	37.3833
1.05243	67.0016	1.05243	-21.6084	1.05235	38.015
1.05275	66.9883	1.05274	-21.6341	1.05266	38.7013
1.05306	66.8303	1.05306	-21.7667	1.05298	39.3893
1.05337	66.8856	1.05337	-21.9438	1.05329	40.0183
1.05369	67.0139	1.05368	-21.9398	1.0536	40.6463
1.054	67.1725	1.054	-21.8348	1.05392	41.2813
1.05432	67.1611	1.05431	-21.8587	1.05423	41.942
1.05463	67.206	1.05462	-21.896	1.05454	42.6687
1.05494	67.2926	1.05494	-21.9461	1.05486	43.4513
1.05526	67.4567	1.05525	-21.952	1.05517	44.247
1.05557	67.8149	1.05557	-21.8724	1.05549	44.98
1.05588	68.1426	1.05588	-21.8004	1.0558	45.7233
1.0562	68.5803	1.05619	-21.852	1.05611	46.5383
1.05651	68.9822	1.05651	-21.9652	1.05643	47.3517
1.05682	69.2825	1.05682	-21.915	1.05674	48.277
1.05714	69.6581	1.05713	-21.6704	1.05705	49.2967
1.05745	70.162	1.05745	-21.575	1.05737	50.2903
1.05776	70.5496	1.05776	-21.5944	1.05768	51.2777
1.05808	70.9523	1.05807	-21.6272	1.05799	52.2947
1.05839	71.4974	1.05839	-21.5369	1.05831	53.3683
1.05871	71.9569	1.0587	-21.4621	1.05862	54.496
1.05902	72.4652	1.05902	-21.4495	1.05893	55.6867
1.05933	73.0086	1.05933	-21.4698	1.05925	56.9347
1.05965	73.5145	1.05964	-21.4789	1.05956	58.263
1.05996	73.899	1.05996	-21.4807	1.05988	59.5717
1.06027	74.2131	1.06027	-21.5803	1.06019	60.9057
1.06059	74.6809	1.06058	-21.6458	1.0605	62.2833
1.0609	75.0679	1.0609	-21.6302	1.06082	63.6977
1.06121	75.2536	1.06121	-21.6247	1.06113	65.1323
1.06153	75.4826	1.06152	-21.6394	1.06144	66.652
1.06184	75.7165	1.06184	-21.6899	1.06176	68.2733
1.06216	75.8914	1.06215	-21.6321	1.06207	69.9637
1.06247	76.175	1.06246	-21.5382	1.06238	71.7003
1.06278	76.411	1.06278	-21.5224	1.0627	73.366
1.0631	76.6115	1.06309	-21.5054	1.06301	75.1033
1.06341	76.7538	1.06341	-21.4804	1.06332	76.885
1.06372	76.9069	1.06372	-21.5477	1.06364	78.704
1.06404	77.3773	1.06403	-21.601	1.06395	80.5907
1.06435	77.8097	1.06435	-21.5312	1.06427	82.5133
1.06466	78.2945	1.06466	-21.5419	1.06458	84.427
1.06498	78.8154	1.06497	-21.6237	1.06489	86.3633
1.06529	79.238	1.06529	-21.6171	1.06521	88.298
1.0656	79.7045	1.0656	-21.6261	1.06552	90.271
1.06592	80.1101	1.06591	-21.69	1.06583	92.2627
1.06623	80.5367	1.06623	-21.6434	1.06615	94.2423
1.06655	81.0224	1.06654	-21.5948	1.06646	96.2127
1.06686	81.4613	1.06686	-21.5289	1.06677	98.2217
1.06717	81.9023	1.06717	-21.5197	1.06709	100.271
1.06749	82.241	1.06748	-21.5161	1.0674	102.396
1.0678	82.6556	1.0678	-21.4639	1.06772	104.541
1.06811	83.0841	1.06811	-21.4728	1.06803	106.67
1.06843	83.7093	1.06842	-21.5255	1.06834	108.832
1.06874	84.4183	1.06874	-21.5909	1.06866	111.049
1.06905	85.0961	1.06905	-21.6368	1.06897	113.371
1.06937	85.7582	1.06936	-21.7251	1.06928	115.763
1.06968	86.4513	1.06968	-21.7973	1.0696	118.218
1.07	87.117	1.06999	-21.8361	1.06991	120.707
1.07031	87.896	1.0703	-21.9202	1.07022	123.251
1.07062	88.6661	1.07062	-22.0865	1.07054	125.934
1.07094	89.4495	1.07093	-22.1768	1.07085	128.733
1.07125	90.3225	1.07125	-22.1516	1.07116	131.649
1.07156	91.2735	1.07156	-22.2204	1.07148	134.686
1.07188	92.0623	1.07187	-22.2499	1.07179	137.836
1.07219	92.6971	1.07219	-22.1	1.07211	141.061
1.0725	93.6208	1.0725	-21.9933	1.07242	144.476
1.07282	94.7124	1.07281	-21.8887	1.07273	148.084
1.07313	95.3991	1.07313	-21.9203	1.07305	151.824
1.07344	96.1224	1.07344	-22.0268	1.07336	155.776
1.07376	97.0954	1.07375	-22.0736	1.07367	159.854
1.07407	98.1295	1.07407	-22.0027	1.07399	164.079
1.07439	99.0215	1.07438	-21.9601	1.0743	168.573
1.0747	99.8429	1.0747	-21.9546	1.07461	173.245
1.07501	100.74	1.07501	-21.9412	1.07493	178.115
1.07533	101.781	1.07532	-21.9519	1.07524	183.3
1.07564	102.831	1.07564	-22.0127	1.07556	188.829
1.07595	103.658	1.07595	-22.0239	1.07587	194.643
1.07627	104.379	1.07626	-21.9518	1.07618	200.798
1.07658	105.133	1.07658	-21.9474	1.0765	207.341
1.07689	105.943	1.07689	-21.9947	1.07681	214.328
1.07721	106.772	1.0772	-22.0044	1.07712	221.88
1.07752	107.684	1.07752	-21.9323	1.07744	229.864
1.07783	108.537	1.07783	-21.7997	1.07775	238.382
1.07815	109.221	1.07814	-21.5894	1.07806	247.451
1.07846	109.876	1.07846	-21.4363	1.07838	257.119
1.07878	110.801	1.07877	-21.5735	1.07869	267.453
1.07909	111.766	1.07909	-21.9041	1.079	278.524
1.0794	112.646	1.0794	-22.0729	1.07932	290.412
1.07972	113.618	1.07971	-22.0911	1.07963	303.308
1.08003	114.598	1.08003	-21.9926	1.07995	317.407
1.08034	115.699	1.08034	-21.9488	1.08026	332.813
1.08066	116.811	1.08065	-21.9459	1.08057	349.57
1.08097	118.025	1.08097	-21.8903	1.08089	367.71
1.08128	119.278	1.08128	-21.9058	1.0812	387.553
1.0816	120.355	1.08159	-21.8963	1.08151	409.447
1.08191	121.48	1.08191	-21.7885	1.08183	433.633
1.08223	122.642	1.08222	-21.6877	1.08214	460.35
1.08254	123.802	1.08254	-21.5932	1.08245	489.783
1.08285	125.137	1.08285	-21.5834	1.08277	522.307
1.08317	126.471	1.08316	-21.5033	1.08308	558.563
1.08348	127.905	1.08348	-21.3612	1.0834	599.247
1.08379	129.375	1.08379	-21.4459	1.08371	644.823
1.08411	130.656	1.0841	-21.5679	1.08402	695.57
1.08442	132.042	1.08442	-21.5888	1.08434	751.687
1.08473	133.586	1.08473	-21.6508	1.08465	813.653
1.08505	135.333	1.08504	-21.7591	1.08496	882.883
1.08536	137.249	1.08536	-21.8713	1.08528	962.427
1.08567	138.982	1.08567	-21.8834	1.08559	1056.86
1.08599	140.591	1.08598	-21.8405	1.0859	1171.25
1.0863	142.404	1.0863	-21.7877	1.08622	1308.92
1.08662	144.402	1.08661	-21.665	1.08653	1467.89
1.08693	146.378	1.08693	-21.6126	1.08684	1642.49
1.08724	148.356	1.08724	-21.6501	1.08716	1829.15
1.08756	150.11	1.08755	-21.651	1.08747	2027.85
1.08787	151.851	1.08787	-21.6647	1.08779	2237.42
1.08818	153.694	1.08818	-21.7337	1.0881	2452.42
1.0885	155.931	1.08849	-21.8305	1.08841	2664.18
1.08881	158.223	1.08881	-21.8895	1.08873	2862.32
1.08912	160.498	1.08912	-21.8882	1.08904	3032.55
1.08944	162.866	1.08943	-21.7999	1.08935	3157.65
1.08975	165.229	1.08975	-21.7286	1.08967	3234.93
1.09007	167.747	1.09006	-21.7982	1.08998	3285.44
1.09038	170.322	1.09038	-21.9093	1.09029	3330.24
1.09069	172.925	1.09069	-21.8781	1.09061	3368
1.09101	175.666	1.091	-21.705	1.09092	3385.47
1.09132	178.382	1.09132	-21.5813	1.09123	3377.87
1.09163	180.873	1.09163	-21.5304	1.09155	3348.87
1.09195	183.566	1.09194	-21.5357	1.09186	3301.82
1.09226	186.436	1.09226	-21.5624	1.09218	3240.02
1.09257	189.246	1.09257	-21.5548	1.09249	3168.98
1.09289	192.049	1.09288	-21.6024	1.0928	3094.07
1.0932	194.764	1.0932	-21.6203	1.09312	3015.81
1.09351	197.609	1.09351	-21.4869	1.09343	2928.57
1.09383	200.638	1.09382	-21.3135	1.09374	2826.08
1.09414	203.778	1.09414	-21.2294	1.09406	2708.75
1.09446	207.024	1.09445	-21.1923	1.09437	2582.75
1.09477	210.253	1.09477	-21.192	1.09468	2453.89
1.09508	213.49	1.09508	-21.1641	1.095	2324.61
1.0954	216.872	1.09539	-21.1971	1.09531	2194.41
1.09571	220.498	1.09571	-21.0516	1.09563	2064.26
1.09602	224.296	1.09602	-20.7327	1.09594	1939.49
1.09634	228.3	1.09633	-20.5349	1.09625	1826.1
1.09665	232.503	1.09665	-20.5355	1.09657	1726.88
1.09696	237.048	1.09696	-20.5551	1.09688	1640.93
1.09728	241.718	1.09727	-20.3449	1.09719	1565.01
1.09759	246.554	1.09759	-20.1211	1.09751	1496.11
1.09791	251.357	1.0979	-20.0286	1.09782	1433.29
1.09822	256.374	1.09822	-20.0566	1.09813	1377.36
1.09853	261.638	1.09853	-19.9889	1.09845	1329.75
1.09885	267.277	1.09884	-19.7451	1.09876	1291.87
1.09916	273.065	1.09916	-19.5642	1.09907	1264.17
1.09947	278.866	1.09947	-19.6336	1.09939	1245.9
1.09979	285.011	1.09978	-19.8106	1.0997	1236.86
1.1001	291.337	1.1001	-19.9542	1.10002	1238.34
1.10041	297.933	1.10041	-20.1511	1.10033	1253.03
1.10073	304.652	1.10072	-20.3052	1.10064	1284.69
1.10104	311.495	1.10104	-20.2648	1.10096	1338.39
1.10135	318.787	1.10135	-20.2827	1.10127	1419.39
1.10167	326.353	1.10166	-20.385	1.10158	1529.66
1.10198	334.487	1.10198	-20.4807	1.1019	1665.89
1.1023	343.029	1.10229	-20.4361	1.10221	1823.04
1.10261	351.882	1.10261	-20.379	1.10252	1998.35
1.10292	361.17	1.10292	-20.4842	1.10284	2189.76
1.10324	371.081	1.10323	-20.6652	1.10315	2392.21
1.10355	381.637	1.10355	-20.7776	1.10347	2597.47
1.10386	392.796	1.10386	-20.8981	1.10378	2795.46
1.10418	404.721	1.10417	-21.023	1.10409	2973.28
1.10449	417.549	1.10449	-21.1217	1.10441	3113.18
1.1048	431.353	1.1048	-21.2541	1.10472	3203.39
1.10512	446.25	1.10511	-21.3417	1.10503	3256.25
1.10543	462.208	1.10543	-21.2778	1.10535	3296.94
1.10574	479.433	1.10574	-21.1146	1.10566	3333.97
1.10606	498.229	1.10606	-20.9261	1.10597	3356
1.10637	518.611	1.10637	-20.8409	1.10629	3353.27
1.10669	540.819	1.10668	-20.891	1.1066	3327.09
1.107	565.008	1.107	-21.0538	1.10691	3281.52
1.10731	591.499	1.10731	-21.1971	1.10723	3219.18
1.10763	620.256	1.10762	-21.2413	1.10754	3144.61
1.10794	651.373	1.10794	-21.2158	1.10786	3063.76
1.10825	685.05	1.10825	-21.1843	1.10817	2979.54
1.10857	721.114	1.10856	-21.2596	1.10848	2888.71
1.10888	760.517	1.10888	-21.3841	1.1088	2784.04
1.10919	804.523	1.10919	-21.361	1.10911	2662.43
1.10951	854.038	1.1095	-21.296	1.10942	2528.29
1.10982	910.435	1.10982	-21.2652	1.10974	2388.2
1.11014	975.2	1.11013	-21.2842	1.11005	2245.93
1.11045	1050.47	1.11045	-21.2221	1.11036	2101.71
1.11076	1138.94	1.11076	-21.2303	1.11068	1955.17
1.11108	1243.12	1.11107	-21.2909	1.11099	1809.94
1.11139	1366.18	1.11139	-21.2448	1.11131	1672.38
1.1117	1513.33	1.1117	-20.9301	1.11162	1546.71
1.11202	1690.08	1.11201	-20.4889	1.11193	1433.13
1.11233	1899.74	1.11233	-20.1098	1.11225	1328.94
1.11264	2141.85	1.11264	-19.8987	1.11256	1230.65
1.11296	2413.17	1.11295	-19.6857	1.11287	1136.03
1.11327	2708.75	1.11327	-19.2982	1.11319	1044.66
1.11358	3017.95	1.11358	-18.7959	1.1135	957.353
1.1139	3317.56	1.1139	-18.2998	1.11381	874.953
1.11421	3574.71	1.11421	-17.9192	1.11413	797.773
1.11453	3772.11	1.11452	-17.6695	1.11444	725.377
1.11484	3924.01	1.11484	-17.511	1.11475	656.86
1.11515	4053.82	1.11515	-17.5259	1.11507	592.007
1.11547	4164.45	1.11546	-17.48	1.11538	531.287
1.11578	4231.23	1.11578	-17.3668	1.1157	474.63
1.11609	4228.13	1.11609	-17.4087	1.11601	421.3
1.11641	4156.16	1.1164	-17.4424	1.11632	371.497
1.11672	4034.03	1.11672	-17.4048	1.11664	326.853
1.11703	3877.38	1.11703	-17.5318	1.11695	289.294
1.11735	3694.55	1.11734	-17.6615	1.11726	259.447
1.11766	3490.04	1.11766	-17.6074	1.11758	236.022
1.11798	3267.23	1.11797	-17.5509	1.11789	217.022
1.11829	3032.34	1.11829	-17.6939	1.1182	200.982
1.1186	2795.42	1.1186	-17.9597	1.11852	186.993
1.11892	2566.23	1.11891	-18.2015	1.11883	174.551
1.11923	2351.85	1.11923	-18.3451	1.11915	163.448
1.11954	2157.49	1.11954	-18.5303	1.11946	153.464
1.11986	1985.54	1.11985	-18.8766	1.11977	144.388
1.12017	1834.49	1.12017	-19.1912	1.12009	136
1.12048	1699.51	1.12048	-19.4093	1.1204	128.226
1.1208	1575.7	1.12079	-19.547	1.12071	121.008
1.12111	1460.03	1.12111	-19.696	1.12103	114.294
1.12142	1352.7	1.12142	-19.8396	1.12134	108.149
1.12174	1255.5	1.12174	-19.9857	1.12165	102.534
1.12205	1170.56	1.12205	-20.0835	1.12197	97.4947
1.12237	1098.92	1.12236	-20.2194	1.12228	93.0417
1.12268	1040.09	1.12268	-20.4476	1.12259	88.9583
1.12299	993.048	1.12299	-20.6132	1.12291	85.168
1.12331	957.649	1.1233	-20.6783	1.12322	81.7073
1.12362	934.099	1.12362	-20.6523	1.12354	78.543
1.12393	921.874	1.12393	-20.6632	1.12385	75.5413
1.12425	919.633	1.12424	-20.6305	1.12416	72.6877
1.12456	926.241	1.12456	-20.5282	1.12448	70.0423
1.12487	941.696	1.12487	-20.6449	1.12479	67.508
1.12519	966.978	1.12518	-20.7909	1.1251	65.063
1.1255	1003.96	1.1255	-20.9066	1.12542	62.713
1.12582	1055.92	1.12581	-20.9542	1.12573	60.466
1.12613	1126.84	1.12613	-20.8663	1.12604	58.3467
1.12644	1220.18	1.12644	-20.8004	1.12636	56.3
1.12676	1339.75	1.12675	-20.7593	1.12667	54.337
1.12707	1490.01	1.12707	-20.7498	1.12698	52.4953
1.12738	1674.71	1.12738	-20.7284	1.1273	50.7077
1.1277	1894.05	1.12769	-20.6521	1.12761	49.0047
1.12801	2145.5	1.12801	-20.651	1.12793	47.3523
1.12832	2425.32	1.12832	-20.6889	1.12824	45.7463
1.12864	2726.18	1.12863	-20.6085	1.12855	44.1947
1.12895	3029.86	1.12895	-20.3574	1.12887	42.727
1.12926	3304.75	1.12926	-20.0461	1.12918	41.3613
1.12958	3523.15	1.12958	-19.8147	1.12949	40.081
1.12989	3687	1.12989	-19.6851	1.12981	38.9137
1.13021	3820.27	1.1302	-19.5506	1.13012	37.8167
1.13052	3936.67	1.13052	-19.4633	1.13043	36.7353
1.13083	4021.14	1.13083	-19.4116	1.13075	35.6803
1.13115	4043.37	1.13114	-19.2016	1.13106	34.668
1.13146	3991.84	1.13146	-18.989	1.13138	33.7193
1.13177	3881.05	1.13177	-18.7257	1.13169	32.8943
1.13209	3729.53	1.13208	-18.4031	1.132	32.1308
1.1324	3548.34	1.1324	-18.2177	1.13232	31.3461
1.13271	3343.07	1.13271	-18.2344	1.13263	30.575
1.13303	3117.38	1.13302	-18.3062	1.13294	29.8832
1.13334	2876.25	1.13334	-18.3271	1.13326	29.1893
1.13365	2628.52	1.13365	-18.3749	1.13357	28.4582
1.13397	2384.26	1.13397	-18.3213	1.13388	27.7744
1.13428	2151.61	1.13428	-18.1765	1.1342	27.2017
1.1346	1936.7	1.13459	-18.116	1.13451	26.7117
1.13491	1743.04	1.13491	-18.16	1.13482	26.2466
1.13522	1570.56	1.13522	-18.2593	1.13514	25.7984
1.13554	1415.48	1.13553	-18.4619	1.13545	25.3369
1.13585	1272.35	1.13585	-18.6981	1.13577	24.8679
1.13616	1137.01	1.13616	-18.8932	1.13608	24.4545
1.13648	1008.42	1.13647	-19.1649	1.13639	24.0874
1.13679	887.542	1.13679	-19.2919	1.13671	23.7867
1.1371	776.286	1.1371	-19.3493	1.13702	23.4556
1.13742	676.17	1.13742	-19.4404	1.13733	23.1199
1.13773	587.208	1.13773	-19.6062	1.13765	22.7949
1.13805	508.259	1.13804	-19.7393	1.13796	22.4551
1.13836	438.699	1.13836	-19.7757	1.13827	22.1434
1.13867	378.67	1.13867	-19.8783	1.13859	21.8619
1.13899	327.678	1.13898	-20.1325	1.1389	21.5854
1.1393	284.161	1.1393	-20.4376	1.13922	21.2223
1.13961	245.881	1.13961	-20.6345	1.13953	20.825
1.13993	210.835	1.13992	-20.6837	1.13984	20.4611
1.14024	178.054	1.14024	-20.6384	1.14016	20.0611
1.14055	147.593	1.14055	-20.6296	1.14047	19.6244
1.14087	120.178	1.14086	-20.6951	1.14078	19.2464
1.14118	96.6776	1.14118	-20.8098	1.1411	18.8916
1.14149	77.5581	1.14149	-20.841	1.14141	18.511
1.14181	62.3112	1.14181	-20.7812	1.14172	18.0848
1.14212	50.2486	1.14212	-20.7785	1.14204	17.6364
1.14244	40.4842	1.14243	-20.7993	1.14235	17.1832
1.14275	32.3633	1.14275	-20.891	1.14266	16.6836
1.14306	25.4501	1.14306	-21.0559	1.14298	16.1882
1.14338	19.4019	1.14337	-20.9161	1.14329	15.8021
1.14369	14.3959	1.14369	-20.7092	1.14361	15.4565
1.144	10.2295	1.144	-20.6945	1.14392	15.0894
1.14432	6.60508	1.14431	-20.6855	1.14423	14.7688
1.14463	3.56118	1.14463	-20.5306	1.14455	14.4288
1.14494	1.33859	1.14494	-20.3952	1.14486	14.0568
1.14526	-0.55869	1.14526	-20.2226	1.14517	13.7387
1.14557	-2.24391	1.14557	-20.083	1.14549	13.4441
1.14589	-3.69019	1.14588	-20.1427	1.1458	13.1761
1.1462	-5.00838	1.1462	-20.2745	1.14611	12.8576
1.14651	-6.40974	1.14651	-20.3255	1.14643	12.5098
1.14683	-7.90341	1.14682	-20.1842	1.14674	12.2537
1.14714	-9.13918	1.14714	-20.1521	1.14706	12.1139
1.14745	-10.1445	1.14745	-20.3787	1.14737	11.9387
1.14777	-11.2309	1.14776	-20.593	1.14768	11.7315
1.14808	-12.2462	1.14808	-20.6362	1.148	11.6088
1.14839	-12.892	1.14839	-20.4998	1.14831	11.5282
1.14871	-13.5814	1.1487	-20.3711	1.14862	11.4553
1.14902	-14.0499	1.14902	-20.2653	1.14894	11.3677
1.14933	-14.2196	1.14933	-20.2224	1.14925	11.2673
1.14965	-14.3062	1.14965	-20.329	1.14956	11.1939
1.14996	-14.2816	1.14996	-20.5289	1.14988	11.1611
1.15028	-14.2722	1.15027	-20.6749	1.15019	11.1585
1.15059	-14.2649	1.15059	-20.7952	1.1505	11.1412
1.1509	-14.1259	1.1509	-20.8961	1.15082	11.0821
1.15122	-13.9911	1.15121	-20.9773	1.15113	10.9933
1.15153	-13.8066	1.15153	-21.0036	1.15145	10.9341
1.15184	-13.5098	1.15184	-21.0053	1.15176	10.9326
1.15216	-13.2994	1.15215	-20.9979	1.15207	10.9096
1.15247	-12.9685	1.15247	-21.0081	1.15239	10.9273
1.15278	-12.6179	1.15278	-21.1038	1.1527	10.9551
1.1531	-12.2486	1.1531	-21.2315	1.15301	10.9066
1.15341	-12.0551	1.15341	-21.2961	1.15333	10.9069
1.15373	-11.9892	1.15372	-21.3144	1.15364	10.9113
1.15404	-11.8857	1.15404	-21.403	1.15395	10.9092
1.15435	-11.7484	1.15435	-21.4165	1.15427	10.8421
1.15467	-11.7215	1.15466	-21.3944	1.15458	10.7869
1.15498	-11.8186	1.15498	-21.5551	1.15489	10.7402
1.15529	-11.8719	1.15529	-21.7218	1.15521	10.7051
1.15561	-11.5257	1.1556	-21.7246	1.15552	10.6703
1.15592	-11.0197	1.15592	-21.6346	1.15584	10.5537
1.15623	-10.6897	1.15623	-21.5816	1.15615	10.3361
1.15655	-10.4024	1.15654	-21.566	1.15646	10.1517
1.15686	-10.1086	1.15686	-21.5062	1.15678	9.9996
1.15717	-9.90531	1.15717	-21.4475	1.15709	9.8216
1.15749	-9.55444	1.15749	-21.4812	1.1574	9.674
1.1578	-9.22865	1.1578	-21.5203	1.15772	9.4958
1.15812	-8.77952	1.15811	-21.5572	1.15803	9.2506
1.15843	-8.32989	1.15843	-21.6094	1.15834	9.0382
1.15874	-7.94408	1.15874	-21.5848	1.15866	8.8516
1.15906	-7.47726	1.15905	-21.5091	1.15897	8.6549
1.15937	-7.18139	1.15937	-21.5048	1.15929	8.4852
1.15968	-6.76566	1.15968	-21.5475	1.1596	8.3278
1.16	-6.17774	1.15999	-21.6203	1.15991	8.1531
1.16031	-5.46137	1.16031	-21.69	1.16023	7.9313
1.16062	-4.69509	1.16062	-21.7422	1.16054	7.7353
1.16094	-3.94928	1.16094	-21.869	1.16085	7.5932
1.16125	-3.22353	1.16125	-21.937	1.16117	7.4531
1.16156	-2.702	1.16156	-21.7769	1.16148	7.2088
1.16188	-2.53755	1.16188	-21.6735	1.16179	6.9446
1.16219	-2.44971	1.16219	-21.65	1.16211	6.7294
1.16251	-2.36298	1.1625	-21.7062	1.16242	6.5432
1.16282	-2.51467	1.16282	-21.8971	1.16273	6.4331
1.16313	-2.62797	1.16313	-22.0872	1.16305	6.3205
1.16345	-2.84638	1.16344	-21.9935	1.16336	6.2276
1.16376	-2.94951	1.16376	-21.8243	1.16368	6.1262
1.16407	-3.06333	1.16407	-21.6562	1.16399	5.9989
1.16439	-3.37113	1.16438	-21.6123	1.1643	5.8418
1.1647	-3.65668	1.1647	-21.7152	1.16462	5.7039
1.16501	-3.9241	1.16501	-21.8502	1.16493	5.6366
1.16533	-4.33939	1.16533	-21.9597	1.16524	5.6092
1.16564	-4.86708	1.16564	-21.9843	1.16556	5.5695
1.16596	-5.43773	1.16595	-21.9815	1.16587	5.4798
1.16627	-5.98625	1.16627	-21.8976	1.16618	5.4406
1.16658	-6.26598	1.16658	-21.7124	1.1665	5.3974
1.1669	-6.5641	1.16689	-21.5799	1.16681	5.3529
1.16721	-6.87769	1.16721	-21.6295	1.16713	5.3191
1.16752	-7.0958	1.16752	-21.7208	1.16744	5.3174
1.16784	-7.44335	1.16783	-21.6605	1.16775	5.3091
1.16815	-7.76005	1.16815	-21.5814	1.16807	5.3016
1.16846	-8.17224	1.16846	-21.5562	1.16838	5.3439
1.16878	-8.74663	1.16878	-21.4989	1.16869	5.3766
1.16909	-9.34858	1.16909	-21.476	1.16901	5.3905
1.1694	-9.72835	1.1694	-21.4963	1.16932	5.424
1.16972	-9.93484	1.16972	-21.4052	1.16963	5.4663
1.17003	-10.1919	1.17003	-21.384	1.16995	5.4529
1.17035	-10.5027	1.17034	-21.4265	1.17026	5.4129
1.17066	-10.7081	1.17066	-21.5293	1.17057	5.3886
1.17097	-10.7994	1.17097	-21.5435	1.17089	5.3816
1.17129	-10.7162	1.17128	-21.4391	1.1712	5.3543
1.1716	-10.7073	1.1716	-21.4233	1.17152	5.2954
1.17191	-10.7904	1.17191	-21.5354	1.17183	5.2514
1.17223	-10.6574	1.17222	-21.6187	1.17214	5.195
1.17254	-10.496	1.17254	-21.7363	1.17246	5.1608
1.17285	-10.4199	1.17285	-21.8792	1.17277	5.1104
1.17317	-10.428	1.17317	-21.8655	1.17308	5.0648
1.17348	-10.4705	1.17348	-21.7458	1.1734	4.9466
1.1738	-10.5232	1.17379	-21.67	1.17371	4.7838
1.17411	-10.3739	1.17411	-21.8039	1.17402	4.7107
1.17442	-10.2043	1.17442	-21.971	1.17434	4.7072
1.17474	-10.2918	1.17473	-21.9572	1.17465	4.6724
1.17505	-10.3755	1.17505	-21.8472	1.17497	4.5941
1.17536	-10.3523	1.17536	-21.8613	1.17528	4.5012
1.17568	-10.2708	1.17567	-21.8966	1.17559	4.3748
1.17599	-10.1102	1.17599	-21.7848	1.17591	4.2689
1.1763	-9.92779	1.1763	-21.6668	1.17622	4.2726
1.17662	-9.84898	1.17662	-21.7086	1.17653	4.2593
1.17693	-9.85559	1.17693	-21.7622	1.17685	4.2168
1.17724	-9.81551	1.17724	-21.8608	1.17716	4.1927
1.17756	-9.53318	1.17756	-22.0015	1.17747	4.1544
1.17787	-9.27106	1.17787	-22.116	1.17779	4.1018
1.17819	-9.17749	1.17818	-21.978	1.1781	4.0725
1.1785	-9.23547	1.1785	-21.855	1.17841	4.035
1.17881	-9.23126	1.17881	-21.902	1.17873	3.9927
1.17913	-9.17556	1.17912	-21.9437	1.17904	3.9594
1.17944	-9.15825	1.17944	-21.85	1.17936	3.9159
1.17975	-9.211	1.17975	-21.7881	1.17967	3.9182
1.18007	-9.22776	1.18006	-21.8799	1.17998	3.8925
1.18038	-9.43289	1.18038	-21.8048	1.1803	3.8585
1.18069	-9.65765	1.18069	-21.6056	1.18061	3.8565
1.18101	-9.81456	1.18101	-21.5482	1.18092	3.8671
1.18132	-10.014	1.18132	-21.5075	1.18124	3.8245
1.18164	-10.3001	1.18163	-21.6056	1.18155	3.7584
1.18195	-10.6078	1.18195	-21.8724	1.18186	3.7621
1.18226	-10.7674	1.18226	-22.1265	1.18218	3.7953
1.18258	-11.0631	1.18257	-22.1903	1.18249	3.7951
1.18289	-11.4426	1.18289	-22.0094	1.1828	3.715
1.1832	-11.7242	1.1832	-21.7968	1.18312	3.6529
1.18352	-11.9786	1.18351	-21.7111	1.18343	3.6752
1.18383	-12.3766	1.18383	-21.6046	1.18375	3.6997
1.18414	-12.6867	1.18414	-21.5002	1.18406	3.6835
1.18446	-12.8763	1.18446	-21.5155	1.18437	3.6263
1.18477	-12.947	1.18477	-21.5037	1.18469	3.5936
1.18508	-12.8997	1.18508	-21.4188	1.185	3.6089
1.1854	-13.0302	1.1854	-21.5258	1.18531	3.5989
1.18571	-13.3102	1.18571	-21.7552	1.18563	3.5934
1.18603	-13.5127	1.18602	-21.8978	1.18594	3.5942
1.18634	-13.5129	1.18634	-21.8853	1.18625	3.5425
1.18665	-13.6269	1.18665	-21.739	1.18657	3.485
1.18697	-13.7862	1.18696	-21.494	1.18688	3.4646
1.18728	-13.664	1.18728	-21.3716	1.1872	3.4217
1.18759	-13.6036	1.18759	-21.3932	1.18751	3.3573
1.18791	-13.5594	1.1879	-21.5253	1.18782	3.3342
1.18822	-13.4549	1.18822	-21.647	1.18814	3.2792
1.18853	-13.2848	1.18853	-21.6249	1.18845	3.2265
1.18885	-12.9719	1.18885	-21.473	1.18876	3.2131
1.18916	-12.7668	1.18916	-21.5162	1.18908	3.2113
1.18948	-12.6103	1.18947	-21.5605	1.18939	3.1582
1.18979	-12.5107	1.18979	-21.5636	1.1897	3.1054
1.1901	-12.4519	1.1901	-21.6438	1.19002	3.0591
1.19042	-12.3995	1.19041	-21.775	1.19033	3.0675
1.19073	-12.2224	1.19073	-21.9482	1.19064	3.1306
1.19104	-12.0679	1.19104	-22.0312	1.19096	3.121
1.19136	-11.7454	1.19135	-22.0577	1.19127	3.1028
1.19167	-11.5278	1.19167	-22.027	1.19159	3.082
1.19198	-11.4299	1.19198	-21.9622	1.1919	3.0823
1.1923	-11.3167	1.1923	-21.8092	1.19221	3.1383
1.19261	-11.126	1.19261	-21.6585	1.19253	3.1892
1.19292	-10.802	1.19292	-21.4845	1.19284	3.2007
1.19324	-10.3433	1.19324	-21.4139	1.19315	3.2138
1.19355	-10.0571	1.19355	-21.5286	1.19347	3.2011
1.19387	-9.98836	1.19386	-21.6099	1.19378	3.1867
1.19418	-9.69202	1.19418	-21.77	1.19409	3.2096
1.19449	-9.35787	1.19449	-21.991	1.19441	3.2699
1.19481	-9.07403	1.1948	-21.9623	1.19472	3.3104
1.19512	-8.87212	1.19512	-21.8615	1.19504	3.3411
1.19543	-8.60605	1.19543	-21.8471	1.19535	3.3903
1.19575	-8.40092	1.19574	-21.8224	1.19566	3.4445
1.19606	-8.36989	1.19606	-21.7177	1.19598	3.5032
1.19637	-8.39701	1.19637	-21.7316	1.19629	3.5701
1.19669	-8.32019	1.19669	-21.7454	1.1966	3.5827
1.197	-8.17008	1.197	-21.6824	1.19692	3.5964
1.19731	-8.11371	1.19731	-21.6177	1.19723	3.6294
1.19763	-8.06945	1.19763	-21.5553	1.19754	3.6799
1.19794	-7.95569	1.19794	-21.491	1.19786	3.7221
1.19826	-7.96618	1.19825	-21.5007	1.19817	3.8321
1.19857	-8.07964	1.19857	-21.5657	1.19848	3.9448
1.19888	-8.20244	1.19888	-21.5983	1.1988	4.032
1.1992	-8.38557	1.19919	-21.5658	1.19911	4.0987
1.19951	-8.47538	1.19951	-21.3944	1.19943	4.1621
1.19982	-8.36942	1.19982	-21.3585	1.19974	4.2594
1.20014	-8.40088	1.20014	-21.462	1.20005	4.3529
1.20045	-8.48899	1.20045	-21.6161	1.20037	4.3917
1.20076	-8.65662	1.20076	-21.7835	1.20068	4.4347
1.20108	-8.62392	1.20108	-21.8674	1.20099	4.5186
1.20139	-8.63407	1.20139	-21.9184	1.20131	4.5308
1.20171	-8.47614	1.2017	-21.8582	1.20162	4.5157
1.20202	-8.29477	1.20202	-21.7456	1.20193	4.5621
1.20233	-8.14915	1.20233	-21.7411	1.20225	4.637
1.20265	-7.94578	1.20264	-21.7702	1.20256	4.6547
1.20296	-7.96747	1.20296	-21.7297	1.20288	4.6199
1.20327	-7.98657	1.20327	-21.6172	1.20319	4.6622
1.20359	-7.6614	1.20358	-21.4939	1.2035	4.7359
1.2039	-7.38694	1.2039	-21.3821	1.20382	4.8316
1.20421	-7.33506	1.20421	-21.3126	1.20413	4.8587
1.20453	-7.48531	1.20453	-21.1489	1.20444	4.843
1.20484	-7.39999	1.20484	-21.0258	1.20476	4.8745
1.20515	-7.18737	1.20515	-21.0386	1.20507	4.9541
1.20547	-7.07515	1.20547	-21.2215	1.20538	5.0115
1.20578	-6.98933	1.20578	-21.4533	1.2057	4.9718
1.2061	-6.99681	1.20609	-21.6419	1.20601	4.9504
1.20641	-6.84571	1.20641	-21.8166	1.20632	5.045
1.20672	-6.63584	1.20672	-21.8255	1.20664	5.1553
1.20704	-6.43347	1.20703	-21.6578	1.20695	5.2178
1.20735	-6.18629	1.20735	-21.5467	1.20727	5.2392
1.20766	-6.15996	1.20766	-21.5943	1.20758	5.277
1.20798	-6.0847	1.20798	-21.6635	1.20789	5.2979
1.20829	-5.94692	1.20829	-21.6473	1.20821	5.3218
1.2086	-5.87883	1.2086	-21.7335	1.20852	5.3967
1.20892	-5.66736	1.20892	-21.7354	1.20883	5.5043
1.20923	-5.51249	1.20923	-21.6524	1.20915	5.6129
1.20955	-5.35263	1.20954	-21.6308	1.20946	5.7219
1.20986	-5.11428	1.20986	-21.5819	1.20977	5.8218
1.21017	-4.81471	1.21017	-21.6136	1.21009	5.938
1.21049	-4.51808	1.21048	-21.646	1.2104	6.04
1.2108	-4.23134	1.2108	-21.6338	1.21072	6.1125
1.21111	-4.10141	1.21111	-21.5155	1.21103	6.1717
1.21143	-3.92069	1.21142	-21.4278	1.21134	6.2848
1.21174	-3.92617	1.21174	-21.4606	1.21166	6.4475
1.21205	-3.92779	1.21205	-21.5443	1.21197	6.593
1.21237	-3.78217	1.21237	-21.5512	1.21228	6.6983
1.21268	-3.64286	1.21268	-21.5855	1.2126	6.808
1.21299	-3.53175	1.21299	-21.6456	1.21291	6.9475
1.21331	-3.31861	1.21331	-21.6705	1.21322	7.0724
1.21362	-3.19592	1.21362	-21.6816	1.21354	7.2149
1.21394	-3.24842	1.21393	-21.5922	1.21385	7.331
1.21425	-3.32574	1.21425	-21.4263	1.21416	7.4648
1.21456	-3.2854	1.21456	-21.4212	1.21448	7.6068
1.21488	-3.21418	1.21487	-21.6061	1.21479	7.7419
1.21519	-3.09596	1.21519	-21.6982	1.21511	7.8757
1.2155	-2.89564	1.2155	-21.6703	1.21542	7.9592
1.21582	-2.83113	1.21582	-21.6232	1.21573	8.0069
1.21613	-2.79933	1.21613	-21.4781	1.21605	8.0816
1.21644	-2.71583	1.21644	-21.362	1.21636	8.2137
1.21676	-2.86336	1.21676	-21.3914	1.21667	8.3653
1.21707	-2.89989	1.21707	-21.4108	1.21699	8.5367
1.21739	-2.57326	1.21738	-21.3951	1.2173	8.7527
1.2177	-2.2519	1.2177	-21.3781	1.21761	8.8862
1.21801	-1.92801	1.21801	-21.3328	1.21793	8.9545
1.21833	-1.73229	1.21832	-21.1749	1.21824	9.0498
1.21864	-1.61578	1.21864	-21.046	1.21855	9.1351
1.21895	-1.50558	1.21895	-21.055	1.21887	9.1997
1.21927	-1.45719	1.21926	-20.9405	1.21918	9.2977
1.21958	-1.18863	1.21958	-20.8517	1.2195	9.419
1.21989	-1.02891	1.21989	-20.9321	1.21981	9.4438
1.22021	-1.04243	1.22021	-21.0628	1.22012	9.4439
1.22052	-0.88042	1.22052	-21.1651	1.22044	9.5527
1.22083	-0.69161	1.22083	-21.1259	1.22075	9.6318
1.22115	-0.48133	1.22115	-20.9555	1.22106	9.6886
1.22146	-0.39033	1.22146	-21.0524	1.22138	9.7535
1.22178	-0.28037	1.22177	-21.3049	1.22169	9.8265
1.22209	-0.08159	1.22209	-21.4364	1.222	9.927
1.2224	0.11285	1.2224	-21.4955	1.22232	9.9953
1.22272	0.25231	1.22271	-21.4422	1.22263	10.0842
1.22303	0.31745	1.22303	-21.2519	1.22295	10.2486
1.22334	0.46634	1.22334	-21.1357	1.22326	10.3982
1.22366	0.68578	1.22366	-21.1867	1.22357	10.5328
1.22397	0.82312	1.22397	-21.2774	1.22389	10.6769
1.22428	0.85884	1.22428	-21.2695	1.2242	10.843
1.2246	0.95975	1.2246	-21.3142	1.22451	11.0083
1.22491	1.12522	1.22491	-21.3949	1.22483	11.185
1.22522	1.28116	1.22522	-21.4252	1.22514	11.2658
1.22554	1.48235	1.22554	-21.332	1.22545	11.3812
1.22585	1.71433	1.22585	-21.2522	1.22577	11.6061
1.22617	1.99771	1.22616	-21.2218	1.22608	11.8992
[truncated: 8,846 more rows]

## Sheet: Fig.2d
CCE		CIE		WSE
1000/T (K-1)	lnσ (mS cm-1)	1000/T (K-1)	lnσ (mS cm-1)	1000/T (K-1)	lnσ (mS cm-1)
3.3557	0.14536	3.3557	-0.38728	3.3557	-0.58974
3.53357	-0.07883	3.53357	-0.51249	3.53357	-0.64894
3.663	-0.24501	3.663	-0.556	3.663	-0.72216
3.80228	-0.43274	3.80228	-0.6436	3.80228	-0.80766
3.95257	-0.60077	3.95257	-0.74752	3.95257	-0.91604
4.11523	-1.83258	4.11523	-0.8498	4.11523	-1.01694
4.29185	-2.32279	4.29185	-1.00512	4.29185	-1.21133
		4.4843	-1.16591	4.4843	-1.37872

## Sheet: Fig.2e
Na-O (G2)		Na-O (MO)		Na-P(PF6-)		Na-O (G2)		Na-O(MO)		Na-P(PF6-)
r(Å)	g(r)	r(Å)	g(r)	r(Å)	g(r)	r(Å)	coordination number	r(Å)	coordination number	r(Å)	coordination number
0.05	0	0.03	0	0.05	0	0.05	0	0.03	0	0.05	0
0.15	0	0.09	0	0.15	0	0.15	0	0.09	0	0.15	0
0.25	0	0.15	0	0.25	0	0.25	0	0.15	0	0.25	0
0.35	0	0.21	0	0.35	0	0.35	0	0.21	0	0.35	0
0.45	0	0.27	0	0.45	0	0.45	0	0.27	0	0.45	0
0.55	0	0.33	0	0.55	0	0.55	0	0.33	0	0.55	0
0.65	0	0.39	0	0.65	0	0.65	0	0.39	0	0.65	0
0.75	0	0.45	0	0.75	0	0.75	0	0.45	0	0.75	0
0.85	0	0.51	0	0.85	0	0.85	0	0.51	0	0.85	0
0.95	0	0.57	0	0.95	0	0.95	0	0.57	0	0.95	0
1.05	0	0.63	0	1.05	0	1.05	0	0.63	0	1.05	0
1.15	0	0.69	0	1.15	0	1.15	0	0.69	0	1.15	0
1.25	0	0.75	0	1.25	0	1.25	0	0.75	0	1.25	0
1.35	0	0.81	0	1.35	0	1.35	0	0.81	0	1.35	0
1.45	0	0.87	0	1.45	0	1.45	0	0.87	0	1.45	0
1.55	0	0.93	0	1.55	0	1.55	0	0.93	0	1.55	0
1.65	0	0.99	0	1.65	0	1.65	0	0.99	0	1.65	0
1.75	0	1.05	0	1.75	0	1.75	0	1.05	0	1.75	0
1.85	0	1.11	0	1.85	0	1.85	0	1.11	0	1.85	0
1.95	0	1.17	0	1.95	0	1.95	0	1.17	0	1.95	0
2.05	0.51599	1.23	0	2.05	0	2.05	0.00493	1.23	0	2.05	0
2.15	10.7435	1.29	0	2.15	0	2.15	0.08716	1.29	0	2.15	0
2.25	36.5892	1.35	0	2.25	0	2.25	0.37826	1.35	0	2.25	0
2.35	43.8173	1.41	0	2.35	0	2.35	0.74846	1.41	0	2.35	0
2.45	30.0279	1.47	0	2.45	0	2.45	1.03731	1.47	0	2.45	0
2.55	16.3707	1.53	0	2.55	0	2.55	1.21224	1.53	0	2.55	0
2.65	8.07434	1.59	0	2.65	0	2.65	1.3104	1.59	0	2.65	0
2.75	4.39129	1.65	0	2.75	0	2.75	1.36343	1.65	0	2.75	0
2.85	2.18656	1.71	0	2.85	0.56018	2.85	1.39507	1.71	0	2.85	0.00163
2.95	1.29757	1.77	0	2.95	3.08016	2.95	1.41458	1.77	0	2.95	0.01506
3.05	0.82054	1.83	0	3.05	10.1089	3.05	1.42736	1.83	0	3.05	0.05828
3.15	0.53878	1.89	0	3.15	21.4372	3.15	1.43637	1.89	0	3.15	0.14389
3.25	0.37893	1.95	0	3.25	29.5213	3.25	1.44353	1.95	0	3.25	0.27132
3.35	0.307	2.01	0.00226	3.35	33.3508	3.35	1.44881	2.01	9.08265e-06	3.35	0.41288
3.45	0.24996	2.07	0.02675	3.45	29.4619	3.45	1.45328	2.07	0.000181653	3.45	0.54593
3.55	0.18118	2.13	0.18625	3.55	25.2251	3.55	1.45811	2.13	0.00158	3.55	0.66339
3.65	0.193	2.19	0.65388	3.65	21.4101	3.65	1.46109	2.19	0.00667	3.65	0.77054
3.75	0.14402	2.25	1.37805	3.75	19.0638	3.75	1.46443	2.25	0.0181	3.75	0.86973
3.85	0.1497	2.31	1.75291	3.85	16.6998	3.85	1.46816	2.31	0.03336	3.85	0.96197
3.95	0.12759	2.37	1.54245	3.95	12.5022	3.95	1.47154	2.37	0.04775	3.95	1.03438
4.05	0.12484	2.43	1.18637	4.05	7.81443	4.05	1.47398	2.43	0.05958	4.05	1.08393
4.15	0.10908	2.49	0.87913	4.15	4.96391	4.15	1.47721	2.49	0.0688	4.15	1.11641
4.25	0.11968	2.55	0.74771	4.25	3.01144	4.25	1.4802	2.55	0.07701	4.25	1.1384
4.35	0.11937	2.61	0.49149	4.35	2.01577	4.35	1.48443	2.61	0.08262	4.35	1.1534
4.45	0.14339	2.67	0.40201	4.45	1.40166	4.45	1.48841	2.67	0.08741	4.45	1.16419
4.55	0.1415	2.73	0.2686	4.55	1.08427	4.55	1.49194	2.73	0.09069	4.55	1.17249
4.65	0.16213	2.79	0.21402	4.65	0.83306	4.65	1.49756	2.79	0.09351	4.65	1.17998
4.75	0.17264	2.85	0.16157	4.75	0.73078	4.75	1.50458	2.85	0.09563	4.75	1.18671
4.85	0.19462	2.91	0.14607	4.85	0.64028	4.85	1.51114	2.91	0.09764	4.85	1.19212
4.95	0.20312	2.97	0.12113	4.95	0.5896	4.95	1.51861	2.97	0.09937	4.95	1.19759
5.05	0.22332	3.03	0.12183	5.05	0.58652	5.05	1.52811	3.03	0.10114	5.05	1.20291
5.15	0.25133	3.09	0.07963	5.15	0.54971	5.15	1.53995	3.09	0.10236	5.15	1.20924
5.25	0.27215	3.15	0.05741	5.25	0.52175	5.25	1.55303	3.15	0.1033	5.25	1.21521
5.35	0.29232	3.21	0.06482	5.35	0.64968	5.35	1.56672	3.21	0.10438	5.35	1.2215
5.45	0.3509	3.27	0.05395	5.45	0.56177	5.45	1.58264	3.27	0.10531	5.45	1.22852
5.55	0.36401	3.33	0.05323	5.55	0.63508	5.55	1.60428	3.33	0.10623	5.55	1.23626
5.65	0.40941	3.39	0.04508	5.65	0.80003	5.65	1.63015	3.39	0.10708	5.65	1.24581
5.75	0.46794	3.45	0.04949	5.75	0.69214	5.75	1.65925	3.45	0.10804	5.75	1.25624
5.85	0.51467	3.51	0.04671	5.85	0.87822	5.85	1.69398	3.51	0.10896	5.85	1.2685
5.95	0.56832	3.57	0.05099	5.95	0.92074	5.95	1.73229	3.57	0.11	5.95	1.28224
6.05	0.64686	3.63	0.0403	6.05	1.18231	6.05	1.77597	3.63	0.11084	6.05	1.29946
6.15	0.69971	3.69	0.05139	6.15	1.2332	6.15	1.82507	3.69	0.11197	6.15	1.31876
6.25	0.78316	3.75	0.05079	6.25	1.23655	6.25	1.88537	3.75	0.11313	6.25	1.34129
6.35	0.83378	3.81	0.03317	6.35	1.52421	6.35	1.94846	3.81	0.11396	6.35	1.36688
6.45	0.90894	3.87	0.04091	6.45	1.70046	6.45	2.01682	3.87	0.11499	6.45	1.39521
6.55	0.93181	3.93	0.04253	6.55	1.82065	6.55	2.09214	3.93	0.11611	6.55	1.42669
6.65	0.97072	3.99	0.04351	6.65	1.87524	6.65	2.17119	3.99	0.11726	6.65	1.46074
6.75	1.03151	4.05	0.04108	6.75	1.92228	6.75	2.25507	4.05	0.11838	6.75	1.49787
6.85	1.00223	4.11	0.04419	6.85	2.17354	6.85	2.34811	4.11	0.11957	6.85	1.53802
6.95	1.04222	4.17	0.05042	6.95	2.44746	6.95	2.44502	4.17	0.12104	6.95	1.58116
7.05	1.09347	4.23	0.04822	7.05	2.50098	7.05	2.54249	4.23	0.12252	7.05	1.62798
7.15	1.11623	4.29	0.05148	7.15	2.45472	7.15	2.64915	4.29	0.12412	7.15	1.6779
7.25	1.12327	4.35	0.05976	7.25	2.62241	7.25	2.7595	4.35	0.12605	7.25	1.73252
7.35	1.12782	4.41	0.05842	7.35	2.69338	7.35	2.87612	4.41	0.12802	7.35	1.78686
7.45	1.14103	4.47	0.06884	7.45	2.55894	7.45	2.99214	4.47	0.13039	7.45	1.84025
7.55	1.17037	4.53	0.07354	7.55	2.37853	7.55	3.11781	4.53	0.13298	7.55	1.89257
7.65	1.19543	4.59	0.07456	7.65	2.23624	7.65	3.24458	4.59	0.13564	7.65	1.94245
7.75	1.21139	4.65	0.08631	7.75	2.3134	7.75	3.3808	4.65	0.1389	7.75	1.9888
7.85	1.24032	4.71	0.08981	7.85	2.0108	7.85	3.52169	4.71	0.1424	7.85	2.033
7.95	1.24011	4.77	0.08981	7.95	1.9432	7.95	3.66672	4.77	0.14591	7.95	2.07454
8.05	1.23448	4.83	0.10423	8.05	1.66771	8.05	3.81264	4.83	0.15017	8.05	2.11443
8.15	1.24451	4.89	0.11904	8.15	1.54256	8.15	3.96756	4.89	0.15519	8.15	2.15155
8.25	1.23999	4.95	0.1315	8.25	1.38616	8.25	4.1204	4.95	0.1608	8.25	2.18747
8.35	1.21969	5.01	0.1422	8.35	1.44126	8.35	4.279	5.01	0.16701	8.35	2.22293
8.45	1.24943	5.07	0.16313	8.45	1.4022	8.45	4.43836	5.07	0.17435	8.45	2.25716
8.55	1.22409	5.13	0.16883	8.55	1.27367	8.55	4.60343	5.13	0.18214	8.55	2.29206
8.65	1.19225	5.19	0.18861	8.65	1.20458	8.65	4.77244	5.19	0.19116	8.65	2.32644
8.75	1.16419	5.25	0.20724	8.75	1.13501	8.75	4.94239	5.25	0.20133	8.75	2.36073
8.85	1.19272	5.31	0.2358	8.85	1.26106	8.85	5.11333	5.31	0.21297	8.85	2.39389
8.95	1.15228	5.37	0.25062	8.95	1.14907	8.95	5.28657	5.37	0.22562	8.95	2.4267
9.05	1.13945	5.43	0.26214	9.05	1.18641	9.05	5.45846	5.43	0.23912	9.05	2.46158
9.15	1.11678	5.49	0.29445	9.15	1.15247	9.15	5.63423	5.49	0.25466	9.15	2.4977
9.25	1.1324	5.55	0.3122	9.25	1.12802	9.25	5.80498	5.55	0.27167	9.25	2.53384
9.35	1.11399	5.61	0.34354	9.35	1.03811	9.35	5.97866	5.61	0.29068	9.35	2.56945
9.45	1.1043	5.67	0.36874	9.45	1.10907	9.45	6.15751	5.67	0.31145	9.45	2.60518
9.55	1.09564	5.73	0.37934	9.55	1.08607	9.55	6.33896	5.73	0.33344	9.55	2.64154
9.65	1.07835	5.79	0.41194	9.65	1.13723	9.65	6.51756	5.79	0.35768	9.65	2.67867
9.75	1.08471	5.85	0.43995	9.75	1.00951	9.75	6.70234	5.85	0.3841	9.75	2.71514
9.85	1.08538	5.91	0.47117	9.85	1.02544	9.85	6.89129	5.91	0.41288	9.85	2.753
9.95	1.07074	5.97	0.51108	9.95	1.07783	9.95	7.08463	5.97	0.44479	9.95	2.7912
10.05	1.07186	6.03	0.54511	10.05	1.08019	10.05	7.27284	6.03	0.47964	10.05	2.82819
		6.09	0.56576					6.09	0.5165
		6.15	0.59503					6.15	0.55609
		6.21	0.62229					6.21	0.59822
		6.27	0.64479					6.27	0.64272
		6.33	0.67101					6.33	0.68993
		6.39	0.69729					6.39	0.74005
		6.45	0.70736					6.45	0.79145
		6.51	0.71494					6.51	0.8446
		6.57	0.71527					6.57	0.89879
		6.63	0.73039					6.63	0.95528
		6.69	0.73469					6.69	1.01293
		6.75	0.75802					6.75	1.07328
		6.81	0.73773					6.81	1.13323
		6.87	0.74238					6.87	1.1947
		6.93	0.75618					6.93	1.25807
		6.99	0.75931					6.99	1.32273
		7.05	0.74913					7.05	1.38792
		7.11	0.77115					7.11	1.45589
		7.17	0.77064					7.17	1.52515
		7.23	0.7711					7.23	1.59554
		7.29	0.77727					7.29	1.66748
		7.35	0.77857					7.35	1.74086
		7.41	0.77399					7.41	1.81474
		7.47	0.7995					7.47	1.89261
		7.53	0.78207					7.53	1.97011
		7.59	0.80937					7.59	2.05128
		7.65	0.80717					7.65	2.13351
		7.71	0.8053					7.71	2.21688
		7.77	0.81619					7.77	2.30244
		7.83	0.81592					7.83	2.3894
		7.89	0.83342					7.89	2.47964
		7.95	0.8382					7.95	2.57189
		8.01	0.83967					8.01	2.66572
		8.07	0.84368					8.07	2.76124
		8.13	0.84682					8.13	2.85876
		8.19	0.86358					8.19	2.95949
		8.25	0.86653					8.25	3.06197
		8.31	0.85765					8.31	3.16462
		8.37	0.86965					8.37	3.27015
		8.43	0.86909					8.43	3.3773
		8.49	0.86538					8.49	3.48557
		8.55	0.86282					8.55	3.59505
		8.61	0.8622					8.61	3.70592
		8.67	0.87025					8.67	3.81946
		8.73	0.84399					8.73	3.93122
		8.79	0.85293					8.79	4.04565
		8.85	0.85627					8.85	4.16177
		8.91	0.85063					8.91	4.27893
		8.97	0.8588					8.97	4.39888
		9.03	0.85597					9.03	4.51979
		9.09	0.85879					9.09	4.64259
		9.15	0.85154					9.15	4.76619
		9.21	0.84031					9.21	4.88964
		9.27	0.82881					9.27	5.01284
		9.33	0.83628					9.33	5.13854
		9.39	0.83799					9.39	5.26623
		9.45	0.82502					9.45	5.39358
		9.51	0.80344					9.51	5.51916
		9.57	0.80443					9.57	5.64654
		9.63	0.80588					9.63	5.77564
		9.69	0.79974					9.69	5.90529
		9.75	0.81064					9.75	6.03829
		9.81	0.81179					9.81	6.17322
		9.87	0.80389					9.87	6.30832
		9.93	0.78048					9.93	6.44133
		9.99	0.7893					9.99	6.57776

## Sheet: Fig.2f
Na-O (G2)		Na-O (MO)		Na-P(PF6-)		Na-O (G2)		Na-O(MO)		Na-P(PF6-)
r(Å)	g(r)	r(Å)	g(r)	r(Å)	g(r)	r(Å)	coordination number	r(Å)	coordination number	r(Å)	coordination number
0.05	0	0.05	0	0.05	0	0.05	0	0.05	0	0.05	0
0.15	0	0.15	0	0.15	0	0.15	0	0.15	0	0.15	0
0.25	0	0.25	0	0.25	0	0.25	0	0.25	0	0.25	0
0.35	0	0.35	0	0.35	0	0.35	0	0.35	0	0.35	0
0.45	0	0.45	0	0.45	0	0.45	0	0.45	0	0.45	0
0.55	0	0.55	0	0.55	0	0.55	0	0.55	0	0.55	0
0.65	0	0.65	0	0.65	0	0.65	0	0.65	0	0.65	0
0.75	0	0.75	0	0.75	0	0.75	0	0.75	0	0.75	0
0.85	0	0.85	0	0.85	0	0.85	0	0.85	0	0.85	0
0.95	0	0.95	0	0.95	0	0.95	0	0.95	0	0.95	0
1.05	0	1.05	0	1.05	0	1.05	0	1.05	0	1.05	0
1.15	0	1.15	0	1.15	0	1.15	0	1.15	0	1.15	0
1.25	0	1.25	0	1.25	0	1.25	0	1.25	0	1.25	0
1.35	0	1.35	0	1.35	0	1.35	0	1.35	0	1.35	0
1.45	0	1.45	0	1.45	0	1.45	0	1.45	0	1.45	0
1.55	0	1.55	0	1.55	0	1.55	0	1.55	0	1.55	0
1.65	0	1.65	0	1.65	0	1.65	0	1.65	0	1.65	0
1.75	0	1.75	0	1.75	0	1.75	0	1.75	0	1.75	0
1.85	0	1.85	0	1.85	0	1.85	0	1.85	0	1.85	0
1.95	0	1.95	0	1.95	0	1.95	0	1.95	0	1.95	0
2.05	0.71858	2.05	0.00311	2.05	0	2.05	0.00318	2.05	1.66389e-05	2.05	0
2.15	10.8603	2.15	0.36296	2.15	0	2.15	0.07958	2.15	0.0025	2.15	0
2.25	34.1834	2.25	1.66454	2.25	0	2.25	0.37463	2.25	0.01517	2.25	0
2.35	39.6769	2.35	1.91172	2.35	0	2.35	0.75767	2.35	0.03121	2.35	0
2.45	28.4805	2.45	1.06847	2.45	0	2.45	1.04709	2.45	0.04108	2.45	0
2.55	15.9803	2.55	0.67104	2.55	0	2.55	1.21612	2.55	0.04774	2.55	0
2.65	8.36741	2.65	0.37897	2.65	0	2.65	1.30819	2.65	0.05186	2.65	0
2.75	4.18882	2.75	0.21751	2.75	0	2.75	1.3597	2.75	0.05433	2.75	0
2.85	2.33091	2.85	0.14648	2.85	0.54032	2.85	1.39098	2.85	0.05611	2.85	0.00154
2.95	1.36008	2.95	0.11423	2.95	4.84941	2.95	1.40912	2.95	0.05752	2.95	0.01174
3.05	0.83322	3.05	0.09068	3.05	13.6102	3.05	1.42146	3.05	0.05877	3.05	0.04905
3.15	0.53797	3.15	0.05401	3.15	25.0794	3.15	1.43038	3.15	0.05958	3.15	0.13308
3.25	0.41231	3.25	0.0476	3.25	32.9881	3.25	1.43682	3.25	0.0603	3.25	0.25796
3.35	0.27718	3.35	0.06324	3.35	34.0715	3.35	1.44203	3.35	0.06128	3.35	0.40866
3.45	0.2255	3.45	0.03902	3.45	29.6661	3.45	1.44672	3.45	0.06195	3.45	0.5497
3.55	0.24072	3.55	0.033	3.55	24.3534	3.55	1.45058	3.55	0.06256	3.55	0.67706
3.65	0.14037	3.65	0.04642	3.65	20.6776	3.65	1.45419	3.65	0.06344	3.65	0.79149
3.75	0.14902	3.75	0.04235	3.75	18.7904	3.75	1.45742	3.75	0.06431	3.75	0.89811
3.85	0.15276	3.85	0.03439	3.85	15.8612	3.85	1.4607	3.85	0.06507	3.85	0.99657
3.95	0.13589	3.95	0.03732	3.95	12.0057	3.95	1.46371	3.95	0.06597	3.95	1.07448
4.05	0.08564	4.05	0.05175	4.05	7.65883	4.05	1.46656	4.05	0.06727	4.05	1.12552
4.15	0.11192	4.15	0.04862	4.15	4.65535	4.15	1.4696	4.15	0.06859	4.15	1.15905
4.25	0.10239	4.25	0.04852	4.25	2.93036	4.25	1.47313	4.25	0.06998	4.25	1.1806
4.35	0.12658	4.35	0.057	4.35	2.07709	4.35	1.47679	4.35	0.07168	4.35	1.19527
4.45	0.1205	4.45	0.05279	4.45	1.42249	4.45	1.48062	4.45	0.07338	4.45	1.20607
4.55	0.09994	4.55	0.07279	4.55	1.14481	4.55	1.48582	4.55	0.07584	4.55	1.21473
4.65	0.1475	4.65	0.09029	4.65	0.99036	4.65	1.49191	4.65	0.079	4.65	1.22174
4.75	0.17516	4.75	0.10447	4.75	0.77899	4.75	1.49849	4.75	0.08278	4.75	1.22816
4.85	0.15755	4.85	0.13518	4.85	0.75362	4.85	1.50589	4.85	0.088	4.85	1.23398
4.95	0.17709	4.95	0.15544	4.95	0.63754	4.95	1.51451	4.95	0.09411	4.95	1.23955
5.05	0.21845	5.05	0.16902	5.05	0.61068	5.05	1.52504	5.05	0.10116	5.05	1.24542
5.15	0.25098	5.15	0.22189	5.15	0.62355	5.15	1.53649	5.15	0.11087	5.15	1.25104
5.25	0.26544	5.25	0.25578	5.25	0.62695	5.25	1.54972	5.25	0.12268	5.25	1.25657
5.35	0.26765	5.35	0.27843	5.35	0.58719	5.35	1.56449	5.35	0.13584	5.35	1.26393
5.45	0.30452	5.45	0.3186	5.45	0.67026	5.45	1.5821	5.45	0.15141	5.45	1.2705
5.55	0.3895	5.55	0.35957	5.55	0.70049	5.55	1.60319	5.55	0.16968	5.55	1.27846
5.65	0.45078	5.65	0.3927	5.65	0.72883	5.65	1.62636	5.65	0.19065	5.65	1.28851
5.75	0.49975	5.75	0.4644	5.75	0.84882	5.75	1.65381	5.75	0.21599	5.75	1.29791
5.85	0.56692	5.85	0.515	5.85	0.93552	5.85	1.68481	5.85	0.24514	5.85	1.31035
5.95	0.6057	5.95	0.60739	5.95	1.02061	5.95	1.72002	5.95	0.2808	5.95	1.32393
6.05	0.6573	6.05	0.62828	6.05	1.20837	6.05	1.76151	6.05	0.31879	6.05	1.34169
6.15	0.72779	6.15	0.69211	6.15	1.26082	6.15	1.80937	6.15	0.36195	6.15	1.36085
6.25	0.86109	6.25	0.73228	6.25	1.3678	6.25	1.86349	6.25	0.4091	6.25	1.3808
6.35	0.87397	6.35	0.74793	6.35	1.49148	6.35	1.91962	6.35	0.45875	6.35	1.40607
6.45	0.90792	6.45	0.77826	6.45	1.6922	6.45	1.98251	6.45	0.51215	6.45	1.43542
6.55	0.98912	6.55	0.80097	6.55	1.78076	6.55	2.05198	6.55	0.569	6.55	1.46811
6.65	1.00634	6.65	0.79856	6.65	1.90683	6.65	2.12945	6.65	0.62699	6.65	1.50264
6.75	1.03364	6.75	0.80969	6.75	2.07011	6.75	2.20937	6.75	0.68744	6.75	1.5392
6.85	1.11504	6.85	0.82326	6.85	2.15501	6.85	2.29446	6.85	0.7502	6.85	1.58194
6.95	1.13596	6.95	0.79723	6.95	2.17921	6.95	2.38614	6.95	0.81296	6.95	1.63065
7.05	1.10626	7.05	0.82207	7.05	2.35329	7.05	2.47704	7.05	0.87932	7.05	1.68269
7.15	1.18435	7.15	0.81628	7.15	2.5721	7.15	2.57396	7.15	0.94725	7.15	1.73468
7.25	1.19192	7.25	0.81206	7.25	2.52187	7.25	2.67537	7.25	1.01676	7.25	1.79174
7.35	1.22883	7.35	0.82614	7.35	2.40058	7.35	2.7817	7.35	1.0892	7.35	1.85229
7.45	1.1773	7.45	0.8378	7.45	2.3624	7.45	2.89156	7.45	1.16408	7.45	1.91164
7.55	1.25602	7.55	0.84836	7.55	2.20632	7.55	3.00521	7.55	1.24243	7.55	1.96816
7.65	1.23008	7.65	0.88326	7.65	2.04227	7.65	3.12443	7.65	1.32571	7.65	2.02249
7.75	1.28965	7.75	0.8578	7.75	1.90088	7.75	3.25085	7.75	1.40869	7.75	2.0796
7.85	1.30342	7.85	0.88639	7.85	1.7785	7.85	3.37855	7.85	1.49705	7.85	2.1309
7.95	1.30857	7.95	0.90905	7.95	1.64274	7.95	3.51471	7.95	1.58933	7.95	2.18119
8.05	1.28682	8.05	0.91307	8.05	1.51501	8.05	3.65271	8.05	1.68479	8.05	2.22522
8.15	1.32992	8.15	0.91479	8.15	1.36937	8.15	3.79611	8.15	1.78251	8.15	2.26697
8.25	1.28951	8.25	0.91845	8.25	1.31759	8.25	3.94216	8.25	1.8824	8.25	2.30537
8.35	1.30033	8.35	0.93532	8.35	1.2692	8.35	4.08834	8.35	1.98729	8.35	2.34587
8.45	1.27421	8.45	0.94134	8.45	1.22426	8.45	4.23817	8.45	2.09469	8.45	2.38617
8.55	1.28908	8.55	0.93329	8.55	1.19812	8.55	4.39065	8.55	2.20388	8.55	2.42299
8.65	1.2878	8.65	0.94058	8.65	1.14238	8.65	4.54203	8.65	2.31654	8.65	2.4593
8.75	1.26763	8.75	0.94544	8.75	1.13178	8.75	4.69587	8.75	2.4319	8.75	2.49403
8.85	1.25312	8.85	0.9368	8.85	1.10641	8.85	4.8525	8.85	2.54885	8.85	2.53348
8.95	1.23928	8.95	0.94457	8.95	1.09633	8.95	5.01067	8.95	2.67007	8.95	2.5703
9.05	1.20903	9.05	0.92946	9.05	1.09714	9.05	5.1702	9.05	2.79098	9.05	2.60856
9.15	1.21312	9.15	0.91064	9.15	1.1064	9.15	5.33063	9.15	2.91235	9.15	2.64736
9.25	1.15255	9.25	0.928	9.25	1.09116	9.25	5.49431	9.25	3.03814	9.25	2.68567
9.35	1.13927	9.35	0.88925	9.35	1.07089	9.35	5.65679	9.35	3.16145	9.35	2.72204
9.45	1.1501	9.45	0.88854	9.45	1.06916	9.45	5.822	9.45	3.28724	9.45	2.76124
9.55	1.14481	9.55	0.91524	9.55	1.04547	9.55	5.98973	9.55	3.41953	9.55	2.8007
9.65	1.10469	9.65	0.89383	9.65	1.04054	9.65	6.15794	9.65	3.55068	9.65	2.84214
9.75	1.12151	9.75	0.88045	9.75	1.03277	9.75	6.33354	9.75	3.68253	9.75	2.8808
9.85	1.12112	9.85	0.86903	9.85	1.00893	9.85	6.51208	9.85	3.81594	9.85	2.9206
9.95	1.12903	9.95	0.87128	9.95	0.98664	9.95	6.69609	9.95	3.95226	9.95	2.96313
10.05	1.07745	10.05	0.8653	10.05	0.96865	10.05	6.88072	10.05	4.09017	10.05	3.00741

## Sheet: Fig.2g
	25℃	-20℃	-40℃
G2	1.41	1.39	1.35
PF\-(6)\+(-)	1.1	1.16	1.19
MO	0.11	0.06	0.06

## Sheet: Fig.3a
CCE		CIE		WSE
Voltage (V)	Specific capacity (mAh g-1)	Voltage (V)	Specific capacity (mAh g-1)	Voltage (V)	Specific capacity (mAh g-1)
2.3815	0	1.7652	0	1.6722	0
2.176	0.0251	1.5578	0.0286	1.4657	0.0284
2.1561	0.0502	1.3864	0.0571	1.3464	0.057
2.1549	0.0753	1.2983	0.0857	1.2909	0.0855
2.1561	0.1005	1.2468	0.1143	1.2515	0.1141
2.1568	0.1256	1.2174	0.143	1.2286	0.1426
2.1564	0.1508	1.1966	0.1716	1.2093	0.1711
2.1558	0.1759	1.179	0.2002	1.1954	0.1996
2.1552	0.201	1.1659	0.2289	1.1845	0.2282
2.1543	0.2262	1.1554	0.2575	1.1755	0.2566
2.153	0.2514	1.148	0.2862	1.1693	0.2851
2.1518	0.2765	1.1405	0.3149	1.1628	0.3136
2.1509	0.3016	1.134	0.3434	1.1576	0.3421
2.1499	0.3268	1.1281	0.3721	1.1526	0.3706
2.149	0.352	1.1228	0.4007	1.148	0.3991
2.1478	0.3772	1.1188	0.4293	1.1436	0.4276
2.1468	0.4023	1.1145	0.458	1.1399	0.456
2.1459	0.4273	1.1108	0.4866	1.1368	0.4846
2.1444	0.4524	1.107	0.5152	1.1331	0.513
2.1431	0.4776	1.1039	0.5438	1.1303	0.5414
2.1422	0.5027	1.1008	0.5724	1.1275	0.5699
2.1416	0.5279	1.0977	0.6011	1.1247	0.5983
2.1403	0.553	1.0953	0.6297	1.1219	0.6268
2.1394	0.5781	1.0925	0.6584	1.1197	0.6551
2.1382	0.6032	1.0903	0.6872	1.1176	0.6836
2.1366	0.6283	1.0881	0.7157	1.1151	0.7122
2.1357	0.6534	1.0863	0.7443	1.1132	0.7407
2.1344	0.6786	1.0841	0.773	1.1114	0.7691
2.1335	0.7038	1.0819	0.8016	1.1092	0.7975
2.132	0.7289	1.0797	0.8303	1.1073	0.8262
2.1307	0.754	1.0782	0.859	1.1055	0.8547
2.1292	0.7791	1.0766	0.8877	1.1036	0.8832
2.1276	0.8043	1.0751	0.9162	1.1021	0.9117
2.1261	0.8295	1.0735	0.9448	1.1005	0.9402
2.1245	0.8547	1.0717	0.9734	1.099	0.9687
2.123	0.8799	1.0704	1.0021	1.0974	0.9971
2.1214	0.905	1.0692	1.0307	1.0962	1.0255
2.1196	0.9302	1.0677	1.0594	1.0949	1.0539
2.1171	0.9553	1.0664	1.088	1.0934	1.0823
2.1149	0.9805	1.0652	1.1166	1.0921	1.1107
2.1127	1.0055	1.0639	1.1452	1.0906	1.1393
2.1103	1.0307	1.0627	1.1739	1.0897	1.1677
2.1078	1.0559	1.0611	1.2025	1.0881	1.1962
2.105	1.0809	1.0599	1.231	1.0872	1.2246
2.101	1.106	1.059	1.2595	1.0859	1.253
2.0979	1.1309	1.0577	1.2882	1.0847	1.2814
2.0941	1.156	1.0565	1.3168	1.0838	1.3098
2.0895	1.1811	1.0553	1.3454	1.0822	1.3382
2.0845	1.2062	1.054	1.3739	1.081	1.3668
2.0789	1.2313	1.0531	1.4025	1.0801	1.3953
2.0734	1.2563	1.0518	1.4311	1.0791	1.4237
2.0656	1.2814	1.0509	1.4596	1.0779	1.4522
2.0572	1.3065	1.05	1.4882	1.0773	1.4806
2.0473	1.3316	1.0491	1.5167	1.076	1.5091
2.0368	1.3567	1.0481	1.5453	1.0751	1.5375
2.0259	1.3818	1.0472	1.5738	1.0742	1.5659
2.0129	1.4069	1.0466	1.6023	1.0732	1.5942
1.9983	1.432	1.0456	1.6311	1.0723	1.6228
1.9822	1.4571	1.0447	1.6596	1.0714	1.6513
1.9667	1.4823	1.0438	1.6882	1.0704	1.6797
1.9478	1.5074	1.0429	1.7168	1.0695	1.7081
1.9273	1.5325	1.0422	1.7454	1.0686	1.7365
1.9075	1.5575	1.0413	1.774	1.0677	1.7651
1.8833	1.5826	1.0407	1.8025	1.0667	1.7935
1.8579	1.6077	1.0398	1.8311	1.0661	1.8219
1.8306	1.6328	1.0391	1.8598	1.0652	1.8504
1.8027	1.6579	1.0382	1.8884	1.0646	1.8787
1.7773	1.6831	1.0373	1.9171	1.0636	1.9072
1.7482	1.7082	1.0367	1.9456	1.0627	1.9357
1.7193	1.7333	1.036	1.9742	1.0621	1.9641
1.6939	1.7585	1.0351	2.0027	1.0611	1.9925
1.6626	1.7835	1.0345	2.0312	1.0605	2.021
1.6387	1.8087	1.0339	2.0599	1.0599	2.0494
1.613	1.8337	1.0332	2.0885	1.059	2.0778
1.5916	1.8589	1.0326	2.1171	1.0584	2.1061
1.568	1.884	1.032	2.1457	1.0571	2.1346
1.546	1.9091	1.0311	2.1743	1.0565	2.163
1.5249	1.9343	1.0301	2.203	1.0559	2.1914
1.5048	1.9594	1.0292	2.2315	1.0549	2.2198
1.4877	1.9846	1.0286	2.2602	1.0543	2.2481
1.4691	2.0097	1.028	2.2888	1.0537	2.2765
1.4508	2.0348	1.0274	2.3174	1.0528	2.3049
1.4353	2.0599	1.0267	2.3459	1.0522	2.3333
1.4183	2.0849	1.0261	2.3746	1.0515	2.3616
1.4015	2.1101	1.0255	2.4033	1.0509	2.39
1.3873	2.135	1.0246	2.4319	1.05	2.4183
1.3718	2.1602	1.0239	2.4605	1.0494	2.4467
1.3569	2.1852	1.0236	2.4892	1.0487	2.4751
1.3426	2.2104	1.0227	2.5177	1.0481	2.5035
1.3302	2.2355	1.0224	2.5463	1.0475	2.5319
1.3166	2.2605	1.0218	2.575	1.0469	2.5602
1.3036	2.2856	1.0212	2.6036	1.0466	2.5886
1.293	2.3106	1.0205	2.632	1.0456	2.6169
1.2797	2.3357	1.0199	2.6606	1.045	2.6453
1.2701	2.3608	1.0193	2.6892	1.0447	2.6739
1.2599	2.3859	1.0187	2.7178	1.0438	2.7023
1.2512	2.4111	1.0181	2.7463	1.0435	2.7306
1.2422	2.4361	1.0174	2.7751	1.0425	2.7591
1.2332	2.4612	1.0171	2.8036	1.0422	2.7875
1.2261	2.4861	1.0165	2.8322	1.0416	2.8159
1.2177	2.5112	1.0162	2.8608	1.041	2.8443
1.21	2.5363	1.0156	2.8894	1.0404	2.8727
1.2025	2.5613	1.015	2.918	1.0398	2.9011
1.1957	2.5865	1.0143	2.9465	1.0391	2.9295
1.1895	2.6116	1.014	2.9751	1.0385	2.9579
1.1833	2.6367	1.0134	3.0037	1.0379	2.9862
1.1783	2.6617	1.0128	3.0322	1.0376	3.0147
1.1728	2.6868	1.0122	3.0608	1.037	3.0431
1.1678	2.712	1.0119	3.0894	1.0363	3.0715
1.1628	2.737	1.0112	3.1179	1.0357	3.1
1.1582	2.7621	1.0106	3.1465	1.0354	3.1284
1.1538	2.7872	1.0103	3.175	1.0348	3.1567
1.1498	2.8124	1.0097	3.2037	1.0342	3.1852
1.1455	2.8375	1.0094	3.2323	1.0339	3.2136
1.1414	2.8627	1.0088	3.2609	1.0332	3.242
1.1374	2.8878	1.0081	3.2895	1.0326	3.2704
1.1343	2.9129	1.0078	3.318	1.0323	3.2987
1.1306	2.938	1.0072	3.3466	1.0317	3.3271
1.1272	2.963	1.0066	3.3751	1.0308	3.3556
1.1238	2.9881	1.006	3.4037	1.0305	3.384
1.1213	3.0131	1.0057	3.4322	1.0298	3.4124
1.1182	3.0381	1.0047	3.4608	1.0292	3.4408
1.1151	3.0632	1.0044	3.4894	1.0286	3.4692
1.1126	3.0882	1.0038	3.5181	1.0283	3.4976
1.1098	3.1133	1.0032	3.5467	1.0277	3.526
1.107	3.1384	1.0029	3.5753	1.0274	3.5545
1.1049	3.1635	1.0022	3.6039	1.0267	3.5829
1.1024	3.1886	1.0019	3.6325	1.0261	3.6113
1.0996	3.2136	1.0013	3.6612	1.0258	3.6397
1.0971	3.2388	1.001	3.6898	1.0252	3.6681
1.0953	3.2639	1.0004	3.7183	1.0249	3.6965
1.0928	3.2889	1.0001	3.747	1.0243	3.7248
1.0906	3.3139	0.9995	3.7756	1.0239	3.7533
1.0884	3.339	0.9988	3.8043	1.0233	3.7817
1.0866	3.3641	0.9985	3.8329	1.023	3.8101
1.0847	3.3891	0.9982	3.8615	1.0224	3.8386
1.0828	3.4142	0.9976	3.89	1.0218	3.8669
1.0813	3.4392	0.9973	3.9187	1.0215	3.8953
1.0791	3.4642	0.9967	3.9473	1.0208	3.9237
1.0776	3.4892	0.9964	3.9759	1.0205	3.9521
1.0757	3.5142	0.9957	4.0046	1.0199	3.9805
1.0739	3.5393	0.9954	4.0331	1.0196	4.0088
1.072	3.5644	0.9951	4.0617	1.019	4.0372
1.0704	3.5895	0.9945	4.0904	1.0187	4.0658
1.0692	3.6146	0.9942	4.119	1.0184	4.0942
1.0677	3.6397	0.9939	4.1476	1.0177	4.1225
1.0661	3.6647	0.9933	4.1762	1.0174	4.1509
1.0646	3.6898	0.9929	4.2049	1.0168	4.1793
1.063	3.7148	0.9926	4.2335	1.0165	4.2077
1.0615	3.7399	0.992	4.2622	1.0159	4.2361
1.0602	3.765	0.9917	4.2908	1.0156	4.2644
1.059	3.79	0.9914	4.3196	1.015	4.2928
1.0574	3.815	0.9911	4.3482	1.0146	4.3212
1.0562	3.8401	0.9905	4.3768	1.0143	4.3497
1.0549	3.8653	0.9902	4.4054	1.0137	4.3781
1.0537	3.8903	0.9898	4.434	1.0134	4.4065
1.0525	3.9155	0.9892	4.4626	1.0128	4.435
1.0512	3.9407	0.9889	4.4911	1.0125	4.4634
1.05	3.9658	0.9886	4.5197	1.0122	4.4919
1.0491	3.9909	0.988	4.5483	1.0115	4.5203
1.0478	4.0159	0.9877	4.5769	1.0112	4.5487
1.0469	4.0409	0.9874	4.6055	1.0106	4.5771
1.0456	4.0659	0.9867	4.6342	1.0103	4.6055
1.0444	4.0909	0.9864	4.6628	1.01	4.634
1.0435	4.1159	0.9861	4.6915	1.0094	4.6624
1.0422	4.141	0.9855	4.7201	1.0091	4.6908
1.0413	4.166	0.9852	4.7486	1.0084	4.7191
1.0404	4.1911	0.9849	4.7772	1.0081	4.7475
1.0394	4.2162	0.9846	4.8057	1.0078	4.7759
1.0385	4.2413	0.984	4.8342	1.0072	4.8043
1.0376	4.2664	0.9836	4.863	1.0069	4.8327
1.0363	4.2914	0.983	4.8916	1.0066	4.8612
1.0357	4.3164	0.9827	4.9202	1.006	4.8896
1.0348	4.3414	0.9824	4.9488	1.0057	4.9179
1.0339	4.3664	0.9821	4.9774	1.0047	4.9463
1.0329	4.3915	0.9815	5.0059	1.0044	4.9748
1.032	4.4165	0.9812	5.0346	1.0041	5.0032
1.0314	4.4415	0.9809	5.0632	1.0035	5.0316
1.0305	4.4666	0.9802	5.0919	1.0035	5.06
1.0295	4.4915	0.9796	5.1205	1.0029	5.0884
1.0289	4.5167	0.9793	5.1491	1.0026	5.1168
1.0277	4.5417	0.979	5.1776	1.0022	5.1452
1.0267	4.5668	0.9787	5.2062	1.0019	5.1736
1.0258	4.5919	0.9784	5.2348	1.0013	5.202
1.0249	4.617	0.9778	5.2633	1.001	5.2303
1.0239	4.6421	0.9774	5.2919	1.0007	5.2587
1.0233	4.6671	0.9771	5.3204	1.0004	5.2871
1.0224	4.6922	0.9765	5.349	0.9998	5.3155
1.0218	4.7172	0.9762	5.3777	0.9995	5.344
1.0212	4.7424	0.9759	5.4063	0.9991	5.3723
1.0202	4.7675	0.9756	5.4348	0.9988	5.4008
1.0196	4.7927	0.9753	5.4634	0.9982	5.4292
1.0187	4.8178	0.9747	5.492	0.9979	5.4577
1.0181	4.8428	0.9743	5.5207	0.9976	5.4861
1.0171	4.8678	0.974	5.5492	0.9973	5.5145
1.0165	4.8929	0.9734	5.5778	0.997	5.5428
1.0159	4.9179	0.9731	5.6064	0.9964	5.5712
1.015	4.943	0.9728	5.6351	0.996	5.5996
1.0143	4.9681	0.9725	5.6637	0.9957	5.628
1.0137	4.9933	0.9719	5.6922	0.9954	5.6564
1.0131	5.0184	0.9716	5.7209	0.9948	5.6849
1.0122	5.0435	0.9712	5.7495	0.9945	5.7133
1.0115	5.0686	0.9709	5.778	0.9942	5.7417
1.0109	5.0938	0.9706	5.8067	0.9939	5.7701
1.01	5.1188	0.9703	5.8352	0.9936	5.7985
1.0094	5.1438	0.97	5.8638	0.9933	5.8269
1.0084	5.1689	0.9697	5.8924	0.9926	5.8553
1.0078	5.194	0.9694	5.921	0.9923	5.8837
1.0075	5.2192	0.9691	5.9496	0.992	5.9121
1.0069	5.2443	0.9688	5.9781	0.9917	5.9405
1.006	5.2693	0.9685	6.0068	0.9914	5.9689
1.0053	5.2944	0.9678	6.0355	0.9908	5.9973
1.0047	5.3195	0.9675	6.0641	0.9905	6.0258
1.0041	5.3445	0.9672	6.0926	0.9902	6.0542
1.0035	5.3695	0.9666	6.1212	0.9898	6.0825
1.0032	5.3945	0.9666	6.1498	0.9895	6.111
1.0026	5.4196	0.9663	6.1784	0.9889	6.1394
1.0019	5.4447	0.9657	6.2071	0.9886	6.1678
1.001	5.4698	0.9654	6.2357	0.9883	6.1962
1.0004	5.4949	0.965	6.2644	0.988	6.2246
0.9998	5.52	0.9647	6.2929	0.9877	6.253
0.9995	5.5451	0.9644	6.3215	0.9874	6.2814
0.9988	5.5701	0.9638	6.3501	0.9871	6.3098
0.9982	5.5952	0.9635	6.3786	0.9864	6.3382
0.9976	5.6202	0.9632	6.4073	0.9861	6.3667
0.997	5.6453	0.9629	6.4359	0.9858	6.395
0.9967	5.6704	0.9626	6.4645	0.9855	6.4234
0.996	5.6955	0.9619	6.4932	0.9852	6.4518
0.9954	5.7206	0.9616	6.5218	0.9849	6.4803
0.9948	5.7456	0.9613	6.5504	0.9843	6.5086
0.9942	5.7706	0.9613	6.5789	0.984	6.537
0.9936	5.7955	0.9607	6.6076	0.9836	6.5653
0.9933	5.8206	0.9604	6.6361	0.983	6.5937
0.9926	5.8456	0.9601	6.6647	0.9827	6.6222
0.9917	5.8706	0.9598	6.6933	0.9824	6.6506
0.9914	5.8957	0.9592	6.7219	0.9821	6.679
0.9908	5.9208	0.9588	6.7505	0.9818	6.7075
0.9902	5.9459	0.9585	6.7791	0.9815	6.7358
0.9898	5.9708	0.9582	6.8077	0.9812	6.7643
0.9892	5.9958	0.9579	6.8365	0.9809	6.7926
0.9886	6.0208	0.9576	6.8651	0.9805	6.821
0.9883	6.0459	0.9576	6.8937	0.9799	6.8494
0.9877	6.071	0.9573	6.9223	0.9799	6.8778
0.9871	6.0961	0.957	6.951	0.9796	6.9062
0.9867	6.1212	0.9564	6.9795	0.9787	6.9346
0.9861	6.1463	0.9561	7.0081	0.9784	6.9631
0.9858	6.1714	0.9557	7.0367	0.9781	6.9916
0.9852	6.1964	0.9554	7.0653	0.9778	7.0199
0.9846	6.2214	0.9551	7.094	0.9774	7.0484
0.9843	6.2465	0.9548	7.1226	0.9771	7.0768
0.9836	6.2715	0.9542	7.1512	0.9768	7.1052
0.9833	6.2966	0.9539	7.1798	0.9765	7.1336
0.9827	6.3215	0.9536	7.2085	0.9759	7.162
0.9824	6.3466	0.9533	7.2372	0.9756	7.1903
0.9818	6.3717	0.9526	7.2657	0.9753	7.2188
0.9815	6.3967	0.9523	7.2943	0.975	7.2472
0.9812	6.4218	0.952	7.323	0.9747	7.2755
0.9809	6.4469	0.9517	7.3517	0.9743	7.3039
0.9802	6.4719	0.9514	7.3804	0.974	7.3323
0.9796	6.4969	0.9511	7.4091	0.9737	7.3607
0.9793	6.5219	0.9508	7.4377	0.9734	7.3891
0.979	6.5469	0.9505	7.4662	0.9731	7.4175
0.9784	6.5721	0.9502	7.4948	0.9725	7.4459
0.9781	6.5971	0.9499	7.5233	0.9722	7.4743
0.9778	6.6221	0.9495	7.5519	0.9722	7.5026
0.9771	6.6471	0.9492	7.5806	0.9719	7.531
0.9768	6.6721	0.9489	7.6091	0.9712	7.5593
0.9762	6.6972	0.9486	7.6377	0.9709	7.5877
0.9759	6.7223	0.9483	7.6663	0.9706	7.6162
0.9753	6.7473	0.948	7.6948	0.9703	7.6445
0.9747	6.7723	0.9477	7.7236	0.97	7.6729
0.974	6.7972	0.9474	7.7522	0.9694	7.7013
0.9737	6.8223	0.9471	7.7807	0.9694	7.7296
0.9731	6.8472	0.9464	7.8093	0.9691	7.758
0.9728	6.8723	0.9461	7.8379	0.9685	7.7864
0.9725	6.8973	0.9461	7.8664	0.9685	7.8148
0.9719	6.9223	0.9458	7.895	0.9678	7.8432
0.9716	6.9474	0.9455	7.9236	0.9675	7.8716
0.9712	6.9724	0.9452	7.9522	0.9672	7.9
0.9706	6.9974	0.9446	7.9807	0.9669	7.9284
0.9703	7.0223	0.9446	8.0093	0.9666	7.9568
0.97	7.0474	0.944	8.038	0.9663	7.9853
0.9697	7.0723	0.9437	8.0666	0.966	8.0136
0.9694	7.0973	0.9433	8.0952	0.9657	8.042
0.9688	7.1223	0.943	8.1239	0.9654	8.0705
0.9685	7.1472	0.9427	8.1525	0.965	8.0989
0.9681	7.1722	0.9424	8.1811	0.9647	8.1272
0.9675	7.1972	0.9421	8.2097	0.9644	8.1556
0.9672	7.2223	0.9421	8.2385	0.9641	8.1841
0.9666	7.2473	0.9415	8.2671	0.9638	8.2124
0.9663	7.2722	0.9412	8.2957	0.9635	8.2408
0.9657	7.2974	0.9409	8.3244	0.9632	8.2692
0.9654	7.3224	0.9406	8.353	0.9629	8.2976
0.965	7.3474	0.9402	8.3816	0.9626	8.3261
0.9647	7.3725	0.9399	8.4103	0.9623	8.3545
0.9641	7.3976	0.9396	8.4389	0.9619	8.383
0.9638	7.4226	0.9393	8.4676	0.9613	8.4113
0.9635	7.4476	0.939	8.4961	0.961	8.4398
0.9629	7.4726	0.9387	8.5247	0.9607	8.4682
0.9626	7.4976	0.9384	8.5533	0.9604	8.4966
0.9623	7.5227	0.9381	8.582	0.9601	8.525
0.9616	7.5477	0.9378	8.6106	0.9598	8.5534
0.9613	7.5727	0.9375	8.6391	0.9595	8.5817
0.961	7.5976	0.9371	8.6678	0.9592	8.6101
0.9607	7.6226	0.9368	8.6965	0.9588	8.6385
0.9604	7.6476	0.9365	8.725	0.9585	8.6669
0.9598	7.6725	0.9362	8.7536	0.9582	8.6953
0.9598	7.6975	0.9359	8.7823	0.9579	8.7237
0.9592	7.7225	0.9356	8.8109	0.9576	8.7521
0.9588	7.7476	0.9353	8.8394	0.9573	8.7804
0.9585	7.7726	0.935	8.8681	0.957	8.809
0.9579	7.7975	0.9347	8.8967	0.9567	8.8374
0.9576	7.8225	0.9343	8.9252	0.9564	8.8657
0.9573	7.8474	0.934	8.9539	0.9561	8.8941
0.9567	7.8724	0.9337	8.9824	0.9557	8.9225
0.9561	7.8974	0.9334	9.011	0.9554	8.9509
0.9557	7.9224	0.9331	9.0396	0.9551	8.9794
0.9554	7.9475	0.9328	9.0682	0.9548	9.0077
0.9551	7.9725	0.9325	9.0968	0.9545	9.0361
0.9548	7.9975	0.9325	9.1255	0.9542	9.0646
0.9545	8.0224	0.9319	9.1541	0.9533	9.093
0.9542	8.0475	0.9316	9.1829	0.9533	9.1214
0.9539	8.0726	0.9312	9.2115	0.953	9.1497
0.9533	8.0976	0.9309	9.2402	0.9526	9.1781
0.953	8.1226	0.9306	9.2688	0.9523	9.2066
0.9526	8.1477	0.9303	9.2974	0.952	9.235
0.9523	8.1727	0.93	9.3261	0.9517	9.2634
0.952	8.1977	0.9297	9.3547	0.9514	9.2919
0.9517	8.2228	0.9297	9.3832	0.9511	9.3203
0.9514	8.2478	0.9288	9.4118	0.9508	9.3486
0.9508	8.2727	0.9285	9.4403	0.9505	9.3771
0.9505	8.2978	0.9285	9.469	0.9502	9.4055
0.9502	8.3228	0.9278	9.4977	0.9495	9.434
0.9499	8.3478	0.9275	9.5263	0.9492	9.4625
0.9492	8.3728	0.9272	9.5549	0.9489	9.4909
0.9492	8.3978	0.9269	9.5835	0.9486	9.5192
0.9486	8.4228	0.9266	9.612	0.9483	9.5477
0.9483	8.4477	0.9263	9.6405	0.948	9.576
0.948	8.4728	0.926	9.669	0.9477	9.6044
0.9477	8.4979	0.9257	9.6976	0.9474	9.6328
0.9474	8.5229	0.9254	9.7261	0.9471	9.6612
0.9471	8.5479	0.925	9.7548	0.9468	9.6895
0.9468	8.573	0.9247	9.7834	0.9464	9.7179
0.9464	8.598	0.9244	9.812	0.9461	9.7463
0.9461	8.6231	0.9241	9.8408	0.9458	9.7747
0.9458	8.6481	0.9238	9.8693	0.9458	9.803
0.9455	8.6731	0.9235	9.898	0.9455	9.8314
0.9452	8.6982	0.9232	9.9266	0.9449	9.8599
0.9449	8.7233	0.9229	9.9552	0.9446	9.8883
0.9446	8.7483	0.9226	9.9839	0.9443	9.9166
0.9443	8.7733	0.9223	10.0125	0.9443	9.9451
0.944	8.7982	0.9219	10.041	0.9437	9.9735
0.9437	8.8233	0.9216	10.0697	0.9433	10.0019
0.9433	8.8483	0.9213	10.0983	0.943	10.0303
0.943	8.8733	0.921	10.1269	0.9427	10.0587
0.9427	8.8982	0.9207	10.1556	0.9424	10.087
0.9421	8.9233	0.9204	10.1841	0.9421	10.1156
0.9418	8.9484	0.9201	10.2128	0.9418	10.1439
0.9415	8.9733	0.9198	10.2413	0.9418	10.1724
0.9412	8.9984	0.9195	10.2699	0.9412	10.2008
0.9409	9.0235	0.9195	10.2985	0.9409	10.2292
0.9406	9.0485	0.9192	10.3273	0.9406	10.2576
0.9402	9.0735	0.9188	10.3558	0.9406	10.286
0.9399	9.0985	0.9185	10.3845	0.9399	10.3145
0.9396	9.1235	0.9182	10.4132	0.9396	10.3429
0.939	9.1485	0.9179	10.4417	0.9393	10.3713
0.939	9.1735	0.9173	10.4703	0.939	10.3998
0.9384	9.1985	0.9173	10.499	0.9387	10.4282
0.9381	9.2234	0.917	10.5276	0.9384	10.4566
0.9378	9.2484	0.9164	10.5561	0.9381	10.4849
0.9375	9.2734	0.9164	10.5847	0.9378	10.5133
0.9371	9.2985	0.9161	10.6133	0.9375	10.5416
0.9368	9.3234	0.9157	10.6418	0.9371	10.57
0.9365	9.3484	0.9154	10.6703	0.9368	10.5983
0.9362	9.3734	0.9151	10.6989	0.9368	10.6268
0.9359	9.3983	0.9148	10.7275	0.9362	10.6552
0.9359	9.4233	0.9145	10.7563	0.9362	10.6836
0.9353	9.4482	0.9142	10.7849	0.9356	10.712
0.9353	9.4733	0.9139	10.8134	0.9356	10.7404
0.9347	9.4983	0.9136	10.842	0.9353	10.7688
0.9343	9.5233	0.9133	10.8705	0.935	10.7972
0.934	9.5482	0.9126	10.8992	0.9347	10.8256
0.9337	9.5732	0.9123	10.928	0.9343	10.854
0.9334	9.5983	0.912	10.9566	0.934	10.8824
0.9334	9.6232	0.9117	10.9854	0.9337	10.9108
0.9328	9.6483	0.9114	11.0139	0.9334	10.9392
0.9328	9.6732	0.9111	11.0426	0.9331	10.9676
0.9325	9.6982	0.9111	11.0712	0.9328	10.9959
0.9322	9.7232	0.9108	11.0998	0.9325	11.0244
0.9319	9.7484	0.9105	11.1284	0.9322	11.0527
0.9316	9.7733	0.9102	11.157	0.9319	11.0812
0.9312	9.7983	0.9099	11.1856	0.9316	11.1096
0.9309	9.8233	0.9095	11.2141	0.9312	11.1379
0.9306	9.8484	0.9092	11.2428	0.9309	11.1664
0.9303	9.8734	0.9089	11.2713	0.9306	11.1947
0.93	9.8983	0.9086	11.2999	0.9303	11.2231
0.9297	9.9234	0.9083	11.3284	0.93	11.2516
0.9294	9.9485	0.908	11.357	0.9297	11.2799
0.9294	9.9734	0.9077	11.3856	0.9294	11.3083
0.9288	9.9985	0.9074	11.4141	0.9291	11.3367
0.9285	10.0234	0.9071	11.4427	0.9288	11.365
0.9281	10.0484	0.9068	11.4712	0.9285	11.3935
0.9281	10.0733	0.9064	11.5	0.9281	11.4219
0.9278	10.0984	0.9061	11.5286	0.9278	11.4503
0.9275	10.1234	0.9061	11.5571	0.9272	11.4786
0.9272	10.1484	0.9058	11.5856	0.9269	11.507
0.9269	10.1734	0.9055	11.6142	0.9266	11.5353
0.9266	10.1983	0.9052	11.6428	0.9263	11.5637
0.9263	10.2234	0.9049	11.6714	0.926	11.592
0.926	10.2484	0.9046	11.7	0.9257	11.6204
0.9257	10.2735	0.9043	11.7287	0.9254	11.6487
0.9254	10.2985	0.9037	11.7575	0.925	11.6772
0.925	10.3234	0.9033	11.7861	0.9247	11.7056
0.9247	10.3485	0.903	11.8146	0.9244	11.7341
0.9244	10.3734	0.9027	11.8433	0.9241	11.7625
0.9244	10.3984	0.9021	11.8719	0.9238	11.7909
0.9241	10.4234	0.9021	11.9005	0.9235	11.8193
0.9238	10.4484	0.9018	11.9291	0.9232	11.8477
0.9235	10.4734	0.9015	11.9577	0.9229	11.8762
0.9232	10.4983	0.9012	11.9863	0.9226	11.9045
0.9229	10.5233	0.9009	12.0149	0.9223	11.9329
0.9226	10.5484	0.9006	12.0434	0.9219	11.9613
0.9223	10.5734	0.9002	12.072	0.9216	11.9897
0.9219	10.5985	0.8999	12.1008	0.9213	12.0181
0.9213	10.6234	0.8996	12.1296	0.921	12.0465
0.921	10.6484	0.8993	12.1581	0.9207	12.0749
0.9207	10.6734	0.899	12.1867	0.9207	12.1032
0.9207	10.6984	0.8987	12.2154	0.9204	12.1316
0.9204	10.7233	0.8984	12.244	0.9198	12.1601
0.9201	10.7483	0.8981	12.2725	0.9198	12.1884
0.9198	10.7734	0.8978	12.3012	0.9195	12.2168
0.9195	10.7984	0.8975	12.3298	0.9192	12.2452
0.9192	10.8233	0.8971	12.3584	0.9188	12.2737
0.9188	10.8484	0.8968	12.3871	0.9185	12.3022
0.9188	10.8734	0.8968	12.4157	0.9182	12.3305
0.9185	10.8983	0.8962	12.4443	0.9179	12.359
0.9182	10.9233	0.8962	12.4728	0.9176	12.3874
0.9179	10.9482	0.8959	12.5014	0.9173	12.4158
0.9176	10.9732	0.8956	12.5301	0.917	12.4442
0.9173	10.9982	0.8953	12.5586	0.9167	12.4726
0.9173	11.0231	0.895	12.5873	0.9164	12.501
0.917	11.0482	0.8947	12.6159	0.9161	12.5293
0.9167	11.0731	0.8944	12.6445	0.9157	12.5577
0.9164	11.0981	0.894	12.673	0.9157	12.5862
0.9161	11.1232	0.8937	12.7016	0.9151	12.6147
0.9157	11.1482	0.8934	12.7302	0.9148	12.6431
0.9157	11.1733	0.8931	12.7587	0.9145	12.6715
0.9154	11.1983	0.8928	12.7873	0.9142	12.6998
0.9151	11.2232	0.8925	12.8159	0.9139	12.7283
0.9148	11.2484	0.8922	12.8446	0.9136	12.7567
0.9145	11.2733	0.8919	12.8732	0.9133	12.7851
0.9142	11.2984	0.8916	12.9019	0.913	12.8135
0.9139	11.3233	0.8916	12.9304	0.913	12.8419
0.9136	11.3483	0.8909	12.959	0.9126	12.8702
0.9133	11.3732	0.8906	12.9876	0.9123	12.8987
0.9133	11.3983	0.8903	13.0162	0.912	12.9271
0.913	11.4233	0.89	13.0448	0.9117	12.9554
0.9126	11.4482	0.8897	13.0734	0.9114	12.9839
0.9126	11.4734	0.8894	13.1021	0.9111	13.0124
0.9123	11.4984	0.8891	13.1306	0.9108	13.0408
0.912	11.5235	0.8888	13.1592	0.9105	13.0692
0.9117	11.5484	0.8885	13.1877	0.9102	13.0976
0.9114	11.5734	0.8885	13.2163	0.9099	13.126
0.9114	11.5983	0.8878	13.2449	0.9095	13.1544
0.9111	11.6233	0.8875	13.2735	0.9092	13.1828
0.9108	11.6483	0.8872	13.3021	0.9089	13.2112
0.9108	11.6733	0.8869	13.3308	0.9086	13.2395
0.9105	11.6983	0.8866	13.3594	0.9083	13.2679
0.9102	11.7233	0.8866	13.3879	0.908	13.2964
0.9102	11.7483	0.8863	13.4166	0.9077	13.3249
0.9099	11.7733	0.886	13.4452	0.9074	13.3533
0.9095	11.7984	0.8857	13.4738	0.9071	13.3817
0.9092	11.8236	0.8854	13.5023	0.9068	13.4101
0.9092	11.8485	0.8851	13.5309	0.9064	13.4385
0.9089	11.8734	0.8847	13.5596	0.9061	13.467
0.9086	11.8985	0.8844	13.5883	0.9058	13.4955
0.9083	11.9237	0.8844	13.6169	0.9055	13.524
0.908	11.9487	0.8838	13.6454	0.9052	13.5524
0.9077	11.9737	0.8838	13.6741	0.9049	13.5808
0.9074	11.9987	0.8835	13.7026	0.9046	13.6092
0.9071	12.0237	0.8832	13.7313	0.9043	13.6376
0.9071	12.0487	0.8829	13.7599	0.9043	13.6661
0.9068	12.0737	0.8826	13.7885	0.9037	13.6945
0.9064	12.0987	0.8823	13.817	0.9033	13.723
0.9064	12.1237	0.882	13.8457	0.9033	13.7513
0.9058	12.1487	0.8816	13.8743	0.903	13.7797
0.9058	12.1737	0.8813	13.9028	0.9027	13.8081
0.9055	12.1988	0.881	13.9315	0.9024	13.8365
0.9052	12.2238	0.8807	13.9601	0.9021	13.865
0.9049	12.2488	0.8804	13.9886	0.9018	13.8933
0.9049	12.2737	0.8801	14.0172	0.9012	13.9217
0.9046	12.2988	0.8798	14.0459	0.9009	13.9501
0.9043	12.3238	0.8795	14.0745	0.9006	13.9784
0.9037	12.3489	0.8792	14.103	0.9002	14.0069
0.9037	12.3739	0.8789	14.1317	0.8999	14.0352
0.9033	12.3989	0.8782	14.1603	0.8996	14.0636
0.9033	12.4239	0.8779	14.1889	0.8993	14.092
0.903	12.4489	0.8776	14.2174	0.899	14.1204
0.9027	12.4739	0.8776	14.246	0.8987	14.1488
0.9024	12.4988	0.877	14.2746	0.8984	14.1772
0.9024	12.5238	0.8767	14.3032	0.8981	14.2056
0.9021	12.5488	0.8764	14.3317	0.8978	14.234
0.9021	12.5737	0.8761	14.3604	0.8978	14.2625
0.9018	12.5988	0.8758	14.389	0.8971	14.2908
0.9015	12.6237	0.8754	14.4175	0.8968	14.3192
0.9012	12.6487	0.8751	14.4462	0.8965	14.3476
0.9012	12.6737	0.8751	14.4748	0.8965	14.3759
0.9009	12.6988	0.8745	14.5034	0.8959	14.4044
0.9006	12.7239	0.8742	14.5319	0.8956	14.4328
0.9002	12.7488	0.8742	14.5605	0.8956	14.4611
0.8999	12.7738	0.8739	14.5891	0.8953	14.4895
0.8999	12.7989	0.8736	14.6177	0.895	14.518
0.8996	12.8239	0.8733	14.6462	0.8947	14.5463
0.8993	12.849	0.873	14.6747	0.8944	14.5748
0.899	12.874	0.8727	14.7033	0.894	14.6032
0.899	12.8989	0.8723	14.7318	0.8937	14.6315
0.8987	12.9238	0.872	14.7604	0.8934	14.6599
0.8984	12.9488	0.8717	14.7891	0.8931	14.6883
0.8984	12.9737	0.8714	14.8177	0.8928	14.7167
0.8981	12.9987	0.8711	14.8463	0.8925	14.7451
0.8978	13.0237	0.8708	14.8749	0.8922	14.7735
0.8975	13.0487	0.8705	14.9036	0.8919	14.8018
0.8975	13.0736	0.8702	14.9321	0.8916	14.8302
0.8971	13.0987	0.8699	14.9608	0.8913	14.8586
0.8968	13.1236	0.8696	14.9894	0.8909	14.8869
0.8965	13.1485	0.8692	15.018	0.8906	14.9154
0.8965	13.1735	0.8689	15.0466	0.8903	14.9439
0.8962	13.1984	0.8686	15.0751	0.89	14.9723
0.8959	13.2234	0.8683	15.1037	0.8897	15.0007
0.8959	13.2484	0.868	15.1322	0.8894	15.0291
0.8956	13.2733	0.8677	15.1609	0.8894	15.0575
0.8956	13.2983	0.8674	15.1895	0.8891	15.0858
0.8953	13.3232	0.8671	15.218	0.8888	15.1142
0.895	13.3483	0.8668	15.2466	0.8885	15.1426
0.8947	13.3732	0.8665	15.2752	0.8882	15.171
0.8947	13.3982	0.8661	15.3038	0.8878	15.1995
0.8944	13.4232	0.8658	15.3324	0.8872	15.2279
0.894	13.4483	0.8658	15.3609	0.8869	15.2564
0.894	13.4732	0.8655	15.3895	0.8869	15.2848
0.8937	13.4983	0.8652	15.4182	0.8866	15.3131
0.8934	13.5233	0.8649	15.4467	0.8863	15.3416
0.8934	13.5483	0.8646	15.4753	0.886	15.37
0.8931	13.5732	0.8643	15.504	0.8857	15.3984
0.8928	13.5982	0.864	15.5326	0.8854	15.4268
0.8925	13.6232	0.8637	15.5612	0.8851	15.4552
0.8922	13.6482	0.8634	15.5899	0.8847	15.4835
0.8922	13.6731	0.863	15.6186	0.8844	15.5121
0.8919	13.6981	0.8627	15.6472	0.8841	15.5405
0.8916	13.7231	0.8624	15.6757	0.8838	15.5688
0.8913	13.7482	0.8621	15.7043	0.8835	15.5972
0.8913	13.7732	0.8618	15.7329	0.8832	15.6256
0.8909	13.7982	0.8615	15.7615	0.8829	15.6541
0.8906	13.8232	0.8612	15.7902	0.8829	15.6825
0.8906	13.8481	0.8609	15.8188	0.8823	15.7108
0.8903	13.873	0.8606	15.8474	0.8823	15.7392
0.89	13.898	0.8603	15.876	0.8816	15.7677
0.89	13.923	0.8599	15.9046	0.8816	15.7961
0.8897	13.948	0.8596	15.9332	0.8813	15.8245
0.8897	13.973	0.8596	15.9619	0.881	15.853
0.8894	13.998	0.8593	15.9904	0.8807	15.8813
0.8891	14.023	0.8587	16.019	0.8804	15.9097
0.8888	14.048	0.8587	16.0476	0.8801	15.9381
0.8888	14.0729	0.8584	16.0762	0.8798	15.9664
0.8885	14.0979	0.8581	16.1047	0.8795	15.9948
0.8882	14.1229	0.8578	16.1333	0.8792	16.0232
0.8882	14.1479	0.8575	16.1619	0.8789	16.0515
0.8878	14.1728	0.8572	16.1906	0.8785	16.08
0.8878	14.1978	0.8568	16.2192	0.8782	16.1084
0.8875	14.2227	0.8565	16.2479	0.8779	16.1368
0.8872	14.2478	0.8562	16.2765	0.8776	16.1651
0.8869	14.2727	0.8559	16.3051	0.8773	16.1935
0.8869	14.2977	0.8556	16.3337	0.877	16.2219
0.8866	14.3227	0.8553	16.3624	0.8767	16.2503
0.886	14.3478	0.855	16.391	0.8767	16.2787
0.886	14.3728	0.8547	16.4196	0.8761	16.3071
0.8857	14.3978	0.8544	16.4481	0.8758	16.3355
0.8857	14.4228	0.8541	16.4767	0.8758	16.3639
0.8854	14.4477	0.8537	16.5053	0.8751	16.3923
0.8851	14.4726	0.8534	16.534	0.8748	16.4206
0.8847	14.4975	0.8528	16.5626	0.8745	16.449
0.8847	14.5226	0.8528	16.5911	0.8739	16.4774
0.8844	14.5475	0.8525	16.6197	0.8739	16.5058
0.8844	14.5725	0.8522	16.6483	0.8733	16.5343
0.8841	14.5975	0.8519	16.677	0.8733	16.5626
0.8838	14.6225	0.8516	16.7055	0.8727	16.591
0.8838	14.6475	0.8513	16.7341	0.8727	16.6194
0.8835	14.6724	0.851	16.7627	0.8723	16.6478
0.8835	14.6974	0.8506	16.7914	0.8717	16.6762
0.8832	14.7224	0.8503	16.82	0.8717	16.7046
0.8832	14.7474	0.8503	16.8487	0.8714	16.733
0.8829	14.7723	0.8497	16.8773	0.8711	16.7614
0.8826	14.7973	0.8494	16.9059	0.8708	16.7898
0.8826	14.8224	0.8491	16.9345	0.8705	16.8182
0.8823	14.8474	0.8491	16.9631	0.8702	16.8466
0.8823	14.8725	0.8485	16.9917	0.8699	16.875
0.882	14.8975	0.8485	17.0203	0.8696	16.9034
0.882	14.9226	0.8482	17.0489	0.8692	16.9318
0.8816	14.9476	0.8479	17.0775	0.8689	16.9603
0.8813	14.9726	0.8472	17.1061	0.8686	16.9886
0.881	14.9977	0.8469	17.1347	0.8683	17.0171
0.881	15.0228	0.8469	17.1632	0.868	17.0454
0.8807	15.0478	0.8463	17.1918	0.8677	17.0738
0.8807	15.0728	0.846	17.2203	0.8674	17.1022
0.8804	15.0978	0.846	17.2489	0.8671	17.1306
0.8804	15.1227	0.8454	17.2774	0.8668	17.159
0.8801	15.1476	0.8454	17.3061	0.8665	17.1874
0.8798	15.1726	0.8448	17.3347	0.8661	17.2159
0.8798	15.1976	0.8444	17.3633	0.8658	17.2442
0.8795	15.2226	0.8441	17.3918	0.8655	17.2727
0.8792	15.2477	0.8441	17.4204	0.8652	17.3011
0.8792	15.2728	0.8438	17.449	0.8652	17.3295
0.8789	15.2979	0.8435	17.4775	0.8646	17.358
0.8789	15.3228	0.8432	17.5061	0.8646	17.3864
0.8789	15.3478	0.8429	17.5346	0.8643	17.4148
0.8785	15.3728	0.8426	17.5632	0.864	17.4432
0.8782	15.3979	0.8423	17.5918	0.8637	17.4716
0.8782	15.423	0.842	17.6204	0.8634	17.5
0.8779	15.4479	0.8417	17.6489	0.863	17.5284
0.8779	15.4729	0.8413	17.6775	0.8627	17.5568
0.8779	15.4978	0.841	17.7062	0.8624	17.5852
0.8776	15.5229	0.8407	17.7348	0.8621	17.6136
0.8773	15.548	0.8404	17.7634	0.8618	17.6419
0.877	15.573	0.8401	17.7919	0.8615	17.6704
0.877	15.598	0.8398	17.8206	0.8612	17.6987
0.8767	15.6229	0.8395	17.8493	0.8609	17.7271
0.8767	15.6479	0.8392	17.878	0.8606	17.7555
0.8764	15.673	0.8389	17.9067	0.8603	17.7839
0.8761	15.6981	0.8386	17.9353	0.8599	17.8124
0.8761	15.723	0.8382	17.9639	0.8596	17.8408
0.8758	15.7481	0.8379	17.9924	0.8593	17.8692
0.8758	15.7731	0.8376	18.0211	0.859	17.8976
0.8754	15.7981	0.8373	18.0496	0.8587	17.926
0.8751	15.8231	0.837	18.0782	0.8584	17.9544
0.8751	15.848	0.8367	18.1067	0.8581	17.9828
0.8748	15.873	0.8364	18.1353	0.8578	18.0112
0.8748	15.898	0.8361	18.1639	0.8578	18.0396
0.8745	15.9231	0.8358	18.1924	0.8575	18.0681
0.8745	15.948	0.8355	18.221	0.8572	18.0965
0.8742	15.9729	0.8351	18.2496	0.8568	18.1249
0.8742	15.9979	0.8348	18.2781	0.8565	18.1533
0.8742	16.0228	0.8345	18.3066	0.8562	18.1817
0.8739	16.0479	0.8342	18.3353	0.8559	18.2101
0.8739	16.0729	0.8339	18.364	0.8556	18.2385
0.8736	16.0981	0.8336	18.3925	0.8553	18.2669
0.8736	16.1231	0.8333	18.4212	0.855	18.2953
0.8733	16.1481	0.833	18.4497	0.8547	18.3237
0.873	16.1732	0.833	18.4783	0.8544	18.3521
0.873	16.1982	0.8324	18.5069	0.8541	18.3805
0.8723	16.2233	0.832	18.5354	0.8537	18.4089
0.8723	16.2483	0.8317	18.564	0.8534	18.4372
0.8723	16.2733	0.8314	18.5925	0.8531	18.4656
0.8717	16.2983	0.8311	18.6212	0.8528	18.494
0.8717	16.3232	0.8308	18.6498	0.8525	18.5223
0.8714	16.3482	0.8305	18.6784	0.8522	18.5507
0.8714	16.3731	0.8302	18.7069	0.8519	18.5791
0.8711	16.3982	0.8299	18.7354	0.8516	18.6075
0.8711	16.4232	0.8299	18.764	0.8513	18.6359
0.8708	16.4482	0.8296	18.7926	0.851	18.6643
0.8708	16.4732	0.8293	18.8212	0.8506	18.6927
0.8705	16.4982	0.8286	18.8498	0.8503	18.721
0.8705	16.5232	0.8283	18.8784	0.85	18.7494
0.8702	16.5482	0.8283	18.907	0.8497	18.7778
0.8699	16.5732	0.828	18.9356	0.8491	18.8062
0.8699	16.5982	0.8271	18.9642	0.8488	18.8346
0.8696	16.6231	0.8271	18.9928	0.8485	18.8629
0.8696	16.6481	0.8268	19.0214	0.8482	18.8913
0.8692	16.673	0.8265	19.0499	0.8479	18.9197
0.8692	16.698	0.8262	19.0785	0.8475	18.9481
0.8686	16.7229	0.8258	19.1072	0.8475	18.9766
0.8683	16.748	0.8255	19.1359	0.8472	19.0049
0.8683	16.7731	0.8252	19.1644	0.8466	19.0333
0.868	16.798	0.8249	19.1931	0.8466	19.0617
0.868	16.8232	0.8246	19.2217	0.8463	19.0901
0.8677	16.8482	0.8243	19.2502	0.8457	19.1185
0.8677	16.8731	0.824	19.2788	0.8457	19.1469
0.8674	16.8981	0.8237	19.3074	0.8454	19.1753
0.8671	16.9231	0.8234	19.3358	0.8451	19.2039
0.8671	16.9483	0.8231	19.3644	0.8448	19.2324
0.8671	16.9732	0.8227	19.393	0.8444	19.2607
0.8668	16.9982	0.8224	19.4216	0.8441	19.2891
0.8668	17.0231	0.8221	19.4503	0.8438	19.3175
0.8665	17.0481	0.8218	19.4788	0.8435	19.346
0.8665	17.0732	0.8215	19.5075	0.8432	19.3744
0.8661	17.0982	0.8212	19.5361	0.8429	19.4027
0.8661	17.1232	0.8209	19.5647	0.8426	19.4311
0.8658	17.1482	0.8206	19.5933	0.8423	19.4595
0.8658	17.1732	0.8203	19.622	0.842	19.4879
0.8655	17.1981	0.82	19.6507	0.8417	19.5163
0.8652	17.2232	0.8196	19.6793	0.8413	19.5447
0.8649	17.2482	0.8193	19.7078	0.841	19.5731
0.8646	17.2732	0.819	19.7364	0.8407	19.6015
0.8646	17.2982	0.8187	19.765	0.8404	19.6298
0.8643	17.3232	0.8187	19.7936	0.8401	19.6584
0.8643	17.3483	0.8184	19.8222	0.8398	19.6868
0.864	17.3733	0.8178	19.8507	0.8395	19.7151
0.864	17.3983	0.8175	19.8794	0.8392	19.7435
0.8637	17.4233	0.8172	19.908	0.8392	19.7718
0.8637	17.4484	0.8169	19.9365	0.8389	19.8003
0.8634	17.4734	0.8165	19.9651	0.8382	19.8287
0.863	17.4984	0.8162	19.9938	0.8379	19.8571
0.863	17.5234	0.8159	20.0224	0.8379	19.8854
0.8627	17.5484	0.8156	20.051	0.8376	19.9138
0.8624	17.5734	0.8156	20.0797	0.837	19.9421
0.8624	17.5985	0.815	20.1082	0.837	19.9706
0.8621	17.6234	0.8147	20.137	0.8367	19.999
0.8621	17.6483	0.8147	20.1655	0.8364	20.0274
0.8618	17.6733	0.8141	20.1942	0.8358	20.0558
0.8615	17.6984	0.8138	20.2229	0.8358	20.0842
0.8615	17.7233	0.8134	20.2515	0.8355	20.1125
0.8612	17.7483	0.8131	20.2801	0.8351	20.1409
0.8612	17.7734	0.8128	20.3087	0.8348	20.1693
0.8609	17.7984	0.8128	20.3372	0.8345	20.1978
0.8609	17.8235	0.8122	20.3659	0.8342	20.2261
0.8609	17.8484	0.8122	20.3945	0.8339	20.2546
0.8606	17.8734	0.8116	20.4231	0.8336	20.283
0.8606	17.8984	0.8116	20.4517	0.8333	20.3113
0.8603	17.9234	0.811	20.4803	0.833	20.3397
0.8603	17.9485	0.8107	20.5088	0.8327	20.3681
0.8599	17.9735	0.8103	20.5374	0.8324	20.3964
0.8596	17.9986	0.8103	20.566	0.832	20.4249
0.8596	18.0235	0.8097	20.5945	0.8317	20.4533
0.8593	18.0486	0.8097	20.6231	0.8314	20.4818
0.859	18.0736	0.8091	20.6516	0.8311	20.5102
0.859	18.0986	0.8091	20.6802	0.8308	20.5385
0.8587	18.1236	0.8088	20.7089	0.8305	20.5669
0.8584	18.1487	0.8085	20.7375	0.8302	20.5953
0.8584	18.1738	0.8082	20.766	0.8299	20.6237
0.8581	18.1987	0.8079	20.7946	0.8296	20.6521
0.8581	18.2237	0.8076	20.8232	0.8293	20.6805
0.8578	18.2488	0.8072	20.8518	0.8289	20.709
0.8578	18.2737	0.8069	20.8804	0.8286	20.7374
0.8575	18.2987	0.8066	20.909	0.8283	20.7658
0.8572	18.3238	0.8063	20.9375	0.828	20.7941
0.8572	18.3488	0.806	20.9661	0.8277	20.8225
0.8568	18.3738	0.8057	20.9947	0.8274	20.8509
0.8565	18.3988	0.8054	21.0233	0.8271	20.8792
0.8565	18.4238	0.8051	21.052	0.8268	20.9077
0.8562	18.4488	0.8048	21.0806	0.8265	20.9362
0.8559	18.4738	0.8045	21.1091	0.8262	20.9646
0.8559	18.4988	0.8041	21.1377	0.8258	20.993
0.8556	18.5238	0.8038	21.1663	0.8255	21.0214
0.8556	18.5488	0.8035	21.1949	0.8255	21.0498
0.8553	18.5738	0.8032	21.2235	0.8249	21.0782
0.855	18.5989	0.8029	21.2522	0.8249	21.1066
0.8547	18.6239	0.8023	21.2807	0.8243	21.135
0.8547	18.6489	0.802	21.3092	0.8243	21.1633
0.8547	18.6738	0.8017	21.3377	0.824	21.1918
0.8544	18.6989	0.8014	21.3664	0.8231	21.2202
0.8541	18.724	0.801	21.3949	0.8227	21.2486
0.8541	18.749	0.8007	21.4235	0.8224	21.2771
0.8537	18.774	0.8004	21.4521	0.8221	21.3054
0.8534	18.7989	0.8001	21.4807	0.8218	21.3338
0.8534	18.824	0.7998	21.5093	0.8215	21.3622
0.8531	18.8489	0.7995	21.5379	0.8212	21.3906
0.8528	18.874	0.7992	21.5665	0.8212	21.419
0.8528	18.8989	0.7989	21.595	0.8209	21.4473
0.8525	18.924	0.7986	21.6237	0.8206	21.4758
0.8525	18.949	0.7983	21.6523	0.8203	21.5042
0.8522	18.974	0.7979	21.681	0.82	21.5326
0.8519	18.999	0.7976	21.7096	0.8196	21.561
0.8519	19.024	0.7973	21.7383	0.819	21.5894
0.8516	19.049	0.797	21.7669	0.819	21.6178
0.8516	19.074	0.7967	21.7955	0.8187	21.6463
0.851	19.099	0.7964	21.824	0.8184	21.6746
0.8506	19.124	0.7961	21.8528	0.8181	21.703
0.8506	19.1489	0.7958	21.8813	0.8178	21.7314
0.8503	19.1739	0.7955	21.9101	0.8175	21.7598
0.85	19.1988	0.7952	21.9386	0.8172	21.7882
0.85	19.2238	0.7948	21.9673	0.8169	21.8165
0.85	19.2488	0.7945	21.9959	0.8165	21.845
0.8497	19.2737	0.7942	22.0246	0.8162	21.8734
0.8494	19.2986	0.7939	22.0531	0.8159	21.9019
0.8494	19.3236	0.7933	22.0817	0.8156	21.9304
0.8491	19.3486	0.7933	22.1104	0.8153	21.9588
0.8491	19.3736	0.793	22.1389	0.815	21.9872
0.8488	19.3986	0.7927	22.1676	0.8147	22.0156
0.8488	19.4236	0.7924	22.1962	0.8144	22.0441
0.8485	19.4485	0.7921	22.2248	0.8141	22.0725
0.8482	19.4736	0.7917	22.2534	0.8138	22.1008
0.8482	19.4985	0.7914	22.2822	0.8134	22.1292
0.8479	19.5234	0.7911	22.3107	0.8131	22.1576
0.8475	19.5484	0.7908	22.3394	0.8128	22.186
0.8475	19.5734	0.7905	22.368	0.8125	22.2144
0.8472	19.5985	0.7902	22.3965	0.8122	22.2427
0.8469	19.6234	0.7899	22.4251	0.8119	22.2711
0.8469	19.6486	0.7896	22.4538	0.8116	22.2995
0.8466	19.6736	0.7893	22.4825	0.8113	22.3279
0.8466	19.6985	0.789	22.5112	0.811	22.3563
0.8463	19.7235	0.7886	22.5398	0.8107	22.3848
0.846	19.7486	0.7883	22.5683	0.8103	22.4131
0.8457	19.7736	0.788	22.5968	0.81	22.4415
0.8457	19.7986	0.7877	22.6254	0.8097	22.4699
0.8457	19.8236	0.7874	22.6542	0.8094	22.4984
0.8454	19.8486	0.7871	22.6828	0.8091	22.5268
0.8451	19.8736	0.7868	22.7113	0.8088	22.5552
0.8451	19.8986	0.7865	22.7402	0.8085	22.5836
0.8448	19.9237	0.7862	22.7688	0.8082	22.6119
0.8448	19.9487	0.7859	22.7974	0.8079	22.6403
0.8444	19.9736	0.7855	22.8262	0.8076	22.6686
0.8444	19.9987	0.7852	22.8548	0.8072	22.697
0.8441	20.0236	0.7849	22.8833	0.8069	22.7254
0.8441	20.0486	0.7846	22.9119	0.8066	22.7538
0.8438	20.0737	0.7843	22.9405	0.8063	22.7822
0.8435	20.0987	0.784	22.969	0.806	22.8105
0.8432	20.1238	0.7837	22.9976	0.8057	22.8389
0.8432	20.1487	0.7831	23.0261	0.8054	22.8673
0.8429	20.1738	0.7831	23.0547	0.8051	22.8957
0.8429	20.1987	0.7824	23.0833	0.8048	22.9241
0.8426	20.2237	0.7821	23.1118	0.8045	22.9524
0.8423	20.2488	0.7821	23.1405	0.8041	22.9808
0.842	20.2738	0.7815	23.169	0.8038	23.0092
0.842	20.2989	0.7812	23.1976	0.8035	23.0376
0.8417	20.324	0.7809	23.2262	0.8032	23.066
0.8417	20.349	0.7809	23.2548	0.8029	23.0944
0.8413	20.3739	0.7803	23.2834	0.8026	23.1229
0.841	20.3989	0.78	23.3122	0.8023	23.1513
0.841	20.4239	0.78	23.3408	0.802	23.1797
0.8407	20.4489	0.7796	23.3695	0.8017	23.208
0.8407	20.4738	0.779	23.398	0.8014	23.2364
0.8404	20.4988	0.779	23.4266	0.801	23.2648
0.8401	20.5238	0.7784	23.4551	0.8007	23.2932
0.8401	20.5488	0.7781	23.4837	0.8004	23.3217
0.8398	20.5737	0.7778	23.5124	0.8001	23.35
0.8395	20.5987	0.7775	23.541	0.7998	23.3784
0.8395	20.6237	0.7769	23.5696	0.7995	23.4069
0.8392	20.6487	0.7765	23.5982	0.7992	23.4353
0.8389	20.6736	0.7762	23.6269	0.7989	23.4636
0.8389	20.6986	0.7762	23.6556	0.7986	23.4921
0.8386	20.7236	0.7756	23.6842	0.7983	23.5204
0.8386	20.7485	0.7753	23.7127	0.7979	23.5488
0.8382	20.7735	0.775	23.7413	0.7976	23.5772
0.8379	20.7986	0.7747	23.77	0.797	23.6055
0.8379	20.8236	0.7744	23.7987	0.7967	23.6339
0.8376	20.8486	0.7741	23.8273	0.7964	23.6623
0.8373	20.8736	0.7738	23.8559	0.7961	23.6906
0.8373	20.8986	0.7734	23.8845	0.7958	23.719
0.8373	20.9235	0.7731	23.913	0.7955	23.7474
0.837	20.9486	0.7728	23.9417	0.7952	23.7757
0.8367	20.9735	0.7725	23.9703	0.7948	23.8041
0.8367	20.9986	0.7722	23.9989	0.7945	23.8325
0.8364	21.0236	0.7719	24.0275	0.7942	23.8609
0.8364	21.0485	0.7716	24.0561	0.7939	23.8893
0.8361	21.0734	0.7713	24.0847	0.7936	23.9177
0.8358	21.0985	0.771	24.1133	0.7933	23.946
0.8355	21.1235	0.7707	24.1419	0.793	23.9744
0.8355	21.1484	0.7703	24.1706	0.7927	24.0027
0.8351	21.1736	0.77	24.1993	0.7924	24.0311
0.8351	21.1985	0.7697	24.2279	0.7921	24.0595
0.8348	21.2236	0.7694	24.2564	0.7917	24.088
0.8345	21.2487	0.7691	24.285	0.7914	24.1164
0.8345	21.2737	0.7688	24.3137	0.7911	24.1448
0.8342	21.2987	0.7685	24.3423	0.7908	24.1732
0.8342	21.3237	0.7679	24.371	0.7905	24.2016
0.8339	21.3488	0.7679	24.3996	0.7902	24.2299
0.8333	21.3737	0.7676	24.4282	0.7899	24.2583
0.8333	21.3987	0.7672	24.4568	0.7896	24.2866
0.833	21.4237	0.7669	24.4853	0.7893	24.315
0.8327	21.4487	0.7666	24.5139	0.789	24.3434
0.8327	21.4737	0.7663	24.5424	0.7886	24.3719
0.8324	21.4987	0.7657	24.571	0.7883	24.4002
0.832	21.5237	0.7657	24.5996	0.788	24.4287
0.832	21.5488	0.7654	24.6282	0.7877	24.4571
0.8317	21.5738	0.7651	24.6567	0.7874	24.4854
0.8317	21.5988	0.7645	24.6854	0.7871	24.5138
0.8314	21.6238	0.7641	24.714	0.7868	24.5422
0.8314	21.6489	0.7638	24.7425	0.7865	24.5706
0.8311	21.6738	0.7638	24.7712	0.7862	24.599
0.8308	21.6989	0.7632	24.7998	0.7859	24.6274
0.8305	21.7239	0.7629	24.8284	0.7855	24.6558
0.8305	21.749	0.7626	24.857	0.7852	24.6842
0.8302	21.7741	0.7623	24.8855	0.7849	24.7126
0.8299	21.7991	0.762	24.9143	0.7846	24.741
0.8299	21.8242	0.7617	24.9429	0.7843	24.7694
0.8296	21.8493	0.7614	24.9715	0.784	24.7978
0.8296	21.8743	0.761	25.0001	0.7837	24.8261
0.8293	21.8993	0.7607	25.0286	0.7834	24.8546
0.8293	21.9243	0.7604	25.0572	0.7831	24.8831
0.8289	21.9494	0.7601	25.0859	0.7828	24.9115
0.8286	21.9744	0.7598	25.1145	0.7824	24.94
0.8286	21.9994	0.7595	25.143	0.7821	24.9683
0.8283	22.0245	0.7592	25.1716	0.7818	24.9968
0.8283	22.0496	0.7589	25.2002	0.7815	25.0252
0.828	22.0746	0.7586	25.2288	0.7812	25.0535
0.8277	22.0997	0.7583	25.2574	0.7809	25.0819
0.8277	22.1247	0.7579	25.2861	0.7806	25.1104
0.8274	22.1497	0.7576	25.3146	0.7803	25.1388
0.8271	22.1747	0.7573	25.3432	0.78	25.1673
0.8268	22.1996	0.757	25.3719	0.7793	25.1957
0.8268	22.2246	0.7567	25.4006	0.779	25.2241
0.8268	22.2497	0.7564	25.4291	0.779	25.2525
0.8265	22.2748	0.7561	25.4577	0.7784	25.2808
0.8262	22.2998	0.7558	25.4864	0.7781	25.3093
0.8262	22.3248	0.7552	25.515	0.7781	25.3377
0.8258	22.3498	0.7552	25.5435	0.7778	25.3661
0.8255	22.3747	0.7548	25.5723	0.7775	25.3944
0.8255	22.3998	0.7545	25.6009	0.7769	25.4228
0.8252	22.4248	0.7542	25.6296	0.7765	25.4512
0.8252	22.4498	0.7539	25.6581	0.7762	25.4795
0.8249	22.4748	0.7536	25.6867	0.7762	25.5081
0.8246	22.4997	0.7533	25.7153	0.7756	25.5364
0.8243	22.5247	0.7527	25.744	0.7753	25.5648
0.8243	22.5497	0.7524	25.7725	0.775	25.5931
0.824	22.5747	0.7521	25.8011	0.775	25.6215
0.824	22.5997	0.7514	25.8297	0.7744	25.6499
0.8237	22.6247	0.7511	25.8585	0.7741	25.6782
0.8234	22.6497	0.7508	25.887	0.7738	25.7066
0.8234	22.6747	0.7505	25.9157	0.7734	25.735
0.8231	22.6997	0.7502	25.9442	0.7731	25.7634
0.8231	22.7246	0.7499	25.973	0.7728	25.7919
0.8227	22.7496	0.7496	26.0016	0.7725	25.8203
0.8227	22.7747	0.7493	26.0303	0.7722	25.8487
0.8224	22.7997	0.749	26.0589	0.7719	25.8771
0.8221	22.8247	0.7486	26.0875	0.7716	25.9056
0.8221	22.8497	0.7483	26.1162	0.771	25.934
0.8218	22.8747	0.748	26.1448	0.7707	25.9624
0.8215	22.8996	0.7477	26.1735	0.7703	25.9908
0.8215	22.9247	0.7474	26.2022	0.77	26.0191
0.8212	22.9497	0.7471	26.2308	0.7697	26.0475
0.8209	22.9747	0.7468	26.2593	0.7694	26.0759
0.8209	22.9997	0.7465	26.2881	0.7691	26.1043
0.8206	23.0247	0.7462	26.3166	0.7688	26.1327
0.8206	23.0498	0.7459	26.3452	0.7685	26.1612
0.8203	23.0747	0.7455	26.3738	0.7682	26.1897
0.82	23.0997	0.7452	26.4023	0.7679	26.2181
0.82	23.1247	0.7449	26.4309	0.7676	26.2464
0.8196	23.1496	0.7443	26.4595	0.7672	26.2748
0.8196	23.1746	0.744	26.4881	0.7669	26.3032
0.8193	23.1995	0.744	26.5167	0.7666	26.3316
0.819	23.2245	0.7434	26.5452	0.7663	26.3601
0.8187	23.2494	0.7431	26.5739	0.766	26.3884
0.8187	23.2745	0.7428	26.6025	0.7657	26.4168
0.8184	23.2995	0.7424	26.6311	0.7654	26.4452
0.8181	23.3245	0.7421	26.6597	0.7651	26.4737
0.8181	23.3495	0.7418	26.6883	0.7648	26.5021
0.8181	23.3744	0.7415	26.7169	0.7645	26.5305
0.8178	23.3994	0.7412	26.7456	0.7638	26.5589
0.8175	23.4244	0.7409	26.7742	0.7635	26.5873
0.8175	23.4494	0.7406	26.8028	0.7632	26.6157
0.8172	23.4743	0.7403	26.8314	0.7629	26.6441
0.8169	23.4992	0.74	26.8599	0.7626	26.6725
0.8169	23.5242	0.7397	26.8885	0.7623	26.7008
0.8165	23.5492	0.739	26.9172	0.762	26.7293
0.8165	23.5742	0.739	26.9459	0.7617	26.7576
0.8162	23.5993	0.7387	26.9745	0.7614	26.786
0.8156	23.6242	0.7381	27.0031	0.761	26.8144
0.8156	23.6491	0.7378	27.0316	0.7607	26.8428
0.8153	23.6741	0.7378	27.0603	0.7604	26.8713
0.815	23.6991	0.7372	27.0889	0.7601	26.8998
0.815	23.724	0.7369	27.1175	0.7598	26.9283
0.8147	23.749	0.7366	27.1461	0.7595	26.9567
0.8144	23.774	0.7362	27.1747	0.7592	26.9851
0.8144	23.799	0.7359	27.2033	0.7589	27.0135
0.8141	23.824	0.7356	27.2318	0.7586	27.0419
0.8141	23.8489	0.7353	27.2605	0.7583	27.0703
0.8138	23.8739	0.735	27.2891	0.7579	27.0987
0.8138	23.8989	0.7347	27.3177	0.7576	27.1271
0.8134	23.9239	0.7344	27.3463	0.7573	27.1555
0.8131	23.9491	0.7341	27.3749	0.757	27.1839
0.8131	23.974	0.7338	27.4035	0.7567	27.2122
0.8128	23.9991	0.7335	27.432	0.7564	27.2406
0.8125	24.024	0.7331	27.4606	0.7561	27.269
0.8125	24.049	0.7328	27.4892	0.7558	27.2974
0.8122	24.0739	0.7325	27.5178	0.7555	27.3259
0.8119	24.0988	0.7322	27.5464	0.7552	27.3543
0.8119	24.1239	0.7319	27.5751	0.7548	27.3828
0.8116	24.1488	0.7313	27.6037	0.7542	27.4112
0.8116	24.1738	0.731	27.6324	0.7542	27.4395
0.8113	24.1988	0.7307	27.661	0.7536	27.4679
0.8113	24.2238	0.7304	27.6896	0.7536	27.4963
0.811	24.2488	0.73	27.7181	0.7533	27.5247
0.8107	24.2738	0.7297	27.7466	0.753	27.5531
0.8103	24.2988	0.7294	27.7752	0.7527	27.5814
0.8103	24.3239	0.7291	27.8038	0.7521	27.6098
0.81	24.3488	0.7288	27.8326	0.7517	27.6382
0.81	24.3738	0.7285	27.8612	0.7514	27.6666
0.81	24.3987	0.7282	27.8897	0.7511	27.695
0.8097	24.4239	0.7279	27.9184	0.7508	27.7233
0.8094	24.4489	0.7276	27.947	0.7505	27.7517
0.8094	24.4739	0.7273	27.9757	0.7502	27.7801
0.8091	24.4988	0.7269	28.0043	0.7499	27.8085
0.8091	24.5238	0.7263	28.0328	0.7496	27.8371
0.8088	24.5488	0.726	28.0614	0.7493	27.8654
0.8085	24.574	0.7254	28.0902	0.749	27.8938
0.8085	24.5989	0.7251	28.1189	0.7486	27.9222
0.8082	24.6238	0.7248	28.1474	0.7483	27.9506
0.8079	24.6489	0.7245	28.1761	0.748	27.979
0.8079	24.6738	0.7242	28.2047	0.7477	28.0074
0.8076	24.6988	0.7238	28.2332	0.7474	28.0357
0.8076	24.7237	0.7235	28.2618	0.7471	28.0641
0.8072	24.7487	0.7235	28.2904	0.7468	28.0925
0.8069	24.7737	0.7229	28.3191	0.7465	28.1211
0.8066	24.7988	0.7226	28.3477	0.7459	28.1495
0.8066	24.8238	0.7223	28.3763	0.7459	28.1779
0.8063	24.8487	0.722	28.405	0.7452	28.2063
0.806	24.8736	0.7217	28.4336	0.7449	28.2348
0.806	24.8986	0.7214	28.4622	0.7443	28.2632
0.8057	24.9238	0.7211	28.4908	0.744	28.2916
0.8054	24.9489	0.7207	28.5195	0.744	28.32
0.8054	24.9739	0.7204	28.5481	0.7437	28.3484
0.8054	24.9988	0.7201	28.5766	0.7434	28.3768
0.8051	25.0238	0.7198	28.6052	0.7428	28.4053
0.8048	25.0487	0.7192	28.6339	0.7424	28.4337
0.8048	25.0738	0.7189	28.6625	0.7421	28.4621
0.8045	25.0989	0.7186	28.691	0.7421	28.4905
0.8045	25.1238	0.7183	28.7197	0.7415	28.5188
0.8041	25.1488	0.718	28.7483	0.7412	28.5472
0.8038	25.1737	0.7176	28.7768	0.7409	28.5756
0.8035	25.1987	0.7173	28.8055	0.7409	28.604
0.8035	25.2237	0.717	28.8341	0.7403	28.6324
0.8032	25.2487	0.7167	28.8628	0.74	28.6608
0.8029	25.2736	0.7164	28.8914	0.7397	28.6891
0.8029	25.2987	0.7161	28.9199	0.7393	28.7175
0.8026	25.3236	0.7158	28.9485	0.739	28.7459
0.8026	25.3487	0.7155	28.9772	0.7387	28.7743
0.8023	25.3736	0.7152	29.0058	0.7384	28.8027
0.802	25.3986	0.7149	29.0343	0.7381	28.8311
0.802	25.4236	0.7145	29.0631	0.7378	28.8595
0.8017	25.4486	0.7142	29.0916	0.7375	28.888
0.8014	25.4735	0.7139	29.1202	0.7372	28.9164
0.8014	25.4985	0.7136	29.1488	0.7366	28.9448
0.801	25.5235	0.713	29.1774	0.7362	28.9732
0.801	25.5484	0.7127	29.206	0.7362	29.0016
0.8007	25.5734	0.7124	29.2346	0.7356	29.03
0.8004	25.5984	0.7124	29.2632	0.7353	29.0584
0.8004	25.6234	0.7118	29.2917	0.735	29.0869
0.8001	25.6483	0.7114	29.3202	0.7347	29.1153
0.8001	25.6732	0.7111	29.3488	0.7347	29.1437
0.7998	25.6983	0.7108	29.3774	0.7341	29.1721
0.7995	25.7232	0.7105	29.4059	0.7338	29.2006
0.7995	25.7483	0.7102	29.4345	0.7335	29.229
0.7992	25.7733	0.7099	29.4631	0.7331	29.2574
0.7989	25.7983	0.7096	29.4917	0.7328	29.2858
0.7989	25.8232	0.7093	29.5203	0.7325	29.3143
0.7986	25.8482	0.709	29.5488	0.7322	29.3426
0.7979	25.8733	0.7087	29.5774	0.7319	29.3711
0.7979	25.8982	0.708	29.606	0.7316	29.3995
0.7976	25.9232	0.708	29.6345	0.7313	29.4279
0.7976	25.9482	0.7077	29.6633	0.731	29.4563
0.7973	25.9732	0.7071	29.6919	0.7307	29.4847
0.797	25.9981	0.7068	29.7205	0.7304	29.513
0.797	26.0231	0.7065	29.7491	0.73	29.5415
0.7967	26.048	0.7062	29.7776	0.7297	29.5699
0.7964	26.073	0.7059	29.8062	0.7294	29.5982
0.7964	26.098	0.7056	29.8347	0.7291	29.6266
0.7961	26.123	0.7052	29.8633	0.7288	29.655
0.7961	26.148	0.7049	29.8919	0.7285	29.6834
0.7958	26.173	0.7046	29.9204	0.7279	29.7118
0.7955	26.198	0.7043	29.9491	0.7276	29.7402
0.7955	26.223	0.704	29.9778	0.7276	29.7686
0.7952	26.248	0.7037	30.0063	0.7269	29.797
0.7948	26.273	0.7031	30.0351	0.7266	29.8254
0.7948	26.2979	0.7028	30.0637	0.7263	29.8539
0.7948	26.3229	0.7025	30.0923	0.726	29.8823
0.7945	26.3479	0.7021	30.1209	0.7257	29.9107
0.7942	26.3728	0.7018	30.1494	0.7254	29.9391
0.7939	26.3978	0.7015	30.178	0.7251	29.9676
0.7939	26.4228	0.7009	30.2066	0.7248	29.9959
0.7936	26.4478	0.7006	30.2351	0.7245	30.0243
0.7936	26.4728	0.7003	30.2638	0.7242	30.0526
0.7933	26.4978	0.7	30.2924	0.7238	30.081
0.793	26.5228	0.6997	30.321	0.7235	30.1094
0.793	26.5477	0.6994	30.3496	0.7232	30.1378
0.7927	26.5727	0.699	30.3782	0.7229	30.1662
0.7924	26.5976	0.6987	30.4068	0.7226	30.1945
0.7921	26.6226	0.6984	30.4353	0.7223	30.2229
0.7921	26.6476	0.6981	30.464	0.722	30.2513
0.7921	26.6725	0.6978	30.4925	0.7214	30.2797
0.7917	26.6976	0.6975	30.5212	0.7214	30.3081
0.7914	26.7225	0.6972	30.5499	0.7211	30.3365
0.7911	26.7475	0.6966	30.5785	0.7204	30.3648
0.7911	26.7726	0.6963	30.607	0.7201	30.3933
0.7908	26.7976	0.6959	30.6357	0.7198	30.4217
0.7908	26.8226	0.6956	30.6643	0.7192	30.4501
0.7905	26.8476	0.6953	30.6928	0.7189	30.4785
0.7905	26.8726	0.695	30.7215	0.7186	30.507
0.7902	26.8975	0.6947	30.7501	0.7183	30.5354
0.7902	26.9225	0.6944	30.7787	0.7183	30.5638
0.7899	26.9475	0.6941	30.8074	0.7176	30.5922
0.7896	26.9725	0.6938	30.8359	0.7173	30.6207
0.7893	26.9975	0.6935	30.8645	0.717	30.649
0.7893	27.0225	0.6932	30.8931	0.7167	30.6774
0.789	27.0474	0.6925	30.9217	0.7164	30.7057
0.789	27.0724	0.6925	30.9504	0.7161	30.7341
0.7886	27.0973	0.6922	30.979	0.7158	30.7625
0.7886	27.1223	0.6916	31.0076	0.7155	30.7908
0.7883	27.1472	0.6916	31.0362	0.7152	30.8193
0.788	27.1722	0.6913	31.0649	0.7149	30.8477
0.7877	27.1972	0.6907	31.0935	0.7145	30.876
0.7877	27.2221	0.6904	31.1221	0.7139	30.9044
0.7874	27.2471	0.6901	31.1506	0.7136	30.933
0.7871	27.272	0.6897	31.1793	0.7133	30.9613
0.7871	27.2971	0.6894	31.2078	0.713	30.9898
0.7868	27.322	0.6891	31.2364	0.7127	31.0182
0.7868	27.347	0.6888	31.265	0.7124	31.0466
0.7865	27.3719	0.6885	31.2937	0.7121	31.0749
0.7862	27.3968	0.6882	31.3223	0.7118	31.1034
0.7862	27.4218	0.6879	31.3508	0.7114	31.1318
0.7859	27.4467	0.6876	31.3795	0.7111	31.1602
0.7859	27.4717	0.6873	31.4081	0.7108	31.1886
0.7855	27.4966	0.6866	31.4367	0.7105	31.2171
0.7852	27.5217	0.6863	31.4653	0.7102	31.2455
0.7849	27.5467	0.686	31.494	0.7099	31.2739
0.7849	27.5716	0.6857	31.5225	0.7096	31.3022
0.7849	27.5966	0.6854	31.5511	0.7093	31.3307
0.7846	27.6215	0.6851	31.5797	0.709	31.3591
0.7843	27.6465	0.6848	31.6083	0.7087	31.3874
0.7843	27.6714	0.6845	31.6368	0.7083	31.4158
0.784	27.6963	0.6842	31.6654	0.7077	31.4442
0.7837	27.7213	0.6839	31.694	0.7074	31.4726
0.7837	27.7463	0.6835	31.7226	0.7071	31.501
0.7834	27.7712	0.6829	31.7512	0.7068	31.5293
0.7831	27.7962	0.6829	31.7798	0.7065	31.5577
0.7831	27.8212	0.6823	31.8085	0.7062	31.5861
0.7828	27.8461	0.682	31.8372	0.7059	31.6145
0.7824	27.8711	0.6817	31.8658	0.7056	31.6429
0.7824	27.8961	0.6814	31.8945	0.7052	31.6713
0.7821	27.9211	0.6811	31.9231	0.7049	31.6997
0.7821	27.946	0.6808	31.9517	0.7046	31.7281
0.7818	27.971	0.6804	31.9802	0.7043	31.7565
0.7815	27.9959	0.6801	32.0089	0.704	31.7849
0.7815	28.0208	0.6798	32.0375	0.7037	31.8133
0.7812	28.0458	0.6795	32.0662	0.7034	31.8417
0.7809	28.0707	0.6792	32.0948	0.7031	31.8702
0.7809	28.0957	0.6789	32.1235	0.7028	31.8986
0.7803	28.1207	0.6786	32.152	0.7025	31.927
0.78	28.1456	0.6783	32.1806	0.7021	31.9554
0.78	28.1708	0.6777	32.2093	0.7018	31.9838
0.7796	28.1957	0.6773	32.2378	0.7015	32.0123
0.7796	28.2207	0.677	32.2664	0.7009	32.0406
0.7793	28.2457	0.6767	32.295	0.7006	32.0691
0.779	28.2706	0.6764	32.3236	0.7003	32.0975
0.7787	28.2955	0.6761	32.3522	0.7003	32.1259
0.7787	28.3204	0.6755	32.3808	0.6997	32.1543
0.7784	28.3455	0.6752	32.4094	0.6994	32.1828
0.7784	28.3704	0.6749	32.438	0.699	32.2112
0.7781	28.3953	0.6746	32.4666	0.6987	32.2396
0.7778	28.4203	0.6742	32.4951	0.6984	32.268
0.7778	28.4453	0.6739	32.5237	0.6981	32.2963
0.7775	28.4702	0.6736	32.5524	0.6978	32.3247
0.7775	28.4952	0.6733	32.581	0.6975	32.3531
0.7772	28.5202	0.6727	32.6095	0.6972	32.3815
0.7772	28.5451	0.6724	32.6382	0.6969	32.4099
0.7769	28.5701	0.6724	32.6667	0.6966	32.4384
0.7765	28.5951	0.6718	32.6954	0.6963	32.4668
0.7762	28.6201	0.6715	32.724	0.6959	32.4951
0.7762	28.6452	0.6711	32.7526	0.6953	32.5237
0.7759	28.6702	0.6708	32.7812	0.695	32.552
0.7756	28.6952	0.6705	32.8098	0.6947	32.5804
0.7756	28.7201	0.6702	32.8383	0.6944	32.6088
0.7753	28.7451	0.6699	32.8671	0.6941	32.6373
0.775	28.7701	0.6696	32.8957	0.6938	32.6657
0.775	28.7951	0.669	32.9243	0.6932	32.6941
0.775	28.82	0.6687	32.953	0.6928	32.7225
0.7747	28.8449	0.6684	32.9815	0.6925	32.7508
0.7744	28.8699	0.668	33.0102	0.6922	32.7792
0.7741	28.8948	0.6677	33.0387	0.6919	32.8076
0.7741	28.9198	0.6674	33.0673	0.6916	32.836
0.7738	28.9449	0.6671	33.0959	0.6913	32.8645
0.7734	28.9698	0.6668	33.1245	0.691	32.8928
0.7734	28.9948	0.6665	33.1532	0.6907	32.9212
0.7731	29.0197	0.6662	33.1817	0.6904	32.9497
0.7731	29.0448	0.6659	33.2103	0.6901	32.978
0.7728	29.0698	0.6656	33.2389	0.6897	33.0064
0.7725	29.0948	0.6653	33.2675	0.6891	33.0348
0.7725	29.1198	0.6649	33.296	0.6888	33.0632
0.7722	29.1448	0.6646	33.3247	0.6885	33.0916
0.7719	29.1697	0.6643	33.3533	0.6882	33.1199
0.7719	29.1947	0.6637	33.3819	0.6879	33.1484
0.7716	29.2196	0.6637	33.4105	0.6876	33.1768
0.7716	29.2446	0.6631	33.439	0.6873	33.2052
0.7713	29.2695	0.6628	33.4676	0.687	33.2337
0.771	29.2945	0.6625	33.4962	0.6866	33.2621
0.771	29.3195	0.6622	33.5248	0.6863	33.2905
0.7707	29.3445	0.6618	33.5534	0.686	33.3189
0.7703	29.3695	0.6615	33.582	0.6857	33.3473
0.77	29.3946	0.6612	33.6106	0.6854	33.3757
0.77	29.4197	0.6609	33.6393	0.6851	33.4041
0.7697	29.4447	0.6606	33.6679	0.6848	33.4324
0.7697	29.4696	0.66	33.6965	0.6845	33.4609
0.7694	29.4946	0.6597	33.7251	0.6839	33.4893
0.7694	29.5195	0.6594	33.7537	0.6835	33.5178
0.7691	29.5445	0.6591	33.7824	0.6832	33.5462
0.7688	29.5696	0.6587	33.811	0.6829	33.5745
0.7688	29.5945	0.6587	33.8396	0.6826	33.603
0.7685	29.6195	0.6581	33.8681	0.6823	33.6314
0.7685	29.6445	0.6578	33.8968	0.682	33.6597
0.7682	29.6694	0.6575	33.9254	0.6817	33.6882
0.7682	29.6944	0.6572	33.9541	0.6814	33.7166
0.7676	29.7193	0.6569	33.9827	0.6811	33.745
0.7676	29.7442	0.6566	34.0113	0.6808	33.7734
0.7672	29.7692	0.6563	34.0399	0.6804	33.8017
0.7669	29.7941	0.6556	34.0685	0.6801	33.8301
0.7669	29.8192	0.6553	34.097	0.6798	33.8584
0.7666	29.8441	0.655	34.1256	0.6795	33.8868
0.7666	29.8691	0.6547	34.1542	0.6792	33.9152
0.7663	29.894	0.6544	34.1828	0.6786	33.9435
0.766	29.919	0.6541	34.2115	0.6783	33.9719
0.766	29.944	0.6538	34.2402	0.6783	34.0002
0.7657	29.969	0.6535	34.2688	0.6777	34.0286
0.7654	29.994	0.6532	34.2973	0.6773	34.0569
0.7654	30.0189	0.6529	34.3259	0.677	34.0853
0.7651	30.0438	0.6525	34.3545	0.6767	34.1137
0.7651	30.0688	0.6522	34.383	0.6764	34.1422
0.7648	30.0938	0.6516	34.4115	0.6761	34.1706
0.7645	30.1187	0.6513	34.4401	0.6758	34.1991
0.7641	30.1436	0.651	34.4688	0.6755	34.2274
0.7641	30.1686	0.6507	34.4973	0.6752	34.2559
0.7638	30.1936	0.6501	34.5259	0.6749	34.2842
0.7638	30.2185	0.6498	34.5544	0.6746	34.3126
0.7635	30.2435	0.6494	34.5831	0.6742	34.3409
0.7629	30.2685	0.6491	34.6117	0.6739	34.3694
0.7629	30.2934	0.6488	34.6403	0.6733	34.3978
0.7626	30.3183	0.6485	34.6688	0.673	34.4262
0.7623	30.3433	0.6482	34.6973	0.6727	34.4547
0.7623	30.3682	0.6476	34.7261	0.6727	34.4831
0.762	30.3932	0.6473	34.7547	0.6724	34.5114
0.7617	30.4182	0.6473	34.7833	0.6721	34.5399
0.7617	30.4431	0.6467	34.812	0.6715	34.5683
0.7614	30.4681	0.6463	34.8406	0.6711	34.5967
0.761	30.4931	0.646	34.8692	0.6708	34.6251
0.761	30.5181	0.6457	34.8979	0.6705	34.6535
0.7607	30.543	0.6454	34.9265	0.6702	34.6819
0.7607	30.5679	0.6451	34.955	0.6699	34.7102
0.7604	30.5929	0.6448	34.9836	0.6696	34.7387
0.7601	30.6178	0.6445	35.0121	0.6693	34.7671
0.7598	30.6428	0.6439	35.0407	0.669	34.7954
0.7598	30.6678	0.6436	35.0694	0.6687	34.8238
0.7595	30.6928	0.6436	35.098	0.6684	34.8523
0.7592	30.7177	0.6429	35.1266	0.668	34.8807
0.7592	30.7427	0.6426	35.1553	0.6671	34.909
0.7589	30.7677	0.6423	35.1838	0.6668	34.9374
0.7589	30.7926	0.642	35.2124	0.6665	34.9658
0.7586	30.8176	0.6417	35.2409	0.6662	34.9942
0.7583	30.8426	0.6414	35.2696	0.6659	35.0226
0.7583	30.8676	0.6411	35.2982	0.6656	35.0509
0.7579	30.8925	0.6408	35.3268	0.6653	35.0794
0.7576	30.9175	0.6405	35.3553	0.6649	35.1078
0.7576	30.9424	0.6398	35.384	0.6646	35.1361
0.7573	30.9674	0.6395	35.4125	0.6643	35.1645
0.7573	30.9924	0.6392	35.4411	0.664	35.1928
0.757	31.0174	0.6389	35.4696	0.6637	35.2212
0.757	31.0424	0.6386	35.4982	0.6634	35.2497
0.7567	31.0675	0.6383	35.5268	0.6631	35.2781
0.7564	31.0924	0.638	35.5555	0.6625	35.3065
0.7561	31.1173	0.6377	35.584	0.6625	35.3348
0.7561	31.1422	0.6374	35.6125	0.6618	35.3633
0.7561	31.1673	0.637	35.6412	0.6618	35.3916
0.7558	31.1922	0.6364	35.6698	0.6612	35.42
0.7555	31.2172	0.6361	35.6984	0.6609	35.4483
0.7552	31.2422	0.6358	35.7269	0.6606	35.4767
0.7548	31.2672	0.6355	35.7555	0.6603	35.5051
0.7548	31.2922	0.6352	35.7842	0.66	35.5335
0.7545	31.3171	0.6349	35.8127	0.6597	35.5619
0.7542	31.3421	0.6346	35.8412	0.6594	35.5903
0.7542	31.3671	0.6343	35.8698	0.6591	35.6187
0.7539	31.392	0.6336	35.8984	0.6587	35.6471
0.7536	31.417	0.6336	35.9271	0.6584	35.6756
0.7536	31.442	0.6333	35.9556	0.6581	35.704
0.7533	31.4671	0.6327	35.9843	0.6578	35.7323
0.7533	31.492	0.6324	36.0128	0.6575	35.7608
0.753	31.5169	0.6321	36.0414	0.6572	35.7892
0.7527	31.5418	0.6318	36.07	0.6569	35.8176
0.7527	31.5668	0.6315	36.0985	0.6563	35.8459
0.7524	31.5917	0.6312	36.1271	0.656	35.8744
0.7521	31.6168	0.6308	36.1557	0.6556	35.9028
0.7521	31.6417	0.6305	36.1843	0.6553	35.9311
0.7517	31.6668	0.6302	36.2129	0.655	35.9596
0.7514	31.6917	0.6299	36.2416	0.6547	35.988
0.7514	31.7167	0.6296	36.2701	0.6544	36.0164
0.7511	31.7417	0.629	36.2987	0.6541	36.0448
0.7511	31.7667	0.6287	36.3273	0.6538	36.0732
0.7508	31.7916	0.6284	36.3559	0.6535	36.1016
0.7505	31.8166	0.6281	36.3844	0.6532	36.1299
0.7505	31.8416	0.6277	36.413	0.6529	36.1583
0.7502	31.8665	0.6274	36.4416	0.6525	36.1868
0.7499	31.8915	0.6271	36.4702	0.6519	36.2152
0.7499	31.9165	0.6268	36.4988	0.6519	36.2436
0.7496	31.9414	0.6265	36.5273	0.6513	36.272
0.7496	31.9664	0.6262	36.5559	0.651	36.3005
0.7493	31.9913	0.6259	36.5846	0.6507	36.3288
0.749	32.0162	0.625	36.6132	0.6504	36.3572
0.749	32.0414	0.6246	36.6418	0.6501	36.3856
0.7486	32.0663	0.6243	36.6703	0.6498	36.414
0.7483	32.0913	0.624	36.6989	0.6494	36.4424
0.7483	32.1163	0.6237	36.7275	0.6491	36.4708
0.748	32.1413	0.6234	36.7561	0.6488	36.4992
0.7477	32.1663	0.6231	36.7846	0.6485	36.5275
0.7477	32.1913	0.6228	36.8132	0.6482	36.5559
0.7474	32.2162	0.6225	36.8418	0.6476	36.5843
0.7471	32.2413	0.6218	36.8703	0.6476	36.6126
0.7468	32.2662	0.6215	36.8989	0.647	36.641
0.7468	32.2913	0.6212	36.9275	0.6467	36.6694
0.7468	32.3162	0.6209	36.9561	0.6463	36.6978
0.7462	32.3412	0.6206	36.9846	0.646	36.7262
0.7462	32.3661	0.6203	37.0132	0.6457	36.7547
0.7459	32.391	0.62	37.0418	0.6454	36.783
0.7459	32.416	0.6197	37.0703	0.6451	36.8114
0.7452	32.4409	0.6194	37.0989	0.6448	36.8397
0.7449	32.4658	0.6187	37.1274	0.6445	36.8681
0.7449	32.4908	0.6184	37.1562	0.6442	36.8966
0.7446	32.5157	0.6181	37.1847	0.6439	36.9249
0.7443	32.5406	0.6178	37.2133	0.6436	36.9534
0.7443	32.5656	0.6175	37.242	0.6432	36.9817
0.744	32.5905	0.6172	37.2706	0.6426	37.0101
0.744	32.6155	0.6169	37.2991	0.6423	37.0384
0.7437	32.6405	0.6166	37.3277	0.642	37.0669
0.7434	32.6654	0.6163	37.3562	0.642	37.0953
0.7431	32.6903	0.616	37.3849	0.6411	37.1237
0.7431	32.7152	0.6153	37.4136	0.6411	37.152
0.7428	32.7402	0.615	37.4421	0.6405	37.1804
0.7428	32.7651	0.6147	37.4708	0.6401	37.2089
0.7424	32.79	0.6144	37.4993	0.6398	37.2372
0.7421	32.815	0.6141	37.5279	0.6395	37.2656
0.7418	32.8399	0.6138	37.5564	0.6392	37.2941
0.7418	32.8649	0.6135	37.5849	0.6389	37.3224
0.7415	32.89	0.6132	37.6135	0.6386	37.3508
0.7415	32.9149	0.6129	37.6421	0.6383	37.3792
0.7412	32.9398	0.6122	37.6707	0.638	37.4075
0.7409	32.9647	0.6122	37.6993	0.6377	37.436
0.7409	32.9898	0.6116	37.7279	0.637	37.4644
0.7406	33.0148	0.6113	37.7566	0.6367	37.4929
0.7406	33.0397	0.611	37.7852	0.6367	37.5213
0.7403	33.0647	0.6107	37.8137	0.6361	37.5497
0.74	33.0896	0.6104	37.8424	0.6358	37.578
0.7397	33.1146	0.6101	37.8709	0.6355	37.6064
0.7397	33.1397	0.6098	37.8994	0.6352	37.6348
0.7393	33.1648	0.6094	37.928	0.6349	37.6632
0.7393	33.1897	0.6091	37.9566	0.6346	37.6916
0.739	33.2147	0.6085	37.9852	0.6343	37.72
0.7387	33.2396	0.6082	38.0139	0.6339	37.7484
0.7387	33.2645	0.6079	38.0426	0.6336	37.7767
0.7384	33.2896	0.6076	38.0712	0.6333	37.8051
0.7384	33.3146	0.6073	38.0998	0.633	37.8334
0.7381	33.3396	0.607	38.1284	0.6327	37.8618
0.7378	33.3646	0.6067	38.157	0.6324	37.8902
0.7378	33.3896	0.6063	38.1855	0.6318	37.9186
0.7375	33.4146	0.606	38.2141	0.6315	37.947
0.7375	33.4396	0.6054	38.2428	0.6312	37.9754
0.7372	33.4646	0.6051	38.2714	0.6308	38.0038
0.7369	33.4895	0.6048	38.2999	0.6305	38.0322
0.7366	33.5145	0.6045	38.3285	0.6302	38.0605
0.7366	33.5395	0.6042	38.3572	0.6299	38.089
0.7362	33.5644	0.6039	38.3858	0.6296	38.1174
0.7359	33.5894	0.6036	38.4144	0.6293	38.1458
0.7359	33.6144	0.6032	38.443	0.629	38.1743
0.7356	33.6395	0.6029	38.4716	0.6287	38.2027
0.7353	33.6644	0.6023	38.5002	0.6284	38.231
0.7353	33.6894	0.602	38.5288	0.6281	38.2594
0.735	33.7143	0.6017	38.5574	0.6277	38.2878
0.7347	33.7393	0.6014	38.5862	0.6271	38.3162
0.7347	33.7643	0.6011	38.6148	0.6268	38.3446
0.7344	33.7893	0.6008	38.6434	0.6265	38.373
0.7344	33.8143	0.6005	38.672	0.6262	38.4015
0.7338	33.8393	0.6001	38.7006	0.6259	38.4299
0.7338	33.8643	0.5995	38.7292	0.6256	38.4583
0.7335	33.8893	0.5992	38.7578	0.6253	38.4866
0.7335	33.9143	0.5986	38.7863	0.625	38.515
0.7331	33.9392	0.5983	38.815	0.6246	38.5434
0.7331	33.9641	0.598	38.8436	0.6243	38.5717
0.7328	33.9891	0.5977	38.8722	0.6237	38.6001
0.7325	34.014	0.5974	38.9007	0.6234	38.6285
0.7322	34.039	0.597	38.9294	0.6231	38.6568
0.7322	34.064	0.5967	38.9579	0.6231	38.6853
0.7319	34.089	0.5964	38.9865	0.6225	38.7136
0.7319	34.114	0.5958	39.0152	0.6222	38.7421
0.7316	34.139	0.5955	39.0439	0.6218	38.7704
0.7313	34.164	0.5955	39.0725	0.6215	38.7988
0.7313	34.1889	0.5949	39.1011	0.6212	38.8272
0.731	34.2139	0.5946	39.1298	0.6209	38.8556
0.7307	34.2389	0.5943	39.1584	0.6206	38.884
0.7307	34.2638	0.5939	39.1871	0.6203	38.9124
0.7304	34.2888	0.5936	39.2157	0.62	38.9409
0.73	34.3139	0.5933	39.2444	0.6197	38.9692
0.73	34.339	0.593	39.273	0.6194	38.9976
0.7297	34.3639	0.5927	39.3016	0.6191	39.026
0.7297	34.3889	0.5921	39.3302	0.6187	39.0544
0.7294	34.4138	0.5921	39.3588	0.6181	39.0828
0.7291	34.4388	0.5915	39.3874	0.6178	39.1112
0.7288	34.4637	0.5912	39.4159	0.6175	39.1396
0.7288	34.4886	0.5908	39.4445	0.6172	39.168
0.7285	34.5137	0.5905	39.4731	0.6169	39.1964
0.7282	34.5386	0.5902	39.5016	0.6166	39.2248
0.7282	34.5636	0.5899	39.5303	0.6163	39.2532
0.7276	34.5885	0.5896	39.5589	0.616	39.2816
0.7276	34.6134	0.5893	39.5876	0.6156	39.3101
0.7273	34.6385	0.5887	39.6161	0.615	39.3385
0.7269	34.6634	0.5884	39.6448	0.6144	39.367
0.7269	34.6884	0.5881	39.6735	0.6141	39.3954
0.7266	34.7133	0.5877	39.7021	0.6138	39.4239
0.7263	34.7382	0.5874	39.7306	0.6135	39.4524
0.7263	34.7632	0.5871	39.7592	0.6132	39.4808
0.726	34.7881	0.5868	39.7877	0.6129	39.5092
0.7257	34.8131	0.5865	39.8162	0.6125	39.5376
0.7254	34.838	0.5859	39.8447	0.6122	39.5661
0.7254	34.863	0.5856	39.8733	0.6119	39.5944
0.7251	34.888	0.5853	39.9019	0.6116	39.6229
0.7251	34.9129	0.585	39.9305	0.6113	39.6512
0.7248	34.9379	0.5846	39.9592	0.611	39.6796
0.7245	34.9629	0.5843	39.9877	0.6107	39.708
0.7245	34.9879	0.584	40.0163	0.6104	39.7364
0.7242	35.0129	0.5837	40.0448	0.6098	39.7649
0.7238	35.0379	0.5834	40.0734	0.6098	39.7933
0.7238	35.0628	0.5831	40.102	0.6091	39.8217
0.7235	35.0878	0.5825	40.1305	0.6091	39.8501
0.7232	35.1127	0.5822	40.1592	0.6085	39.8785
0.7232	35.1376	0.5819	40.1878	0.6082	39.907
0.7229	35.1627	0.5815	40.2165	0.6079	39.9356
0.7226	35.1876	0.5812	40.2451	0.6076	39.964
0.7226	35.2126	0.5809	40.2737	0.6073	39.9923
0.7223	35.2376	0.5806	40.3022	0.607	40.0208
0.722	35.2626	0.5803	40.3309	0.6067	40.0493
0.722	35.2875	0.58	40.3595	0.6063	40.0778
0.7217	35.3124	0.5797	40.3881	0.606	40.1061
0.7214	35.3374	0.5791	40.4168	0.6057	40.1345
0.7214	35.3623	0.5788	40.4454	0.6054	40.163
0.7211	35.3873	0.5784	40.474	0.6048	40.1914
0.7207	35.4123	0.5781	40.5026	0.6045	40.2198
0.7207	35.4372	0.5778	40.5313	0.6042	40.2483
0.7204	35.4621	0.5775	40.5599	0.6039	40.2766
0.7201	35.487	0.5772	40.5885	0.6036	40.3051
0.7201	35.512	0.5769	40.6171	0.6032	40.3334
0.7198	35.537	0.5763	40.6457	0.6029	40.3618
0.7195	35.562	0.5763	40.6742	0.6026	40.3902
0.7195	35.5869	0.5757	40.7028	0.602	40.4186
0.7192	35.6119	0.5753	40.7313	0.6017	40.447
0.7189	35.637	0.575	40.7598	0.6014	40.4754
0.7189	35.662	0.5747	40.7884	0.6011	40.5039
0.7186	35.687	0.5741	40.8169	0.6008	40.5323
0.7183	35.712	0.5738	40.8456	0.6005	40.5607
0.7183	35.7369	0.5735	40.8741	0.6001	40.5891
0.718	35.7618	0.5732	40.9029	0.5998	40.6176
0.718	35.7867	0.5726	40.9315	0.5995	40.646
0.7176	35.8117	0.5722	40.9602	0.5992	40.6744
0.7173	35.8366	0.5719	40.9888	0.5989	40.7028
0.717	35.8617	0.5716	41.0174	0.5986	40.7312
0.717	35.8866	0.5713	41.046	0.5983	40.7595
0.7167	35.9116	0.571	41.0746	0.598	40.7879
0.7167	35.9366	0.5707	41.1032	0.5977	40.8164
0.7164	35.9617	0.5704	41.1317	0.5974	40.8448
0.7161	35.9866	0.5701	41.1604	0.597	40.8732
0.7161	36.0115	0.5698	41.1889	0.5967	40.9016
0.7158	36.0366	0.5691	41.2175	0.5961	40.9302
0.7155	36.0615	0.5688	41.2461	0.5958	40.9586
0.7152	36.0865	0.5685	41.2747	0.5955	40.987
0.7152	36.1115	0.5682	41.3033	0.5952	41.0154
0.7152	36.1364	0.5679	41.3319	0.5949	41.0438
0.7149	36.1614	0.5676	41.3605	0.5946	41.0722
0.7145	36.1863	0.5673	41.389	0.5943	41.1006
0.7142	36.2113	0.567	41.4176	0.5939	41.1291
0.7142	36.2362	0.5667	41.4462	0.5936	41.1575
0.7139	36.2611	0.5664	41.4748	0.5933	41.186
0.7136	36.2861	0.5657	41.5033	0.5927	41.2144
0.7136	36.311	0.5654	41.5319	0.5924	41.2428
0.7133	36.336	0.5651	41.5605	0.5921	41.2713
0.713	36.361	0.5648	41.589	0.5918	41.2997
0.713	36.386	0.5645	41.6177	0.5915	41.328
0.7127	36.411	0.5642	41.6463	0.5912	41.3564
0.7127	36.436	0.5639	41.6749	0.5908	41.3849
0.7124	36.4609	0.5636	41.7034	0.5905	41.4134
0.7121	36.4859	0.5633	41.7321	0.5902	41.4419
0.7118	36.5109	0.5629	41.7607	0.5899	41.4703
0.7118	36.5358	0.5623	41.7894	0.5896	41.4987
0.7114	36.5608	0.5623	41.8181	0.589	41.5272
0.7111	36.5858	0.5617	41.8468	0.5887	41.5556
0.7111	36.6108	0.5614	41.8754	0.5884	41.5841
0.7108	36.6358	0.5611	41.9039	0.5881	41.6125
0.7108	36.6608	0.5608	41.9325	0.5877	41.641
0.7105	36.6857	0.5605	41.961	0.5871	41.6694
0.7099	36.7107	0.5602	41.9898	0.5868	41.6978
0.7096	36.7356	0.5598	42.0183	0.5865	41.7262
0.7096	36.7605	0.5595	42.047	0.5862	41.7546
0.7093	36.7854	0.5592	42.0756	0.5859	41.783
0.7093	36.8104	0.5586	42.1041	0.5856	41.8113
0.709	36.8353	0.5583	42.1328	0.5853	41.8397
0.7087	36.8602	0.558	42.1614	0.585	41.8682
0.7087	36.8852	0.5577	42.19	0.5846	41.8966
0.7083	36.9101	0.5574	42.2186	0.5843	41.9251
0.708	36.9351	0.5571	42.2473	0.584	41.9536
0.708	36.96	0.5567	42.2759	0.5834	41.9821
0.7077	36.9849	0.5564	42.3045	0.5831	42.0104
0.7074	37.0099	0.5561	42.3331	0.5828	42.0388
0.7074	37.0349	0.5558	42.3617	0.5825	42.0672
0.7071	37.0598	0.5555	42.3903	0.5822	42.0956
0.7068	37.0847	0.5549	42.4189	0.5819	42.124
0.7065	37.1098	0.5546	42.4474	0.5815	42.1525
0.7065	37.1348	0.5543	42.476	0.5812	42.181
0.7062	37.1598	0.554	42.5045	0.5809	42.2094
0.7062	37.1847	0.5536	42.5331	0.5806	42.2378
0.7059	37.2097	0.5533	42.5618	0.5803	42.2662
0.7056	37.2346	0.553	42.5904	0.58	42.2946
0.7056	37.2596	0.5524	42.619	0.5794	42.3229
0.7052	37.2846	0.5521	42.6475	0.5791	42.3513
0.7049	37.3095	0.5518	42.6761	0.5788	42.3797
0.7049	37.3345	0.5515	42.7047	0.5784	42.408
0.7046	37.3594	0.5512	42.7334	0.5781	42.4364
0.7043	37.3843	0.5509	42.7619	0.5778	42.4648
0.7043	37.4093	0.5505	42.7904	0.5775	42.4933
0.704	37.4342	0.5502	42.8191	0.5772	42.5217
0.7037	37.4592	0.5499	42.8478	0.5769	42.5502
0.7037	37.4841	0.5496	42.8763	0.5766	42.5785
0.7034	37.5091	0.5493	42.9049	0.5763	42.6069
0.7034	37.534	0.5487	42.9334	0.576	42.6352
0.7031	37.559	0.5481	42.9621	0.5757	42.6636
0.7028	37.5839	0.5478	42.9907	0.575	42.6921
0.7025	37.6088	0.5474	43.0192	0.5747	42.7205
0.7025	37.6338	0.5471	43.0478	0.5744	42.7489
0.7021	37.6587	0.5468	43.0763	0.5741	42.7774
0.7018	37.6837	0.5465	43.1049	0.5738	42.8058
0.7018	37.7087	0.5462	43.1335	0.5735	42.8341
0.7015	37.7337	0.5459	43.1621	0.5732	42.8625
0.7012	37.7587	0.5456	43.1907	0.5729	42.8909
0.7012	37.7836	0.5453	43.2192	0.5726	42.9193
0.7009	37.8086	0.5447	43.2479	0.5722	42.9478
0.7006	37.8335	0.5443	43.2765	0.5719	42.9762
0.7006	37.8586	0.544	43.305	0.5716	43.0047
0.7003	37.8836	0.5437	43.3336	0.571	43.033
0.7	37.9085	0.5434	43.3622	0.5707	43.0615
0.7	37.9336	0.5431	43.3909	0.5704	43.0899
0.6997	37.9585	0.5428	43.4195	0.5701	43.1183
0.6994	37.9835	0.5425	43.4481	0.5698	43.1466
0.6994	38.0084	0.5422	43.4768	0.5695	43.1751
0.699	38.0335	0.5419	43.5053	0.5691	43.2035
0.699	38.0584	0.5412	43.534	0.5688	43.2318
0.6987	38.0834	0.5409	43.5626	0.5685	43.2602
0.6984	38.1084	0.5406	43.5911	0.5682	43.2887
0.6981	38.1333	0.5403	43.6197	0.5679	43.3171
0.6981	38.1583	0.54	43.6484	0.5673	43.3455
0.6978	38.1832	0.5397	43.6769	0.567	43.3739
0.6975	38.2082	0.5394	43.7056	0.5667	43.4023
0.6975	38.2332	0.5391	43.7342	0.5664	43.4307
0.6972	38.2581	0.5388	43.7628	0.566	43.4591
0.6969	38.283	0.5381	43.7913	0.5657	43.4875
0.6969	38.3079	0.5378	43.82	0.5654	43.5158
0.6966	38.3329	0.5378	43.8485	0.5651	43.5443
0.6963	38.3578	0.5372	43.8771	0.5648	43.5727
0.6963	38.3828	0.5369	43.9056	0.5645	43.601
0.6959	38.4078	0.5366	43.9342	0.5642	43.6294
0.6959	38.4327	0.5363	43.9627	0.5639	43.6578
0.6956	38.4576	0.536	43.9913	0.5636	43.6862
0.6953	38.4825	0.5357	44.0201	0.5626	43.7146
0.6953	38.5075	0.5354	44.0487	0.5626	43.743
0.695	38.5324	0.535	44.0773	0.562	43.7713
0.6947	38.5573	0.5344	44.1059	0.5617	43.7998
0.6944	38.5823	0.5341	44.1345	0.5614	43.8282
0.6944	38.6072	0.5341	44.1631	0.5611	43.8565
0.6941	38.6322	0.5335	44.1917	0.5608	43.8849
0.6941	38.6571	0.5332	44.2203	0.5605	43.9133
0.6938	38.6821	0.5329	44.2489	0.5602	43.9417
0.6935	38.7071	0.5326	44.2775	0.5598	43.9701
0.6935	38.732	0.5323	44.3062	0.5595	43.9985
0.6932	38.7571	0.5319	44.3348	0.5592	44.0269
0.6928	38.782	0.5316	44.3634	0.5589	44.0554
0.6928	38.807	0.5313	44.392	0.5583	44.0838
0.6922	38.832	0.531	44.4207	0.558	44.1121
0.6919	38.857	0.5307	44.4493	0.5577	44.1407
0.6919	38.8819	0.5301	44.4779	0.5574	44.1691
0.6916	38.9068	0.5298	44.5065	0.5571	44.1975
0.6913	38.9318	0.5295	44.535	0.5567	44.2259
0.6913	38.9567	0.5292	44.5636	0.5564	44.2543
0.691	38.9817	0.5288	44.5921	0.5561	44.2827
0.6907	39.0066	0.5285	44.6209	0.5558	44.311
0.6907	39.0315	0.5282	44.6495	0.5555	44.3395
0.6904	39.0567	0.5279	44.6781	0.5552	44.3678
0.6901	39.0816	0.5273	44.7067	0.5546	44.3963
0.6901	39.1065	0.527	44.7355	0.5543	44.4247
0.6897	39.1314	0.527	44.7641	0.554	44.4531
0.6894	39.1564	0.5264	44.7928	0.5536	44.4815
0.6891	39.1814	0.5261	44.8215	0.5533	44.5099
0.6891	39.2064	0.5257	44.8502	0.553	44.5382
0.6888	39.2313	0.5254	44.8788	0.5527	44.5667
0.6885	39.2562	0.5251	44.9075	0.5524	44.5951
0.6885	39.2812	0.5248	44.9361	0.5521	44.6236
0.6885	39.3062	0.5245	44.9647	0.5518	44.652
0.6882	39.3311	0.5242	44.9932	0.5515	44.6804
0.6879	39.356	0.5233	45.0218	0.5512	44.7088
0.6879	39.381	0.523	45.0503	0.5505	44.7374
0.6876	39.4061	0.5226	45.0789	0.5505	44.7659
0.6873	39.431	0.5223	45.1075	0.5502	44.7943
0.6873	39.456	0.522	45.1361	0.5496	44.8227
0.687	39.4809	0.5217	45.1647	0.5493	44.851
0.6866	39.5059	0.5214	45.1933	0.549	44.8794
0.6863	39.5309	0.5211	45.222	0.5487	44.9078
0.686	39.5558	0.5208	45.2505	0.5484	44.9363
0.686	39.5808	0.5205	45.2791	0.5481	44.9647
0.6857	39.6057	0.5202	45.3078	0.5478	44.9931
0.6857	39.6308	0.5195	45.3364	0.5474	45.0215
0.6854	39.6557	0.5192	45.3649	0.5471	45.0499
0.6851	39.6806	0.5189	45.3934	0.5468	45.0784
0.6848	39.7056	0.5186	45.4221	0.5465	45.1068
0.6848	39.7305	0.5183	45.4506	0.5459	45.1352
0.6845	39.7555	0.518	45.4792	0.5459	45.1636
0.6845	39.7805	0.5177	45.5078	0.5453	45.192
0.6842	39.8055	0.5174	45.5363	0.5453	45.2204
0.6842	39.8304	0.5171	45.565	0.5447	45.2488
0.6839	39.8554	0.5168	45.5936	0.5443	45.2771
0.6835	39.8803	0.5164	45.6222	0.544	45.3056
0.6832	39.9053	0.5158	45.6507	0.5437	45.334
0.6832	39.9302	0.5155	45.6793	0.5434	45.3624
0.6829	39.9551	0.5152	45.7079	0.5431	45.3909
0.6826	39.9801	0.5149	45.7365	0.5428	45.4193
0.6823	40.005	0.5146	45.7652	0.5425	45.4477
0.6823	40.0299	0.5143	45.7937	0.5422	45.4761
0.682	40.0549	0.514	45.8225	0.5419	45.5045
0.682	40.0798	0.5137	45.851	0.5416	45.5329
0.6817	40.1048	0.5133	45.8795	0.5409	45.5613
0.6814	40.1298	0.5127	45.9081	0.5406	45.5898
0.6811	40.1548	0.5127	45.9367	0.5406	45.6181
0.6811	40.1797	0.5121	45.9654	0.54	45.6465
0.6808	40.2048	0.5118	45.9939	0.5397	45.6749
0.6808	40.2298	0.5115	46.0225	0.5394	45.7033
0.6804	40.2547	0.5112	46.0513	0.5391	45.7316
0.6801	40.2797	0.5109	46.0798	0.5388	45.76
0.6801	40.3046	0.5106	46.1084	0.5385	45.7883
0.6798	40.3295	0.5102	46.1371	0.5381	45.8168
0.6795	40.3545	0.5099	46.1657	0.5378	45.8451
0.6792	40.3794	0.5096	46.1943	0.5372	45.8735
0.6792	40.4044	0.5093	46.2228	0.5369	45.902
0.6789	40.4293	0.509	46.2514	0.5366	45.9304
0.6786	40.4543	0.5084	46.28	0.5363	45.9588
0.6786	40.4793	0.5081	46.3085	0.536	45.9872
0.6783	40.5043	0.5078	46.3371	0.5354	46.0156
0.6783	40.5292	0.5075	46.3656	0.535	46.044
0.678	40.5542	0.5071	46.3942	0.5347	46.0724
0.6777	40.5792	0.5068	46.4229	0.5344	46.1007
0.6773	40.6041	0.5065	46.4514	0.5341	46.1291
0.6773	40.6291	0.5062	46.48	0.5338	46.1576
0.677	40.654	0.5059	46.5086	0.5335	46.186
0.677	40.679	0.5056	46.5372	0.5332	46.2144
0.6767	40.704	0.5053	46.5657	0.5329	46.2428
0.6764	40.729	0.5047	46.5943	0.5326	46.2712
0.6764	40.7539	0.5044	46.6229	0.5323	46.2997
0.6761	40.779	0.504	46.6514	0.5316	46.328
0.6758	40.804	0.5037	46.6801	0.5313	46.3564
0.6755	40.8289	0.5034	46.7086	0.531	46.3848
0.6755	40.8539	0.5031	46.7372	0.5307	46.4132
0.6749	40.879	0.5028	46.7658	0.5304	46.4416
0.6746	40.9039	0.5025	46.7945	0.5301	46.47
0.6746	40.9289	0.5022	46.823	0.5298	46.4984
0.6742	40.9538	0.5019	46.8515	0.5295	46.5268
0.6739	40.9788	0.5016	46.8801	0.5292	46.5551
0.6739	41.0037	0.5009	46.9086	0.5288	46.5836
0.6736	41.0287	0.5009	46.9373	0.5285	46.6121
0.6733	41.0537	0.5006	46.9658	0.5282	46.6405
0.673	41.0787	0.5	46.9945	0.5279	46.6689
0.673	41.1037	0.4997	47.023	0.5276	46.6973
0.6727	41.1286	0.4994	47.0516	0.527	46.7258
0.6727	41.1535	0.4991	47.0802	0.5267	46.7541
0.6724	41.1784	0.4988	47.1088	0.5264	46.7825
0.6721	41.2034	0.4982	47.1374	0.5261	46.8109
0.6718	41.2284	0.4978	47.1659	0.5257	46.8394
0.6718	41.2533	0.4975	47.1945	0.5254	46.8679
0.6715	41.2783	0.4972	47.223	0.5251	46.8963
0.6711	41.3032	0.4969	47.2517	0.5248	46.9246
0.6711	41.3282	0.4966	47.2802	0.5245	46.9531
0.6708	41.3532	0.4963	47.3089	0.5242	46.9815
0.6708	41.3781	0.4957	47.3375	0.5239	47.01
0.6705	41.4032	0.4954	47.3661	0.5236	47.0383
0.6702	41.4282	0.4951	47.3947	0.5233	47.0667
0.6702	41.4532	0.4947	47.4234	0.523	47.095
0.6699	41.4782	0.4944	47.452	0.5226	47.1234
0.6696	41.5032	0.4941	47.4806	0.5223	47.1518
0.6693	41.5282	0.4938	47.5093	0.5217	47.1803
0.6693	41.5531	0.4935	47.5378	0.5214	47.2086
0.669	41.5781	0.4932	47.5664	0.5214	47.237
0.669	41.603	0.4929	47.5951	0.5208	47.2654
0.6687	41.628	0.4926	47.6237	0.5205	47.2938
0.6684	41.653	0.492	47.6523	0.5202	47.3223
0.6684	41.678	0.4916	47.681	0.5199	47.3507
0.668	41.703	0.4913	47.7095	0.5195	47.3791
0.6677	41.7279	0.491	47.7381	0.5192	47.4074
0.6674	41.7529	0.4907	47.7667	0.5189	47.4359
0.6674	41.7779	0.4904	47.7953	0.5183	47.4643
0.6671	41.8029	0.4901	47.8239	0.518	47.4927
0.6671	41.8278	0.4898	47.8525	0.518	47.5211
0.6668	41.8528	0.4895	47.8812	0.5177	47.5495
0.6665	41.8778	0.4892	47.9097	0.5174	47.5779
0.6665	41.9028	0.4889	47.9383	0.5168	47.6063
0.6662	41.9277	0.4885	47.9669	0.5164	47.6347
0.6659	41.9526	0.4879	47.9955	0.5161	47.6631
0.6656	41.9776	0.4876	48.0241	0.5158	47.6915
0.6656	42.0025	0.4876	48.0529	0.5155	47.7199
0.6653	42.0275	0.487	48.0815	0.5152	47.7483
0.6649	42.0524	0.4867	48.11	0.5149	47.7766
0.6649	42.0773	0.4864	48.1385	0.5146	47.8051
0.6646	42.1024	0.4861	48.1671	0.5143	47.8335
0.6643	42.1274	0.4858	48.1957	0.514	47.8618
0.664	42.1524	0.4854	48.2243	0.5137	47.8902
0.664	42.1773	0.4851	48.2531	0.5133	47.9186
0.6637	42.2022	0.4848	48.2817	0.513	47.947
0.6637	42.2272	0.4845	48.3104	0.5127	47.9754
0.6634	42.2521	0.4842	48.339	0.5121	48.0037
0.6631	42.2771	0.4839	48.3676	0.5118	48.0322
0.6628	42.3021	0.4836	48.3963	0.5118	48.0606
0.6628	42.3271	0.483	48.4249	0.5112	48.089
0.6625	42.352	0.4827	48.4535	0.5106	48.1173
0.6625	42.3769	0.4823	48.482	0.5102	48.1457
0.6622	42.4019	0.482	48.5106	0.5099	48.1742
0.6618	42.4269	0.4817	48.5394	0.5096	48.2026
0.6615	42.4518	0.4814	48.568	0.5093	48.2309
0.6615	42.4768	0.4811	48.5966	0.509	48.2593
0.6612	42.5018	0.4808	48.6252	0.5087	48.2876
0.6609	42.5268	0.4805	48.6538	0.5084	48.316
0.6609	42.5518	0.4802	48.6824	0.5081	48.3444
0.6606	42.5768	0.4799	48.711	0.5078	48.3728
0.6603	42.6018	0.4796	48.7395	0.5075	48.4012
0.66	42.6267	0.4792	48.7682	0.5071	48.4296
0.66	42.6517	0.4786	48.7968	0.5068	48.458
0.66	42.6766	0.4783	48.8253	0.5065	48.4864
0.6597	42.7016	0.4783	48.854	0.5059	48.5148
0.6594	42.7266	0.4777	48.8826	0.5056	48.5432
0.6591	42.7516	0.4774	48.9112	0.5053	48.5716
0.6587	42.7765	0.4771	48.9398	0.505	48.5999
0.6587	42.8015	0.4768	48.9684	0.5047	48.6283
0.6584	42.8265	0.4765	48.997	0.5044	48.6566
0.6584	42.8515	0.4761	49.0257	0.504	48.685
0.6581	42.8764	0.4758	49.0543	0.5037	48.7134
0.6578	42.9013	0.4755	49.0829	0.5034	48.7418
0.6578	42.9263	0.4752	49.1115	0.5031	48.7702
0.6572	42.9512	0.4749	49.1402	0.5028	48.7986
0.6569	42.9761	0.4746	49.1688	0.5025	48.8269
0.6566	43.0011	0.4743	49.1973	0.5022	48.8553
0.6566	43.0261	0.474	49.2259	0.5019	48.8837
0.6563	43.0511	0.4734	49.2546	0.5013	48.912
0.656	43.0761	0.4727	49.2831	0.5013	48.9405
0.656	43.101	0.4727	49.3118	0.5006	48.9689
0.6556	43.126	0.4721	49.3404	0.5003	48.9972
0.6553	43.1509	0.4718	49.369	0.5	49.0256
0.6553	43.1759	0.4715	49.3977	0.5	49.0539
0.655	43.2009	0.4712	49.4262	0.4994	49.0824
0.6547	43.2258	0.4709	49.4548	0.4991	49.1107
0.6547	43.2508	0.4706	49.4833	0.4988	49.1391
0.6544	43.2759	0.4703	49.512	0.4985	49.1674
0.6541	43.3009	0.4699	49.5407	0.4982	49.1958
0.6538	43.326	0.4696	49.5692	0.4978	49.2241
0.6538	43.3509	0.4693	49.5978	0.4975	49.2525
0.6535	43.3759	0.469	49.6263	0.4972	49.2809
0.6532	43.4008	0.4687	49.6549	0.4969	49.3093
0.6532	43.4257	0.4684	49.6834	0.4966	49.3378
0.6529	43.4507	0.4678	49.7121	0.4963	49.3661
0.6525	43.4756	0.4678	49.7407	0.496	49.3945
0.6522	43.5007	0.4671	49.7692	0.4957	49.4228
0.6522	43.5256	0.4668	49.7978	0.4954	49.4512
0.6522	43.5506	0.4665	49.8264	0.4951	49.4795
0.6519	43.5755	0.4662	49.855	0.4944	49.5079
0.6516	43.6004	0.4659	49.8836	0.4941	49.5363
0.6513	43.6254	0.4656	49.9123	0.4938	49.5647
0.6513	43.6503	0.4653	49.9409	0.4935	49.5931
0.651	43.6752	0.465	49.9695	0.4932	49.6215
0.6507	43.7002	0.4647	49.9981	0.4929	49.6499
0.6507	43.7251	0.4644	50.0267	0.4926	49.6784
0.6504	43.7501	0.464	50.0554	0.4923	49.7068
0.6504	43.7751	0.4637	50.084	0.492	49.7352
0.6501	43.8001	0.4634	50.1126	0.4916	49.7635
0.6498	43.825	0.4631	50.1412	0.4913	49.7919
0.6494	43.85	0.4628	50.1699	0.491	49.8203
0.6494	43.875	0.4625	50.1984	0.4907	49.8486
0.6491	43.8999	0.4622	50.2271	0.4904	49.877
0.6488	43.9248	0.4616	50.2558	0.4901	49.9053
0.6488	43.9498	0.4613	50.2844	0.4898	49.9337
0.6485	43.9748	0.4613	50.3129	0.4895	49.962
0.6485	43.9997	0.4606	50.3415	0.4892	49.9904
0.6479	44.0247	0.4603	50.37	0.4889	50.0187
0.6479	44.0497	0.46	50.3986	0.4885	50.0472
0.6476	44.0746	0.4597	50.4273	0.4879	50.0756
0.6473	44.0996	0.4594	50.4559	0.4876	50.1039
0.6473	44.1245	0.4591	50.4845	0.4876	50.1323
0.647	44.1494	0.4588	50.5132	0.487	50.1607
0.647	44.1745	0.4585	50.5417	0.4867	50.1891
0.6467	44.1994	0.4582	50.5703	0.4864	50.2175
0.6463	44.2243	0.4578	50.5989	0.4861	50.2458
0.646	44.2492	0.4575	50.6276	0.4858	50.2742
0.646	44.2742	0.4572	50.6561	0.4851	50.3026
0.6457	44.2991	0.4569	50.6847	0.4848	50.3309
0.6454	44.3241	0.4566	50.7133	0.4845	50.3593
0.6454	44.3491	0.4563	50.7419	0.4842	50.3878
0.6451	44.374	0.4557	50.7705	0.4839	50.4161
0.6448	44.399	0.4554	50.7991	0.4836	50.4446
0.6445	44.4239	0.4554	50.8276	0.4833	50.4731
0.6445	44.4488	0.4551	50.8562	0.483	50.5015
0.6442	44.4737	0.4544	50.8847	0.4827	50.5299
0.6439	44.4987	0.4541	50.9134	0.4823	50.5583
0.6439	44.5236	0.4538	50.942	0.4817	50.5867
0.6436	44.5486	0.4535	50.9707	0.4817	50.615
0.6432	44.5735	0.4532	50.9993	0.4814	50.6435
0.6429	44.5985	0.4529	51.0279	0.4811	50.6718
0.6429	44.6235	0.4526	51.0566	0.4805	50.7003
0.6426	44.6484	0.4523	51.0851	0.4802	50.7287
0.6426	44.6734	0.452	51.1138	0.4802	50.7571
0.6423	44.6984	0.4516	51.1424	0.4796	50.7854
0.642	44.7233	0.4513	51.171	0.4792	50.8139
0.6417	44.7482	0.451	51.1995	0.4789	50.8423
0.6417	44.7731	0.4507	51.2281	0.4786	50.8707
0.6414	44.7981	0.4504	51.2566	0.4783	50.8991
0.6414	44.8231	0.4501	51.2852	0.478	50.9276
0.6411	44.848	0.4495	51.3138	0.4777	50.956
0.6408	44.873	0.4495	51.3424	0.4774	50.9843
0.6405	44.8979	0.4489	51.371	0.4771	51.0127
0.6401	44.9229	0.4485	51.3997	0.4768	51.0411
0.6401	44.9478	0.4482	51.4284	0.4765	51.0695
0.6395	44.9728	0.4479	51.4569	0.4761	51.0978
0.6392	44.9977	0.4473	51.4856	0.4758	51.1262
0.6392	45.0227	0.447	51.5142	0.4755	51.1546
0.6389	45.0476	0.4467	51.5429	0.4752	51.183
0.6386	45.0725	0.4464	51.5714	0.4749	51.2114
0.6386	45.0976	0.4461	51.6	0.4746	51.2397
0.6383	45.1225	0.4458	51.6286	0.4743	51.2681
0.638	45.1475	0.4454	51.6572	0.474	51.2964
0.6377	45.1725	0.4451	51.6858	0.4737	51.3248
0.6377	45.1974	0.4448	51.7144	0.4734	51.3533
0.6374	45.2223	0.4445	51.743	0.4727	51.3816
0.6374	45.2473	0.4442	51.7716	0.4727	51.41
0.637	45.2722	0.4439	51.8002	0.4724	51.4383
0.6367	45.2972	0.4436	51.8287	0.4718	51.4667
0.6364	45.3222	0.4433	51.8574	0.4718	51.495
0.6364	45.3471	0.443	51.886	0.4712	51.5235
0.6361	45.372	0.4427	51.9146	0.4709	51.5519
0.6358	45.397	0.4423	51.9432	0.4706	51.5802
0.6358	45.4219	0.442	51.9717	0.4703	51.6087
0.6355	45.447	0.4414	52.0003	0.4699	51.6371
0.6352	45.472	0.4414	52.0289	0.4696	51.6655
0.6352	45.497	0.4408	52.0575	0.4693	51.6939
0.6349	45.522	0.4405	52.0861	0.469	51.7223
0.6346	45.5469	0.4405	52.1147	0.4687	51.7506
0.6343	45.5719	0.4399	52.1433	0.4684	51.779
0.6343	45.5968	0.4399	52.172	0.4681	51.8073
0.6339	45.6217	0.4392	52.2006	0.4678	51.8357
0.6336	45.6467	0.4389	52.2291	0.4675	51.864
0.6336	45.6718	0.4386	52.2577	0.4671	51.8924
0.6333	45.6967	0.4383	52.2863	0.4668	51.9208
0.633	45.7217	0.438	52.3148	0.4665	51.9492
0.633	45.7466	0.4377	52.3435	0.4662	51.9777
0.6327	45.7716	0.4374	52.3721	0.4659	52.0061
0.6324	45.7966	0.4371	52.4007	0.4656	52.0345
0.6324	45.8217	0.4368	52.4294	0.4653	52.063
0.6321	45.8466	0.4365	52.4579	0.465	52.0914
0.6321	45.8716	0.4361	52.4865	0.4647	52.1199
0.6318	45.8965	0.4358	52.5151	0.4644	52.1483
0.6315	45.9214	0.4355	52.5437	0.4637	52.1767
0.6312	45.9463	0.4352	52.5723	0.4637	52.2051
0.6312	45.9714	0.4349	52.6009	0.4631	52.2336
0.6308	45.9965	0.4346	52.6295	0.4628	52.2621
0.6305	46.0214	0.434	52.6581	0.4628	52.2905
0.6305	46.0463	0.434	52.6868	0.4625	52.3189
0.6302	46.0713	0.4337	52.7153	0.4619	52.3474
0.6299	46.0963	0.4334	52.7439	0.4616	52.3757
0.6296	46.1213	0.433	52.7725	0.4613	52.4041
0.6293	46.1463	0.4327	52.801	0.4609	52.4325
0.6293	46.1714	0.4324	52.8296	0.4606	52.4609
0.629	46.1963	0.4318	52.8583	0.4603	52.4892
0.6287	46.2213	0.4315	52.8869	0.46	52.5176
0.6287	46.2462	0.4315	52.9156	0.4597	52.5461
0.6284	46.2712	0.4309	52.9442	0.4591	52.5745
0.6281	46.2961	0.4306	52.9728	0.4588	52.603
0.6281	46.3211	0.4303	53.0015	0.4585	52.6314
0.6277	46.3461	0.4299	53.0301	0.4582	52.6598
0.6274	46.371	0.4296	53.0588	0.4578	52.6883
0.6271	46.396	0.4293	53.0874	0.4575	52.7167
0.6271	46.4209	0.429	53.116	0.4572	52.7451
0.6268	46.4459	0.4287	53.1446	0.4569	52.7735
0.6268	46.4708	0.4284	53.1734	0.4566	52.8019
0.6265	46.4957	0.4281	53.202	0.4563	52.8303
0.6262	46.5208	0.4278	53.2305	0.456	52.8587
0.6259	46.5458	0.4275	53.2591	0.4557	52.8871
0.6259	46.5707	0.4272	53.2879	0.4554	52.9155
0.6256	46.5957	0.4268	53.3164	0.4551	52.9439
0.6253	46.6206	0.4265	53.345	0.4547	52.9724
0.625	46.6456	0.4262	53.3735	0.4544	53.0008
0.625	46.6706	0.4259	53.4021	0.4541	53.0293
0.6246	46.6956	0.4256	53.4307	0.4538	53.0577
0.6243	46.7205	0.4253	53.4594	0.4535	53.0862
0.6243	46.7454	0.425	53.488	0.4532	53.1146
0.624	46.7704	0.4247	53.5166	0.4529	53.143
0.6237	46.7954	0.4244	53.5452	0.4526	53.1715
0.6234	46.8204	0.4241	53.5739	0.4523	53.1999
0.6234	46.8454	0.4237	53.6025	0.4516	53.2283
0.6231	46.8705	0.4234	53.6312	0.4516	53.2568
0.6228	46.8954	0.4231	53.6598	0.4513	53.2851
0.6228	46.9204	0.4228	53.6883	0.451	53.3136
0.6225	46.9453	0.4222	53.7168	0.4504	53.342
0.6218	46.9703	0.4219	53.7454	0.4501	53.3705
0.6215	46.9953	0.4216	53.7739	0.4501	53.3988
0.6212	47.0203	0.4213	53.8025	0.4498	53.4272
0.6212	47.0453	0.421	53.8311	0.4492	53.4557
0.6209	47.0702	0.4206	53.8597	0.4489	53.484
0.6209	47.0953	0.4203	53.8883	0.4489	53.5124
0.6206	47.1202	0.42	53.917	0.4482	53.5408
0.6203	47.1452	0.4197	53.9456	0.4479	53.5691
0.62	47.1702	0.4194	53.9742	0.4476	53.5975
0.62	47.1951	0.4191	54.0028	0.4473	53.6259
0.6197	47.2201	0.4188	54.0314	0.447	53.6543
0.6197	47.245	0.4185	54.0601	0.447	53.6826
0.6194	47.2701	0.4182	54.0886	0.4464	53.711
0.6191	47.295	0.4179	54.1172	0.4461	53.7394
0.6187	47.32	0.4175	54.1458	0.4458	53.7678
0.6187	47.3449	0.4172	54.1744	0.4454	53.7961
0.6184	47.3699	0.4166	54.2031	0.4451	53.8245
0.6181	47.3948	0.4166	54.2315	0.4448	53.853
0.6181	47.4198	0.4163	54.2602	0.4445	53.8814
0.6178	47.4447	0.416	54.2888	0.4442	53.9098
0.6175	47.4697	0.4154	54.3173	0.4439	53.9381
0.6172	47.4946	0.4154	54.3459	0.4436	53.9665
0.6172	47.5196	0.4148	54.3746	0.4433	53.9948
0.6169	47.5445	0.4144	54.4032	0.443	54.0232
0.6166	47.5695	0.4144	54.4317	0.4427	54.0516
0.6166	47.5944	0.4138	54.4603	0.4423	54.08
0.6163	47.6195	0.4135	54.489	0.442	54.1085
0.616	47.6444	0.4132	54.5176	0.4417	54.1369
0.6156	47.6694	0.4129	54.5462	0.4414	54.1652
0.6156	47.6944	0.4126	54.5747	0.4411	54.1936
0.6153	47.7194	0.4123	54.6033	0.4408	54.222
0.615	47.7444	0.412	54.6318	0.4405	54.2504
0.615	47.7693	0.4117	54.6604	0.4402	54.2788
0.6147	47.7944	0.4113	54.689	0.4399	54.3071
0.6144	47.8193	0.411	54.7175	0.4396	54.3355
0.6141	47.8444	0.4107	54.7462	0.4392	54.3638
0.6141	47.8693	0.4104	54.7748	0.4389	54.3922
0.6138	47.8942	0.4101	54.8034	0.4386	54.4207
0.6135	47.9192	0.4098	54.832	0.4383	54.4491
0.6135	47.9442	0.4095	54.8606	0.438	54.4774
0.6132	47.9692	0.4092	54.8892	0.4377	54.5059
0.6129	47.9942	0.4089	54.9178	0.4374	54.5343
0.6129	48.0192	0.4086	54.9463	0.4371	54.5627
0.6125	48.0441	0.4082	54.9749	0.4368	54.5911
0.6122	48.069	0.4079	55.0034	0.4365	54.6195
0.6119	48.094	0.4076	55.0321	0.4361	54.6479
0.6119	48.1189	0.4073	55.0607	0.4358	54.6763
0.6116	48.1439	0.407	55.0891	0.4355	54.7046
0.6113	48.1689	0.4067	55.1178	0.4352	54.7331
0.6113	48.1938	0.4064	55.1464	0.4349	54.7615
0.611	48.2187	0.4061	55.1749	0.4346	54.7899
0.6107	48.2438	0.4058	55.2035	0.4343	54.8183
0.6104	48.2688	0.4055	55.2322	0.434	54.8466
0.6104	48.2938	0.4051	55.2608	0.4337	54.8752
0.6101	48.3188	0.4048	55.2894	0.433	54.9036
0.6098	48.3438	0.4045	55.3181	0.4327	54.9321
0.6098	48.3687	0.4042	55.3466	0.4324	54.9604
0.6094	48.3937	0.4039	55.3752	0.4321	54.9888
0.6091	48.4186	0.4036	55.4037	0.4318	55.0172
0.6088	48.4436	0.4033	55.4324	0.4315	55.0456
0.6088	48.4685	0.403	55.461	0.4312	55.074
0.6085	48.4935	0.4027	55.4895	0.4309	55.1024
0.6082	48.5185	0.4024	55.5181	0.4306	55.1309
0.6079	48.5434	0.402	55.5466	0.4303	55.1593
0.6079	48.5685	0.4017	55.5753	0.4299	55.1876
0.6076	48.5935	0.4014	55.6039	0.4296	55.216
0.6073	48.6184	0.4011	55.6325	0.4293	55.2443
0.6073	48.6434	0.4008	55.6611	0.429	55.2727
0.607	48.6684	0.4005	55.6897	0.4287	55.3012
0.6067	48.6934	0.4002	55.7183	0.4284	55.3295
0.6067	48.7184	0.3999	55.7468	0.4281	55.3579
0.6063	48.7434	0.3996	55.7754	0.4278	55.3863
0.606	48.7684	0.3993	55.8041	0.4275	55.4146
0.6057	48.7934	0.3989	55.8327	0.4272	55.4431
0.6057	48.8184	0.3986	55.8613	0.4268	55.4715
0.6054	48.8434	0.3983	55.8898	0.4265	55.4998
0.6054	48.8683	0.398	55.9184	0.4262	55.5283
0.6048	48.8932	0.3977	55.947	0.4259	55.5567
0.6048	48.9182	0.3974	55.9757	0.4256	55.585
0.6042	48.9431	0.3974	56.0043	0.4253	55.6134
0.6039	48.9681	0.3965	56.0328	0.425	55.6418
0.6039	48.9931	0.3965	56.0613	0.4247	55.6702
0.6036	49.0181	0.3958	56.09	0.4244	55.6986
0.6032	49.043	0.3955	56.1186	0.4241	55.727
0.6032	49.0679	0.3952	56.1472	0.4237	55.7554
0.6029	49.0929	0.3949	56.1759	0.4234	55.7838
0.6026	49.1178	0.3946	56.2044	0.4231	55.8123
0.6026	49.1428	0.3943	56.2331	0.4228	55.8407
0.6023	49.1678	0.394	56.2617	0.4225	55.8691
0.602	49.1927	0.3937	56.2903	0.4222	55.8975
0.602	49.2177	0.3934	56.3189	0.4219	55.9259
0.6014	49.2426	0.3931	56.3476	0.4216	55.9542
0.6014	49.2675	0.3927	56.3763	0.4213	55.9827
0.6011	49.2926	0.3924	56.4049	0.421	56.0111
0.6008	49.3175	0.3921	56.4336	0.4206	56.0395
0.6008	49.3425	0.3921	56.4621	0.4203	56.0679
0.6005	49.3675	0.3915	56.4907	0.42	56.0963
0.6001	49.3924	0.3915	56.5192	0.4197	56.1247
0.6001	49.4173	0.3912	56.5479	0.4194	56.1531
0.5998	49.4423	0.3909	56.5766	0.4191	56.1814
0.5995	49.4672	0.3906	56.6052	0.4188	56.2098
0.5992	49.4923	0.39	56.6337	0.4185	56.2382
0.5992	49.5173	0.39	56.6624	0.4182	56.2665
0.5989	49.5422	0.3896	56.6909	0.4179	56.295
0.5986	49.5672	0.389	56.7196	0.4175	56.3233
0.5986	49.5921	0.3887	56.7482	0.4172	56.3517
0.5983	49.617	0.3887	56.7768	0.4169	56.3801
0.598	49.642	0.3884	56.8054	0.4166	56.4086
0.5977	49.6669	0.3881	56.834	0.4163	56.4371
0.5977	49.6919	0.3878	56.8626	0.416	56.4655
0.5974	49.717	0.3875	56.8912	0.4157	56.4939
0.597	49.7419	0.3872	56.9197	0.4154	56.5223
0.5967	49.7669	0.3869	56.9483	0.4151	56.5507
0.5967	49.7919	0.3865	56.977	0.4148	56.5792
0.5964	49.8169	0.3862	57.0055	0.4144	56.6076
0.5964	49.8418	0.3859	57.0342	0.4141	56.636
0.5961	49.8668	0.3856	57.0627	0.4138	56.6644
0.5958	49.8917	0.3853	57.0915	0.4135	56.6928
0.5955	49.9167	0.385	57.12	0.4135	56.7212
[truncated: 71,823 more rows]

## Sheet: Fig.3b
Cycle number	Specific capacity (mAh g-1)
	CCE	CIE	WSE
1	247.367	259.485	249.047
2	249.878	261.005	249.784
3	245.661	262.371	248.789
4	245.507	262.979	248.059
5	245.188	263.675	248.076
6	203.214	242.825	222.799
7	204.821	242.877	223.605
8	204.744	242.916	224.117
9	204.959	243.455	224.458
10	205.133	244.487	225.203
11	117.325	211.669	176.971
12	118.89	212.361	178.772
13	119.785	213.062	180.214
14	120.315	213.49	181.671
15	120.78	214.433	183
16	38.91	104.757	58.75
17	39.4642	105.847	60.1389
18	39.4625	106.636	61.1111
19	39.4583	107.266	62.0833
20	39.5975	108.035	62.5002
21	14.5911	42.9683	29.3204
22	15.6923	43.282	30.1509
23	15.6923	43.285	30.7034
24	15.6923	43.9082	30.9798
25	15.6923	43.9085	31.256
26	245.566	270.949	249.806
27	244.664	272.053	250.393
28	244.748	272.46	248.132
29	244.411	273.459	247.883
30	243.592	274.15	247.777

## Sheet: Fig.3c
-20℃		-30℃		-40℃		-50℃
Voltage (V)	Specific capacity (mAh g-1)	Voltage (V)	Specific capacity (mAh g-1)	Voltage (V)	Specific capacity (mAh g-1)	Voltage (V)	Specific capacity (mAh g-1)
1.9146	0	2.1549	0	1.9391	0	1.932	0
1.8145	0.025	2.043	0.0294	1.8012	0.0277	1.8058	0.0309
1.559	0.0503	1.7739	0.0587	1.4818	0.0555	1.5383	0.0614
1.3957	0.0753	1.5879	0.088	1.2853	0.0832	1.3829	0.0919
1.2806	0.1004	1.4406	0.1175	1.1489	0.1109	1.2614	0.1225
1.1979	0.1252	1.3237	0.1468	1.0655	0.1386	1.1591	0.1532
1.1383	0.1503	1.2338	0.1761	1.0131	0.1664	1.0779	0.1837
1.0887	0.1752	1.1526	0.2056	0.9725	0.1941	1.0063	0.2144
1.0618	0.2002	1.108	0.2349	0.9554	0.2218	0.9654	0.2452
1.0416	0.2251	1.0739	0.2644	0.9312	0.2495	0.9359	0.2757
1.0258	0.2503	1.046	0.2937	0.917	0.2773	0.9154	0.3062
1.0128	0.2752	1.0233	0.323	0.9049	0.305	0.8996	0.337
1.0019	0.3003	1.0063	0.3525	0.8953	0.3327	0.8835	0.3677
0.9911	0.3253	0.9923	0.3818	0.886	0.3605	0.8683	0.3984
0.984	0.3502	0.9805	0.4111	0.8782	0.3882	0.8531	0.429
0.9771	0.3751	0.9678	0.4404	0.8733	0.4159	0.842	0.4597
0.9716	0.4	0.9592	0.4696	0.8646	0.4436	0.832	0.4902
0.9666	0.4249	0.9514	0.4989	0.8581	0.4714	0.8227	0.521
0.9623	0.4497	0.9443	0.5284	0.8528	0.4991	0.815	0.5513
0.957	0.475	0.9381	0.5577	0.8479	0.5268	0.8082	0.5818
0.9533	0.4998	0.9322	0.5873	0.8435	0.5545	0.802	0.6123
0.9502	0.5247	0.9254	0.6168	0.8395	0.5823	0.7964	0.6424
0.9468	0.5496	0.9204	0.6461	0.8355	0.61	0.7905	0.6728
0.944	0.5745	0.9154	0.6754	0.8308	0.6377	0.7855	0.7033
0.9412	0.5996	0.9114	0.7046	0.8299	0.6655	0.7818	0.7336
0.9378	0.6244	0.9074	0.7339	0.8237	0.6932	0.7787	0.7639
0.9353	0.6493	0.9033	0.7632	0.8206	0.7209	0.7731	0.7942
0.9331	0.6742	0.8996	0.7925	0.8178	0.7486	0.7697	0.825
0.9306	0.6993	0.8953	0.8218	0.815	0.7764	0.7663	0.8555
0.9288	0.7241	0.8922	0.851	0.8122	0.8041	0.7626	0.8862
0.9266	0.749	0.8891	0.8803	0.8094	0.8318	0.7589	0.917
0.9244	0.7739	0.8863	0.9096	0.8069	0.8595	0.7564	0.9473
0.9226	0.7988	0.8832	0.9389	0.8035	0.8873	0.7536	0.9778
0.9207	0.8237	0.8804	0.9684	0.8014	0.915	0.7502	1.0083
0.9188	0.8486	0.8773	0.9977	0.7992	0.9427	0.7477	1.0387
0.9173	0.8735	0.8748	1.027	0.797	0.9705	0.7443	1.0692
0.9157	0.8984	0.8727	1.0562	0.7948	0.9982	0.7415	1.0997
0.9139	0.9232	0.8702	1.0855	0.7927	1.0259	0.7387	1.1304
0.9123	0.9483	0.868	1.1151	0.7905	1.0536	0.7366	1.1612
0.9108	0.9732	0.8658	1.1443	0.7883	1.0814	0.7338	1.1917
0.9095	0.9981	0.8634	1.1736	0.7862	1.1091	0.7313	1.222
0.908	1.023	0.8615	1.2029	0.7843	1.1368	0.7288	1.2528
0.9068	1.0478	0.8593	1.2322	0.7828	1.1645	0.7266	1.2835
0.9052	1.0731	0.8575	1.262	0.7809	1.1923	0.7248	1.3142
0.904	1.0979	0.8559	1.2913	0.7787	1.2202	0.7226	1.3448
0.903	1.1228	0.8541	1.3208	0.7769	1.2479	0.7207	1.3753
0.9018	1.1477	0.8519	1.3503	0.7756	1.2756	0.7189	1.4058
0.9006	1.1729	0.8503	1.3804	0.7741	1.3034	0.7164	1.4361
0.8996	1.1978	0.8491	1.4097	0.7722	1.3312	0.7149	1.4667
0.8981	1.2227	0.8475	1.439	0.771	1.359	0.7133	1.4972
0.8968	1.2479	0.8463	1.4682	0.7691	1.3867	0.7118	1.5273
0.8959	1.273	0.8448	1.4975	0.7676	1.4144	0.7099	1.5578
0.8947	1.2978	0.8432	1.5268	0.766	1.4422	0.7083	1.5881
0.8937	1.3227	0.8417	1.5561	0.7648	1.4699	0.7065	1.6189
0.8928	1.3476	0.8404	1.5853	0.7632	1.4976	0.7049	1.6496
0.8919	1.3725	0.8392	1.6146	0.762	1.5253	0.7031	1.6803
0.8909	1.3976	0.8379	1.6439	0.7601	1.5531	0.7015	1.7111
0.8897	1.4224	0.8367	1.6732	0.7589	1.5808	0.6997	1.7414
0.8891	1.4475	0.8351	1.7025	0.7576	1.6085	0.6981	1.7721
0.8882	1.4725	0.8339	1.7317	0.7564	1.6363	0.6963	1.8029
0.8872	1.4981	0.8327	1.761	0.7552	1.664	0.695	1.8334
0.886	1.523	0.8317	1.7903	0.7539	1.6917	0.6941	1.8641
0.8851	1.5478	0.8308	1.8196	0.7524	1.7194	0.6925	1.8946
0.8844	1.5731	0.8296	1.8491	0.7511	1.7472	0.6913	1.9252
0.8838	1.5979	0.8286	1.8784	0.7502	1.7749	0.6901	1.9559
0.8829	1.6228	0.8274	1.9077	0.749	1.8026	0.6885	1.9864
0.8823	1.6477	0.8265	1.9369	0.7477	1.8303	0.687	2.0168
0.8813	1.6726	0.8255	1.9662	0.7465	1.8581	0.686	2.0471
0.8807	1.6975	0.8243	1.9955	0.7452	1.8858	0.6845	2.0774
0.8798	1.7224	0.8234	2.0253	0.7443	1.9135	0.6835	2.1079
0.8789	1.7473	0.8221	2.0546	0.7431	1.9413	0.6823	2.1378
0.8782	1.7722	0.8215	2.0839	0.7418	1.969	0.6808	2.1681
0.8773	1.7972	0.8206	2.1131	0.7409	1.9967	0.6795	2.1987
0.8764	1.8221	0.8196	2.1424	0.7397	2.0244	0.678	2.2294
0.8758	1.847	0.8187	2.1717	0.7387	2.0522	0.677	2.2601
0.8751	1.8719	0.8178	2.201	0.7375	2.0799	0.6761	2.2907
0.8742	1.8968	0.8165	2.2302	0.7366	2.1076	0.6749	2.321
0.8736	1.9216	0.8156	2.2595	0.7353	2.1353	0.6733	2.3513
0.873	1.9465	0.8147	2.2888	0.7344	2.1631	0.6724	2.3816
0.872	1.9714	0.8138	2.3181	0.7338	2.1908	0.6715	2.4119
0.8714	1.9965	0.8128	2.3476	0.7325	2.2185	0.6702	2.4423
0.8708	2.0214	0.8119	2.3772	0.7316	2.2463	0.6693	2.4722
0.8702	2.0462	0.811	2.4064	0.7307	2.274	0.6684	2.5029
0.8696	2.0711	0.81	2.4357	0.73	2.3017	0.6671	2.5336
0.8689	2.096	0.8091	2.465	0.7288	2.3294	0.6662	2.564
0.8683	2.1209	0.8085	2.4943	0.7279	2.3572	0.6649	2.5947
0.8677	2.1458	0.8076	2.5238	0.7269	2.3849	0.6643	2.6252
0.8671	2.1707	0.8069	2.5531	0.726	2.4126	0.6631	2.6551
0.8661	2.1956	0.8057	2.5824	0.7254	2.4403	0.6622	2.6852
0.8655	2.2205	0.8051	2.6117	0.7245	2.4681	0.6612	2.7156
0.8652	2.2453	0.8041	2.6409	0.7235	2.4958	0.66	2.7457
0.8646	2.2702	0.8032	2.6702	0.7226	2.5235	0.6594	2.7758
0.864	2.2951	0.8026	2.6995	0.7214	2.5513	0.6584	2.8063
0.8634	2.32	0.8017	2.7293	0.7207	2.579	0.6572	2.8364
0.8627	2.3449	0.8007	2.7586	0.7198	2.6067	0.6563	2.8669
0.8621	2.3698	0.7998	2.7878	0.7192	2.6344	0.655	2.8975
0.8615	2.3947	0.7989	2.8171	0.7186	2.6622	0.6544	2.928
0.8612	2.4196	0.7983	2.8464	0.7176	2.6899	0.6538	2.9581
0.8606	2.4444	0.7973	2.8757	0.7167	2.7176	0.6525	2.9884
0.8599	2.4693	0.7967	2.905	0.7158	2.7453	0.6519	3.0187
0.8593	2.4942	0.7955	2.9342	0.7149	2.7731	0.651	3.0489
0.8587	2.5191	0.7948	2.9635	0.7142	2.8008	0.6498	3.0794
0.8581	2.544	0.7939	2.9928	0.7133	2.8285	0.6488	3.1099
0.8578	2.5689	0.7933	3.0221	0.7127	2.8563	0.6482	3.14
0.8572	2.5938	0.7924	3.0513	0.7118	2.884	0.6473	3.1703
0.8562	2.6187	0.7914	3.0806	0.7111	2.9117	0.6463	3.2007
0.8556	2.6435	0.7902	3.1099	0.7105	2.9394	0.6457	3.2314
0.855	2.6684	0.7893	3.1392	0.7099	2.9672	0.6448	3.2619
0.8547	2.6933	0.7886	3.1685	0.7093	2.9949	0.6439	3.2922
0.8541	2.7182	0.7877	3.1977	0.7087	3.0226	0.6432	3.3226
0.8537	2.7431	0.7871	3.227	0.7077	3.0503	0.6423	3.3527
0.8528	2.768	0.7862	3.2563	0.7068	3.0781	0.6417	3.3828
0.8525	2.7929	0.7852	3.2858	0.7062	3.1058	0.6411	3.4131
0.8519	2.8178	0.7843	3.3154	0.7056	3.1335	0.6398	3.4436
0.8516	2.8426	0.7837	3.3446	0.7049	3.1613	0.6392	3.4742
0.851	2.8675	0.7828	3.3742	0.7043	3.189	0.6383	3.5047
0.8506	2.8924	0.7821	3.4037	0.7034	3.2167	0.6377	3.535
0.85	2.9173	0.7815	3.433	0.7028	3.2444	0.6364	3.5655
0.8497	2.9422	0.7803	3.4623	0.7021	3.2722	0.6355	3.5963
0.8491	2.9671	0.7796	3.4916	0.7015	3.2999	0.6346	3.627
0.8485	2.992	0.7787	3.5208	0.7009	3.3276	0.6339	3.6573
0.8482	3.0169	0.7781	3.5501	0.7	3.3553	0.6333	3.6878
0.8475	3.0417	0.7775	3.5794	0.699	3.3831	0.6327	3.7184
0.8472	3.0666	0.7769	3.6087	0.6987	3.4108	0.6321	3.7481
0.8466	3.0915	0.7759	3.638	0.6978	3.4385	0.6312	3.7784
0.846	3.1164	0.775	3.6672	0.6972	3.4663	0.6302	3.8087
0.8457	3.1413	0.7744	3.6965	0.6966	3.494	0.6296	3.8384
0.8451	3.1662	0.7738	3.7258	0.6959	3.5217	0.6287	3.8689
0.8448	3.1911	0.7728	3.7551	0.695	3.5494	0.6284	3.8992
0.8441	3.216	0.7725	3.7843	0.6947	3.5772	0.6277	3.9296
0.8438	3.2408	0.7716	3.8136	0.6941	3.6049	0.6268	3.9599
0.8432	3.2657	0.771	3.8429	0.6935	3.6326	0.6259	3.9902
0.8429	3.2906	0.77	3.8722	0.6928	3.6603	0.6256	4.0205
0.8423	3.3155	0.7694	3.9015	0.6922	3.6881	0.625	4.0506
0.842	3.3404	0.7691	3.9307	0.6916	3.7158	0.6243	4.0808
0.8413	3.3653	0.7685	3.96	0.691	3.7435	0.6234	4.1109
0.841	3.3902	0.7672	3.9896	0.6907	3.7713	0.6228	4.1414
0.8404	3.4151	0.7666	4.0188	0.6901	3.799	0.6222	4.1717
0.8401	3.4399	0.7663	4.0481	0.6894	3.8267	0.6212	4.2022
0.8395	3.4648	0.7657	4.0774	0.6888	3.8544	0.6206	4.2328
0.8392	3.4897	0.7651	4.1067	0.6882	3.8822	0.62	4.2629
0.8386	3.5146	0.7645	4.1359	0.6876	3.9099	0.6197	4.293
0.8382	3.5395	0.7638	4.1652	0.687	3.9376	0.6187	4.3233
0.8379	3.5644	0.7632	4.1945	0.6863	3.9653	0.6181	4.3538
0.8376	3.5893	0.7626	4.2238	0.686	3.9931	0.6175	4.3842
0.837	3.6142	0.7623	4.2531	0.6854	4.0208	0.6169	4.4147
0.8364	3.639	0.7617	4.2823	0.6848	4.0485	0.6166	4.445
0.8361	3.6639	0.761	4.3116	0.6842	4.0764	0.616	4.4751
0.8355	3.6888	0.7604	4.3409	0.6835	4.1042	0.615	4.5052
0.8348	3.7137	0.7598	4.3702	0.6829	4.1319	0.6141	4.5355
0.8345	3.7386	0.7595	4.3994	0.6823	4.1596	0.6135	4.5661
0.8342	3.7635	0.7589	4.4287	0.682	4.1873	0.6129	4.5968
0.8336	3.7884	0.7586	4.458	0.6814	4.2151	0.6122	4.6275
0.8333	3.8133	0.7583	4.4875	0.6808	4.2428	0.6119	4.6576
0.8327	3.8382	0.7576	4.5168	0.6804	4.2705	0.6113	4.6882
0.8324	3.863	0.757	4.5461	0.6798	4.2982	0.6104	4.7187
0.832	3.8879	0.7567	4.5754	0.6795	4.326	0.6098	4.7492
0.8317	3.9128	0.7564	4.6047	0.6786	4.3537	0.6091	4.78
0.8311	3.9377	0.7558	4.6339	0.678	4.3814	0.6085	4.8107
0.8308	3.9626	0.7555	4.6632	0.6773	4.4092	0.6079	4.8412
0.8305	3.9875	0.7548	4.6925	0.677	4.4369	0.6079	4.872
0.8299	4.0124	0.7545	4.7218	0.6764	4.4646	0.607	4.9027
0.8296	4.0373	0.7539	4.751	0.6758	4.4923	0.6067	4.9328
0.8293	4.0621	0.7536	4.7803	0.6755	4.5202	0.606	4.9633
0.8286	4.087	0.7533	4.8096	0.6749	4.548	0.6054	4.9941
0.8283	4.1119	0.7527	4.8389	0.6742	4.5757	0.6051	5.0246
0.828	4.1368	0.7524	4.8682	0.6739	4.6034	0.6045	5.0549
0.8274	4.1617	0.7521	4.8974	0.6736	4.6311	0.6042	5.085
0.8271	4.1866	0.7514	4.9267	0.673	4.6589	0.6032	5.1155
0.8268	4.2115	0.7511	4.956	0.6724	4.6866	0.6026	5.1459
0.8265	4.2364	0.7508	4.9853	0.6721	4.7143	0.6023	5.1764
0.8258	4.2612	0.7505	5.0145	0.6715	4.7421	0.6017	5.2067
0.8255	4.2861	0.7499	5.0438	0.6711	4.7698	0.6011	5.2374
0.8252	4.311	0.7493	5.0731	0.6705	4.7975	0.6008	5.2676
0.8249	4.3359	0.749	5.1029	0.6702	4.8252	0.6001	5.2979
0.8246	4.3608	0.7486	5.1322	0.6696	4.853	0.5995	5.3282
0.8243	4.3857	0.7483	5.1615	0.6693	4.8807	0.5992	5.3589
0.8237	4.4106	0.7477	5.1907	0.6687	4.9084	0.5986	5.3897
0.8234	4.4355	0.7471	5.22	0.6684	4.9361	0.598	5.4204
0.8231	4.4603	0.7468	5.2493	0.6677	4.9639	0.5977	5.4505
0.8227	4.4852	0.7462	5.2786	0.6674	4.9916	0.597	5.4808
0.8224	4.5101	0.7459	5.3078	0.6671	5.0193	0.5967	5.5114
0.8218	4.535	0.7455	5.3371	0.6665	5.0471	0.5961	5.5419
0.8215	4.5599	0.7449	5.3664	0.6659	5.0748	0.5958	5.5726
0.8212	4.5848	0.744	5.3959	0.6656	5.1025	0.5952	5.6033
0.8209	4.6097	0.7437	5.4255	0.6649	5.1302	0.5946	5.6341
0.8206	4.6346	0.7431	5.4548	0.6646	5.158	0.5939	5.6646
0.8203	4.6594	0.7428	5.484	0.6643	5.1857	0.5936	5.6949
0.8196	4.6843	0.7421	5.5133	0.6637	5.2134	0.593	5.7252
0.8193	4.7092	0.7418	5.5426	0.6634	5.2411	0.5924	5.756
0.819	4.7341	0.7412	5.5719	0.6628	5.2689	0.5921	5.7867
0.8187	4.759	0.7406	5.6011	0.6625	5.2966	0.5912	5.8172
0.8184	4.7839	0.7403	5.6304	0.6622	5.3243	0.5908	5.848
0.8181	4.8088	0.7397	5.6602	0.6615	5.3521	0.5905	5.8787
0.8175	4.8337	0.739	5.6895	0.6612	5.3798	0.5896	5.9094
0.8172	4.8587	0.7387	5.7188	0.6606	5.4075	0.5893	5.94
0.8169	4.8836	0.7381	5.7481	0.6603	5.4352	0.589	5.9705
0.8165	4.9085	0.7375	5.7773	0.66	5.463	0.5884	6.0012
0.8162	4.9334	0.7372	5.8071	0.6594	5.4907	0.5881	6.032
0.8159	4.9583	0.7366	5.8367	0.6591	5.5184	0.5874	6.0625
0.8156	4.9831	0.7362	5.866	0.6584	5.5461	0.5868	6.0926
0.8153	5.008	0.7356	5.8952	0.6581	5.5739	0.5865	6.1233
0.8147	5.0329	0.7347	5.9245	0.6572	5.6016	0.5859	6.1537
0.8144	5.0578	0.7344	5.9538	0.6569	5.6293	0.5856	6.1842
0.8141	5.0827	0.7338	5.9831	0.6566	5.6571	0.585	6.2149
0.8134	5.1076	0.7335	6.0124	0.6563	5.6848	0.5846	6.2454
0.8134	5.1325	0.7328	6.0416	0.656	5.7125	0.5843	6.2758
0.8125	5.1575	0.7322	6.0709	0.6553	5.7402	0.584	6.3055
0.8122	5.1824	0.7319	6.1002	0.6547	5.768	0.5834	6.3362
0.8119	5.2073	0.7313	6.1295	0.6544	5.7957	0.5831	6.3665
0.8116	5.2322	0.7307	6.1587	0.6541	5.8234	0.5825	6.3968
0.811	5.2571	0.73	6.188	0.6538	5.8511	0.5822	6.4276
0.811	5.282	0.7294	6.2173	0.6532	5.8789	0.5815	6.4581
0.8103	5.3068	0.7288	6.2466	0.6529	5.9066	0.5812	6.488
0.81	5.3317	0.7285	6.2759	0.6525	5.9343	0.5809	6.5181
0.8097	5.3566	0.7279	6.3051	0.6519	5.9621	0.5803	6.5484
0.8094	5.3815	0.7273	6.3344	0.6516	5.9898	0.5797	6.5785
0.8091	5.4064	0.7266	6.3637	0.6513	6.0175	0.5794	6.6089
0.8088	5.4313	0.7263	6.393	0.651	6.0452	0.5791	6.6388
0.8085	5.4562	0.7257	6.4222	0.6504	6.073	0.5784	6.6689
0.8082	5.4811	0.7251	6.4515	0.6501	6.1007	0.5781	6.699
0.8076	5.5063	0.7248	6.4811	0.6498	6.1284	0.5775	6.7295
0.8072	5.5311	0.7242	6.5103	0.6494	6.1561	0.5769	6.7596
0.8072	5.556	0.7238	6.5399	0.6491	6.1839	0.5769	6.7902
0.8066	5.5809	0.7232	6.5692	0.6485	6.2116	0.5763	6.8205
0.8063	5.6058	0.7226	6.5984	0.6482	6.2393	0.576	6.8506
0.806	5.6307	0.7223	6.628	0.6482	6.2671	0.5757	6.8811
0.8057	5.6556	0.7217	6.6578	0.6476	6.2948	0.575	6.911
0.8057	5.6805	0.7214	6.6871	0.6473	6.3225	0.5744	6.9409
0.8051	5.7054	0.7204	6.7169	0.647	6.3502	0.5741	6.971
0.8048	5.7303	0.7201	6.7461	0.6463	6.378	0.5735	7.0014
0.8045	5.7551	0.7198	6.7754	0.646	6.4057	0.5729	7.0317
0.8041	5.78	0.7192	6.8047	0.6457	6.4334	0.5726	7.0622
0.8038	5.8049	0.7189	6.834	0.6454	6.4611	0.5719	7.0925
0.8038	5.8298	0.7183	6.8635	0.6451	6.4889	0.5719	7.1228
0.8032	5.8547	0.7183	6.8928	0.6448	6.5166	0.5713	7.1534
0.8029	5.8796	0.7176	6.9221	0.6442	6.5443	0.571	7.1839
0.8026	5.9045	0.7173	6.9514	0.6439	6.5721	0.5707	7.2138
0.8023	5.9294	0.717	6.9806	0.6436	6.5998	0.5704	7.2437
0.802	5.9542	0.7164	7.0099	0.6432	6.6275	0.5695	7.274
0.8017	5.9791	0.7161	7.0392	0.6429	6.6552	0.5695	7.3041
0.8014	6.004	0.7158	7.0685	0.6426	6.683	0.5691	7.334
0.801	6.0289	0.7155	7.0977	0.642	6.7107	0.5685	7.3646
0.8007	6.0538	0.7152	7.127	0.6417	6.7384	0.5685	7.3947
0.8004	6.0787	0.7149	7.1563	0.6414	6.7661	0.5679	7.4246
0.8001	6.1036	0.7145	7.1856	0.6414	6.7939	0.5676	7.4547
0.7998	6.1285	0.7142	7.2149	0.6408	6.8216	0.5673	7.4852
0.7995	6.1533	0.7139	7.2441	0.6408	6.8493	0.5667	7.5151
0.7992	6.1782	0.7136	7.2734	0.6401	6.8771	0.5664	7.5457
0.7989	6.2031	0.7133	7.3027	0.6398	6.9048	0.566	7.5762
0.7986	6.228	0.7133	7.332	0.6395	6.9325	0.5657	7.6065
0.7983	6.2529	0.7127	7.3612	0.6389	6.9602	0.5651	7.6364
0.7979	6.2778	0.7127	7.3905	0.6389	6.988	0.5648	7.6663
0.7979	6.3027	0.7124	7.4198	0.6383	7.0157	0.5645	7.6966
0.7973	6.3276	0.7121	7.4491	0.638	7.0434	0.5642	7.7272
0.797	6.3524	0.7121	7.4784	0.6374	7.0711	0.5639	7.7571
0.7967	6.3773	0.7118	7.5076	0.6374	7.0989	0.5633	7.7874
0.7967	6.4022	0.7114	7.5369	0.637	7.1266	0.5629	7.8177
0.7961	6.4271	0.7111	7.5662	0.6361	7.1543	0.5626	7.8484
0.7961	6.452	0.7108	7.5955	0.6358	7.1821	0.562	7.8783
0.7958	6.4769	0.7108	7.6247	0.6355	7.2098	0.5617	7.9087
0.7955	6.5018	0.7105	7.654	0.6352	7.2375	0.5614	7.9392
0.7952	6.5267	0.7102	7.6836	0.6349	7.2652	0.5611	7.9693
0.7948	6.5515	0.7102	7.7128	0.6346	7.293	0.5611	7.9996
0.7945	6.5764	0.7099	7.7421	0.6343	7.3207	0.5605	8.0297
0.7942	6.6013	0.7096	7.7717	0.6339	7.3484	0.5602	8.0605
0.7936	6.6262	0.7093	7.8009	0.6336	7.3762	0.5598	8.0906
0.7933	6.6511	0.709	7.8305	0.6333	7.4039	0.5592	8.1209
0.793	6.676	0.709	7.8598	0.633	7.4316	0.5592	8.1516
0.7927	6.7009	0.7087	7.889	0.6327	7.4593	0.5586	8.1819
0.7924	6.7258	0.7083	7.9186	0.6324	7.4871	0.5583	8.2125
0.7924	6.7506	0.708	7.9479	0.6321	7.5148	0.558	8.2428
0.7921	6.7755	0.7077	7.9774	0.6318	7.5425	0.5577	8.2733
0.7914	6.8004	0.7077	8.0067	0.6315	7.5702	0.5574	8.3041
0.7914	6.8253	0.7074	8.0359	0.6308	7.598	0.5571	8.3342
0.7911	6.8502	0.7071	8.0652	0.6305	7.6257	0.5564	8.3645
0.7905	6.8751	0.7071	8.0945	0.6302	7.6534	0.5561	8.3948
0.7905	6.9	0.7065	8.124	0.6299	7.6812	0.5558	8.4245
0.7902	6.9249	0.7065	8.1533	0.6296	7.7089	0.5555	8.4544
0.7896	6.9497	0.7062	8.1826	0.6293	7.7366	0.5552	8.4845
0.7896	6.9746	0.7056	8.2119	0.629	7.7643	0.5549	8.515
0.7893	6.9995	0.7056	8.2412	0.6287	7.7921	0.5546	8.5449
0.789	7.0244	0.7049	8.2704	0.6284	7.8198	0.5543	8.5753
0.789	7.0493	0.7049	8.3002	0.6281	7.8475	0.5536	8.6054
0.7883	7.0742	0.7046	8.3295	0.6277	7.8752	0.5533	8.6353
0.7883	7.0991	0.7043	8.3588	0.6274	7.903	0.553	8.6658
0.788	7.124	0.7037	8.3883	0.6271	7.9307	0.5527	8.6963
0.7877	7.1488	0.7034	8.4176	0.6271	7.9584	0.5524	8.7267
0.7874	7.1737	0.7031	8.4472	0.6268	7.9862	0.5521	8.757
0.7871	7.1986	0.7028	8.477	0.6265	8.0139	0.5515	8.7869
0.7871	7.2235	0.7021	8.5062	0.6259	8.0416	0.5509	8.8174
0.7868	7.2484	0.7021	8.5355	0.6256	8.0693	0.5505	8.8473
0.7865	7.2733	0.7015	8.5651	0.6256	8.0971	0.5502	8.8776
0.7862	7.2982	0.7012	8.5949	0.6253	8.1248	0.5496	8.9082
0.7859	7.3231	0.7009	8.6241	0.625	8.1525	0.5493	8.9387
0.7855	7.3479	0.7006	8.6534	0.6246	8.1802	0.549	8.9686
0.7852	7.3728	0.7	8.6827	0.6243	8.208	0.5487	8.9989
0.7849	7.3977	0.7	8.712	0.624	8.2357	0.5484	9.029
0.7846	7.4226	0.6994	8.7415	0.6234	8.2634	0.5481	9.0587
0.7843	7.4475	0.699	8.7711	0.6234	8.2912	0.5478	9.0884
0.784	7.4724	0.6987	8.8006	0.6231	8.3189	0.5474	9.1185
0.7837	7.4973	0.6981	8.8299	0.6228	8.3466	0.5471	9.1486
0.7834	7.5222	0.6975	8.8592	0.6225	8.3743	0.5468	9.179
0.7831	7.547	0.6972	8.8884	0.6222	8.4021	0.5462	9.2095
0.7828	7.5719	0.6966	8.9177	0.6218	8.4298	0.5462	9.2398
0.7824	7.5968	0.6963	8.947	0.6215	8.4575	0.5456	9.2699
0.7824	7.6217	0.6956	8.9763	0.6212	8.4852	0.5453	9.3004
0.7821	7.6466	0.6953	9.0055	0.6209	8.513	0.545	9.331
0.7821	7.6715	0.695	9.0348	0.6206	8.5407	0.5447	9.3615
0.7815	7.6964	0.6944	9.0641	0.6203	8.5684	0.5443	9.3912
0.7812	7.7213	0.6941	9.0934	0.62	8.5962	0.544	9.4211
0.7809	7.7461	0.6935	9.1227	0.6197	8.6239	0.5437	9.4512
0.7809	7.771	0.6932	9.1519	0.6197	8.6516	0.5434	9.4813
0.7806	7.7959	0.6928	9.1812	0.6194	8.6793	0.5428	9.5121
0.7803	7.8208	0.6922	9.2105	0.6187	8.7071	0.5428	9.5428
0.78	7.8457	0.6919	9.2403	0.6187	8.7348	0.5425	9.5727
0.7796	7.8706	0.6916	9.2698	0.6184	8.7625	0.5422	9.6028
0.7793	7.8955	0.691	9.2991	0.6181	8.7902	0.5419	9.6329
0.7793	7.9204	0.6907	9.3284	0.6178	8.818	0.5416	9.6637
0.779	7.9452	0.6904	9.3577	0.6175	8.8457	0.5412	9.6936
0.7787	7.9701	0.6897	9.3869	0.6172	8.8734	0.5409	9.7233
0.7784	7.995	0.6894	9.4162	0.6169	8.9012	0.5403	9.753
0.7781	8.0199	0.6888	9.4458	0.6166	8.9289	0.5403	9.7833
0.7781	8.0448	0.6885	9.4756	0.6163	8.9566	0.5397	9.8138
0.7775	8.0697	0.6882	9.5048	0.6163	8.9843	0.5394	9.8441
0.7775	8.0946	0.6879	9.5341	0.6153	9.0121	0.5394	9.8749
0.7772	8.1195	0.6876	9.5634	0.6153	9.0398	0.5388	9.9048
0.7769	8.1443	0.687	9.5927	0.615	9.0675	0.5388	9.9349
0.7765	8.1692	0.6866	9.622	0.6144	9.0952	0.5385	9.965
0.7762	8.1941	0.6863	9.6512	0.6144	9.123	0.5381	9.9951
0.7759	8.219	0.686	9.6805	0.6141	9.1507	0.5378	10.025
0.7759	8.2439	0.6857	9.7098	0.6138	9.1784	0.5375	10.0551
0.7756	8.2688	0.6854	9.7393	0.6135	9.2062	0.5372	10.0858
0.7753	8.2937	0.6851	9.7686	0.6132	9.2339	0.5369	10.1164
0.775	8.3186	0.6845	9.7979	0.6129	9.2616	0.5366	10.1467
0.7747	8.3434	0.6845	9.8272	0.6129	9.2893	0.5363	10.1768
0.7747	8.3683	0.6842	9.8567	0.6125	9.3171	0.536	10.2069
0.7744	8.3932	0.6839	9.886	0.6122	9.3448	0.5357	10.2372
0.7741	8.4181	0.6835	9.9153	0.6119	9.3725	0.5354	10.2671
0.7738	8.443	0.6832	9.9445	0.6116	9.4002	0.535	10.2973
0.7734	8.4679	0.6829	9.9738	0.6113	9.428	0.5347	10.3276
0.7728	8.4928	0.6826	10.0031	0.611	9.4557	0.5344	10.3579
0.7728	8.5177	0.6823	10.0324	0.6107	9.4834	0.5341	10.3878
0.7725	8.5425	0.682	10.0624	0.6107	9.5112	0.5338	10.4179
0.7722	8.5674	0.682	10.0917	0.6104	9.5389	0.5335	10.4484
0.7719	8.5923	0.6817	10.121	0.6101	9.5666	0.5332	10.479
0.7716	8.6172	0.6814	10.1505	0.6098	9.5943	0.5329	10.5091
0.7713	8.6421	0.6814	10.1798	0.6094	9.6221	0.5326	10.5392
0.7713	8.667	0.6811	10.2091	0.6091	9.6498	0.5326	10.5693
0.771	8.6919	0.6808	10.2392	0.6091	9.6775	0.5319	10.5998
0.7707	8.7168	0.6804	10.2684	0.6088	9.7052	0.5316	10.6304
0.7703	8.7417	0.6804	10.2977	0.6085	9.733	0.5313	10.6605
0.7703	8.7665	0.6804	10.3273	0.6082	9.7607	0.531	10.6912
0.77	8.7914	0.6801	10.3568	0.6082	9.7884	0.5304	10.7213
0.7697	8.8163	0.6798	10.3863	0.6079	9.8162	0.5301	10.7514
0.7694	8.8412	0.6798	10.4156	0.6073	9.8439	0.5298	10.7822
0.7691	8.8661	0.6795	10.4449	0.607	9.8716	0.5298	10.8129
0.7688	8.891	0.6795	10.4744	0.6067	9.8993	0.5292	10.8432
0.7685	8.9159	0.6792	10.5037	0.6067	9.9271	0.5288	10.8733
0.7685	8.9408	0.6792	10.533	0.6063	9.9548	0.5288	10.9038
0.7682	8.9656	0.6789	10.5631	0.606	9.9825	0.5282	10.9346
0.7679	8.9905	0.6789	10.5926	0.6057	10.0103	0.5279	10.9653
0.7676	9.0154	0.6786	10.6224	0.6057	10.038	0.5279	10.9952
0.7672	9.0403	0.6783	10.6517	0.6054	10.0657	0.5276	11.0257
0.7669	9.0652	0.6783	10.681	0.6051	10.0934	0.5273	11.0559
0.7669	9.0901	0.6783	10.7105	0.6048	10.1212	0.527	11.0864
0.7666	9.115	0.678	10.74	0.6045	10.1489	0.5267	11.1171
0.7666	9.1399	0.678	10.7693	0.6042	10.1766	0.5264	11.1472
0.7663	9.1647	0.6777	10.7986	0.6039	10.2043	0.5261	11.1776
0.766	9.1898	0.6773	10.8279	0.6036	10.2321	0.5257	11.2081
0.7657	9.2147	0.6773	10.8577	0.6032	10.2598	0.5254	11.2382
0.7654	9.2396	0.677	10.887	0.6032	10.2875	0.5251	11.2681
0.7651	9.2645	0.677	10.9162	0.6029	10.3153	0.5248	11.2982
0.7651	9.2893	0.6767	10.9455	0.6026	10.343	0.5245	11.3289
0.7648	9.3142	0.6767	10.9753	0.6023	10.3707	0.5242	11.3597
0.7645	9.3391	0.6764	11.0046	0.602	10.3984	0.5239	11.3904
0.7641	9.364	0.6761	11.0339	0.602	10.4262	0.5236	11.4207
0.7638	9.3889	0.6761	11.0631	0.6017	10.4539	0.5233	11.4513
0.7638	9.4138	0.6758	11.0924	0.6014	10.4816	0.523	11.482
0.7635	9.4387	0.6758	11.1217	0.6011	10.5093	0.5223	11.5123
0.7632	9.4636	0.6755	11.151	0.6008	10.5371	0.5223	11.543
0.7629	9.4884	0.6752	11.1803	0.6005	10.5648	0.522	11.5734
0.7629	9.5133	0.6742	11.2095	0.6001	10.5925	0.5217	11.6041
0.7623	9.5382	0.6742	11.2388	0.6001	10.6203	0.5214	11.634
0.7623	9.5631	0.6739	11.2689	0.5998	10.648	0.5211	11.6643
0.762	9.588	0.6736	11.2989	0.5995	10.6757	0.5208	11.6946
0.7617	9.6129	0.6736	11.329	0.5995	10.7034	0.5205	11.7252
0.7614	9.6378	0.6733	11.3583	0.5992	10.7312	0.5202	11.7557
0.761	9.6627	0.673	11.3881	0.5989	10.7589	0.5199	11.786
0.761	9.6875	0.6727	11.4174	0.5986	10.7866	0.5199	11.8167
0.7607	9.7124	0.6727	11.4467	0.5983	10.8143	0.5192	11.8471
0.7604	9.7373	0.6724	11.4762	0.5983	10.8421	0.5192	11.877
0.7604	9.7622	0.6721	11.506	0.5977	10.8698	0.5189	11.9077
0.7601	9.7871	0.6718	11.5353	0.5977	10.8975	0.5186	11.9376
0.7598	9.812	0.6711	11.5648	0.5974	10.9253	0.5183	11.9677
0.7595	9.8369	0.6708	11.5944	0.597	10.953	0.5177	11.998
0.7592	9.8618	0.6708	11.6236	0.597	10.9807	0.5177	12.0286
0.7592	9.8866	0.6705	11.6532	0.5967	11.0084	0.5174	12.0593
0.7589	9.9115	0.6702	11.6825	0.5964	11.0362	0.5171	12.0894
0.7586	9.9364	0.6699	11.7117	0.5961	11.0639	0.5168	12.1199
0.7583	9.9613	0.6693	11.7415	0.5958	11.0916	0.5164	12.1501
0.7583	9.9862	0.6693	11.7711	0.5958	11.1193	0.5164	12.1804
0.7579	10.0111	0.6687	11.8004	0.5955	11.1471	0.5161	12.2107
0.7576	10.036	0.6684	11.8296	0.5952	11.1748	0.5155	12.2414
0.7573	10.0609	0.668	11.8589	0.5952	11.2025	0.5155	12.2717
0.757	10.0857	0.6677	11.8885	0.5949	11.2303	0.5152	12.3019
0.757	10.1106	0.6674	11.9177	0.5946	11.258	0.5149	12.3322
0.7567	10.1355	0.6671	11.9475	0.5939	11.2857	0.5146	12.3627
0.7567	10.1606	0.6668	11.9768	0.5936	11.3134	0.5143	12.3934
0.7561	10.1855	0.6665	12.0064	0.5936	11.3412	0.5143	12.4238
0.7561	10.2103	0.6659	12.0356	0.5933	11.3689	0.514	12.4545
0.7558	10.2352	0.6656	12.0649	0.593	11.3966	0.5137	12.4848
0.7555	10.2601	0.6653	12.0945	0.593	11.4243	0.5133	12.5153
0.7552	10.285	0.6649	12.124	0.5927	11.4521	0.513	12.5454
0.7552	10.3099	0.6646	12.1533	0.5924	11.4798	0.5127	12.5753
0.7548	10.3351	0.6643	12.1825	0.5921	11.5075	0.5124	12.6061
0.7545	10.36	0.664	12.2118	0.5918	11.5353	0.5121	12.6364
0.7542	10.3849	0.6634	12.2411	0.5918	11.563	0.5118	12.6671
0.7542	10.4099	0.6631	12.2704	0.5915	11.5907	0.5115	12.6977
0.7536	10.4353	0.6628	12.2999	0.5912	11.6184	0.5115	12.7278
0.7536	10.4603	0.6622	12.3295	0.5912	11.6462	0.5112	12.7581
0.7533	10.4852	0.6618	12.3587	0.5908	11.6739	0.5109	12.7888
0.753	10.5104	0.6615	12.3883	0.5905	11.7016	0.5106	12.8185
0.753	10.5353	0.6612	12.4178	0.5902	11.7293	0.5102	12.8493
0.7527	10.5602	0.6609	12.4471	0.5902	11.7571	0.5099	12.8798
0.7524	10.5851	0.6606	12.4764	0.5899	11.7848	0.5093	12.9101
0.7517	10.61	0.6603	12.5059	0.5896	11.8125	0.5093	12.9406
0.7517	10.6349	0.66	12.5355	0.5893	11.8403	0.509	12.9707
0.7514	10.6598	0.6597	12.565	0.5893	11.868	0.509	13.0013
0.7511	10.6846	0.6594	12.5948	0.589	11.8957	0.5087	13.0318
0.7508	10.7095	0.6591	12.6246	0.5887	11.9234	0.5084	13.0621
0.7508	10.7344	0.6587	12.6542	0.5887	11.9512	0.5081	13.0922
0.7505	10.7596	0.6584	12.6834	0.5884	11.9789	0.5078	13.1223
0.7502	10.7845	0.6581	12.713	0.5881	12.0066	0.5075	13.1525
0.7502	10.8094	0.6578	12.7425	0.5881	12.0343	0.5075	13.1828
0.7499	10.8343	0.6575	12.7718	0.5877	12.0621	0.5071	13.2135
0.7496	10.8592	0.6572	12.8011	0.5874	12.0898	0.5071	13.244
0.7496	10.8841	0.6569	12.8303	0.5871	12.1175	0.5068	13.2744
0.7493	10.909	0.6569	12.8596	0.5868	12.1453	0.5065	13.3043
0.749	10.9338	0.6566	12.8889	0.5868	12.173	0.5062	13.335
0.749	10.9587	0.6563	12.9182	0.5865	12.2007	0.5062	13.3657
0.7486	10.9836	0.656	12.9475	0.5862	12.2284	0.5059	13.396
0.7483	11.0085	0.656	12.9767	0.5859	12.2562	0.5056	13.4262
0.748	11.0334	0.6556	13.006	0.5859	12.2839	0.5053	13.4569
0.748	11.0583	0.6553	13.0358	0.5856	12.3116	0.505	13.4872
0.7477	11.0832	0.655	13.0651	0.5856	12.3393	0.505	13.5175
0.7474	11.1081	0.655	13.0944	0.5853	12.3671	0.5044	13.5483
0.7471	11.1329	0.6547	13.1237	0.585	12.3948	0.5044	13.5784
0.7468	11.1578	0.6547	13.1529	0.5846	12.4225	0.504	13.6089
0.7468	11.1827	0.6544	13.1822	0.5843	12.4503	0.5037	13.639
0.7465	11.2076	0.6544	13.2115	0.5843	12.478	0.5034	13.6695
0.7465	11.2325	0.6541	13.2408	0.584	12.5057	0.5031	13.7001
0.7462	11.2574	0.6538	13.27	0.5837	12.5334	0.5028	13.7304
0.7459	11.2823	0.6538	13.2993	0.5834	12.5612	0.5025	13.7609
0.7455	11.3072	0.6538	13.3286	0.5834	12.5889	0.5025	13.7916
0.7452	11.332	0.6535	13.3579	0.5831	12.6166	0.5019	13.822
0.7452	11.3569	0.6532	13.3872	0.5828	12.6444	0.5019	13.8523
0.7449	11.3818	0.6532	13.4164	0.5825	12.6721	0.5016	13.883
0.7449	11.4067	0.6532	13.4457	0.5825	12.6998	0.5013	13.9138
0.7443	11.4316	0.6529	13.475	0.5822	12.7275	0.5009	13.9445
0.7443	11.4565	0.6529	13.5045	0.5819	12.7553	0.5006	13.9752
0.744	11.4815	0.6525	13.5338	0.5819	12.783	0.5003	14.0057
0.7437	11.5064	0.6525	13.5631	0.5815	12.8107	0.5	14.0365
0.7437	11.5313	0.6522	13.5924	0.5812	12.8384	0.4997	14.0672
0.7434	11.5562	0.6522	13.6219	0.5809	12.8662	0.4997	14.0977
0.7431	11.5811	0.6522	13.6517	0.5806	12.8939	0.4994	14.1281
0.7428	11.606	0.6519	13.681	0.5806	12.9216	0.4994	14.1582
0.7428	11.631	0.6519	13.7103	0.5803	12.9494	0.4988	14.1883
0.7424	11.6559	0.6519	13.7395	0.5803	12.9771	0.4985	14.2186
0.7421	11.6808	0.6516	13.7688	0.58	13.0048	0.4985	14.2491
0.7421	11.7057	0.6516	13.7981	0.5797	13.0325	0.4982	14.2794
0.7418	11.7306	0.651	13.8274	0.5797	13.0603	0.4978	14.3096
0.7415	11.7555	0.651	13.8566	0.5794	13.088	0.4975	14.3395
0.7412	11.7803	0.651	13.8859	0.5791	13.1157	0.4975	14.3698
0.7412	11.8052	0.6507	13.9152	0.5788	13.1434	0.4972	14.4005
0.7409	11.8301	0.6504	13.9445	0.5784	13.1712	0.4969	14.4304
0.7406	11.855	0.6504	13.9738	0.5784	13.1989	0.4966	14.4607
0.7406	11.8799	0.6501	14.003	0.5781	13.2266	0.4963	14.4906
0.7403	11.9048	0.6501	14.0323	0.5778	13.2544	0.496	14.5214
0.7403	11.9297	0.6498	14.0616	0.5778	13.2821	0.496	14.5517
0.74	11.9546	0.6498	14.0909	0.5775	13.3098	0.4954	14.5816
0.7397	11.9794	0.6491	14.1202	0.5775	13.3375	0.4954	14.6119
0.7393	12.0043	0.6491	14.1494	0.5772	13.3653	0.4951	14.642
0.739	12.0292	0.6488	14.1787	0.5769	13.393	0.4947	14.6722
0.739	12.0541	0.6488	14.208	0.5766	13.4207	0.4944	14.7029
0.7387	12.079	0.6485	14.2373	0.5763	13.4484	0.4941	14.7332
0.7384	12.1039	0.6482	14.2668	0.5763	13.4762	0.4938	14.7635
0.7384	12.1288	0.6482	14.2961	0.576	13.5039	0.4935	14.794
0.7381	12.1537	0.6479	14.3254	0.5757	13.5316	0.4935	14.8244
0.7378	12.1787	0.6476	14.3546	0.5757	13.5594	0.4932	14.8551
0.7375	12.2036	0.6473	14.3842	0.5753	13.5871	0.4932	14.8852
0.7372	12.2285	0.6473	14.4135	0.575	13.6148	0.4929	14.9153
0.7372	12.2534	0.647	14.4427	0.575	13.6425	0.4926	14.9459
0.7369	12.2783	0.6467	14.472	0.5747	13.6703	0.4923	14.9762
0.7366	12.3031	0.6463	14.5013	0.5744	13.6982	0.492	15.0069
0.7366	12.328	0.646	14.5306	0.5744	13.7261	0.4916	15.0374
0.7362	12.3529	0.6457	14.5598	0.5741	13.7538	0.4916	15.0682
0.7359	12.3778	0.6454	14.5891	0.5741	13.7815	0.4913	15.0987
0.7356	12.4027	0.6451	14.6184	0.5738	13.8092	0.491	15.129
0.7356	12.4276	0.6451	14.6477	0.5735	13.837	0.4907	15.1593
0.7353	12.4525	0.6448	14.677	0.5735	13.8647	0.4907	15.1899
0.7353	12.4774	0.6445	14.7062	0.5729	13.8924	0.4904	15.2198
0.735	12.5022	0.6442	14.7355	0.5726	13.9201	0.4901	15.2505
0.7347	12.5273	0.6439	14.7648	0.5726	13.9479	0.4898	15.2808
0.7344	12.5522	0.6436	14.7941	0.5722	13.9756	0.4895	15.3116
0.7341	12.5771	0.6432	14.8236	0.5722	14.0033	0.4892	15.3417
0.7341	12.6021	0.6429	14.8529	0.5719	14.0311	0.4892	15.3718
0.7338	12.627	0.6426	14.8824	0.5716	14.0588	0.4889	15.4025
0.7335	12.6519	0.6423	14.9122	0.5713	14.0865	0.4885	15.4326
0.7331	12.6768	0.642	14.9415	0.5713	14.1142	0.4879	15.4627
0.7331	12.7017	0.6417	14.9708	0.571	14.142	0.4879	15.4935
0.7328	12.7266	0.6411	15.0001	0.5707	14.1697	0.4876	15.524
0.7328	12.7514	0.6408	15.0293	0.5707	14.1974	0.4876	15.5541
0.7325	12.7763	0.6405	15.0589	0.5704	14.2251	0.4873	15.5842
0.7322	12.8012	0.6405	15.0882	0.5701	14.2529	0.487	15.6145
0.7319	12.8261	0.6398	15.1174	0.5701	14.2806	0.4867	15.6451
0.7319	12.851	0.6395	15.147	0.5698	14.3083	0.4867	15.6756
0.7316	12.8759	0.6392	15.1763	0.5695	14.3361	0.4864	15.7061
0.731	12.9013	0.6389	15.2055	0.5695	14.3638	0.4861	15.7362
0.731	12.9261	0.6386	15.2348	0.5691	14.3915	0.4858	15.7668
0.7307	12.951	0.6383	15.2641	0.5688	14.4192	0.4858	15.7965
0.7304	12.9759	0.638	15.2934	0.5688	14.447	0.4854	15.827
0.7304	13.0008	0.6377	15.3226	0.5685	14.4747	0.4851	15.8575
0.73	13.0257	0.6374	15.3519	0.5682	14.5024	0.4851	15.8878
0.7297	13.0506	0.637	15.3815	0.5682	14.5301	0.4848	15.9184
0.7294	13.0756	0.6367	15.4107	0.5679	14.5579	0.4848	15.9491
0.7291	13.1005	0.6364	15.44	0.5679	14.5856	0.4845	15.9794
0.7291	13.1254	0.6361	15.4693	0.5676	14.6133	0.4842	16.0097
0.7288	13.1503	0.6358	15.4986	0.5673	14.6411	0.4836	16.0403
0.7288	13.1752	0.6355	15.5281	0.567	14.6688	0.4836	16.0704
0.7285	13.2001	0.6352	15.5574	0.567	14.6965	0.4836	16.1011
0.7282	13.225	0.6352	15.5867	0.5667	14.7242	0.4833	16.1316
0.7282	13.25	0.6349	15.616	0.5664	14.752	0.4833	16.1615
0.7279	13.2749	0.6343	15.6452	0.5664	14.7797	0.483	16.1916
0.7276	13.2998	0.6343	15.6745	0.566	14.8074	0.4827	16.2215
0.7273	13.3247	0.6339	15.7038	0.566	14.8351	0.4823	16.2523
0.7273	13.3497	0.6336	15.7331	0.5654	14.8629	0.482	16.2826
0.7269	13.3748	0.6333	15.7623	0.5654	14.8906	0.4817	16.3133
0.7266	13.3996	0.633	15.7916	0.5651	14.9183	0.4814	16.3439
0.7266	13.4245	0.633	15.8209	0.5648	14.9461	0.4811	16.3746
0.7263	13.4494	0.6327	15.8502	0.5648	14.9738	0.4811	16.4051
0.726	13.4743	0.6324	15.8795	0.5645	15.0015	0.4808	16.4352
0.726	13.4992	0.6321	15.9087	0.5642	15.0292	0.4805	16.4651
0.7257	13.5242	0.6321	15.9385	0.5642	15.057	0.4805	16.4955
0.7254	13.5491	0.6318	15.9678	0.5642	15.0847	0.4802	16.5256
0.7254	13.574	0.6318	15.9971	0.5639	15.1124	0.4799	16.5559
0.7251	13.5989	0.6315	16.0264	0.5636	15.1401	0.4796	16.5864
0.7248	13.6238	0.6312	16.0556	0.5636	15.1679	0.4792	16.6171
0.7245	13.6487	0.6312	16.0849	0.5633	15.1956	0.4789	16.6477
0.7242	13.6736	0.6312	16.1142	0.5629	15.2233	0.4786	16.6782
0.7242	13.6985	0.6308	16.1435	0.5626	15.2511	0.4786	16.7083
0.7242	13.7233	0.6305	16.173	0.5626	15.2788	0.4783	16.739
0.7238	13.7482	0.6305	16.2023	0.5623	15.3065	0.478	16.7696
0.7235	13.7731	0.6305	16.2316	0.562	15.3342	0.4777	16.8003
0.7232	13.798	0.6302	16.2609	0.5617	15.362	0.4777	16.8308
0.7229	13.8229	0.6302	16.2901	0.5617	15.3897	0.4774	16.8614
0.7229	13.8478	0.6299	16.3194	0.5617	15.4174	0.4774	16.8917
0.7226	13.8727	0.6299	16.349	0.5614	15.4451	0.4771	16.9222
0.7223	13.8976	0.6296	16.3782	0.5611	15.4729	0.4768	16.9525
0.7223	13.9224	0.6296	16.4075	0.5611	15.5006	0.4765	16.9828
0.722	13.9473	0.6293	16.437	0.5608	15.5283	0.4765	17.0132
0.7217	13.9722	0.6293	16.4663	0.5605	15.5561	0.4761	17.0435
0.7217	13.9971	0.6293	16.4956	0.5605	15.5838	0.4758	17.0732
0.7214	14.022	0.6293	16.5249	0.5602	15.6115	0.4755	17.1037
0.7211	14.0469	0.629	16.5542	0.5598	15.6392	0.4752	17.1338
0.7207	14.0718	0.629	16.5834	0.5598	15.667	0.4749	17.1646
0.7207	14.0967	0.6287	16.6132	0.5595	15.6947	0.4746	17.1949
0.7204	14.1215	0.6284	16.6428	0.5592	15.7224	0.4746	17.2256
0.7201	14.1466	0.6284	16.6721	0.5592	15.7502	0.4743	17.2557
0.7201	14.1715	0.6284	16.7013	0.5589	15.7779	0.474	17.2858
0.7198	14.1964	0.6284	16.7306	0.5589	15.8056	0.4737	17.3162
0.7195	14.2213	0.6277	16.7599	0.5586	15.8333	0.4737	17.3467
0.7195	14.2461	0.6277	16.7892	0.5583	15.8611	0.4734	17.3772
0.7192	14.271	0.6274	16.8185	0.558	15.8888	0.473	17.4079
0.7189	14.2959	0.6274	16.8477	0.558	15.9165	0.4727	17.4387
0.7189	14.3208	0.6274	16.877	0.558	15.9442	0.4724	17.469
0.7186	14.3457	0.6271	16.9063	0.5574	15.972	0.4724	17.4995
0.7183	14.3706	0.6268	16.9356	0.5574	15.9997	0.4721	17.5298
0.7183	14.3955	0.6268	16.9651	0.5571	16.0274	0.4718	17.5606
0.7176	14.4204	0.6265	16.9944	0.5571	16.0552	0.4718	17.5905
0.7176	14.4452	0.6265	17.0239	0.5567	16.0829	0.4712	17.6212
0.7173	14.4701	0.6262	17.0532	0.5564	16.1106	0.4712	17.6517
0.717	14.495	0.6262	17.0825	0.5564	16.1383	0.4709	17.6823
0.717	14.5199	0.6259	17.1118	0.5561	16.1661	0.4709	17.7122
0.7167	14.5448	0.6259	17.141	0.5558	16.1938	0.4706	17.7429
0.7164	14.5697	0.6256	17.1703	0.5558	16.2215	0.4703	17.7736
0.7164	14.5946	0.6253	17.1996	0.5555	16.2492	0.4703	17.8042
0.7161	14.6195	0.6253	17.2289	0.5552	16.277	0.4699	17.8347
0.7161	14.6443	0.625	17.2581	0.5552	16.3047	0.4696	17.8652
0.7158	14.6692	0.625	17.2874	0.5549	16.3324	0.4696	17.8957
0.7155	14.6941	0.6246	17.3172	0.5549	16.3602	0.4693	17.9265
0.7152	14.719	0.6243	17.3465	0.5546	16.3879	0.469	17.9568
0.7152	14.7439	0.624	17.376	0.5543	16.4156	0.4687	17.9875
0.7149	14.7688	0.624	17.4058	0.5543	16.4433	0.4687	18.0181
0.7149	14.7937	0.6237	17.4354	0.554	16.4711	0.4687	18.0484
0.7145	14.8186	0.6234	17.4647	0.5536	16.4988	0.4681	18.0787
0.7142	14.8434	0.6234	17.4939	0.5536	16.5265	0.4681	18.1092
0.7139	14.8683	0.6228	17.5235	0.5533	16.5542	0.4678	18.1393
0.7139	14.8932	0.6228	17.5528	0.553	16.582	0.4675	18.1701
0.7136	14.9181	0.6225	17.582	0.553	16.6097	0.4675	18.2008
0.7133	14.943	0.6222	17.6113	0.5527	16.6374	0.4668	18.2313
0.7133	14.968	0.6222	17.6406	0.5527	16.6652	0.4668	18.2616
0.713	14.9929	0.6215	17.6699	0.5524	16.6929	0.4665	18.2924
0.7127	15.0178	0.6215	17.6992	0.5521	16.7206	0.4665	18.3225
0.7127	15.0427	0.6212	17.7284	0.5521	16.7483	0.4662	18.353
0.7124	15.0678	0.6209	17.7577	0.5515	16.7761	0.4659	18.3835
0.7121	15.0926	0.6206	17.787	0.5512	16.8038	0.4656	18.4139
0.7121	15.1175	0.6203	17.8163	0.5512	16.8315	0.4653	18.4446
0.7118	15.1424	0.62	17.8455	0.5509	16.8592	0.4653	18.4747
0.7114	15.1673	0.6197	17.8751	0.5509	16.887	0.465	18.5052
0.7114	15.1922	0.6194	17.9044	0.5505	16.9147	0.4647	18.536
0.7111	15.2172	0.6191	17.9342	0.5502	16.9424	0.4647	18.5665
0.7108	15.2426	0.6187	17.964	0.5502	16.9705	0.4644	18.5966
0.7105	15.2677	0.6184	17.9932	0.5499	16.9982	0.4644	18.6269
0.7105	15.2925	0.6181	18.0228	0.5496	17.0259	0.464	18.6577
0.7099	15.3174	0.6178	18.0523	0.5496	17.0537	0.4637	18.6884
0.7096	15.3423	0.6175	18.0816	0.5493	17.0814	0.4634	18.7189
0.7096	15.3672	0.6172	18.1109	0.549	17.1091	0.4634	18.7492
0.7093	15.3921	0.6169	18.1402	0.549	17.1369	0.4631	18.7798
0.709	15.417	0.6166	18.1694	0.5487	17.1646	0.4628	18.8097
0.709	15.4419	0.6163	18.1987	0.5484	17.1923	0.4628	18.8402
0.7087	15.4668	0.616	18.2283	0.5484	17.22	0.4625	18.8707
0.7083	15.4917	0.6156	18.2575	0.5481	17.2478	0.4625	18.9008
0.708	15.5165	0.6153	18.2868	0.5481	17.2755	0.4622	18.9312
0.708	15.5414	0.615	18.3161	0.5478	17.3032	0.4619	18.9615
0.7077	15.5663	0.615	18.3454	0.5478	17.3309	0.4619	18.9918
0.7077	15.5912	0.6144	18.3752	0.5474	17.3587	0.4616	19.0219
0.7074	15.6161	0.6141	18.4045	0.5471	17.3864	0.4613	19.052
0.7071	15.641	0.6141	18.434	0.5471	17.4141	0.4613	19.0823
0.7071	15.6659	0.6138	18.4638	0.5468	17.4419	0.4609	19.1127
0.7068	15.6908	0.6135	18.4931	0.5468	17.4696	0.4606	19.143
0.7065	15.7156	0.6132	18.5224	0.5465	17.4973	0.4603	19.1729
0.7065	15.7405	0.6129	18.5516	0.5462	17.525	0.4603	19.2028
0.7062	15.7654	0.6125	18.5812	0.5462	17.5528	0.46	19.2325
0.7062	15.7903	0.6122	18.6105	0.5459	17.5805	0.4597	19.2626
0.7056	15.8153	0.6122	18.6397	0.5456	17.6082	0.4597	19.2927
0.7056	15.8402	0.6119	18.6693	0.5456	17.6359	0.4594	19.3228
0.7052	15.8651	0.6116	18.6985	0.5453	17.6637	0.4591	19.3536
0.7052	15.89	0.6113	18.7284	0.545	17.6914	0.4591	19.3833
0.7049	15.9149	0.611	18.7576	0.545	17.7191	0.4588	19.4138
0.7046	15.9398	0.611	18.7869	0.545	17.7469	0.4585	19.4443
0.7043	15.9647	0.6107	18.8162	0.5447	17.7746	0.4582	19.4744
0.7043	15.9896	0.6104	18.8455	0.5443	17.8023	0.4582	19.5047
0.704	16.0145	0.6104	18.8747	0.544	17.83	0.4578	19.5351
0.704	16.0393	0.6101	18.904	0.544	17.8578	0.4575	19.5658
0.7037	16.0642	0.6098	18.9333	0.5437	17.8855	0.4572	19.5957
0.7034	16.0891	0.6094	18.9626	0.5437	17.9132	0.4572	19.6264
0.7031	16.114	0.6094	18.9919	0.5434	17.9409	0.4569	19.6567
0.7031	16.139	0.6091	19.0211	0.5434	17.9687	0.4569	19.6864
0.7028	16.1639	0.6091	19.0504	0.5431	17.9964	0.4566	19.7168
0.7025	16.189	0.6088	19.0797	0.5428	18.0241	0.4563	19.7473
0.7025	16.2139	0.6088	19.109	0.5428	18.0519	0.456	19.7776
0.7021	16.2388	0.6085	19.1382	0.5425	18.0796	0.456	19.8083
0.7018	16.2636	0.6085	19.1675	0.5422	18.1073	0.4557	19.8385
0.7018	16.2885	0.6082	19.1971	0.5422	18.135	0.4554	19.8684
0.7015	16.3134	0.6082	19.2263	0.5419	18.1628	0.4554	19.8983
0.7012	16.3383	0.6079	19.2556	0.5416	18.1905	0.4551	19.9288
0.7009	16.3632	0.6079	19.2849	0.5416	18.2182	0.4547	19.9591
0.7009	16.3881	0.6079	19.3144	0.5412	18.2459	0.4547	19.989
0.7006	16.413	0.6076	19.344	0.5412	18.2737	0.4544	20.0193
0.7003	16.4379	0.6076	19.3733	0.5409	18.3014	0.4541	20.0495
0.7003	16.4627	0.6073	19.4025	0.5406	18.3291	0.4541	20.0796
0.7	16.4876	0.6073	19.4318	0.5406	18.3569	0.4538	20.1101
0.6997	16.5125	0.6073	19.4616	0.5403	18.3846	0.4535	20.1404
0.6994	16.5374	0.607	19.4909	0.5403	18.4123	0.4532	20.1707
0.6994	16.5623	0.607	19.5202	0.54	18.44	0.4532	20.201
0.699	16.5877	0.607	19.5494	0.54	18.4678	0.4529	20.2316
0.699	16.6126	0.6067	19.5793	0.5397	18.4955	0.4526	20.2619
0.6987	16.6376	0.6067	19.6085	0.5394	18.5232	0.4526	20.2926
0.6984	16.6625	0.6067	19.6378	0.5394	18.551	0.4523	20.3234
0.6981	16.6875	0.6063	19.6671	0.5391	18.5787	0.452	20.3539
0.6981	16.7124	0.606	19.6964	0.5388	18.6064	0.4516	20.3844
0.6978	16.7375	0.606	19.7256	0.5388	18.6341	0.4516	20.4151
0.6978	16.7624	0.606	19.7549	0.5385	18.6619	0.4513	20.4457
0.6975	16.7873	0.6057	19.7847	0.5385	18.6896	0.4513	20.476
0.6972	16.8121	0.6057	19.8145	0.5381	18.7173	0.451	20.5065
0.6972	16.837	0.6054	19.8443	0.5378	18.745	0.451	20.5366
0.6969	16.8619	0.6054	19.8736	0.5378	18.7728	0.4507	20.5665
0.6966	16.887	0.6054	19.9029	0.5378	18.8005	0.4504	20.5969
0.6966	16.9118	0.6051	19.933	0.5375	18.8282	0.4504	20.6272
0.6963	16.9367	0.6045	19.9625	0.5372	18.856	0.4498	20.6577
0.6959	16.9618	0.6045	19.992	0.5369	18.8837	0.4498	20.6884
0.6959	16.9867	0.6042	20.0216	0.5369	18.9114	0.4495	20.7188
0.6956	17.0117	0.6042	20.0514	0.5366	18.9391	0.4495	20.7493
0.6953	17.0366	0.6039	20.0812	0.5366	18.9669	0.4492	20.7796
0.695	17.0618	0.6039	20.1107	0.5363	18.9946	0.4489	20.8103
0.695	17.0867	0.6036	20.14	0.536	19.0223	0.4489	20.8402
0.6947	17.1116	0.6036	20.1693	0.536	19.05	0.4489	20.8704
0.6944	17.1365	0.6032	20.1986	0.5357	19.0778	0.4485	20.9011
0.6944	17.1614	0.6029	20.2281	0.5357	19.1055	0.4482	20.9316
0.6941	17.1864	0.6029	20.2574	0.5354	19.1332	0.4479	20.9619
0.6938	17.2113	0.6026	20.2869	0.5354	19.161	0.4476	20.9927
0.6938	17.2362	0.6023	20.3167	0.535	19.1887	0.4476	21.0234
0.6935	17.2611	0.6023	20.346	0.5347	19.2164	0.4473	21.0541
0.6932	17.286	0.602	20.3753	0.5347	19.2441	0.4473	21.0842
0.6932	17.3109	0.6017	20.4046	0.5344	19.2719	0.447	21.1144
0.6928	17.3357	0.6014	20.4338	0.5341	19.2996	0.4467	21.1447
0.6928	17.3606	0.6014	20.4631	0.5341	19.3273	0.4464	21.175
0.6925	17.3855	0.6011	20.4924	0.5341	19.355	0.4464	21.2055
0.6922	17.4104	0.6008	20.5217	0.5338	19.3828	0.4461	21.236
0.6922	17.4353	0.6008	20.5509	0.5335	19.4105	0.4454	21.2668
0.6919	17.4602	0.6005	20.5802	0.5332	19.4382	0.4451	21.2973
0.6916	17.4851	0.6001	20.6098	0.5332	19.466	0.4451	21.3278
0.6916	17.51	0.5998	20.639	0.5332	19.4937	0.4448	21.3584
0.6913	17.5348	0.5998	20.6683	0.5329	19.5214	0.4448	21.3889
0.691	17.5597	0.5992	20.6979	0.5326	19.5491	0.4445	21.4196
0.691	17.5846	0.5992	20.7274	0.5326	19.5769	0.4442	21.4499
0.6907	17.6095	0.5989	20.7567	0.5323	19.6046	0.4439	21.4801
0.6907	17.6344	0.5986	20.786	0.5319	19.6323	0.4439	21.5104
0.6904	17.6593	0.5983	20.8158	0.5319	19.66	0.4436	21.5411
0.6901	17.6842	0.598	20.845	0.5316	19.6878	0.4433	21.5718
0.6901	17.7091	0.5977	20.8746	0.5316	19.7155	0.4433	21.6026
0.6897	17.7341	0.5974	20.9039	0.5316	19.7432	0.443	21.6333
0.6894	17.759	0.597	20.9331	0.5313	19.771	0.4427	21.664
0.6888	17.7839	0.597	20.9624	0.531	19.7987	0.4427	21.6944
0.6888	17.8088	0.5967	20.9917	0.531	19.8264	0.4423	21.7245
0.6885	17.8337	0.5964	21.021	0.5304	19.8541	0.4423	21.7544
0.6882	17.8585	0.5961	21.0505	0.5301	19.8819	0.442	21.7843
0.6879	17.8834	0.5958	21.0798	0.5301	19.9096	0.4417	21.8148
0.6879	17.9083	0.5955	21.1091	0.5298	19.9373	0.4417	21.8451
0.6876	17.9332	0.5952	21.1383	0.5298	19.965	0.4414	21.8757
0.6876	17.9583	0.5949	21.1679	0.5295	19.9928	0.4408	21.9058
0.6873	17.9831	0.5946	21.1972	0.5295	20.0205	0.4408	21.9361
0.687	18.008	0.5943	21.2264	0.5292	20.0482	0.4405	21.9666
0.687	18.0329	0.5939	21.2557	0.5288	20.076	0.4405	21.9971
0.6866	18.058	0.5936	21.285	0.5288	20.1037	0.4402	22.0277
0.6866	18.0829	0.5933	21.3143	0.5285	20.1314	0.4402	22.0582
0.6863	18.1081	0.593	21.3441	0.5285	20.1591	0.4399	22.0887
0.686	18.1329	0.593	21.3734	0.5279	20.1869	0.4396	22.1192
0.686	18.1578	0.5927	21.4026	0.5279	20.2146	0.4392	22.1498
0.6857	18.1827	0.5921	21.4319	0.5276	20.2423	0.4392	22.1803
0.6854	18.2078	0.5921	21.4612	0.5276	20.27	0.4389	22.2108
0.6854	18.2327	0.5918	21.4905	0.5273	20.2978	0.4386	22.2414
0.6851	18.2575	0.5915	21.5198	0.5273	20.3255	0.4386	22.2717
0.6848	18.2824	0.5912	21.549	0.527	20.3532	0.4383	22.3018
0.6845	18.3073	0.5908	21.5783	0.5267	20.381	0.438	22.3325
0.6845	18.3322	0.5908	21.6076	0.5267	20.4087	0.4377	22.363
0.6842	18.3571	0.5905	21.6369	0.5264	20.4364	0.4377	22.3938
0.6842	18.382	0.5902	21.6661	0.5261	20.4641	0.4374	22.4243
0.6839	18.4069	0.5902	21.6954	0.5261	20.4919	0.4374	22.4546
0.6839	18.4318	0.5899	21.7247	0.5257	20.5196	0.4371	22.4854
0.6835	18.4566	0.5896	21.754	0.5257	20.5473	0.4368	22.5157
0.6832	18.4815	0.5893	21.7833	0.5254	20.575	0.4368	22.546
0.6829	18.5064	0.5893	21.8125	0.5254	20.6028	0.4365	22.5763
0.6829	18.5313	0.589	21.8423	0.5251	20.6305	0.4361	22.6066
0.6826	18.5562	0.5887	21.8719	0.5248	20.6582	0.4361	22.6367
0.6823	18.5811	0.5884	21.9012	0.5248	20.686	0.4358	22.6669
0.6823	18.606	0.5884	21.931	0.5245	20.7137	0.4355	22.6976
0.682	18.6309	0.5881	21.9602	0.5245	20.7414	0.4352	22.7279
0.6817	18.6557	0.5881	21.9895	0.5242	20.7691	0.4352	22.7582
0.6817	18.6806	0.5877	22.0188	0.5242	20.7969	0.4349	22.7888
0.6814	18.7055	0.5874	22.0481	0.5239	20.8246	0.4349	22.8187
0.6811	18.7304	0.5874	22.0773	0.5236	20.8523	0.4346	22.8494
0.6811	18.7553	0.5871	22.1066	0.5236	20.88	0.4343	22.8801
0.6808	18.7802	0.5871	22.1359	0.5236	20.9078	0.4343	22.9105
0.6804	18.8051	0.5871	22.1652	0.5233	20.9355	0.434	22.9406
0.6804	18.83	0.5868	22.1945	0.523	20.9632	0.4337	22.9709
0.6801	18.8548	0.5868	22.2237	0.523	20.991	0.4334	23.0012
0.6798	18.8799	0.5865	22.2535	0.5226	21.0187	0.4334	23.0317
0.6798	18.9048	0.5865	22.2828	0.5226	21.0464	0.433	23.0625
0.6795	18.9297	0.5862	22.3121	0.5223	21.0741	0.433	23.0932
0.6792	18.9546	0.5862	22.3414	0.522	21.1019	0.4327	23.1237
0.6792	18.9794	0.5859	22.3712	0.522	21.1296	0.4327	23.1545
0.6789	19.0047	0.5859	22.4007	0.5217	21.1573	0.4324	23.1852
0.6786	19.0297	0.5856	22.43	0.5214	21.1851	0.4321	23.2159
0.6783	19.0546	0.5859	22.4593	0.5214	21.2128	0.4318	23.2467
0.6783	19.0796	0.5856	22.4886	0.5211	21.2405	0.4318	23.2774
0.678	19.1045	0.5856	22.5178	0.5211	21.2682	0.4315	23.3081
0.6777	19.1294	0.5853	22.5471	0.5208	21.296	0.4312	23.3387
0.6773	19.1543	0.5853	22.5764	0.5208	21.3237	0.4312	23.369
0.6773	19.1792	0.5853	22.6057	0.5205	21.3514	0.4309	23.3993
0.6773	19.2041	0.585	22.6349	0.5202	21.3791	0.4309	23.43
0.677	19.229	0.585	22.6642	0.5202	21.4069	0.4306	23.4603
0.6767	19.254	0.5846	22.6935	0.5199	21.4346	0.4306	23.4905
0.6767	19.2789	0.5846	22.7228	0.5199	21.4623	0.4303	23.521
0.6764	19.3038	0.5843	22.7521	0.5195	21.4901	0.4303	23.5515
0.6761	19.3287	0.5843	22.7813	0.5192	21.5178	0.4299	23.5822
0.6761	19.3536	0.584	22.8106	0.5192	21.5455	0.4296	23.613
0.6758	19.3785	0.584	22.8399	0.5189	21.5732	0.4296	23.6435
0.6755	19.4033	0.584	22.8692	0.5189	21.601	0.4293	23.6742
0.6752	19.4282	0.5837	22.8984	0.5186	21.6287	0.429	23.705
0.6752	19.4531	0.5837	22.9277	0.5186	21.6564	0.4287	23.7355
0.6749	19.478	0.5834	22.957	0.518	21.6841	0.4287	23.766
0.6749	19.5032	0.5831	22.9863	0.518	21.7119	0.4284	23.7968
0.6746	19.5281	0.5831	23.0156	0.518	21.7396	0.4284	23.8271
0.6742	19.5533	0.5828	23.0448	0.5177	21.7673	0.4281	23.8578
0.6742	19.5782	0.5828	23.0741	0.5177	21.7951	0.4281	23.8881
0.6739	19.6031	0.5825	23.1034	0.5174	21.8228	0.4278	23.9189
0.6736	19.628	0.5825	23.1327	0.5171	21.8505	0.4278	23.949
0.6736	19.6529	0.5822	23.1619	0.5171	21.8782	0.4275	23.9797
0.6733	19.6777	0.5819	23.1912	0.5168	21.906	0.4272	24.0102
0.673	19.7026	0.5812	23.2205	0.5168	21.9337	0.4268	24.0403
0.673	19.7275	0.5812	23.2498	0.5164	21.9614	0.4268	24.0707
0.6727	19.7524	0.5809	23.2791	0.5164	21.9891	0.4268	24.1012
0.6724	19.7775	0.5809	23.3086	0.5161	22.0169	0.4265	24.1319
0.6724	19.8023	0.5806	23.3379	0.5161	22.0446	0.4262	24.1625
0.6721	19.8272	0.5803	23.3672	0.5158	22.0723	0.4262	24.193
0.6718	19.8523	0.58	23.3964	0.5155	22.1001	0.4259	24.2233
0.6718	19.8772	0.58	23.4257	0.5155	22.1278	0.4259	24.254
0.6715	19.9021	0.5797	23.455	0.5155	22.1555	0.4256	24.2846
0.6715	19.9273	0.5797	23.4843	0.5152	22.1832	0.4253	24.3153
0.6711	19.9522	0.5791	23.5135	0.5149	22.211	0.425	24.346
0.6708	19.977	0.5791	23.5428	0.5149	22.2387	0.425	24.3766
0.6705	20.0019	0.5788	23.5721	0.5146	22.2664	0.4244	24.4071
0.6705	20.027	0.5784	23.6014	0.5143	22.2941	0.4244	24.4374
0.6702	20.052	0.5788	23.6307	0.5143	22.3219	0.4241	24.4673
0.6702	20.0771	0.5781	23.6599	0.514	22.3496	0.4237	24.4978
0.6699	20.102	0.5778	23.6892	0.514	22.3773	0.4234	24.5286
0.6696	20.1268	0.5775	23.7185	0.5137	22.4051	0.4234	24.5593
0.6696	20.1517	0.5775	23.7478	0.5137	22.4328	0.4231	24.59
0.6693	20.1766	0.5772	23.777	0.5133	22.4605	0.4228	24.6208
0.6693	20.2015	0.5769	23.8063	0.5133	22.4882	0.4228	24.6515
0.669	20.2264	0.5766	23.8356	0.513	22.516	0.4225	24.6822
0.6687	20.2513	0.5763	23.8649	0.5127	22.5437	0.4222	24.713
0.6687	20.2762	0.576	23.8942	0.5127	22.5714	0.4222	24.7437
0.668	20.3011	0.5757	23.9234	0.5124	22.5991	0.4219	24.7744
0.6677	20.3259	0.5757	23.9527	0.5124	22.6269	0.4219	24.8052
0.6674	20.3508	0.575	23.982	0.5121	22.6546	0.4216	24.8357
0.6674	20.3757	0.575	24.0113	0.5121	22.6823	0.4213	24.866
0.6671	20.4006	0.5747	24.0405	0.5118	22.7101	0.4213	24.8965
0.6668	20.4257	0.5744	24.0698	0.5115	22.7378	0.421	24.9273
0.6668	20.4507	0.5741	24.0991	0.5115	22.7655	0.4206	24.9578
0.6665	20.4756	0.5738	24.1284	0.5112	22.7932	0.4206	24.9881
0.6665	20.5005	0.5735	24.1577	0.5112	22.821	0.4203	25.0189
0.6662	20.5254	0.5732	24.1869	0.5109	22.8487	0.42	25.0496
0.6659	20.5503	0.5729	24.2162	0.5109	22.8764	0.42	25.0803
0.6656	20.5751	0.5726	24.2455	0.5106	22.9041	0.4197	25.1108
0.6656	20.6	0.5722	24.275	0.5102	22.9319	0.4194	25.1412
0.6653	20.6249	0.5722	24.3043	0.5102	22.9596	0.4191	25.1719
0.6653	20.6498	0.5719	24.3336	0.5099	22.9873	0.4191	25.2026
0.6649	20.6747	0.5716	24.3629	0.5099	23.0151	0.4188	25.2334
0.6646	20.6997	0.5713	24.3921	0.5093	23.0428	0.4188	25.2641
0.6643	20.7246	0.571	24.4214	0.5093	23.0705	0.4182	25.2948
0.6643	20.7495	0.571	24.4507	0.509	23.0982	0.4182	25.3256
0.664	20.7746	0.5707	24.48	0.5087	23.126	0.4182	25.3563
0.6637	20.7998	0.5704	24.5092	0.5087	23.1537	0.4179	25.387
0.6637	20.8247	0.5701	24.5385	0.5084	23.1814	0.4179	25.4178
0.6634	20.8496	0.5698	24.5678	0.5084	23.2091	0.4172	25.4485
0.6631	20.8744	0.5698	24.5971	0.5081	23.2369	0.4169	25.4792
0.6628	20.8993	0.5695	24.6264	0.5081	23.2646	0.4169	25.51
0.6628	20.9242	0.5691	24.6556	0.5078	23.2923	0.4169	25.5407
0.6625	20.9491	0.5688	24.6849	0.5075	23.3201	0.4169	25.5714
0.6625	20.974	0.5688	24.7142	0.5075	23.3478	0.4166	25.6022
0.6622	20.999	0.5685	24.7435	0.5071	23.3755	0.416	25.6329
0.6618	21.0239	0.5682	24.7728	0.5071	23.4032	0.416	25.6634
0.6615	21.0488	0.5682	24.802	0.5068	23.431	0.416	25.6942
0.6615	21.0737	0.5679	24.8313	0.5065	23.4587	0.4157	25.7249
0.6612	21.0987	0.5676	24.8606	0.5065	23.4864	0.4154	25.7556
0.6609	21.1236	0.5676	24.8899	0.5062	23.5141	0.4151	25.7864
0.6609	21.1485	0.5673	24.9191	0.5062	23.5419	0.4148	25.8169
0.6606	21.1734	0.5673	24.9484	0.5059	23.5696	0.4151	25.8472
0.6603	21.1983	0.567	24.9777	0.5059	23.5973	0.4148	25.878
0.66	21.2233	0.5667	25.007	0.5056	23.6251	0.4144	25.9087
0.66	21.2482	0.5667	25.0363	0.5056	23.6528	0.4141	25.9394
0.6597	21.2731	0.5664	25.0655	0.5053	23.6805	0.4141	25.9702
0.6597	21.298	0.5664	25.0948	0.505	23.7082	0.4138	26.0009
0.6594	21.3229	0.566	25.1241	0.505	23.736	0.4135	26.0316
0.6591	21.3478	0.566	25.1534	0.5047	23.7637	0.4135	26.0624
0.6591	21.3727	0.5657	25.1826	0.5047	23.7914	0.4132	26.0931
0.6587	21.3976	0.5657	25.2119	0.5044	23.8191	0.4132	26.1238
0.6584	21.4224	0.5654	25.2412	0.504	23.8469	0.4129	26.1546
0.6584	21.4473	0.5654	25.2705	0.504	23.8746	0.4126	26.1853
0.6581	21.4724	0.5651	25.2998	0.5037	23.9023	0.4123	26.216
0.6578	21.4973	0.5651	25.329	0.5037	23.9301	0.4123	26.2465
0.6578	21.5222	0.5651	25.3583	0.5034	23.9578	0.4123	26.2773
0.6575	21.547	0.5648	25.3876	0.5034	23.9855	0.412	26.308
0.6575	21.5719	0.5648	25.4169	0.5031	24.0132	0.412	26.3387
0.6572	21.5968	0.5645	25.4461	0.5028	24.041	0.4117	26.3695
0.6569	21.6219	0.5645	25.4754	0.5028	24.0687	0.4113	26.4002
0.6566	21.6468	0.5642	25.5047	0.5025	24.0964	0.411	26.431
0.6566	21.6716	0.5642	25.534	0.5022	24.1242	0.411	26.4617
0.6563	21.6965	0.5639	25.5633	0.5022	24.1519	0.4107	26.4922
0.6563	21.7214	0.5639	25.5925	0.5022	24.1796	0.4107	26.5225
0.656	21.7465	0.5639	25.6218	0.5019	24.2073	0.4104	26.5531
0.6556	21.7714	0.5636	25.6511	0.5016	24.2351	0.4104	26.5834
0.6553	21.7962	0.5636	25.6804	0.5013	24.2628	0.4101	26.6139
0.6553	21.8211	0.5633	25.7096	0.5013	24.2905	0.4101	26.6446
0.655	21.846	0.5633	25.7389	0.5013	24.3182	0.4098	26.6754
0.655	21.8709	0.5633	25.7682	0.5009	24.346	0.4098	26.7061
0.6547	21.8958	0.5629	25.7975	0.5006	24.3737	0.4095	26.7368
0.6544	21.9208	0.5626	25.8268	0.5006	24.4014	0.4092	26.7676
0.6541	21.9457	0.5626	25.856	0.5003	24.4292	0.4092	26.7983
0.6541	21.9709	0.5626	25.8853	0.5003	24.4569	0.4089	26.8288
0.6538	21.9958	0.5623	25.9146	0.5	24.4846	0.4089	26.8592
0.6538	22.0207	0.5623	25.9439	0.5	24.5123	0.4086	26.8899
0.6535	22.0456	0.562	25.9731	0.4997	24.5401	0.4082	26.9204
0.6532	22.0705	0.5617	26.0024	0.4994	24.5678	0.4079	26.9511
0.6529	22.0954	0.5614	26.0317	0.4994	24.5955	0.4079	26.9813
0.6525	22.1203	0.5614	26.061	0.4991	24.6232	0.4076	27.0118
0.6525	22.1452	0.5614	26.0903	0.4988	24.651	0.4076	27.0423
0.6525	22.17	0.5611	26.1195	0.4988	24.6787	0.4076	27.0724
0.6522	22.1949	0.5608	26.1488	0.4988	24.7064	0.4073	27.1029
0.6522	22.2198	0.5608	26.1781	0.4985	24.7342	0.407	27.1337
0.6516	22.2447	0.5605	26.2074	0.4985	24.7619	0.4067	27.1644
0.6516	22.2696	0.5602	26.2366	0.4982	24.7896	0.4067	27.1952
0.6516	22.2945	0.5602	26.2659	0.4978	24.8173	0.4064	27.2253
0.6513	22.3195	0.5598	26.2952	0.4978	24.8451	0.4064	27.2558
0.651	22.3444	0.5595	26.3245	0.4975	24.8728	0.4061	27.2865
0.6507	22.3695	0.5595	26.3538	0.4975	24.9005	0.4061	27.317
0.6507	22.3948	0.5592	26.383	0.4972	24.9282	0.4058	27.3476
0.6504	22.4197	0.5589	26.4123	0.4972	24.956	0.4055	27.3783
0.6501	22.4446	0.5586	26.4416	0.4969	24.9837	0.4055	27.409
0.6501	22.4695	0.5586	26.4709	0.4966	25.0114	0.4055	27.4398
0.6498	22.4945	0.558	26.5001	0.4966	25.0392	0.4051	27.4701
0.6494	22.5194	0.5577	26.5294	0.4966	25.0669	0.4048	27.5006
0.6494	22.5443	0.5574	26.5587	0.4963	25.0946	0.4045	27.5314
0.6491	22.5692	0.5574	26.588	0.496	25.1223	0.4045	27.5621
0.6488	22.5943	0.5571	26.6173	0.496	25.1501	0.4042	27.5922
0.6488	22.6191	0.5567	26.6465	0.496	25.1778	0.4042	27.6229
0.6485	22.644	0.5564	26.6758	0.4957	25.2055	0.4039	27.6535
0.6482	22.6689	0.5561	26.7051	0.4954	25.2332	0.4033	27.684
0.6482	22.6938	0.5558	26.7344	0.4954	25.261	0.4033	27.7147
0.6479	22.7187	0.5558	26.7636	0.4951	25.2887	0.403	27.7455
0.6479	22.7436	0.5555	26.7929	0.4951	25.3164	0.403	27.7762
0.6476	22.7685	0.5552	26.8222	0.4947	25.3442	0.4027	27.8069
0.647	22.7935	0.5549	26.8515	0.4944	25.3719	0.4024	27.8375
0.6467	22.8184	0.5549	26.8808	0.4944	25.3996	0.4024	27.8682
0.6467	22.8433	0.5546	26.91	0.4941	25.4273	0.402	27.8989
0.6463	22.8683	0.554	26.9393	0.4941	25.4551	0.4017	27.929
0.6463	22.8932	0.554	26.9686	0.4938	25.4828	0.4017	27.9598
0.646	22.9181	0.5536	26.9979	0.4935	25.5105	0.4014	27.9905
0.6457	22.943	0.5533	27.0271	0.4935	25.5382	0.4011	28.021
0.6457	22.9679	0.553	27.0564	0.4932	25.566	0.4011	28.0518
0.6454	22.9928	0.5527	27.0857	0.4932	25.5937	0.4008	28.0825
0.6451	23.0177	0.5524	27.115	0.4929	25.6214	0.4008	28.1132
0.6448	23.0425	0.5521	27.1443	0.4929	25.6492	0.4005	28.1438
0.6448	23.0674	0.5518	27.1735	0.4926	25.6769	0.4002	28.1745
0.6445	23.0923	0.5518	27.2028	0.4923	25.7046	0.4002	28.2052
0.6442	23.1172	0.5515	27.2321	0.4923	25.7323	0.3999	28.236
0.6439	23.1421	0.5512	27.2614	0.4923	25.7601	0.3999	28.2667
0.6439	23.167	0.5509	27.2906	0.492	25.7878	0.3999	28.2974
0.6436	23.1919	0.5505	27.3199	0.4916	25.8155	0.3996	28.3282
0.6432	23.2169	0.5502	27.3492	0.4916	25.8432	0.3993	28.3583
0.6432	23.2421	0.5499	27.3785	0.4913	25.871	0.3989	28.389
0.6429	23.267	0.5496	27.4078	0.4913	25.8987	0.3989	28.4197
0.6426	23.2919	0.5496	27.437	0.491	25.9264	0.3989	28.4503
0.6423	23.3168	0.5493	27.4663	0.491	25.9542	0.3986	28.481
0.6423	23.3417	0.549	27.4956	0.4907	25.9819	0.3983	28.5115
0.642	23.3666	0.5487	27.5249	0.4904	26.0096	0.398	28.5423
0.6417	23.3915	0.5484	27.5541	0.4904	26.0373	0.398	28.5728
0.6417	23.4163	0.5484	27.5834	0.4901	26.0651	0.3977	28.6033
0.6414	23.4412	0.5481	27.6127	0.4901	26.0928	0.3977	28.634
0.6414	23.4661	0.5481	27.642	0.4898	26.1205	0.3977	28.6646
0.6411	23.491	0.5478	27.6713	0.4895	26.1482	0.3974	28.6951
0.6408	23.5159	0.5474	27.7005	0.4895	26.176	0.3971	28.7254
0.6405	23.5408	0.5471	27.7298	0.4892	26.2037	0.3971	28.7561
0.6405	23.5657	0.5471	27.7591	0.4892	26.2314	0.3968	28.7869
0.6401	23.5906	0.5468	27.7884	0.4889	26.2592	0.3965	28.8176
0.6398	23.6154	0.5468	27.8176	0.4889	26.2869	0.3965	28.8483
0.6398	23.6403	0.5465	27.8469	0.4885	26.3146	0.3965	28.8791
0.6395	23.6652	0.5462	27.8762	0.4885	26.3423	0.3962	28.9094
0.6392	23.6904	0.5459	27.9055	0.4879	26.3701	0.3958	28.9395
0.6389	23.7155	0.5459	27.9348	0.4876	26.3978	0.3955	28.97
0.6389	23.7404	0.5456	27.964	0.4876	26.4255	0.3955	29.0006
0.6386	23.7657	0.5456	27.9933	0.4873	26.4532	0.3952	29.0313
0.6386	23.7906	0.5453	28.0226	0.4873	26.481	0.3952	29.0616
0.6383	23.8155	0.545	28.0519	0.487	26.5087	0.3949	29.0919
0.638	23.8407	0.545	28.0811	0.487	26.5364	0.3949	29.1227
0.6377	23.8658	0.545	28.1104	0.4867	26.5642	0.3946	29.1534
0.6374	23.8907	0.5447	28.1397	0.4867	26.5919	0.3946	29.1841
0.6374	23.9155	0.5443	28.169	0.4864	26.6196	0.3943	29.2149
0.637	23.9404	0.5443	28.1983	0.4861	26.6473	0.3943	29.2456
0.637	23.9653	0.544	28.2275	0.4861	26.6751	0.394	29.2763
0.6367	23.9902	0.544	28.2568	0.4858	26.7028	0.394	29.3071
0.6364	24.0153	0.544	28.2861	0.4858	26.7305	0.3937	29.3376
0.6361	24.0405	0.5437	28.3154	0.4854	26.7583	0.3934	29.3681
0.6361	24.0653	0.5437	28.3446	0.4851	26.786	0.3934	29.3987
0.6358	24.0904	0.5434	28.3739	0.4851	26.8137	0.3931	29.4292
0.6358	24.1153	0.5434	28.4032	0.4848	26.8414	0.3927	29.4599
0.6355	24.1403	0.5431	28.4325	0.4848	26.8692	0.3927	29.4906
0.6352	24.1654	0.5431	28.4618	0.4845	26.8969	0.3924	29.5212
0.6349	24.1906	0.5428	28.491	0.4845	26.9246	0.3924	29.5519
0.6349	24.2156	0.5428	28.5203	0.4845	26.9523	0.3921	29.5826
0.6346	24.2405	0.5425	28.5496	0.4842	26.9801	0.3918	29.6134
0.6343	24.2654	0.5425	28.5789	0.4839	27.0078	0.3915	29.6441
0.6343	24.2905	0.5425	28.6081	0.4836	27.0355	0.3918	29.6746
0.6339	24.3153	0.5422	28.6374	0.4836	27.0633	0.3915	29.705
0.6336	24.3404	0.5422	28.6667	0.4833	27.091	0.3912	29.7357
0.6336	24.3653	0.5419	28.696	0.4833	27.1187	0.3909	29.766
0.6333	24.3902	0.5416	28.7253	0.483	27.1464	0.3909	29.7967
0.633	24.4152	0.5416	28.7545	0.483	27.1742	0.3906	29.8275
0.633	24.4403	0.5412	28.7838	0.4827	27.2019	0.3906	29.858
0.6327	24.4652	0.5412	28.8131	0.4823	27.2296	0.3903	29.8887
0.6324	24.4902	0.5409	28.8424	0.4823	27.2573	0.39	29.9195
0.6324	24.5151	0.5409	28.8717	0.4823	27.2851	0.39	29.9498
0.6321	24.54	0.5406	28.9009	0.482	27.3128	0.39	29.9801
0.6318	24.565	0.5403	28.9302	0.482	27.3405	0.3896	30.0108
0.6315	24.5901	0.5403	28.9595	0.4817	27.3683	0.3893	30.0416
0.6315	24.615	0.54	28.9888	0.4814	27.396	0.389	30.0723
0.6312	24.6402	0.54	29.018	0.4814	27.4237	0.389	30.103
0.6308	24.6651	0.5397	29.0473	0.4811	27.4514	0.389	30.1338
0.6308	24.6903	0.5397	29.0766	0.4811	27.4792	0.3887	30.1643
0.6305	24.7152	0.5394	29.1059	0.4808	27.5069	0.3884	30.195
0.6302	24.7404	0.5394	29.1352	0.4808	27.5346	0.3881	30.2258
0.6299	24.7653	0.5391	29.1644	0.4805	27.5623	0.3881	30.2563
0.6299	24.7905	0.5388	29.1937	0.4802	27.5901	0.3878	30.287
0.6296	24.8153	0.5385	29.223	0.4802	27.6178	0.3878	30.3176
0.6296	24.8402	0.5385	29.2523	0.4799	27.6455	0.3875	30.3483
0.6293	24.8653	0.5381	29.2815	0.4799	27.6733	0.3875	30.3784
0.629	24.8905	0.5378	29.3108	0.4796	27.701	0.3872	30.4091
0.629	24.9154	0.5378	29.3401	0.4796	27.7287	0.3872	30.4397
0.6287	24.9403	0.5375	29.3694	0.4796	27.7564	0.3869	30.4704
0.6284	24.9652	0.5375	29.3987	0.4792	27.7842	0.3865	30.5011
0.6284	24.9905	0.5372	29.4279	0.4789	27.8119	0.3865	30.5319
0.6281	25.0159	0.5369	29.4572	0.4786	27.8396	0.3862	30.5624
0.6277	25.0414	0.5366	29.4865	0.4786	27.8673	0.3862	30.5927
0.6274	25.0663	0.5363	29.5158	0.4783	27.8951	0.3859	30.6234
0.6274	25.092	0.536	29.545	0.4783	27.9228	0.3859	30.654
0.6271	25.1169	0.536	29.5743	0.478	27.9505	0.3856	30.6847
0.6268	25.1419	0.5357	29.6036	0.478	27.9783	0.3853	30.7154
0.6268	25.1668	0.5354	29.6329	0.4777	28.006	0.3853	30.7462
0.6262	25.1917	0.5347	29.6622	0.4774	28.0337	0.385	30.7767
0.6259	25.2169	0.5347	29.6914	0.4774	28.0614	0.3847	30.8072
0.6259	25.242	0.5344	29.7207	0.4774	28.0892	0.3847	30.838
0.6256	25.267	0.5341	29.75	0.4771	28.1169	0.3844	30.8685
0.6256	25.2924	0.5338	29.7793	0.4771	28.1446	0.3844	30.8992
0.6253	25.3176	0.5335	29.8085	0.4768	28.1723	0.3841	30.93
0.625	25.3426	0.5332	29.8378	0.4765	28.2001	0.3841	30.9607
0.6246	25.3675	0.5329	29.8671	0.4765	28.2278	0.3838	30.9912
0.6246	25.3924	0.5326	29.8964	0.4761	28.2555	0.3834	31.0219
0.6243	25.4173	0.5326	29.9257	0.4758	28.2833	0.3834	31.0527
0.6243	25.4422	0.5323	29.9549	0.4758	28.311	0.3831	31.083
0.624	25.4671	0.5319	29.9842	0.4755	28.3387	0.3831	31.1129
0.6237	25.4925	0.5316	30.0135	0.4755	28.3664	0.3828	31.1434
0.6234	25.5173	0.5313	30.0428	0.4752	28.3942	0.3825	31.1742
0.6234	25.5422	0.531	30.072	0.4752	28.4219	0.3825	31.2047
0.6231	25.5676	0.5307	30.1013	0.4749	28.4496	0.3819	31.2352
0.6231	25.5926	0.5304	30.1306	0.4749	28.4773	0.3816	31.2657
0.6228	25.6175	0.5304	30.1599	0.4746	28.5051	0.3816	31.2965
0.6225	25.6424	0.5301	30.1892	0.4743	28.5328	0.3816	31.3272
0.6222	25.6675	0.5298	30.2184	0.4743	28.5605	0.3813	31.3579
0.6222	25.6928	0.5295	30.2477	0.474	28.5883	0.381	31.3887
0.6218	25.718	0.5292	30.277	0.474	28.616	0.381	31.419
0.6215	25.7429	0.5288	30.3063	0.4737	28.6437	0.3807	31.4497
0.6215	25.7678	0.5285	30.3355	0.4737	28.6714	0.3803	31.4803
0.6212	25.7927	0.5285	30.3648	0.4734	28.6992	0.3803	31.511
0.6209	25.8176	0.5282	30.3941	0.4734	28.7269	0.38	31.5417
0.6209	25.8425	0.5279	30.4234	0.473	28.7546	0.38	31.5723
0.6206	25.8674	0.5276	30.4527	0.4727	28.7823	0.3797	31.603
0.6203	25.8924	0.5276	30.4819	0.4727	28.8101	0.3794	31.6337
0.62	25.9176	0.5273	30.5115	0.4724	28.8378	0.3794	31.6643
0.62	25.9425	0.527	30.5408	0.4724	28.8655	0.3794	31.695
0.6197	25.9674	0.5267	30.57	0.4721	28.8933	0.3788	31.7257
0.6197	25.9928	0.5264	30.5993	0.4721	28.921	0.3788	31.7565
0.6194	26.0178	0.5264	30.6286	0.4718	28.9487	0.3785	31.7872
0.6191	26.0427	0.5261	30.6579	0.4718	28.9764	0.3785	31.8179
0.6187	26.0678	0.5257	30.6871	0.4715	29.0042	0.3782	31.8487
0.6187	26.0928	0.5257	30.7169	0.4712	29.0319	0.3779	31.8794
0.6184	26.1177	0.5254	30.7462	0.4712	29.0596	0.3779	31.9101
0.6184	26.1426	0.5251	30.7755	0.4712	29.0873	0.3776	31.9409
0.6181	26.1676	0.5248	30.8048	0.4709	29.1151	0.3776	31.9714
0.6178	26.1927	0.5248	30.8341	0.4709	29.1428	0.3772	32.0019
0.6175	26.2176	0.5245	30.8633	0.4706	29.1705	0.3772	32.0326
0.6172	26.2426	0.5242	30.8926	0.4703	29.1983	0.3769	32.0632
0.6172	26.2675	0.5242	30.9219	0.4699	29.226	0.3766	32.0937
0.6169	26.2924	0.5239	30.9512	0.4699	29.2537	0.3766	32.1244
0.6166	26.3173	0.5239	30.9804	0.4696	29.2814	0.3766	32.1552
0.6166	26.3422	0.5236	31.0097	0.4696	29.3092	0.3763	32.1859
0.6163	26.3674	0.5236	31.039	0.4693	29.3369	0.376	32.2166
0.616	26.3924	0.5233	31.0683	0.4693	29.3646	0.376	32.2472
0.616	26.4173	0.523	31.0976	0.469	29.3923	0.3757	32.2779
0.6156	26.4422	0.523	31.1268	0.469	29.4201	0.3754	32.3086
0.6156	26.4671	0.5226	31.1561	0.4687	29.4478	0.3754	32.3394
0.6153	26.492	0.5226	31.1854	0.4687	29.4755	0.3754	32.3699
0.615	26.5169	0.5223	31.2147	0.4684	29.5033	0.3751	32.4002
0.6147	26.5417	0.5223	31.2439	0.4681	29.531	0.3751	32.4307
0.6147	26.5666	0.5223	31.2732	0.4681	29.5587	0.3748	32.4615
0.6144	26.5918	0.522	31.3025	0.4678	29.5864	0.3745	32.4916
0.6141	26.6167	0.522	31.3318	0.4678	29.6142	0.3745	32.5223
0.6141	26.6419	0.5217	31.3613	0.4675	29.6419	0.3741	32.553
0.6138	26.6668	0.5214	31.3906	0.4668	29.6696	0.3741	32.5838
0.6135	26.6917	0.5214	31.4199	0.4668	29.6974	0.3738	32.6145
0.6132	26.7166	0.5211	31.4492	0.4668	29.7252	0.3738	32.6452
0.6129	26.7415	0.5211	31.4784	0.4665	29.753	0.3735	32.6758
0.6129	26.7664	0.5208	31.5077	0.4665	29.7807	0.3732	32.7061
0.6129	26.7913	0.5208	31.537	0.4662	29.8084	0.3732	32.7366
0.6125	26.8163	0.5208	31.5663	0.4659	29.8362	0.3729	32.7671
0.6122	26.8412	0.5205	31.5955	0.4659	29.8639	0.3729	32.7979
0.6119	26.8661	0.5205	31.6248	0.4656	29.8916	0.3726	32.8284
0.6119	26.8911	0.5202	31.6541	0.4656	29.9193	0.3723	32.8591
0.6116	26.916	0.5202	31.6834	0.4653	29.9471	0.372	32.8899
0.6113	26.9412	0.5199	31.7127	0.4653	29.9748	0.3723	32.9204
0.6113	26.9663	0.5195	31.7419	0.465	30.0025	0.372	32.9509
0.611	26.9912	0.5195	31.7712	0.4647	30.0302	0.3717	32.9817
0.6107	27.0165	0.5192	31.8005	0.4647	30.058	0.3717	33.0122
0.6107	27.0414	0.5192	31.8298	0.4644	30.0857	0.3714	33.0429
0.6104	27.0665	0.5189	31.859	0.4644	30.1134	0.3714	33.0732
0.6101	27.0915	0.5189	31.8883	0.464	30.1412	0.371	33.104
0.6101	27.1167	0.5186	31.9176	0.464	30.1689	0.371	33.1347
0.6098	27.1416	0.5183	31.9469	0.4637	30.1966	0.3707	33.165
0.6094	27.1665	0.5183	31.9762	0.4634	30.2243	0.3704	33.1956
0.6091	27.1916	0.518	32.0054	0.4634	30.2521	0.3704	33.2263
0.6091	27.2164	0.518	32.0347	0.4631	30.2798	0.3701	33.2564
0.6088	27.2413	0.5177	32.064	0.4631	30.3075	0.3701	33.2871
0.6085	27.2667	0.5174	32.0933	0.4628	30.3352	0.3698	33.3177
0.6085	27.2916	0.5171	32.1225	0.4628	30.363	0.3698	33.3484
0.6082	27.3166	0.5171	32.1518	0.4625	30.3907	0.3695	33.3789
0.6079	27.3417	0.5168	32.1811	0.4622	30.4184	0.3695	33.4094
0.6076	27.3671	0.5164	32.2106	0.4622	30.4462	0.3692	33.4398
0.6076	27.3923	0.5161	32.2402	0.4619	30.4739	0.3692	33.4705
0.6073	27.4171	0.5161	32.2695	0.4619	30.5016	0.3689	33.501
0.607	27.442	0.5158	32.2987	0.4616	30.5293	0.3689	33.5311
0.607	27.4669	0.5158	32.328	0.4616	30.5571	0.3686	33.5617
0.6067	27.4918	0.5155	32.3573	0.4613	30.5848	0.3683	33.5924
0.6063	27.517	0.5152	32.3868	0.4609	30.6125	0.3683	33.6229
0.6063	27.5421	0.5149	32.4161	0.4609	30.6402	0.3679	33.6532
0.606	27.567	0.5149	32.4457	0.4609	30.668	0.3679	33.684
0.6057	27.5923	0.5146	32.4749	0.4606	30.6957	0.3676	33.7147
0.6057	27.6172	0.5143	32.5042	0.4603	30.7234	0.3673	33.7452
0.6051	27.6423	0.514	32.5335	0.4603	30.7512	0.3673	33.7758
0.6048	27.6675	0.514	32.5628	0.46	30.7789	0.367	33.8061
0.6045	27.6925	0.5137	32.592	0.46	30.8066	0.367	33.8364
0.6045	27.7176	0.5133	32.6213	0.4597	30.8343	0.3667	33.8671
0.6042	27.7425	0.513	32.6506	0.4594	30.8621	0.3667	33.8977
0.6039	27.7675	0.5127	32.6801	0.4594	30.8898	0.3664	33.9284
0.6039	27.7924	0.5124	32.7094	0.4594	30.9175	0.3664	33.9589
0.6036	27.8174	0.5121	32.7387	0.4591	30.9453	0.3661	33.989
0.6032	27.8426	0.5121	32.768	0.4588	30.973	0.3658	34.0194
0.6032	27.8675	0.5115	32.7973	0.4588	31.0007	0.3658	34.0495
0.6029	27.8927	0.5112	32.8265	0.4585	31.0284	0.3655	34.0792
0.6026	27.9178	0.5109	32.8558	0.4582	31.0562	0.3655	34.1099
0.6026	27.9432	0.5106	32.8851	0.4582	31.0839	0.3652	34.1406
0.6023	27.9682	0.5102	32.9144	0.4578	31.1116	0.3648	34.1714
0.602	27.9936	0.5102	32.9436	0.4578	31.1393	0.3648	34.2021
0.6017	28.0186	0.5096	32.9729	0.4575	31.1671	0.3645	34.2324
0.6017	28.0438	0.5096	33.0027	0.4575	31.1948	0.3645	34.2627
0.6014	28.0689	0.5093	33.0323	0.4572	31.2225	0.3642	34.2935
0.6011	28.0943	0.509	33.0615	0.4572	31.2503	0.3639	34.324
0.6008	28.1196	0.5087	33.0908	0.4569	31.278	0.3639	34.3543
0.6008	28.1448	0.5084	33.1201	0.4569	31.3057	0.3639	34.3846
0.6008	28.1697	0.5081	33.1494	0.4566	31.3334	0.3636	34.4152
0.6005	28.1946	0.5081	33.1787	0.4563	31.3612	0.3636	34.4457
0.6001	28.2195	0.5078	33.2079	0.4563	31.3889	0.3633	34.4764
0.5998	28.2445	0.5075	33.2372	0.456	31.4166	0.363	34.5067
0.5995	28.2702	0.5071	33.2665	0.456	31.4443	0.363	34.5369
0.5995	28.2953	0.5068	33.2958	0.4557	31.4721	0.3627	34.5676
0.5992	28.3202	0.5068	33.325	0.4557	31.4998	0.3624	34.5981
0.5989	28.3454	0.5065	33.3543	0.4554	31.5275	0.3624	34.628
0.5989	28.3703	0.5062	33.3836	0.4551	31.5553	0.3621	34.6583
0.5986	28.3952	0.5059	33.4129	0.4551	31.583	0.3621	34.6891
0.5983	28.4202	0.5056	33.4422	0.4547	31.6107	0.3617	34.7194
0.5983	28.4451	0.5053	33.4714	0.4547	31.6384	0.3614	34.7501
0.598	28.4701	0.5053	33.5007	0.4544	31.6662	0.3614	34.7809
0.5977	28.4952	0.505	33.53	0.4544	31.6939	0.3614	34.8116
0.5974	28.5206	0.5047	33.5593	0.4541	31.7216	0.3608	34.8417
0.5974	28.5454	0.5044	33.5885	0.4541	31.7493	0.3605	34.8722
0.597	28.5703	0.5044	33.6178	0.4538	31.7771	0.3602	34.9028
0.597	28.5952	0.504	33.6471	0.4535	31.8048	0.3602	34.9335
0.5967	28.6203	0.5037	33.6764	0.4535	31.8325	0.3602	34.964
0.5964	28.6453	0.5034	33.7057	0.4532	31.8603	0.3599	34.9945
0.5961	28.6702	0.5034	33.7349	0.4532	31.888	0.3596	35.0247
0.5961	28.6954	0.5031	33.7642	0.4529	31.9157	0.3596	35.0552
0.5958	28.7203	0.5028	33.7935	0.4529	31.9434	0.3593	35.0857
0.5955	28.7452	0.5025	33.8228	0.4526	31.9712	0.359	35.1162
0.5955	28.7702	0.5025	33.852	0.4523	31.9989	0.359	35.1468
0.5952	28.7953	0.5022	33.8813	0.4523	32.0266	0.3586	35.1767
0.5949	28.8203	0.5022	33.9106	0.4523	32.0543	0.3586	35.207
0.5949	28.8455	0.5019	33.9399	0.452	32.0821	0.3583	35.2369
0.5946	28.8707	0.5016	33.9692	0.4516	32.1098	0.3583	35.2672
0.5943	28.896	0.5016	33.9984	0.4516	32.1375	0.358	35.2977
0.5943	28.9208	0.5013	34.0277	0.4513	32.1653	0.3577	35.3283
0.5939	28.946	0.5009	34.057	0.4513	32.193	0.3577	35.3588
0.5936	28.9709	0.5009	34.0863	0.451	32.2207	0.3577	35.3895
0.5933	28.9963	0.5006	34.1158	0.451	32.2484	0.3577	35.4203
0.5933	29.0212	0.5006	34.1451	0.4507	32.2762	0.3574	35.451
0.593	29.0467	0.5003	34.1744	0.4507	32.3039	0.3571	35.4817
0.5927	29.0724	0.5003	34.2036	0.4504	32.3316	0.3568	35.5125
0.5924	29.0975	0.5	34.2329	0.4504	32.3593	0.3568	35.5432
0.5924	29.1224	0.4997	34.2622	0.4501	32.3871	0.3565	35.5733
0.5921	29.1474	0.4997	34.2915	0.4501	32.4148	0.3562	35.604
0.5918	29.1723	0.4997	34.3208	0.4498	32.4425	0.3562	35.6346
0.5918	29.1973	0.4994	34.35	0.4495	32.4703	0.3559	35.6649
0.5915	29.2227	0.4991	34.3793	0.4495	32.498	0.3559	35.6954
0.5912	29.2481	0.4991	34.4086	0.4492	32.5257	0.3559	35.7259
0.5908	29.273	0.4988	34.4379	0.4492	32.5534	0.3555	35.7567
0.5908	29.298	0.4988	34.4671	0.4489	32.5812	0.3552	35.7874
0.5905	29.3231	0.4985	34.4964	0.4489	32.6089	0.3552	35.8179
0.5905	29.3484	0.4985	34.5257	0.4485	32.6366	0.3549	35.848
0.5902	29.3735	0.4982	34.555	0.4482	32.6643	0.3549	35.8788
0.5899	29.3985	0.4982	34.5843	0.4482	32.6921	0.3546	35.9091
0.5896	29.4236	0.4978	34.6135	0.4482	32.7198	0.3543	35.939
0.5896	29.4488	0.4978	34.6428	0.4479	32.7475	0.3543	35.9693
0.5893	29.4741	0.4975	34.6724	0.4479	32.7753	0.354	35.9996
0.589	29.499	0.4972	34.7016	0.4476	32.803	0.354	36.0302
0.589	29.5241	0.4972	34.7309	0.4473	32.8307	0.354	36.0605
0.5884	29.5491	0.4969	34.7602	0.4473	32.8584	0.3537	36.091
0.5884	29.574	0.4969	34.7897	0.447	32.8862	0.3534	36.1211
0.5881	29.5991	0.4966	34.819	0.447	32.9139	0.3534	36.1517
0.5881	29.6244	0.4963	34.8483	0.4467	32.9416	0.3531	36.1824
0.5877	29.6493	0.496	34.8776	0.4467	32.9693	0.3528	36.2125
0.5874	29.6742	0.496	34.9068	0.4464	32.9971	0.3528	36.2424
0.5874	29.6994	0.4957	34.9361	0.4461	33.0248	0.3528	36.2727
0.5871	29.7243	0.4957	34.9657	0.4461	33.0525	0.3521	36.3026
0.5868	29.7494	0.4954	34.9949	0.4454	33.0803	0.3521	36.3329
0.5868	29.7742	0.4951	35.0242	0.4454	33.108	0.3521	36.3631
0.5865	29.7993	0.4951	35.0535	0.4451	33.1357	0.3521	36.3938
0.5862	29.8245	0.4947	35.0828	0.4451	33.1634	0.3518	36.4243
0.5859	29.8496	0.4944	35.112	0.4448	33.1912	0.3515	36.4546
0.5859	29.8752	0.4944	35.1413	0.4448	33.2189	0.3515	36.485
0.5856	29.9003	0.4941	35.1706	0.4445	33.2466	0.3512	36.5155
0.5853	29.9252	0.4941	35.1999	0.4442	33.2743	0.3512	36.546
0.5853	29.9501	0.4938	35.2292	0.4442	33.3021	0.3509	36.5765
0.585	29.975	0.4935	35.2584	0.4439	33.3298	0.3509	36.6071
0.5843	30	0.4932	35.2877	0.4439	33.3575	0.3506	36.6372
0.584	30.0252	0.4932	35.317	0.4436	33.3853	0.3506	36.6675
0.584	30.0503	0.4929	35.3463	0.4436	33.413	0.3503	36.6974
0.5837	30.0756	0.4926	35.3755	0.4433	33.4407	0.35	36.7275
0.5834	30.1007	0.4923	35.4048	0.443	33.4684	0.35	36.7578
0.5831	30.1257	0.492	35.4341	0.443	33.4962	0.3497	36.7884
0.5831	30.1513	0.4916	35.4634	0.4427	33.5239	0.3497	36.8191
0.5828	30.1763	0.4916	35.4927	0.4427	33.5516	0.3493	36.8498
0.5828	30.2017	0.4913	35.5219	0.4423	33.5793	0.3493	36.8806
0.5825	30.2266	0.491	35.5512	0.4423	33.6071	0.349	36.9111
0.5822	30.2518	0.4907	35.5808	0.442	33.6348	0.349	36.9412
0.5819	30.277	0.4907	35.61	0.442	33.6625	0.3487	36.9719
0.5819	30.302	0.4904	35.6393	0.4417	33.6903	0.3484	37.0027
0.5815	30.3271	0.4901	35.6688	0.4414	33.718	0.3484	37.0328
0.5812	30.3521	0.4898	35.6981	0.4414	33.7457	0.3481	37.0635
0.5812	30.3775	0.4895	35.7274	0.4411	33.7734	0.3478	37.0938
0.5809	30.4025	0.4892	35.7567	0.4411	33.8012	0.3478	37.1242
0.5806	30.4277	0.4889	35.786	0.4408	33.8289	0.3478	37.1541
0.5803	30.4533	0.4889	35.8152	0.4405	33.8566	0.3475	37.1844
0.5803	30.4782	0.4882	35.8445	0.4405	33.8844	0.3472	37.2149
0.58	30.5031	0.4879	35.8738	0.4402	33.9121	0.3472	37.2452
0.5797	30.5279	0.4876	35.9031	0.4402	33.9398	0.3469	37.2757
0.5797	30.5528	0.4873	35.9326	0.4399	33.9675	0.3469	37.3057
0.5794	30.5782	0.487	35.9619	0.4399	33.9953	0.3466	37.3362
0.5791	30.6034	0.4867	35.992	0.4396	34.023	0.3466	37.3659
0.5788	30.6285	0.4864	36.0212	0.4396	34.0507	0.3462	37.3962
0.5788	30.6533	0.4861	36.0505	0.4392	34.0784	0.3459	37.4265
0.5784	30.6787	0.4861	36.0798	0.4392	34.1062	0.3459	37.4566
0.5781	30.7039	0.4858	36.1093	0.4389	34.1339	0.3456	37.4867
0.5781	30.7291	0.4854	36.1386	0.4386	34.1616	0.3456	37.5171
0.5778	30.754	0.4851	36.1682	0.4386	34.1894	0.3453	37.5472
0.5775	30.7789	0.4848	36.1974	0.4383	34.2171	0.3453	37.5773
0.5775	30.8038	0.4845	36.2267	0.4383	34.2448	0.3453	37.6074
0.5772	30.8287	0.4845	36.256	0.438	34.2725	0.345	37.6373
0.5769	30.854	0.4842	36.2853	0.438	34.3003	0.3447	37.6676
0.5769	30.8791	0.4839	36.3145	0.4377	34.328	0.3447	37.6977
0.5766	30.9043	0.4836	36.3438	0.4374	34.3557	0.3444	37.7281
0.5763	30.9294	0.4833	36.3731	0.4374	34.3834	0.3441	37.758
0.576	30.9542	0.483	36.4026	0.4371	34.4112	0.3441	37.7887
0.576	30.9794	0.483	36.4319	0.4371	34.4389	0.3438	37.819
0.5757	31.0043	0.4827	36.4612	0.4368	34.4666	0.3438	37.8493
0.5753	31.0292	0.4823	36.4905	0.4368	34.4944	0.3435	37.8801
0.5753	31.0546	0.482	36.5197	0.4365	34.5221	0.3435	37.9106
0.575	31.08	0.482	36.549	0.4361	34.5498	0.3431	37.9407
0.5747	31.1048	0.4817	36.5786	0.4361	34.5775	0.3428	37.9708
0.5744	31.1297	0.4814	36.6078	0.4358	34.6053	0.3428	38.0007
0.5744	31.1548	0.4811	36.6374	0.4358	34.633	0.3428	38.0312
0.5741	31.1797	0.4808	36.6669	0.4358	34.6607	0.3425	38.0612
0.5738	31.2046	0.4805	36.6962	0.4355	34.6884	0.3422	38.0911
0.5738	31.2294	0.4805	36.7257	0.4352	34.7162	0.3419	38.1214
0.5735	31.2543	0.4802	36.7556	0.4352	34.7439	0.3419	38.1517
0.5732	31.2792	0.4802	36.7848	0.4349	34.7716	0.3419	38.1822
0.5732	31.3043	0.4799	36.8141	0.4349	34.7994	0.3416	38.2121
0.5729	31.3292	0.4796	36.8436	0.4346	34.8271	0.3416	38.2429
0.5726	31.3542	0.4796	36.8729	0.4343	34.8548	0.3413	38.2732
0.5722	31.3791	0.4792	36.9027	0.4343	34.8825	0.3413	38.3035
0.5722	31.404	0.4789	36.9323	0.434	34.9103	0.341	38.334
0.5719	31.4295	0.4789	36.9615	0.434	34.938	0.341	38.3648
0.5716	31.4544	0.4786	36.9908	0.4337	34.9657	0.3407	38.3949
0.5713	31.4798	0.4783	37.0206	0.4334	34.9934	0.3404	38.4252
0.571	31.5047	0.4783	37.0507	0.4334	35.0212	0.3404	38.4557
0.571	31.5295	0.478	37.08	0.433	35.0489	0.34	38.4858
0.5707	31.5546	0.478	37.1098	0.433	35.0766	0.34	38.5157
0.5707	31.5795	0.4777	37.1391	0.4327	35.1044	0.34	38.5456
0.5704	31.6047	0.4774	37.1683	0.4327	35.1321	0.3394	38.5758
0.5701	31.6299	0.4771	37.1979	0.4324	35.1598	0.3391	38.6063
0.5698	31.6549	0.4771	37.2272	0.4324	35.1875	0.3391	38.6362
0.5698	31.6802	0.4768	37.2564	0.4321	35.2153	0.3388	38.6661
0.5695	31.705	0.4768	37.2857	0.4321	35.243	0.3385	38.6964
0.5691	31.7299	0.4768	37.3153	0.4318	35.2707	0.3385	38.7271
0.5691	31.755	0.4765	37.3445	0.4315	35.2984	0.3382	38.7579
0.5688	31.7799	0.4761	37.3738	0.4315	35.3262	0.3382	38.7884
0.5685	31.8048	0.4758	37.4036	0.4312	35.3539	0.3379	38.8187
0.5682	31.8296	0.4758	37.4329	0.4312	35.3816	0.3376	38.8492
0.5682	31.8547	0.4755	37.4622	0.4309	35.4094	0.3376	38.8796
0.5679	31.8797	0.4755	37.4917	0.4309	35.4371	0.3373	38.9099
0.5676	31.9048	0.4752	37.521	0.4306	35.4648	0.3373	38.94
0.5676	31.9297	0.4752	37.5503	0.4303	35.4925	0.3369	38.9701
0.5673	31.9546	0.4749	37.5795	0.4303	35.5203	0.3369	39.0006
0.567	31.9794	0.4749	37.6091	0.4299	35.548	0.3366	39.0314
0.567	32.0043	0.4746	37.6384	0.4299	35.5757	0.3363	39.0619
0.5667	32.0292	0.4743	37.6676	0.4296	35.6034	0.3363	39.0922
0.5664	32.0544	0.4743	37.6969	0.4296	35.6312	0.3363	39.1227
0.566	32.0793	0.474	37.7262	0.4293	35.6589	0.336	39.1531
0.5657	32.1042	0.4737	37.7555	0.4293	35.6866	0.336	39.1836
0.5657	32.1293	0.4737	37.7848	0.429	35.7144	0.3357	39.2139
0.5654	32.1541	0.4734	37.814	0.4287	35.7421	0.3357	39.2442
0.5654	32.179	0.473	37.8436	0.4287	35.7698	0.3354	39.2748
0.5651	32.2041	0.473	37.8728	0.4284	35.7975	0.3351	39.3051
0.5648	32.229	0.4727	37.9021	0.4284	35.8253	0.3351	39.3354
0.5645	32.2543	0.4724	37.9317	0.4281	35.853	0.3348	39.3659
0.5642	32.2794	0.4721	37.9609	0.4281	35.8807	0.3348	39.3962
0.5642	32.3043	0.4721	37.9902	0.4278	35.9084	0.3345	39.4268
0.5639	32.3293	0.4718	38.0195	0.4275	35.9362	0.3345	39.4571
0.5633	32.3545	0.4718	38.0488	0.4275	35.9639	0.3342	39.4876
0.5633	32.3796	0.4715	38.0781	0.4272	35.9916	0.3338	39.5179
0.5629	32.4045	0.4712	38.1073	0.4272	36.0194	0.3338	39.5478
0.5626	32.4294	0.4709	38.1366	0.4268	36.0471	0.3335	39.5782
0.5626	32.4542	0.4709	38.1659	0.4268	36.0748	0.3335	39.6083
0.5623	32.4794	0.4709	38.1952	0.4265	36.1025	0.3332	39.639
0.562	32.5043	0.4703	38.2247	0.4265	36.1303	0.3329	39.6687
0.5617	32.5292	0.4703	38.254	0.4262	36.158	0.3329	39.6992
0.5617	32.5544	0.4696	38.2833	0.4259	36.1857	0.3326	39.73
0.5614	32.5795	0.4696	38.3125	0.4259	36.2134	0.3326	39.7599
0.5611	32.6047	0.4696	38.3421	0.4256	36.2412	0.3323	39.7902
0.5608	32.6297	0.4693	38.3714	0.4256	36.2689	0.3323	39.8205
0.5605	32.6548	0.469	38.4009	0.4253	36.2966	0.332	39.8504
0.5605	32.6797	0.4687	38.4307	0.4253	36.3244	0.332	39.8805
0.5602	32.7049	0.4684	38.46	0.425	36.3521	0.3317	39.9106
0.5598	32.7299	0.4681	38.4898	0.425	36.3798	0.3314	39.941
0.5598	32.755	0.4681	38.5191	0.4244	36.4075	0.3314	39.9715
0.5595	32.7799	0.4678	38.5483	0.4244	36.4353	0.3311	40.0018
0.5592	32.8048	0.4675	38.5784	0.4241	36.463	0.3311	40.0325
0.5589	32.83	0.4671	38.608	0.4237	36.4907	0.3307	40.0626
0.5589	32.8548	0.4668	38.6378	0.4237	36.5185	0.3304	40.0934
0.5586	32.8804	0.4668	38.667	0.4234	36.5462	0.3304	40.1235
0.5583	32.9053	0.4662	38.6963	0.4231	36.5739	0.3304	40.1536
0.5583	32.9302	0.4662	38.7256	0.4231	36.6016	0.3301	40.1841
0.558	32.955	0.4659	38.7551	0.4228	36.6294	0.3301	40.2144
0.5577	32.9799	0.465	38.7844	0.4228	36.6571	0.3298	40.2446
0.5577	33.0048	0.465	38.8139	0.4225	36.6848	0.3295	40.2749
0.5574	33.0297	0.4647	38.844	0.4222	36.7125	0.3292	40.3052
0.5571	33.0546	0.4644	38.8736	0.4222	36.7403	0.3292	40.3357
0.5567	33.0795	0.464	38.9031	0.4219	36.768	0.3292	40.366
0.5567	33.1044	0.464	38.9324	0.4219	36.7957	0.3289	40.3968
0.5564	33.1293	0.4637	38.9619	0.4216	36.8235	0.3289	40.4269
0.5561	33.1541	0.4634	38.9912	0.4216	36.8512	0.3286	40.4572
0.5558	33.179	0.4631	39.0205	0.4213	36.8789	0.3286	40.4879
0.5558	33.2039	0.4628	39.0503	0.421	36.9066	0.3283	40.5187
0.5555	33.2288	0.4625	39.0796	0.421	36.9344	0.328	40.5488
0.5552	33.2537	0.4622	39.1091	0.4206	36.9621	0.328	40.5791
0.5549	33.2786	0.4622	39.1384	0.4206	36.9898	0.3276	40.6098
0.5549	33.3035	0.4619	39.1679	0.4203	37.0175	0.3276	40.6406
0.5546	33.3287	0.4616	39.198	0.4203	37.0453	0.3273	40.6707
0.5543	33.3537	0.4613	39.2273	0.42	37.073	0.3273	40.7014
0.5543	33.3786	0.4609	39.2576	0.42	37.1007	0.327	40.7322
0.554	33.4038	0.4606	39.2869	0.4197	37.1285	0.327	40.7627
0.5536	33.4289	0.4603	39.3164	0.4197	37.1562	0.3267	40.7934
0.5533	33.4538	0.4603	39.3457	0.4194	37.1839	0.3267	40.8237
0.5533	33.4786	0.46	39.3752	0.4194	37.2116	0.3264	40.8541
0.553	33.5037	0.4597	39.405	0.4191	37.2394	0.3261	40.8844
0.5527	33.5286	0.4594	39.4346	0.4191	37.2671	0.3261	40.9147
0.5524	33.5539	0.4591	39.4641	0.4188	37.2948	0.3258	40.9452
0.5524	33.5792	0.4591	39.4942	0.4185	37.3225	0.3258	40.9757
0.5521	33.604	0.4588	39.5235	0.4182	37.3503	0.3255	41.0065
0.5518	33.6289	0.4585	39.5527	0.4182	37.378	0.3252	41.0372
0.5515	33.6541	0.4582	39.5823	0.4182	37.4057	0.3252	41.0673
0.5515	33.6792	0.4582	39.6118	0.4179	37.4335	0.3252	41.0979
0.5512	33.7041	0.4575	39.6414	0.4175	37.4612	0.3249	41.1276
0.5509	33.7293	0.4575	39.6706	0.4175	37.4889	0.3245	41.1579
0.5505	33.7547	0.4572	39.7002	0.4172	37.5166	0.3245	41.1882
0.5505	33.7802	0.4569	39.7295	0.4169	37.5444	0.3242	41.2185
0.5502	33.8052	0.4566	39.7593	0.4169	37.5721	0.3239	41.249
0.5502	33.8301	0.4566	39.7885	0.4169	37.5998	0.3239	41.2798
0.5499	33.8555	0.4563	39.8183	0.4166	37.6275	0.3239	41.3103
0.5496	33.8805	0.456	39.8476	0.4166	37.6553	0.3236	41.3404
0.5493	33.9054	0.456	39.8769	0.4163	37.683	0.3233	41.3711
0.5493	33.9306	0.4557	39.9064	0.416	37.7107	0.3233	41.4019
0.549	33.9562	0.4554	39.9357	0.4157	37.7385	0.323	41.4324
0.5487	33.9814	0.4554	39.965	0.4157	37.7662	0.3227	41.4623
0.5484	34.0066	0.4551	39.9943	0.4154	37.7939	0.3227	41.4924
0.5481	34.0323	0.4551	40.0236	0.4154	37.8216	0.3227	41.5229
0.5481	34.0578	0.4547	40.0528	0.4151	37.8494	0.3224	41.5537
0.5478	34.0829	0.4544	40.0826	0.4151	37.8771	0.3221	41.5842
0.5474	34.1079	0.4541	40.1119	0.4148	37.9048	0.3221	41.6143
0.5471	34.1329	0.4541	40.1412	0.4148	37.9325	0.3218	41.6446
0.5471	34.1578	0.4538	40.1705	0.4144	37.9603	0.3218	41.675
0.5468	34.1827	0.4535	40.1997	0.4144	37.988	0.3214	41.7055
0.5465	34.2079	0.4532	40.229	0.4141	38.0157	0.3214	41.7362
0.5462	34.2328	0.4532	40.2583	0.4138	38.0435	0.3211	41.7667
0.5462	34.258	0.4529	40.2878	0.4138	38.0712	0.3208	41.7973
0.5459	34.2834	0.4529	40.3171	0.4135	38.0989	0.3205	41.828
0.5456	34.3084	0.4526	40.3467	0.4135	38.1266	0.3205	41.8581
0.5453	34.3333	0.4526	40.3765	0.4132	38.1544	0.3205	41.8888
0.5453	34.3584	0.4523	40.406	0.4129	38.1821	0.3202	41.9196
0.545	34.3833	0.452	40.4353	0.4129	38.2098	0.3202	41.9499
0.5447	34.4085	0.452	40.4648	0.4129	38.2375	0.3199	41.9804
0.5447	34.4337	0.4516	40.4941	0.4126	38.2653	0.3199	42.011
0.5443	34.4589	0.4513	40.5236	0.4123	38.293	0.3196	42.0413
0.544	34.4838	0.4513	40.5529	0.4123	38.3207	0.3196	42.0716
0.5437	34.509	0.451	40.5822	0.412	38.3485	0.3193	42.1015
0.5437	34.5339	0.4507	40.6115	0.412	38.3762	0.3193	42.1318
0.5434	34.5591	0.4507	40.6408	0.4117	38.4039	0.319	42.1617
0.5431	34.5848	0.4504	40.6706	0.4117	38.4316	0.319	42.1916
0.5431	34.6098	0.4504	40.7001	0.4113	38.4594	0.3183	42.2222
0.5428	34.6352	0.4501	40.7294	0.411	38.4871	0.3183	42.2523
0.5422	34.6604	0.4498	40.7589	0.411	38.5148	0.318	42.2828
0.5419	34.6853	0.4498	40.7882	0.4107	38.5425	0.3177	42.3129
0.5416	34.7103	0.4495	40.8175	0.4107	38.5703	0.3177	42.343
0.5416	34.7354	0.4492	40.8468	0.4104	38.598	0.3174	42.3733
0.5412	34.7603	0.4492	40.876	0.4101	38.6257	0.3174	42.4034
0.5409	34.7855	0.4489	40.9053	0.4101	38.6535	0.3171	42.4336
0.5406	34.8107	0.4485	40.9349	0.4098	38.6812	0.3171	42.4639
0.5406	34.8359	0.4482	40.9641	0.4098	38.7089	0.3168	42.4942
0.5403	34.8616	0.4482	40.9934	0.4095	38.7366	0.3168	42.5243
0.54	34.8865	0.4479	41.0227	0.4095	38.7644	0.3165	42.5546
0.54	34.9115	0.4476	41.0522	0.4092	38.7921	0.3165	42.5852
0.5397	34.9367	0.4476	41.0823	0.4092	38.8198	0.3162	42.6159
0.5394	34.9619	0.4473	41.1121	0.4086	38.8475	0.3162	42.6458
0.5391	34.9868	0.447	41.1414	0.4086	38.8753	0.3159	42.6761
0.5391	35.0117	0.4467	41.1707	0.4086	38.903	0.3159	42.7066
0.5388	35.0368	0.4467	41.1999	0.4082	38.9307	0.3156	42.737
0.5385	35.0623	0.4464	41.2295	0.4082	38.9585	0.3156	42.7675
0.5381	35.0873	0.4461	41.2587	0.4079	38.9862	0.3152	42.798
0.5381	35.1122	0.4458	41.2883	0.4076	39.0139	0.3149	42.8279
0.5378	35.1378	0.4458	41.3178	0.4076	39.0416	0.3149	42.8582
0.5375	35.1631	0.4454	41.3471	0.4073	39.0694	0.3146	42.889
0.5375	35.1882	0.4451	41.3764	0.4073	39.0971	0.3146	42.9197
0.5372	35.2136	0.4448	41.4057	0.407	39.1248	0.3143	42.9504
0.5369	35.2386	0.4445	41.4349	0.407	39.1526	0.314	42.981
0.5366	35.2635	0.4442	41.4642	0.4067	39.1803	0.3137	43.0115
0.5366	35.2885	0.4442	41.4935	0.4067	39.208	0.3137	43.0418
0.5363	35.3137	0.4439	41.5228	0.4064	39.2357	0.3134	43.0725
0.536	35.339	0.4436	41.5521	0.4061	39.2635	0.3134	43.1033
0.5357	35.364	0.4433	41.5813	0.4061	39.2912	0.3134	43.1338
0.5354	35.389	0.443	41.6109	0.4058	39.3189	0.3131	43.1643
0.5354	35.4141	0.4427	41.6402	0.4055	39.3466	0.3128	43.1951
0.535	35.439	0.4423	41.6697	0.4055	39.3744	0.3128	43.2256
0.5347	35.4644	0.4423	41.6992	0.4051	39.4021	0.3125	43.2561
0.5347	35.4892	0.4417	41.729	0.4051	39.4298	0.3125	43.2866
0.5344	35.5146	0.4414	41.7583	0.4048	39.4576	0.3121	43.3174
0.5341	35.5398	0.4411	41.7876	0.4048	39.4853	0.3121	43.3473
0.5341	35.5649	0.4408	41.8174	0.4045	39.513	0.3118	43.378
0.5338	35.5902	0.4405	41.8467	0.4045	39.5407	0.3115	43.4088
0.5335	35.6151	0.4402	41.876	0.4042	39.5685	0.3115	43.4395
0.5332	35.64	0.4402	41.9052	0.4042	39.5962	0.3112	43.47
0.5329	35.6649	0.4396	41.9348	0.4039	39.6239	0.3112	43.5007
0.5329	35.6899	0.4396	41.964	0.4039	39.6516	0.3112	43.5315
0.5326	35.715	0.4392	41.9933	0.4033	39.6794	0.3109	43.562
0.5323	35.7404	0.4389	42.0226	0.403	39.7071	0.3106	43.5923
0.5319	35.7654	0.4386	42.0519	0.403	39.7348	0.3106	43.6231
0.5319	35.7905	0.4383	42.0812	0.4027	39.7626	0.3103	43.6536
0.5316	35.8153	0.438	42.1112	0.4027	39.7903	0.31	43.6843
0.5313	35.8402	0.4377	42.1405	0.4024	39.818	0.31	43.7148
0.5313	35.8651	0.4374	42.1698	0.402	39.8457	0.3097	43.7454
0.531	35.8902	0.4374	42.1991	0.402	39.8735	0.3097	43.7757
0.5307	35.9155	0.4368	42.2286	0.4017	39.9012	0.3097	43.806
0.5304	35.9406	0.4368	42.2584	0.4017	39.9289	0.3093	43.8367
0.5304	35.9655	0.4365	42.2877	0.4014	39.9566	0.309	43.8675
0.5301	35.9908	0.4361	42.317	0.4011	39.9844	0.309	43.898
0.5298	36.0157	0.4358	42.3465	0.4011	40.0121	0.3087	43.9285
0.5295	36.0408	0.4355	42.376	0.4008	40.0398	0.3087	43.9593
0.5295	36.066	0.4355	42.4053	0.4008	40.0676	0.3084	43.9898
0.5292	36.0909	0.4352	42.4346	0.4005	40.0953	0.3081	44.0205
0.5288	36.1161	0.4349	42.4639	0.4005	40.123	0.3081	44.0511
0.5285	36.1411	0.4346	42.4939	0.4002	40.1507	0.3078	44.081
0.5282	36.1662	0.4343	42.5238	0.3999	40.1785	0.3078	44.1117
0.5282	36.1911	0.4343	42.553	0.3999	40.2062	0.3075	44.1422
0.5279	36.2161	0.434	42.5823	0.3996	40.2339	0.3072	44.173
0.5276	36.2413	0.4337	42.6116	0.3996	40.2616	0.3072	44.2037
0.5276	36.2667	0.4334	42.6411	0.3993	40.2894	0.3069	44.2344
0.5273	36.2919	0.433	42.6709	0.3989	40.3171	0.3069	44.2647
0.527	36.3171	0.433	42.701	0.3989	40.3448	0.3066	44.2951
0.5267	36.3425	0.4327	42.7313	0.3986	40.3726	0.3066	44.3258
0.5267	36.3674	0.4324	42.7606	0.3986	40.4003	0.3062	44.3563
0.5264	36.3923	0.4321	42.7901	0.3983	40.428	0.3059	44.3871
0.5261	36.4175	0.4321	42.8194	0.398	40.4557	0.3059	44.4172
0.5257	36.4425	0.4318	42.8487	0.398	40.4835	0.3056	44.4477
0.5254	36.4676	0.4315	42.8782	0.398	40.5112	0.3056	44.4782
0.5254	36.4925	0.4315	42.908	0.3977	40.5389	0.3053	44.5087
0.5251	36.518	0.4312	42.9381	0.3974	40.5666	0.3053	44.5395
0.5248	36.5434	0.4309	42.9674	0.3974	40.5944	0.305	44.5698
0.5248	36.5687	0.4306	42.9975	0.3971	40.6221	0.305	44.5999
0.5245	36.5941	0.4306	43.027	0.3968	40.6498	0.3047	44.6302
0.5242	36.6193	0.4303	43.0565	0.3968	40.6776	0.3047	44.661
0.5239	36.6443	0.4299	43.0861	0.3965	40.7053	0.3044	44.6913
0.5236	36.6699	0.4299	43.1159	0.3965	40.733	0.3041	44.7214
0.5236	36.6949	0.4296	43.1452	0.3962	40.7607	0.3041	44.7519
0.5233	36.72	0.4293	43.1747	0.3962	40.7885	0.3038	44.7827
0.523	36.7452	0.4293	43.2042	0.3958	40.8162	0.3038	44.8134
0.5226	36.7701	0.429	43.2343	0.3955	40.8439	0.3035	44.8441
0.5226	36.7953	0.4287	43.2644	0.3955	40.8716	0.3035	44.8746
0.5223	36.8205	0.4284	43.2939	0.3952	40.8994	0.3031	44.9054
0.522	36.8454	0.4284	43.3237	0.3952	40.9271	0.3031	44.9359
0.522	36.8704	0.4281	43.3538	0.3949	40.9548	0.3028	44.9662
0.5214	36.8955	0.4281	43.3839	0.3949	40.9826	0.3028	44.9963
0.5211	36.9207	0.4278	43.4131	0.3946	41.0103	0.3025	45.0267
0.5211	36.9459	0.4278	43.4427	0.3943	41.038	0.3022	45.0574
0.5208	36.9708	0.4275	43.4722	0.3943	41.0657	0.3022	45.0881
0.5205	36.996	0.4272	43.5015	0.3943	41.0935	0.3019	45.1189
0.5202	37.021	0.4268	43.5308	0.394	41.1212	0.3019	45.1494
0.5199	37.0466	0.4268	43.5606	0.3937	41.1489	0.3016	45.1801
0.5199	37.0718	0.4265	43.5901	0.3937	41.1766	0.3016	45.2104
0.5195	37.097	0.4262	43.6199	0.3934	41.2044	0.3013	45.2412
0.5192	37.1222	0.4262	43.6492	0.3934	41.2321	0.301	45.2715
0.5189	37.1471	0.4259	43.6785	0.3931	41.2598	0.301	45.3022
0.5189	37.1728	0.4256	43.7078	0.3927	41.2876	0.3007	45.333
0.5186	37.1978	0.4253	43.737	0.3927	41.3153	0.3007	45.3635
0.5183	37.2229	0.4253	43.7666	0.3924	41.343	0.3004	45.3938
0.518	37.2481	0.425	43.7964	0.3921	41.3707	0.3004	45.4239
0.518	37.273	0.4247	43.8259	0.3921	41.3985	0.3	45.454
0.5177	37.2985	0.4247	43.8552	0.3918	41.4262	0.3	45.4846
0.5174	37.3234	0.4244	43.8847	0.3918	41.4539	0.3	45.5153
0.5171	37.3487	0.4244	43.9143	0.3918	41.4816	0.2997	45.5458
0.5168	37.3736	0.4237	43.9436	0.3915	41.5094	0.2994	45.5763
0.5168	37.3985	0.4237	43.9734	0.3912	41.5371	0.2994	45.6069
0.5164	37.4234	0.4234	44.0026	0.3909	41.5648	0.2991	45.6372
0.5164	37.4486	0.4231	44.0322	0.3909	41.5926	0.2988	45.6677
0.5161	37.474	0.4231	44.0617	0.3906	41.6203	0.2988	45.6982
0.5158	37.4989	0.4228	44.0913	0.3906	41.648	0.2985	45.729
0.5155	37.5238	0.4225	44.1208	0.3906	41.6757	0.2985	45.7591
0.5152	37.549	0.4222	44.1501	0.3903	41.7035	0.2982	45.7898
0.5149	37.5743	0.4219	44.1794	0.39	41.7312	0.2982	45.8204
0.5149	37.5992	0.4219	44.2092	0.39	41.7589	0.2979	45.8505
0.5146	37.6241	0.4216	44.2384	0.3896	41.7866	0.2979	45.8812
0.5143	37.6492	0.4213	44.2677	0.3893	41.8144	0.2973	45.9113
0.514	37.6742	0.421	44.297	0.3893	41.8421	0.2973	45.942
0.514	37.6994	0.4206	44.3263	0.389	41.8698	0.2969	45.9728
0.5137	37.7243	0.4206	44.3556	0.389	41.8976	0.2966	46.0033
0.5133	37.7495	0.4203	44.3848	0.3887	41.9253	0.2963	46.034
0.5133	37.7744	0.42	44.4141	0.3884	41.953	0.2963	46.0646
0.513	37.7999	0.4197	44.4437	0.3884	41.9807	0.2963	46.0943
0.5127	37.825	0.4194	44.4735	0.3881	42.0085	0.296	46.125
0.5124	37.8499	0.4194	44.5033	0.3881	42.0362	0.2957	46.1551
0.5124	37.8748	0.4191	44.5328	0.3878	42.0639	0.2957	46.1854
0.5121	37.8998	0.4185	44.5621	0.3878	42.0917	0.2954	46.2162
0.5118	37.9252	0.4182	44.5919	0.3875	42.1194	0.2954	46.2467
0.5115	37.9504	0.4179	44.6214	0.3875	42.1471	0.2951	46.277
0.5112	37.9756	0.4175	44.6507	0.3872	42.1748	0.2951	46.3075
0.5112	38.0011	0.4175	44.6802	0.3869	42.2026	0.2948	46.3379
0.5109	38.026	0.4172	44.7095	0.3869	42.2303	0.2948	46.3684
0.5106	38.0514	0.4169	44.7388	0.3865	42.258	0.2945	46.3991
0.5106	38.0764	0.4166	44.7689	0.3865	42.2857	0.2945	46.4296
0.5102	38.1013	0.4163	44.7987	0.3862	42.3135	0.2942	46.46
0.5099	38.1264	0.416	44.828	0.3859	42.3412	0.2942	46.4907
0.5096	38.1519	0.4157	44.8572	0.3859	42.3689	0.2938	46.521
0.5093	38.1768	0.4154	44.8865	0.3856	42.3967	0.2935	46.5513
0.5093	38.2017	0.4154	44.9166	0.3856	42.4244	0.2935	46.5819
0.509	38.2272	0.4148	44.9459	0.3853	42.4521	0.2935	46.6126
0.5087	38.2524	0.4144	44.9754	0.3853	42.4798	0.2932	46.6427
0.5084	38.2775	0.4144	45.0047	0.385	42.5076	0.2929	46.6734
0.5081	38.303	0.4141	45.0347	0.3847	42.5353	0.2926	46.7042
0.5081	38.3282	0.4138	45.0645	0.3847	42.563	0.2926	46.7349
0.5078	38.3536	0.4135	45.0949	0.3844	42.5907	0.2923	46.7656
0.5075	38.3785	0.4132	45.1241	0.3844	42.6185	0.2923	46.7962
0.5071	38.404	0.4129	45.1534	0.3841	42.6462	0.292	46.8269
0.5071	38.4289	0.4129	45.1832	0.3838	42.6739	0.292	46.857
0.5068	38.4539	0.4126	45.2133	0.3838	42.7017	0.2917	46.8875
0.5065	38.479	0.4123	45.2431	0.3834	42.7294	0.2917	46.9183
0.5062	38.5042	0.412	45.2734	0.3834	42.7571	0.2914	46.949
0.5062	38.5291	0.4117	45.3027	0.3831	42.7848	0.2914	46.9795
0.5059	38.5544	0.4113	45.3323	0.3831	42.8126	0.2911	47.0103
0.5056	38.5796	0.411	45.3615	0.3828	42.8403	0.2907	47.0408
0.5053	38.6048	0.411	45.3911	0.3825	42.868	0.2907	47.0715
0.5053	38.6301	0.4104	45.4206	0.3825	42.8957	0.2904	47.1018
0.505	38.6553	0.4104	45.4512	0.3819	42.9235	0.2901	47.1326
0.5047	38.6805	0.4101	45.4805	0.3819	42.9512	0.2901	47.1633
0.5044	38.706	0.4098	45.5098	0.3816	42.9789	0.2898	47.194
0.504	38.7312	0.4095	45.539	0.3813	43.0067	0.2898	47.2246
0.504	38.7566	0.4092	45.5691	0.3813	43.0344	0.2895	47.2553
0.5037	38.7818	0.4092	45.5986	0.381	43.0621	0.2895	47.2858
0.5034	38.807	0.4089	45.6279	0.381	43.0898	0.2892	47.3166
0.5031	38.8324	0.4086	45.6575	0.3807	43.1176	0.2892	47.3473
0.5031	38.8577	0.4082	45.6873	0.3803	43.1453	0.2889	47.3778
0.5028	38.8829	0.4079	45.7171	0.3803	43.173	0.2889	47.4086
0.5025	38.9082	0.4079	45.7474	0.38	43.2007	0.2886	47.4393
0.5025	38.9332	0.4076	45.7767	0.38	43.2285	0.2886	47.4694
0.5022	38.9583	0.4073	45.8065	0.3797	43.2562	0.2883	47.4993
0.5019	38.9836	0.407	45.8363	0.3794	43.2839	0.2883	47.5298
0.5016	39.0092	0.4067	45.8664	0.3794	43.3117	0.288	47.5606
0.5016	39.0342	0.4067	45.8956	0.3791	43.3394	0.2876	47.5913
0.5013	39.0591	0.4064	45.9254	0.3791	43.3671	0.2876	47.6216
0.5009	39.084	0.4061	45.955	0.3788	43.3948	0.2873	47.6522
0.5003	39.1089	0.4061	45.9845	0.3788	43.4226	0.2873	47.6825
0.5	39.1341	0.4058	46.0138	0.3785	43.4503	0.287	47.7132
0.5	39.1593	0.4055	46.0431	0.3785	43.478	0.287	47.7433
0.4997	39.1845	0.4051	46.0726	0.3782	43.5057	0.2867	47.7741
0.4994	39.2095	0.4051	46.1022	0.3779	43.5335	0.2864	47.8048
0.4991	39.2347	0.4048	46.1325	0.3779	43.5612	0.2864	47.8355
0.4988	39.2598	0.4045	46.1623	0.3776	43.5889	0.2864	47.866
0.4988	39.2848	0.4045	46.1921	0.3776	43.6167	0.2861	47.8966
0.4985	39.3097	0.4042	46.2216	0.3772	43.6444	0.2861	47.9271
0.4982	39.3346	0.4039	46.2512	0.3769	43.6721	0.2858	47.9578
0.4978	39.36	0.4039	46.281	0.3769	43.6998	0.2855	47.9886
0.4978	39.3849	0.4033	46.3108	0.3766	43.7276	0.2855	48.0189
0.4975	39.4099	0.4033	46.3403	0.3766	43.7553	0.2852	48.0492
0.4972	39.4351	0.403	46.3699	0.3763	43.783	0.2852	48.0799
0.4969	39.4602	0.403	46.3992	0.3763	43.8107	0.2849	48.1103
0.4969	39.4855	0.4027	46.4284	0.376	43.8385	0.2849	48.1406
0.4966	39.5104	0.4024	46.4582	0.3757	43.8662	0.2845	48.1707
0.4963	39.5355	0.4024	46.4875	0.3754	43.8939	0.2842	48.2008
0.496	39.5609	0.402	46.5171	0.3754	43.9217	0.2842	48.2313
0.496	39.5857	0.4017	46.5466	0.3754	43.9494	0.2839	48.2621
0.4957	39.611	0.4014	46.5761	0.3751	43.9771	0.2839	48.2924
0.4954	39.636	0.4014	46.6057	0.3748	44.0048	0.2836	48.3229
0.4951	39.6609	0.4011	46.635	0.3748	44.0326	0.2836	48.3536
0.4951	39.6859	0.4008	46.665	0.3745	44.0603	0.2833	48.3842
0.4947	39.7108	0.4005	46.6943	0.3745	44.088	0.283	48.4149
0.4944	39.7357	0.4002	46.7241	0.3741	44.1157	0.283	48.4456
0.4941	39.7606	0.4002	46.7534	0.3738	44.1435	0.2827	48.476
0.4938	39.7855	0.3999	46.7832	0.3738	44.1712	0.2827	48.5065
0.4938	39.8105	0.3996	46.813	0.3735	44.1989	0.2824	48.5372
0.4935	39.8359	0.3996	46.8428	0.3735	44.2267	0.2824	48.5679
0.4932	39.8613	0.3993	46.8723	0.3732	44.2544	0.2821	48.5983
0.4932	39.8863	0.3989	46.9016	0.3732	44.2821	0.2821	48.629
0.4926	39.9115	0.3986	46.9314	0.3729	44.3098	0.2818	48.6591
0.4926	39.9366	0.3983	46.961	0.3726	44.3376	0.2814	48.6898
0.4923	39.9619	0.3983	46.9905	0.3726	44.3653	0.2814	48.7204
0.492	39.9868	0.398	47.0198	0.3723	44.393	0.2811	48.7511
0.492	40.0122	0.3977	47.0493	0.3723	44.4207	0.2811	48.7818
0.4916	40.0371	0.3974	47.0786	0.372	44.4485	0.2808	48.8126
0.4913	40.0621	0.3974	47.1081	0.372	44.4762	0.2808	48.8433
0.491	40.087	0.3971	47.1382	0.3717	44.5039	0.2805	48.874
0.4907	40.1121	0.3968	47.168	0.3717	44.5317	0.2802	48.9048
0.4907	40.1376	0.3965	47.1973	0.3714	44.5594	0.2802	48.9355
0.4904	40.1627	0.3965	47.2271	0.371	44.5871	0.2799	48.966
0.4901	40.188	0.3955	47.2564	0.371	44.6148	0.2799	48.9968
0.4898	40.2132	0.3952	47.2859	0.3707	44.6426	0.2796	49.0273
0.4898	40.2383	0.3952	47.3154	0.3704	44.6703	0.2796	49.058
0.4895	40.2635	0.3949	47.345	0.3704	44.698	0.2793	49.0888
0.4892	40.289	0.3949	47.3751	0.3701	44.7258	0.279	49.1195
0.4889	40.3139	0.3946	47.4051	0.3701	44.7535	0.279	49.1502
0.4889	40.3393	0.3943	47.4344	0.3698	44.7812	0.2787	49.181
0.4885	40.3645	0.394	47.4642	0.3698	44.8089	0.2787	49.2117
0.4882	40.3897	0.3937	47.4943	0.3695	44.8367	0.2783	49.2424
0.4879	40.4149	0.3934	47.5236	0.3692	44.8644	0.2783	49.2732
0.4876	40.4404	0.3931	47.5536	0.3692	44.8921	0.278	49.3035
0.4876	40.4658	0.3927	47.5832	0.3689	44.9198	0.2777	49.3342
0.4873	40.4908	0.3924	47.6127	0.3689	44.9476	0.2777	49.365
0.487	40.5162	0.3921	47.6425	0.3686	44.9753	0.2774	49.3953
0.4867	40.5416	0.3921	47.672	0.3683	45.003	0.2774	49.426
0.4867	40.5668	0.3918	47.7013	0.3683	45.0308	0.2771	49.4567
0.4864	40.5922	0.3915	47.7311	0.3679	45.0585	0.2771	49.4871
0.4861	40.6172	0.3912	47.7604	0.3679	45.0862	0.2768	49.5178
0.4858	40.6424	0.3909	47.7897	0.3676	45.1139	0.2765	49.5485
0.4854	40.668	0.3906	47.819	0.3673	45.1417	0.2765	49.5793
0.4854	40.6933	0.3903	47.8493	0.3673	45.1694	0.2765	49.61
0.4851	40.7185	0.39	47.8786	0.367	45.1971	0.2759	49.6403
0.4848	40.7434	0.39	47.9086	0.367	45.2248	0.2756	49.6708
0.4845	40.7691	0.3896	47.9379	0.3667	45.2526	0.2756	49.7016
0.4842	40.7946	0.3893	47.9677	0.3664	45.2803	0.2752	49.7321
0.4842	40.8202	0.389	47.9973	0.3664	45.308	0.2752	49.7626
0.4839	40.8452	0.3887	48.0271	0.3661	45.3358	0.2749	49.7932
0.4836	40.8706	0.3884	48.0574	0.3661	45.3635	0.2746	49.8237
0.4833	40.8961	0.3881	48.0867	0.3658	45.3912	0.2746	49.8544
0.483	40.921	0.3878	48.116	0.3655	45.4189	0.2746	49.8849
0.483	40.9462	0.3875	48.146	0.3655	45.4467	0.2743	49.9157
0.4827	40.9714	0.3872	48.1756	0.3652	45.4744	0.2743	49.946
0.4827	40.9965	0.3869	48.2048	0.3652	45.5021	0.274	49.9767
0.4823	41.0218	0.3865	48.2344	0.3648	45.5298	0.2737	50.0073
0.482	41.0467	0.3865	48.2642	0.3648	45.5576	0.2737	50.038
0.4817	41.0719	0.3862	48.294	0.3645	45.5853	0.2734	50.0685
0.4814	41.0968	0.3859	48.3233	0.3642	45.613	0.2734	50.0992
0.4814	41.122	0.3856	48.3531	0.3642	45.6408	0.2731	50.13
0.4811	41.1469	0.3853	48.3829	0.3639	45.6685	0.2728	50.1605
0.4808	41.1721	0.385	48.4122	0.3636	45.6962	0.2728	50.1912
0.4805	41.1973	0.385	48.4417	0.3636	45.7239	0.2725	50.2218
0.4802	41.2225	0.3847	48.4715	0.3633	45.7517	0.2725	50.2523
0.4802	41.2474	0.3844	48.5016	0.3633	45.7794	0.2721	50.2828
0.4796	41.2731	0.3841	48.5314	0.363	45.8071	0.2721	50.3136
0.4792	41.2983	0.3838	48.5612	0.3627	45.8348	0.2718	50.3443
0.4789	41.3237	0.3834	48.5912	0.3627	45.8626	0.2715	50.3748
0.4786	41.3491	0.3831	48.6213	0.3627	45.8903	0.2715	50.4055
0.4786	41.3741	0.3831	48.6508	0.3624	45.918	0.2715	50.4357
0.4783	41.3998	0.3828	48.6804	0.3621	45.9458	0.2712	50.466
0.478	41.4247	0.3825	48.7097	0.3621	45.9735	0.2712	50.4965
0.4777	41.4497	0.3822	48.7389	0.3617	46.0012	0.2709	50.5268
0.4777	41.475	0.3819	48.7693	0.3614	46.0289	0.2709	50.5574
0.4774	41.5003	0.3816	48.7991	0.3614	46.0567	0.2706	50.5875
0.4771	41.526	0.3816	48.8286	0.3608	46.0844	0.2703	50.6182
0.4768	41.5511	0.3813	48.8579	0.3605	46.1121	0.2703	50.6489
0.4765	41.5764	0.381	48.8874	0.3605	46.1398	0.27	50.6795
0.4761	41.6016	0.3807	48.917	0.3602	46.1676	0.27	50.71
0.4761	41.6267	0.3807	48.9468	0.3602	46.1953	0.2697	50.7407
0.4758	41.6522	0.3803	48.9763	0.3599	46.223	0.2694	50.771
0.4755	41.6777	0.38	49.0059	0.3599	46.2508	0.2694	50.8014
0.4752	41.7033	0.3797	49.0354	0.3596	46.2785	0.2694	50.8321
0.4749	41.729	0.3797	49.0652	0.3596	46.3062	0.269	50.8624
0.4749	41.7543	0.3794	49.0958	0.3593	46.3339	0.2687	50.8931
0.4746	41.7795	0.3791	49.1253	0.359	46.3617	0.2687	50.9237
0.4743	41.8051	0.3788	49.1549	0.359	46.3894	0.2684	50.9542
0.4743	41.8303	0.3788	49.1842	0.3586	46.4171	0.2684	50.9843
0.474	41.8558	0.3785	49.2142	0.3586	46.4448	0.2681	51.0144
0.4737	41.8809	0.3782	49.244	0.3583	46.4726	0.2681	51.0445
0.4734	41.9062	0.3779	49.2738	0.3583	46.5003	0.2678	51.0746
0.4734	41.9313	0.3779	49.3031	0.358	46.528	0.2675	51.1054
0.473	41.9566	0.3776	49.3327	0.3577	46.5558	0.2675	51.1359
0.4727	41.982	0.3772	49.363	0.3577	46.5835	0.2672	51.1666
0.4724	42.0069	0.3772	49.3931	0.3574	46.6112	0.2672	51.1972
0.4721	42.0323	0.3766	49.4229	0.3574	46.6389	0.2669	51.2277
0.4721	42.0578	0.3766	49.4529	0.3571	46.6667	0.2669	51.2584
0.4718	42.0833	0.3763	49.4833	0.3568	46.6944	0.2666	51.289
0.4715	42.1089	0.376	49.5133	0.3565	46.7221	0.2666	51.3195
0.4712	42.1346	0.376	49.5429	0.3565	46.7498	0.2663	51.3494
0.4712	42.1599	0.3757	49.5724	0.3565	46.7776	0.2663	51.3791
0.4709	42.1851	0.3754	49.6025	0.3562	46.8053	0.2659	51.4094
0.4706	42.2103	0.3751	49.6318	0.3559	46.833	0.2659	51.4393
0.4703	42.236	0.3751	49.6613	0.3559	46.8608	0.2656	51.4696
0.4703	42.2617	0.3748	49.6908	0.3555	46.8885	0.2653	51.4997
0.4699	42.2871	0.3745	49.7204	0.3555	46.9162	0.2653	51.5303
0.4696	42.3123	0.3741	49.7499	0.3552	46.9439	0.265	51.5606
0.4693	42.3377	0.3741	49.7797	0.3549	46.9717	0.265	51.5911
0.469	42.363	0.3738	49.8093	0.3549	46.9994	0.2647	51.6214
0.4687	42.3882	0.3735	49.8385	0.3546	47.0271	0.2647	51.6515
0.4687	42.4135	0.3732	49.8678	0.3546	47.0548	0.2644	51.6819
0.4684	42.4388	0.3729	49.8971	0.3543	47.0826	0.2644	51.7126
0.4681	42.4639	0.3729	49.9274	0.3543	47.1103	0.2641	51.7433
0.4678	42.4894	0.3723	49.9572	0.354	47.138	0.2638	51.7739
0.4678	42.5145	0.372	49.9868	0.3537	47.1658	0.2638	51.8044
0.4675	42.5395	0.3717	50.0161	0.3537	47.1935	0.2635	51.8343
0.4671	42.5647	0.3717	50.0459	0.3534	47.2212	0.2635	51.8648
0.4668	42.5898	0.3714	50.0759	0.3531	47.2489	0.2632	51.8949
0.4668	42.6153	0.371	50.1052	0.3531	47.2767	0.2632	51.9252
0.4662	42.6407	0.3707	50.1353	0.3528	47.3044	0.2628	51.9556
0.4662	42.666	0.3704	50.1659	0.3524	47.3321	0.2628	51.9855
0.4659	42.6909	0.3701	50.1954	0.3524	47.3598	0.2625	52.0158
0.4656	42.7158	0.3701	50.2252	0.3524	47.3876	0.2622	52.0463
0.4656	42.741	0.3698	50.2547	0.3521	47.4153	0.2622	52.0766
0.4653	42.7662	0.3695	50.2846	0.3518	47.443	0.2619	52.1074
0.465	42.7914	0.3692	50.3146	0.3518	47.4708	0.2619	52.1377
0.4647	42.8168	0.3689	50.3447	0.3515	47.4985	0.2616	52.168
0.4647	42.8417	0.3686	50.374	0.3512	47.5262	0.2613	52.1983
0.4644	42.8666	0.3686	50.4032	0.3512	47.5539	0.2613	52.2286
0.464	42.8919	0.3683	50.4333	0.3509	47.5817	0.261	52.2594
0.4637	42.9176	0.3679	50.4629	0.3509	47.6094	0.261	52.2897
0.4634	42.9428	0.3676	50.4924	0.3506	47.6371	0.2607	52.3198
0.4631	42.9679	0.3673	50.5222	0.3503	47.6649	0.2607	52.3505
0.4631	42.9934	0.367	50.5515	0.3503	47.6926	0.2604	52.3813
0.4628	43.0189	0.3667	50.5818	0.35	47.7203	0.2604	52.4118
0.4625	43.044	0.3664	50.6111	0.35	47.748	0.2601	52.4419
0.4625	43.0697	0.3664	50.6409	0.3497	47.7758	0.2597	52.472
0.4622	43.0952	0.3661	50.6704	0.3493	47.8035	0.2597	52.5028
0.4619	43.1209	0.3658	50.6997	0.3493	47.8312	0.2594	52.5335
0.4616	43.1466	0.3655	50.7298	0.349	47.8589	0.2594	52.5638
0.4613	43.1715	0.3652	50.7596	0.349	47.8867	0.2591	52.5943
0.4613	43.1964	0.3648	50.7899	0.3487	47.9144	0.2591	52.6247
0.4609	43.2213	0.3645	50.8192	0.3487	47.9421	0.2588	52.6552
0.4606	43.2466	0.3642	50.8495	0.3484	47.9699	0.2588	52.6859
0.4603	43.2722	0.3639	50.8796	0.3481	47.9976	0.2585	52.7162
0.46	43.2974	0.3636	50.9091	0.3481	48.0253	0.2582	52.7468
0.46	43.3227	0.3636	50.9384	0.3478	48.053	0.2582	52.7773
0.4597	43.3481	0.3633	50.9677	0.3478	48.0808	0.2579	52.808
0.4594	43.3733	0.363	50.9972	0.3475	48.1085	0.2579	52.8383
0.4591	43.3985	0.3627	51.0268	0.3472	48.1362	0.2576	52.8691
0.4585	43.4239	0.3624	51.0563	0.3472	48.1639	0.2576	52.8998
0.4585	43.4491	0.3621	51.0856	0.3469	48.1917	0.2573	52.9306
0.4582	43.4745	0.3617	51.1159	0.3466	48.2194	0.257	52.9613
0.4578	43.4995	0.3614	51.1455	0.3466	48.2471	0.257	52.992
0.4575	43.5252	0.3611	51.1747	0.3462	48.2749	0.2566	53.0228
0.4572	43.5509	0.3608	51.2045	0.3462	48.3026	0.2566	53.0535
0.4572	43.5766	0.3605	51.2346	0.3459	48.3303	0.2563	53.0836
0.4569	43.6016	0.3602	51.2639	0.3456	48.358	0.2563	53.1141
0.4566	43.6272	0.3602	51.2942	0.3456	48.3858	0.256	53.1449
0.4563	43.6525	0.3599	51.324	0.3453	48.4135	0.256	53.1756
0.4563	43.6774	0.3596	51.3541	0.345	48.4412	0.2557	53.2061
0.456	43.7031	0.3593	51.3839	0.345	48.4689	0.2557	53.2369
0.4557	43.7286	0.359	51.4137	0.3447	48.4967	0.2554	53.2674
0.4554	43.7537	0.3586	51.444	0.3447	48.5244	0.2548	53.2979
0.4551	43.7787	0.3586	51.4738	0.3444	48.5521	0.2548	53.3278
0.4551	43.8043	0.3583	51.5034	0.3444	48.5799	0.2545	53.3583
0.4547	43.8296	0.358	51.5326	0.3441	48.6076	0.2545	53.3887
0.4544	43.8545	0.3577	51.5624	0.3438	48.6353	0.2542	53.4192
0.4541	43.8796	0.3574	51.5925	0.3438	48.663	0.2542	53.4499
0.4541	43.9049	0.3571	51.6221	0.3435	48.6908	0.2539	53.4804
0.4538	43.9303	0.3568	51.6519	0.3431	48.7187	0.2539	53.5108
0.4535	43.9555	0.3565	51.6814	0.3431	48.7464	0.2535	53.5415
0.4532	43.9809	0.3562	51.7109	0.3428	48.7741	0.2532	53.5722
0.4529	44.0063	0.3562	51.7407	0.3428	48.8018	0.2532	53.603
0.4526	44.0316	0.3559	51.7706	0.3425	48.8296	0.2532	53.6335
0.4526	44.0573	0.3555	51.8009	0.3425	48.8573	0.2529	53.6642
0.4523	44.083	0.3552	51.831	0.3422	48.885	0.2526	53.6948
0.452	44.1081	0.3549	51.8605	0.3419	48.9128	0.2523	53.7253
0.452	44.1338	0.3549	51.8906	0.3419	48.9405	0.2523	53.756
0.4516	44.159	0.3546	51.9204	0.3416	48.9682	0.2523	53.7867
0.4513	44.1845	0.3543	51.9502	0.3413	48.9959	0.252	53.8173
0.451	44.2099	0.354	51.9808	0.3413	49.0237	0.2517	53.848
0.4507	44.2352	0.3537	52.0106	0.341	49.0514	0.2517	53.8787
0.4507	44.2606	0.3537	52.0409	0.341	49.0791	0.2514	53.9095
0.4504	44.2861	0.3534	52.071	0.3407	49.1068	0.2514	53.9402
0.4501	44.3115	0.3531	52.1002	0.3407	49.1346	0.2511	53.9707
0.4498	44.337	0.3528	52.1308	0.3404	49.1623	0.2511	54.0015
0.4498	44.3621	0.3528	52.1612	0.34	49.19	0.2508	54.0316
0.4495	44.387	0.3524	52.1915	0.34	49.2178	0.2504	54.0621
0.4492	44.4127	0.3521	52.2218	0.3394	49.2455	0.2504	54.0918
0.4489	44.4382	0.3518	52.2524	0.3394	49.2732	0.2504	54.1225
0.4485	44.4637	0.3515	52.282	0.3391	49.3009	0.2501	54.1531
0.4482	44.4891	0.3515	52.3118	0.3388	49.3287	0.2498	54.1838
0.4482	44.5143	0.3512	52.3421	0.3385	49.3564	0.2498	54.2143
0.4479	44.5393	0.3509	52.3719	0.3385	49.3841	0.2495	54.2451
0.4476	44.5647	0.3506	52.4025	0.3385	49.4118	0.2495	54.2758
0.4473	44.5902	0.3506	52.432	0.3382	49.4396	0.2492	54.3065
0.447	44.6154	0.3503	52.4621	0.3379	49.4673	0.2489	54.3368
0.447	44.6407	0.35	52.4916	0.3376	49.495	0.2489	54.3667
0.4467	44.6659	0.3497	52.522	0.3376	49.5228	0.2486	54.3973
0.4464	44.6911	0.349	52.5523	0.3376	49.5505	0.2483	54.428
0.4461	44.7163	0.349	52.5821	0.3373	49.5782	0.2483	54.4587
0.4461	44.742	0.3487	52.6119	0.3369	49.6059	0.2483	54.4895
0.4458	44.7673	0.3484	52.6425	0.3369	49.6337	0.248	54.5202
0.4454	44.7925	0.3484	52.6728	0.3366	49.6614	0.2477	54.5509
0.4451	44.8179	0.3481	52.7032	0.3363	49.6891	0.2477	54.5817
0.4448	44.8433	0.3478	52.7332	0.3363	49.7168	0.2473	54.6124
0.4445	44.8687	0.3475	52.763	0.336	49.7446	0.2473	54.6429
0.4445	44.8942	0.3472	52.7931	0.336	49.7723	0.247	54.6735
0.4442	44.9199	0.3472	52.8234	0.3357	49.8	0.2467	54.7038
0.4439	44.9452	0.3469	52.8532	0.3354	49.8278	0.2467	54.7343
0.4436	44.9705	0.3466	52.883	0.3354	49.8555	0.2464	54.765
0.4436	44.9955	0.3462	52.9134	0.3351	49.8832	0.2464	54.7958
0.4433	45.021	0.3459	52.9437	0.3351	49.9109	0.2461	54.8265
0.443	45.0467	0.3459	52.9735	0.3348	49.9387	0.2461	54.8568
0.4427	45.0719	0.3453	53.0038	0.3345	49.9664	0.2458	54.8876
0.4423	45.0973	0.3453	53.0334	0.3345	49.9941	0.2458	54.9183
0.4423	45.1227	0.345	53.0629	0.3342	50.0218	0.2455	54.9488
0.442	45.1484	0.3447	53.0925	0.3338	50.0496	0.2455	54.9791
0.4417	45.1736	0.3444	53.1225	0.3338	50.0773	0.2452	55.0097
0.4414	45.1989	0.3441	53.1529	0.3335	50.105	0.2452	55.0404
0.4411	45.2243	0.3438	53.1835	0.3335	50.1328	0.2449	55.0711
0.4411	45.2498	0.3438	53.213	0.3332	50.1605	0.2446	55.1017
0.4408	45.275	0.3435	53.2425	0.3329	50.1882	0.2446	55.1322
0.4405	45.3003	0.3431	53.2721	0.3329	50.2159	0.2442	55.1629
0.4402	45.3259	0.3428	53.3027	0.3326	50.2437	0.2442	55.1932
0.4399	45.3513	0.3425	53.3327	0.3326	50.2714	0.2439	55.2234
0.4399	45.3764	0.3425	53.3631	0.3323	50.2991	0.2436	55.2539
0.4396	45.4017	0.3422	53.3931	0.332	50.3268	0.2436	55.2846
0.4392	45.4268	0.3419	53.4224	0.332	50.3546	0.2433	55.3151
0.4389	45.4522	0.3416	53.4525	0.3317	50.3823	0.2433	55.3459
0.4389	45.4774	0.3413	53.482	0.3317	50.41	0.243	55.3766
0.4386	45.5027	0.341	53.5121	0.3314	50.4378	0.243	55.4069
0.4383	45.5281	0.3407	53.5422	0.3314	50.4655	0.2427	55.4377
0.4377	45.5535	0.3404	53.572	0.3311	50.4932	0.2427	55.4684
0.4374	45.5788	0.34	53.6023	0.3307	50.5209	0.2424	55.4987
0.4374	45.604	0.3397	53.6321	0.3307	50.5487	0.2421	55.5295
0.4371	45.6296	0.3397	53.6619	0.3304	50.5764	0.2421	55.5598
0.4368	45.6545	0.3394	53.692	0.3301	50.6041	0.2418	55.5905
0.4365	45.6794	0.3391	53.7215	0.3301	50.6318	0.2418	55.6212
0.4361	45.7044	0.3388	53.7518	0.3298	50.6596	0.2415	55.6518
0.4361	45.7294	0.3385	53.7822	0.3295	50.6873	0.2415	55.6823
0.4358	45.7548	0.3382	53.8125	0.3295	50.715	0.2411	55.713
0.4355	45.7803	0.3379	53.8431	0.3292	50.7428	0.2411	55.7438
0.4352	45.8056	0.3376	53.8732	0.3289	50.7705	0.2408	55.7745
0.4352	45.8311	0.3373	53.9027	0.3289	50.7982	0.2408	55.8052
0.4349	45.8565	0.3369	53.9322	0.3286	50.8259	0.2405	55.836
0.4346	45.882	0.3369	53.9626	0.3286	50.8537	0.2402	55.8667
0.4343	45.9074	0.3363	53.9924	0.3283	50.8814	0.2399	55.8974
0.4343	45.9326	0.3363	54.0224	0.3283	50.9091	0.2399	55.928
0.434	45.9579	0.336	54.0517	0.328	50.9368	0.2399	55.9587
0.4337	45.9831	0.3357	54.0818	0.3276	50.9646	0.2396	55.9894
0.4334	46.0083	0.3354	54.1119	0.3276	50.9923	0.2396	56.0199
0.433	46.0336	0.3351	54.1419	0.3273	51.02	0.2393	56.0507
0.4327	46.0591	0.3348	54.172	0.3273	51.0478	0.239	56.0814
0.4324	46.0843	0.3345	54.2021	0.327	51.0755	0.239	56.1121
0.4324	46.11	0.3342	54.2327	0.3267	51.1032	0.239	56.1427
0.4321	46.1355	0.3338	54.2619	0.3264	51.1309	0.2387	56.1734
0.4318	46.1609	0.3335	54.2925	0.3264	51.1587	0.2387	56.2041
0.4318	46.1866	0.3335	54.3221	0.3261	51.1864	0.2384	56.2349
0.4315	46.2121	0.3332	54.3519	0.3261	51.2141	0.238	56.2656
0.4312	46.2372	0.3329	54.3822	0.3258	51.2418	0.238	56.2963
0.4309	46.2624	0.3326	54.4115	0.3258	51.2696	0.2377	56.3265
0.4306	46.2874	0.3323	54.4418	0.3255	51.2973	0.2374	56.3566
0.4303	46.3129	0.332	54.4716	0.3252	51.325	0.2374	56.3873
0.4299	46.3386	0.3317	54.5012	0.3252	51.3528	0.2371	56.4178
0.4299	46.364	0.3314	54.5312	0.3249	51.3805	0.2371	56.4486
0.4296	46.389	0.3311	54.5618	0.3245	51.4082	0.2368	56.4793
0.4293	46.4143	0.3311	54.5919	0.3245	51.4359	0.2368	56.5096
0.4293	46.4398	0.3307	54.6214	0.3242	51.4637	0.2365	56.5403
0.429	46.4653	0.3304	54.6518	0.3242	51.4914	0.2362	56.5711
0.4287	46.4908	0.3301	54.6818	0.3239	51.5191	0.2362	56.6016
0.4284	46.5164	0.3298	54.7119	0.3239	51.5468	0.2359	56.6317
0.4284	46.5416	0.3295	54.7422	0.3236	51.5746	0.2359	56.6625
0.4281	46.5668	0.3295	54.772	0.3233	51.6023	0.2356	56.6932
0.4278	46.5922	0.3289	54.8018	0.3233	51.63	0.2356	56.7237
0.4275	46.6174	0.3289	54.8319	0.323	51.6578	0.2353	56.7545
0.4272	46.6426	0.3286	54.862	0.3227	51.6855	0.2353	56.7852
0.4268	46.6681	0.3283	54.8915	0.3227	51.7132	0.2349	56.8159
0.4265	46.6933	0.328	54.9213	0.3224	51.7409	0.2349	56.8467
0.4265	46.719	0.328	54.9514	0.3224	51.7687	0.2346	56.877
0.4262	46.7444	0.3276	54.9817	0.3221	51.7964	0.2343	56.9077
0.4259	46.7697	0.3273	55.0115	0.3218	51.8241	0.2343	56.9384
0.4256	46.7951	0.327	55.0413	0.3218	51.8519	0.2337	56.969
0.4256	46.8206	0.3267	55.0711	0.3214	51.8796	0.2334	56.9997
0.4253	46.8459	0.3264	55.1004	0.3214	51.9073	0.2334	57.0304
0.425	46.8711	0.3264	55.1307	0.3211	51.935	0.2334	57.061
0.4247	46.8966	0.3258	55.1613	0.3208	51.9628	0.2331	57.0913
0.4244	46.9223	0.3255	55.1917	0.3208	51.9905	0.2328	57.122
0.4244	46.9478	0.3252	55.2222	0.3205	52.0182	0.2328	57.1527
0.4241	46.9733	0.3249	55.2521	0.3202	52.0459	0.2325	57.1835
0.4237	46.9986	0.3249	55.2819	0.3202	52.0737	0.2322	57.214
0.4234	47.0241	0.3245	55.3122	0.3199	52.1014	0.2322	57.2447
0.4231	47.0498	0.3242	55.3423	0.3199	52.1291	0.2318	57.2753
0.4231	47.0748	0.3239	55.3723	0.3196	52.1569	0.2318	57.306
0.4228	47.1002	0.3239	55.4024	0.3193	52.1846	0.2315	57.3367
0.4225	47.1257	0.3236	55.4322	0.3193	52.2123	0.2315	57.3675
0.4222	47.1509	0.3233	55.4625	0.319	52.24	0.2312	57.3982
0.4222	47.1765	0.323	55.4929	0.319	52.2678	0.2312	57.4289
0.4219	47.2022	0.3227	55.5229	0.3183	52.2955	0.2309	57.4597
0.4216	47.2277	0.3227	55.5525	0.318	52.3232	0.2309	57.4904
0.4213	47.2531	0.3224	55.5831	0.3177	52.3509	0.2306	57.5207
0.421	47.2787	0.3221	55.6126	0.3177	52.3787	0.2303	57.5512
0.421	47.3043	0.3218	55.6424	0.3174	52.4064	0.2303	57.5818
0.4206	47.33	0.3218	55.6727	0.3174	52.4341	0.23	57.6125
0.4203	47.3555	0.3214	55.7028	0.3171	52.4619	0.2297	57.6432
0.42	47.381	0.3211	55.7331	0.3168	52.4896	0.2297	57.6736
0.4197	47.4067	0.3208	55.7627	0.3168	52.5173	0.2294	57.7041
0.4194	47.4319	0.3205	55.7925	0.3165	52.545	0.2294	57.7348
0.4194	47.4574	0.3202	55.8228	0.3165	52.5728	0.2291	57.7656
0.4191	47.4827	0.3202	55.8523	0.3162	52.6005	0.2291	57.7963
0.4188	47.508	0.3199	55.8822	0.3159	52.6282	0.2287	57.827
0.4185	47.5336	0.3196	55.9114	0.3159	52.6559	0.2287	57.8578
0.4182	47.5592	0.3193	55.9418	0.3156	52.6837	0.2284	57.8885
0.4182	47.5845	0.319	55.9721	0.3156	52.7114	0.2284	57.9192
0.4179	47.6101	0.3187	56.0024	0.3152	52.7391	0.2281	57.95
0.4175	47.6354	0.3183	56.0328	0.3149	52.7669	0.2278	57.9807
0.4175	47.6607	0.3183	56.0633	0.3149	52.7946	0.2278	58.0114
0.4172	47.6864	0.318	56.0934	0.3146	52.8223	0.2275	58.0422
0.4166	47.7118	0.3177	56.1235	0.3146	52.85	0.2275	58.0727
0.4163	47.737	0.3174	56.1535	0.3143	52.8778	0.2272	58.1032
0.416	47.7624	0.3171	56.1839	0.314	52.9055	0.2272	58.1339
0.416	47.7877	0.3168	56.2145	0.314	52.9332	0.2269	58.1645
0.4157	47.8134	0.3168	56.2445	0.3137	52.9609	0.2269	58.1952
0.4154	47.8388	0.3165	56.2749	0.3134	52.9887	0.2266	58.2257
0.4151	47.8643	0.3162	56.3052	0.3134	53.0164	0.2263	58.2565
0.4148	47.89	0.3159	56.3355	0.3131	53.0441	0.2263	58.287
0.4148	47.9155	0.3156	56.3659	0.3128	53.0719	0.226	58.3173
0.4144	47.9408	0.3152	56.3962	0.3128	53.0996	0.2256	58.348
0.4141	47.9658	0.3149	56.4257	0.3125	53.1273	0.2256	58.3782
0.4138	47.9908	0.3149	56.4555	0.3121	53.155	0.2256	58.4087
0.4138	48.0162	0.3146	56.4859	0.3121	53.1828	0.2253	58.4392
0.4135	48.0419	0.3143	56.5159	0.3118	53.2105	0.225	58.4697
0.4132	48.0676	0.314	56.5463	0.3118	53.2382	0.225	58.5001
0.4129	48.0933	0.3137	56.5769	0.3115	53.2661	0.2247	58.5308
0.4126	48.1188	0.3134	56.6064	0.3115	53.2938	0.2247	58.5613
0.4123	48.1445	0.3131	56.6362	0.3112	53.3216	0.2244	58.5921
0.4123	48.1696	0.3128	56.6655	0.3109	53.3493	0.2244	58.6228
0.412	48.1944	0.3125	56.6955	0.3109	53.377	0.2241	58.6535
0.4117	48.2201	0.3121	56.7254	0.3106	53.4048	0.2241	58.684
0.4113	48.2455	0.3121	56.7549	0.3103	53.4325	0.2238	58.7148
0.411	48.271	0.3118	56.7842	0.3103	53.4602	0.2235	58.7455
0.4107	48.2967	0.3115	56.8145	0.31	53.4879	0.2235	58.7762
0.4107	48.3219	0.3112	56.8443	0.3097	53.5157	0.2232	58.8066
0.4104	48.3471	0.3109	56.8736	0.3097	53.5434	0.2232	58.8371
0.4101	48.3725	0.3106	56.9029	0.3093	53.5711	0.2229	58.8678
0.4098	48.3977	0.3103	56.9327	0.3093	53.5988	0.2229	58.8986
0.4098	48.4232	0.31	56.9627	0.309	53.6266	0.2225	58.9289
0.4095	48.4486	0.3097	56.9928	0.3087	53.6543	0.2225	58.9596
0.4092	48.4737	0.3097	57.0229	0.3087	53.682	0.2222	58.9901
0.4089	48.499	0.309	57.0524	0.3084	53.7098	0.2222	59.0207
0.4089	48.5246	0.3087	57.0825	0.3084	53.7375	0.2219	59.0512
0.4086	48.5498	0.3087	57.1131	0.3081	53.7652	0.2219	59.0819
0.4082	48.575	0.3084	57.1429	0.3078	53.7929	0.2216	59.1127
0.4079	48.6	0.3081	57.1727	0.3075	53.8207	0.2213	59.1432
0.4076	48.6254	0.3078	57.203	0.3075	53.8484	0.2213	59.1737
0.4073	48.6506	0.3075	57.2323	0.3072	53.8761	0.221	59.204
0.4073	48.676	0.3072	57.2624	0.3072	53.9038	0.221	59.2348
0.407	48.701	0.3069	57.2922	0.3069	53.9316	0.2207	59.2655
0.4067	48.7264	0.3066	57.322	0.3066	53.9593	0.2207	59.296
0.4064	48.7518	0.3062	57.3526	0.3066	53.987	0.2204	59.3268
0.4061	48.777	0.3062	57.3824	0.3062	54.0148	0.2201	59.3571
0.4061	48.8025	0.3059	57.4124	0.3062	54.0425	0.2201	59.3878
0.4058	48.8277	0.3056	57.4422	0.3059	54.0702	0.2198	59.4185
0.4055	48.8531	0.3053	57.4718	0.3059	54.0979	0.2198	59.4493
0.4051	48.8788	0.305	57.5013	0.3056	54.1257	0.2194	59.4794
0.4048	48.9045	0.3047	57.5309	0.3053	54.1534	0.2194	59.5101
0.4048	48.9295	0.3044	57.5604	0.305	54.1811	0.2191	59.5407
0.4045	48.9552	0.3041	57.5902	0.305	54.2088	0.2191	59.5712
0.4042	48.9804	0.3038	57.6197	0.3047	54.2366	0.2188	59.6019
0.4042	49.0055	0.3038	57.6493	0.3047	54.2643	0.2188	59.6322
0.4039	49.0308	0.3035	57.6788	0.3044	54.292	0.2185	59.663
0.4036	49.0562	0.3031	57.7081	0.3041	54.3198	0.2182	59.6937
0.4033	49.0816	0.3025	57.7384	0.3041	54.3475	0.2182	59.7242
0.403	49.1071	0.3022	57.7677	0.3038	54.3752	0.2179	59.755
0.403	49.1321	0.3019	57.797	0.3038	54.4029	0.2179	59.7857
0.4027	49.1578	0.3019	57.8271	0.3035	54.4307	0.2176	59.8164
0.4024	49.1835	0.3016	57.8569	0.3035	54.4584	0.2173	59.8472
0.402	49.2087	0.3013	57.8864	0.3031	54.4861	0.2173	59.8779
0.4017	49.2344	0.301	57.9159	0.3028	54.5138	0.217	59.9086
0.4017	49.26	0.3007	57.9455	0.3025	54.5416	0.217	59.9394
0.4014	49.285	0.3004	57.9753	0.3025	54.5693	0.2167	59.9697
0.4011	49.3107	0.3004	58.0051	0.3022	54.597	0.2167	60.0004
0.4008	49.3361	0.3	58.0352	0.3022	54.6248	0.2163	60.0305
0.4005	49.3616	0.2997	58.0652	0.3019	54.6525	0.2163	60.0608
0.4005	49.387	0.2994	58.0953	0.3016	54.6802	0.216	60.0916
0.4002	49.4123	0.2991	58.1256	0.3013	54.7079	0.216	60.1219
0.3999	49.4375	0.2988	58.1557	0.3013	54.7357	0.2157	60.152
0.3996	49.4627	0.2988	58.185	0.301	54.7634	0.2154	60.1825
0.3993	49.488	0.2985	58.215	0.301	54.7911	0.2154	60.2133
0.3989	49.5133	0.2982	58.2446	0.3007	54.8188	0.2151	60.244
0.3989	49.5387	0.2982	58.2749	0.3004	54.8466	0.2148	60.2743
0.3986	49.5641	0.2976	58.3047	0.3004	54.8743	0.2148	60.3044
0.3983	49.5896	0.2976	58.3345	0.3	54.902	0.2148	60.3352
0.398	49.6145	0.2973	58.3641	0.3	54.9298	0.2145	60.3657
0.398	49.6399	0.2969	58.3936	0.2997	54.9575	0.2145	60.3962
0.3977	49.6649	0.2966	58.4239	0.2994	54.9852	0.2142	60.4268
0.3974	49.6899	0.2963	58.4532	0.2994	55.0129	0.2139	60.4575
0.3971	49.7152	0.2963	58.483	0.2991	55.0407	0.2139	60.4878
0.3971	49.7405	0.296	58.5131	0.2988	55.0684	0.2136	60.5181
0.3968	49.7662	0.2957	58.5429	0.2988	55.0961	0.2136	60.5487
0.3965	49.7916	0.2957	58.5724	0.2985	55.1238	0.2132	60.5794
0.3962	49.8171	0.2951	58.6025	0.2982	55.1516	0.2129	60.6101
0.3955	49.8426	0.2951	58.6331	0.2982	55.1793	0.2129	60.6404
0.3952	49.8679	0.2948	58.6634	0.2979	55.207	0.2123	60.6712
0.3952	49.8934	0.2945	58.6932	0.2973	55.2348	0.2123	60.7017
0.3949	49.9186	0.2942	58.7235	0.2973	55.2625	0.212	60.7324
0.3946	49.9443	0.2938	58.7536	0.2973	55.2902	0.212	60.7632
0.3943	49.9695	0.2938	58.7834	0.2969	55.3179	0.2117	60.7935
0.3943	49.9947	0.2935	58.8135	0.2966	55.3457	0.2117	60.824
0.394	50.0204	0.2932	58.8436	0.2963	55.3734	0.2114	60.8543
[truncated: 19,853 more rows]

[truncated: 42 more sheets: Fig.3d, Fig.3e, Fig.3f, Fig.4a, Fig.4e, Fig.4f, Fig.5a, Fig.5b, Fig.5c, Fig.5d, Fig.5e, Fig.5h, Fig.6b, Fig.6c, Fig.6d, Fig.6f, Fig.S4, Fig.S5, Fig.S6, Fig.S7 …]
